# Supplementary material for: Independent phenotypic plasticity axes define distinct obesity sub-types
Source: Nat Metab. 2022 Sep 12;4(9):1150–65. doi: 10.1038/s42255-022-00629-2 (PMC9499872; doi:10.1038/s42255-022-00629-2)
Supplement: Source Data Fig. 1 — Statistical Source Data. [file 42255_2022_629_MOESM3_ESM.xlsx]

## Sheet: Figure_1A
Fig.1A	Fat and lean mass measurments for indicated mice, used to plot the scatterplots
	animal number	genotype	Fat mass	Lean Mass	sex
	109	WT	3.87	31.45	Male
	140	WT	6.98	27.96	Male
	141	WT	5.66	29.64	Male
	144	WT	4.37	30.85	Male
	145	WT	4.32	29.14	Male
	199	WT	1.62	27.7	Male
	200	WT	1.75	26.36	Male
	238	WT	5.28	27.24	Male
	239	WT	6.36	27.38	Male
	241	WT	2.28	28.66	Male
	309	WT	3.12	30.5	Male
	310	WT	4.6	31.78	Male
	312	WT	4.19	31.41	Male
	313	WT	6.18	31.11	Male
	314	WT	2.63	30.89	Male
	323	WT	3.99	29.01	Male
	325	WT	4.73	29.2	Male
	326	WT	1.35	32.49	Male
	343	WT	2.82	27.3	Male
	345	WT	2.97	25.85	Male
	346	WT	3.74	29.04	Male
	349	WT	6.5	27.68	Male
	350	WT	3.34	26.73	Male
	351	WT	5.29	26.94	Male
	407	WT	4.74	29.43	Male
	409	WT	4.53	28.51	Male
	413	WT	9.73	31.8	Male
	414	WT	10.68	32.31	Male
	415	WT	7.59	31.6	Male
	460	WT	1.25	30.42	Male
	461	WT	1.54	32.03	Male
	462	WT	7.65	29.59	Male
	463	WT	3.79	31.1	Male
	465	WT	5.68	28.8	Male
	520	WT	5.02	31.8	Male
	523	WT	4.05	29.66	Male
	565	WT	3.84	30.46	Male
	566	WT	4.72	31.99	Male
	567	WT	6.46	30.66	Male
	591	WT	4.41	30.03	Male
	620	WT	3.55	25.75	Male
	622	WT	2.96	26.99	Male
	651	WT	3.3	27.37	Male
	652	WT	3.78	26.83	Male
	653	WT	2.89	28.59	Male
	661	WT	2.61	27.66	Male
	662	WT	3.44	29.32	Male
	664	WT	5.17	29.14	Male
	665	WT	2.07	29.8	Male
	704	WT	1.43	31.08	Male
	715	WT	1.56	29.53	Male
	716	WT	2.8	28.86	Male
	717	WT	4.46	28.29	Male
	719	WT	2.29	28.69	Male
	723	WT	1.49	30.42	Male
	724	WT	1.89	28.58	Male
	824	WT	1.49	30.43	Male
	828	WT	2.46	31.38	Male
	839	WT	6.48	28.92	Male
	840	WT	3.86	31.29	Male
	844	WT	3.2	30.01	Male
	870	WT	7.3	29.91	Male
	871	WT	4.01	28.94	Male
	907	WT	6.84	30.31	Male
	908	WT	4.81	31.22	Male
	910	WT	4.87	28.3	Male
	917	WT	2.41	29.9	Male
	919	WT	5.93	30.48	Male
	922	WT	1.3	30.99	Male
	937	WT	4.28	29.32	Male
	938	WT	5.76	28.09	Male
	939	WT	3.4	29.38	Male
	1011	WT	1.45	31.04	Male
	1012	WT	1.58	34.14	Male
	1023	WT	6.68	29.64	Male
	1024	WT	3.49	29.35	Male
	1087	WT	5.42	29.85	Male
	1088	WT	5.82	28.69	Male
	1115	WT	4.52	32.7	Male
	1117	WT	4.18	30.75	Male
	1134	WT	4.49	28.44	Male
	1135	WT	2.26	30.41	Male
	1152	WT	3.02	32.87	Male
	1199	WT	1.83	34.13	Male
	1213	WT	5.49	29.54	Male
	1214	WT	6.03	29.46	Male
	1215	WT	1.66	31.62	Male
	1223	WT	2.75	32.76	Male
	1224	WT	2.07	31.71	Male
	1233	WT	2.87	32.4	Male
	1235	WT	6.81	32.29	Male
	1236	WT	6.35	32.58	Male
	1269	WT	2.04	29.32	Male
	1271	WT	2.65	29.47	Male
	1272	WT	2.91	28.93	Male
	1285	WT	2.32	30.74	Male
	1286	WT	3.7	29.32	Male
	1288	WT	1.76	30.06	Male
	1306	WT	2.9	30.55	Male
	1307	WT	2.8	29.66	Male
	1311	WT	4.86	32.23	Male
	1312	WT	2.86	32.69	Male
	1316	WT	6.07	33.14	Male
	1318	WT	5.51	32.04	Male
	1319	WT	3.73	29.83	Male
	108	Nnat+/-p	11.17	33.46	Male
	110	Nnat+/-p	12.18	34.22	Male
	111	Nnat+/-p	13.3	34.37	Male
	112	Nnat+/-p	12.72	33.24	Male
	138	Nnat+/-p	15.68	31.85	Male
	139	Nnat+/-p	16.67	31.19	Male
	142	Nnat+/-p	11.85	30.91	Male
	143	Nnat+/-p	11.72	29.6	Male
	172	Nnat+/-p	11.11	32.42	Male
	173	Nnat+/-p	6.22	31.98	Male
	174	Nnat+/-p	9.01	31.26	Male
	175	Nnat+/-p	10.65	31.79	Male
	176	Nnat+/-p	9.37	31.15	Male
	198	Nnat+/-p	2.75	25.53	Male
	201	Nnat+/-p	1.72	28.52	Male
	203	Nnat+/-p	2.63	26.54	Male
	240	Nnat+/-p	3.86	28.41	Male
	242	Nnat+/-p	2.72	25.78	Male
	243	Nnat+/-p	3.2	28.4	Male
	244	Nnat+/-p	3.66	26.88	Male
	308	Nnat+/-p	11.93	32.87	Male
	311	Nnat+/-p	11.95	33.63	Male
	315	Nnat+/-p	14.95	33.21	Male
	316	Nnat+/-p	13.36	30.4	Male
	324	Nnat+/-p	5.82	28.77	Male
	327	Nnat+/-p	9.22	34.89	Male
	328	Nnat+/-p	8.45	32.88	Male
	344	Nnat+/-p	2.67	29.1	Male
	347	Nnat+/-p	2.32	26.56	Male
	348	Nnat+/-p	5.95	27.29	Male
	352	Nnat+/-p	6.18	27.01	Male
	406	Nnat+/-p	5.67	29.05	Male
	408	Nnat+/-p	17	33.09	Male
	416	Nnat+/-p	5.03	31.94	Male
	417	Nnat+/-p	1.16	30.29	Male
	418	Nnat+/-p	2.33	29.64	Male
	459	Nnat+/-p	4.7	29.47	Male
	464	Nnat+/-p	13.62	31.13	Male
	521	Nnat+/-p	11.87	35.57	Male
	522	Nnat+/-p	11.72	34.49	Male
	524	Nnat+/-p	11.25	36.17	Male
	568	Nnat+/-p	9.31	35.76	Male
	592	Nnat+/-p	9.6	33.02	Male
	593	Nnat+/-p	9.93	35.25	Male
	594	Nnat+/-p	6.9	28.96	Male
	619	Nnat+/-p	17.02	30.99	Male
	621	Nnat+/-p	10.27	27.38	Male
	623	Nnat+/-p	7.22	22.62	Male
	654	Nnat+/-p	12.19	31.22	Male
	666	Nnat+/-p	7.68	29.72	Male
	705	Nnat+/-p	1.92	32.66	Male
	706	Nnat+/-p	7.19	30.79	Male
	718	Nnat+/-p	2.43	29.69	Male
	720	Nnat+/-p	5.91	29.09	Male
	721	Nnat+/-p	4.24	28.21	Male
	722	Nnat+/-p	3.65	28.79	Male
	779	Nnat+/-p	1.68	31.48	Male
	780	Nnat+/-p	3.59	27.28	Male
	781	Nnat+/-p	1.52	31.1	Male
	823	Nnat+/-p	5.91	30.01	Male
	825	Nnat+/-p	6.44	30.65	Male
	826	Nnat+/-p	3.52	30.55	Male
	827	Nnat+/-p	3.11	31.26	Male
	841	Nnat+/-p	5.05	27.64	Male
	842	Nnat+/-p	6.24	30.92	Male
	843	Nnat+/-p	2.6	30.04	Male
	869	Nnat+/-p	14.8	32.39	Male
	909	Nnat+/-p	7.37	28.77	Male
	911	Nnat+/-p	5.06	30.83	Male
	918	Nnat+/-p	5.88	28.17	Male
	920	Nnat+/-p	3	27.43	Male
	921	Nnat+/-p	4.7	29.56	Male
	936	Nnat+/-p	14.78	32.76	Male
	940	Nnat+/-p	14.49	30.72	Male
	1013	Nnat+/-p	9.71	35.04	Male
	1014	Nnat+/-p	10.22	36.08	Male
	1015	Nnat+/-p	11.83	33.61	Male
	1020	Nnat+/-p	10.76	33	Male
	1021	Nnat+/-p	10.53	33.36	Male
	1022	Nnat+/-p	12.96	33.88	Male
	1068	Nnat+/-p	7.39	36.5	Male
	1069	Nnat+/-p	7.94	34.06	Male
	1070	Nnat+/-p	2.9	33.9	Male
	1071	Nnat+/-p	7.83	35.4	Male
	1072	Nnat+/-p	6.16	33.13	Male
	1084	Nnat+/-p	10.83	36.85	Male
	1085	Nnat+/-p	10.15	34.82	Male
	1086	Nnat+/-p	11.12	34.62	Male
	1102	Nnat+/-p	16.27	33.75	Male
	1103	Nnat+/-p	12.2	33.97	Male
	1116	Nnat+/-p	11.31	36.02	Male
	1118	Nnat+/-p	13.01	31.06	Male
	1136	Nnat+/-p	6.61	27.05	Male
	1153	Nnat+/-p	9.76	35.25	Male
	1154	Nnat+/-p	10.74	35.49	Male
	1196	Nnat+/-p	2.95	30.68	Male
	1197	Nnat+/-p	6.94	30.52	Male
	1198	Nnat+/-p	7.76	34.82	Male
	1200	Nnat+/-p	5.69	31.29	Male
	1216	Nnat+/-p	3.81	29.83	Male
	1225	Nnat+/-p	11.01	35.75	Male
	1226	Nnat+/-p	11.22	37.58	Male
	1232	Nnat+/-p	11.67	35.53	Male
	1234	Nnat+/-p	12.55	34.61	Male
	1268	Nnat+/-p	10.14	32.35	Male
	1270	Nnat+/-p	11.5	35.76	Male
	1284	Nnat+/-p	3.17	31.06	Male
	1287	Nnat+/-p	6.97	29.43	Male
	1289	Nnat+/-p	4.38	29.63	Male
	1303	Nnat+/-p	11.53	37.52	Male
	1304	Nnat+/-p	9.52	33.29	Male
	1305	Nnat+/-p	10.41	35	Male
	1308	Nnat+/-p	11.42	33.43	Male
	1313	Nnat+/-p	8.79	34.66	Male
	1314	Nnat+/-p	8.78	33.74	Male
	1315	Nnat+/-p	2.46	32.17	Male
	1317	Nnat+/-p	12.5	35.89	Male

## Sheet: Figure_1C
Fig.1C	Raw and processed organs' weight measurments, used to generate the dotplot
	Mass(g)
	gWAT						sWAT						BAT						spleen						Kidney						liver						heart						muscle						brain
	sex	WT	sex	Nnat+/-p-Light	sex	Nnat+/-p-Heavy	sex	WT	sex	Nnat+/-p-Light	sex	Nnat+/-p-Heavy	sex	WT	sex	Nnat+/-p-Light	sex	Nnat+/-p-Heavy	sex	WT	sex	Nnat+/-p-Light	sex	Nnat+/-p-Heavy	sex	WT	sex	Nnat+/-p-Light	sex	Nnat+/-p-Heavy	sex	WT	sex	Nnat+/-p-Light	sex	Nnat+/-p-Heavy	sex	WT	sex	Nnat+/-p-Light	sex	Nnat+/-p-Heavy	sex	WT	sex	Nnat+/-p-Light	sex	Nnat+/-p-Heavy	sex
	Male	1102	Male	1538	Male	1781	Male	410	Male	497	Male	1078	Male	195	Male	230	Male	187	Male	99	Male	95	Male	157	Male	331	Male	289	Male	793	Male	2488	Male	1994	Male	3340	Male	247	Male	245	Male	219	Male	153.8	Male	95.5	Male	214.5	Male
	Male	1368	Male	1052	Male	1346	Male	930	Male	380	Male	1178	Male	290	Male	340	Male	217	Male	95	Male	111	Male	223	Male	581	Male	585	Male	871	Male	2421	Male	2252	Male	3160	Male	226	Male	248	Male	220	Male	177.1	Male	193.6	Male	209	Male
	Male	1371	Male	1644	Male	1193	Male	780	Male	620	Male	1960	Male	400	Male	380	Male	400	Male	121	Male	119	Male	224	Male	645	Male	395	Male	887	Male	2693	Male	1594	Male	3303	Male	250	Male	211	Male	189	Male	193.6	Male	184	Male	177	Male
	Male	2078	Male	2018	Male	1802	Male	820	Male	560	Male	2390	Male	190	Male	240	Male	350	Male	106	Male	97	Male	176	Male	613	Male	587	Male	812	Male	2062	Male	2058	Male	4140	Male	175	Male	183	Male	317	Male	233.2	Male	246	Male	167.1	Male
	Male	2326	Male	626	Male	1611	Male	580	Male	690	Male	2070	Male	230	Male	180	Male	440	Male	110	Male	92	Male	256	Male	625	Male	556.6	Male	930	Male	1477			Male	3748	Male	243	Male	196	Male	229	Male	197.1			Male	159.5	Male
	Male	1920	Male	1523	Male	1925	Male	280	Male	670	Male	600	Male	210	Male	270	Male	250	Male	134	Male	101.9	Male	150	Male	640			Male	885.8	Male	1620			Male	3187	Male	219	Male	196	Male	276	Male	184.7			Male	177.1	Male
	Male	2112	Male	1650	Male	3129	Male	290	Male	380	Male	760	Male	130	Male	160	Male	300	Male	120			Male	170	Male	540			Male	959	Male	1531			Male	2391	Male	221	Male	206	Male	257	Male	174.1			Male	195.8	Male
	Male	1750	Male	1286	Male	1246	Male	760	Male	402.5	Male	1770	Male	240	Male	147.9	Male	230	Male	100			Male	143.6	Male	550			Male	603.6					Male	2208	Male	165	Male	188	Male	220	Male	230.9			Male	184	Male
	Male	473	Male	1069	Male	1209	Male	400.9	Male	234.6	Male	1583					Male	197.8	Male	85			Male	125.6	Male	615			Male	577.4							Male	173	Male	226	Male	239	Male	246.4			Male	199.7
	Male	787	Male	1074	Male	2036					Male	1423					Male	207.8	Male	87			Male	201													Male	224	Male	185	Male	185					Male	222.2
	Male	1321	Male	1750	Male	665					Male	550.2											Male	231													Male	255			Male	258					Male	215.9
	Male	1875	Male	1740	Male	1374					Male	598.4																									Male	186			Male	232					Male	203.6
	Male	2169	Male	725	Male	2781																																			Male	250					Male	203.9
	Male	998	Male	1639	Male	2085																																			Male	231
	Male	1495	Male	1234	Male	1203																																			Male	215
	Male	1080	Male	730	Male	1564
	Male	925			Male	1318
	Male	1914			Male	1838
	Male	1941
	Male	940
	Male	1441
	Male	1517
	Male	1405
	Male	644
	Mass(g)
	gWAT						sWAT						BAT						spleen						Kidney						liver						heart						muscle						brain
	sex	WT	sex	Nnat+/-p-Light	sex	Nnat+/-p-Heavy	sex	WT	sex	Nnat+/-p-Light	sex	Nnat+/-p-Heavy	sex	WT	sex	Nnat+/-p-Light	sex	Nnat+/-p-Heavy	sex	WT	sex	Nnat+/-p-Light	sex	Nnat+/-p-Heavy	sex	WT	sex	Nnat+/-p-Light	sex	Nnat+/-p-Heavy	sex	WT	sex	Nnat+/-p-Light	sex	Nnat+/-p-Heavy	sex	WT	sex	Nnat+/-p-Light	sex	Nnat+/-p-Heavy	sex	WT	sex	Nnat+/-p-Light	sex	Nnat+/-p-Heavy	sex
	Female	1863	Female	1285	Female	4541	Female	670	Female	470	Female	3470	Female	119	Female	145.7	Female	162	Female	106	Female	102	Female	155	Female	423	Female	422	Female	456	Female	1778	Female	1504	Female	2876	Female	127	Female	182	Female	244	Female	122.6	Female	68.1	Female	96.8	Female
	Female	519	Female	2004	Female	3858	Female	620	Female	460	Female	3160	Female	208.9	Female	116.2	Female	108.2	Female	92	Female	117	Female	228	Female	390	Female	449	Female	552	Female	1757	Female	1872	Female	2831	Female	165	Female	178	Female	230	Female	134	Female	122.9	Female	96.3	Female
	Female	253	Female	2235	Female	4890	Female	1150	Female	542	Female	3110	Female	113	Female	178.1	Female	186.4	Female	90	Female	96.3	Female	217	Female	420	Female	386.1	Female	560	Female	1460	Female	1580	Female	2534	Female	160	Female	134	Female	239	Female	147.1	Female	152	Female	111.9	Female
	Female	984	Female	334	Female	3567	Female	980	Female	994	Female	3310	Female	129.1	Female	172.3	Female	254	Female	90.4	Female	91.2	Female	187	Female	445.2	Female	391.4	Female	511	Female	1340	Female	1370	Female	2160	Female	151	Female	141	Female	196	Female	150	Female	149.3	Female	210	Female
	Female	630	Female	259	Female	4604	Female	490			Female	2265	Female	164.8			Female	246.8	Female	106	Female	109.1	Female	128	Female	446.9	Female	428.4	Female	460	Female	2130	Female	1702	Female	2910	Female	150	Female	136	Female	155	Female	152.7	Female	209.8	Female	194.4	Female
	Female	580	Female	1160	Female	3699	Female	520.7			Female	2021	Female	110.9					Female	96.2	Female	85.8	Female	210	Female	406.7	Female	255	Female	530	Female	1600	Female	1310	Female	2640	Female	174	Female	150	Female	159	Female	178.7	Female	147.2	Female	179.7	Female
	Female	546	Female	420	Female	4102	Female	350.9											Female	86.9			Female	210.4	Female	355.7			Female	563.8	Female	1490			Female	2410	Female	197			Female	161	Female	182			Female	202.3	Female
	Female	1046	Female	1200	Female	4424													Female	99.7			Female	168.5	Female	334			Female	468.9	Female	1457			Female	2980	Female	136			Female	155	Female	153			Female	212.6
	Female	382	Female	1032	Female	2928													Female	97.6			Female	173	Female	346.8			Female	524.8	Female	1331			Female	2085	Female	177					Female	177.1			Female	165
	Female	874	Female	2944	Female	3340																	Female	161.4					Female	368					Female	2036	Female	155					Female	182.5
	Female	451	Female	3477	Female	3620																	Female	106.9													Female	178
	Female	200	Female	1457	Female	2845
	Female	611			Female	4059
	Female	183			Female	4099
	Female	287			Female	3724
	Female	1046			Female	4272
	Female	1793			Female	4900
	Female	1465			Female	5533
	Female	1555			Female	4657
	Female	1584			Female	2670
	Female	2886			Female	3903
	Female	1870
	Female	2478
	Female	1411
	Female	2183
	Female	1958
	Raw data - mean and SD
		WT			Nnat+/-p-Light			Nnat+/-p-Heavy
	Mass(g)	Mean	SD	number	Mean	SD	number	Mean	SD	number
	gWAT	1291.8	671.39	50	1396.61	723.217	28	2931.82	1352.51	39
	sWAT	627.031	259.601	16	530.777	188.799	13	1849.81	967.94	18
	Spleen	101.147	13.0129	19	101.442	10.5626	12	181.927	39.6992	22
	pancreas	274.569	95.4349	13	215.5	32.1292	8	401.36	140.305	10
	Kidney	483.794	115.693	18	431.318	109.662	11	648.068	189.901	19
	Liver	1789.69	435.477	16	1723.6	310.622	10	2829.94	585.315	18
	Heart	189.304	38.5268	23	187.812	35.3237	16	220.696	40.6933	23
	Muscle	177.4	33.1817	19	156.84	53.5472	10	181.741	37.0831	22
	BAT	195.05	80.2859	14	213.35	81.5718	12	249.133	89.8311	15
	Brain	502.54	19.6151	15	511.829	27.6529	7	462.164	26.2385	14
	Normalized to WT - mean and SD
		WT			Nnat+/-p-Light			Nnat+/-p-Heavy
	Mass(g)	Mean	SD	number	Mean	SD	number	Mean	SD	number
	gWAT	1	0.519732	50	1.08113	0.559852	28	2.26956	1.047	39
	sWAT	1	0.414016	16	0.846492	0.301099	13	2.95011	1.54369	18
	Spleen	1	0.128653	19	1.00291	0.104428	12	1.79864	0.392489	22
	pancreas	1	0.34758	13	0.784866	0.117017	8	1.46178	0.510999	10
	Kidney	1	0.239137	18	0.891532	0.226671	11	1.33955	0.392525	19
	Liver	1	0.243326	16	0.963073	0.173562	10	1.58125	0.327049	18
	Heart	1	0.203518	23	0.992119	0.186597	16	1.16582	0.214963	23
	Muscle	1	0.187045	19	0.884104	0.301845	10	1.02447	0.209036	22
	BAT	1	0.411617	14	1.09382	0.41821	12	1.27728	0.460554	15
	Brain	1	0.0390319	15	1.01848	0.0550262	7	0.919657	0.0522118	14
[truncated: 11 more columns]

## Sheet: Figure_1D
Fig.1D	Raw and processed lumbar spine measurments, used to generate the dotplot
	lumbar spine (mm)
	WT	Nnat+/-p-Lean	Nnat+/-p-Giant	sex
	17.7	18.3	19.09	Male
	17.96	18.57	19.39	Male
	18.87	17.93	19.38	Male
	17.36	18.25	18.64	Male
	17.37	17.43	18.58	Male
		17.193	18.482	Male
		WT			Nnat+/-p-Lean			Nnat+/-p-Giant
		Mean	SD	number	Mean	SD	number	Mean	SD	number
	Lumbar Spine (L1-L5)	17.852	0.621587	5	17.9455	0.536773	6	18.927	0.41157	6

## Sheet: Figure_1E
Fig.1E	Longitudinal raw and processed fat and lean mass measurments, used to generate the growing trajectories dotplots
		Nnat+/-p Trim28D9/+ - raw data
	sex	mD#phenotype	c#Fat mass at 4 weeks (g)	c#Lean mass at 4 weeks (g)	c#Fat mass at 6 weeks (g)	c#Lean mass at 6 weeks (g)	c#Fat mass at 8 weeks (g)	c#Lean mass at 8 weeks (g)	c#Fat mass at 12 weeks (g)	c#Lean mass at 12 weeks (g)	c#Fat mass at 16 weeks (g)	c#Lean mass at 16 weeks (g)
	Male	Light Nnat+/-p Trim28D9/+	2.13	17.58	2.58	23.74	2.99	25.94	4.55	29.46	6.02	30.84
	Male	Light Nnat+/-p Trim28D9/+	2.23	19.24	2.93	22.94	2.72	24.1	3.51	25.81	5.43	28.02
	Male	Light Nnat+/-p Trim28D9/+	2.33	19.44	3.64	26.37	3.29	28.67	4.19	30.38	5.25	31.42
	Male	Light Nnat+/-p Trim28D9/+	1.61	15.57	2.26	24.26	2.81	26.58	2.63	30.63	2.75	30.54
	Male	Light Nnat+/-p Trim28D9/+	2.18	18.01	2.38	23.37	3.18	25.11	4.12	26.94	5.87	27.58
	Male	Light Nnat+/-p Trim28D9/+	1.09	11.01	2.54	17.32	2.79	20.71	4.48	24.25	7.79	27.66
	Male	Obese Nnat+/-p Trim28D9/+	2.65	18.97	3.5	24.46	4.65	25.71	7.72	27.88	12.7	29.42
	Male	Obese Nnat+/-p Trim28D9/+	2.85	17.74	3.73	23.36	4.14	25.22	6.92	30.67	10.96	31.54
	Male	Obese Nnat+/-p Trim28D9/+	2.72	17.39	3.48	23.01	4.49	24.36	8.35	30.16	11.62	30.65
	Male	Obese Nnat+/-p Trim28D9/+	1.97	18.52	2.67	25.73	2.9	28.38	4.8	30.1	7.59	31.14
	Male	Heavy Nnat+/-p Trim28D9/+	2.85	20.02	3.99	23.87	5.59	26.66	11.26	29.43	13.77	32.62
	Male	Heavy Nnat+/-p Trim28D9/+	1.62	12.44	4.72	22.67	10.78	27.48	15.11	32.83	14.92	33.84
	Male	Heavy Nnat+/-p Trim28D9/+	1.97	16.97	7.09	24.19	12.14	28.86	15.21	33.47	14.17	34.15
	Male	Heavy Nnat+/-p Trim28D9/+	3.09	17.58	7.6	25.36	11.61	30.13	10.44	36.37	9.07	34.84
	Male	Heavy Nnat+/-p Trim28D9/+	2.47	18.54	8.99	26.18	13.3	28.95	13.39	33.27
	Male	Heavy Nnat+/-p Trim28D9/+	1.91	16.16	4.93	23.01	10.37	26.19	12.42	31.17	11.25	33.02
	Male	Heavy Nnat+/-p Trim28D9/+	1.85	17.02	4.64	20.86	6.91	24.83	10.67	30.51	10.65	32.64
	Male	Heavy Nnat+/-p Trim28D9/+	1.74	16.67	5.05	23.75	9.43	27.5	11.36	30.89	9.26	33.96
		Nnat+/-p Trim28D9/+ - processed data
			x axis		y axis			y axis			y axis
					Light Nnat+/-p Trim28D9/+			Obese Nnat+/-p Trim28D9/+			Heavy Nnat+/-p Trim28D9/+
			lean mass		fat mass			fat mass			fat mass
		Week	Mean	STDV	Mean	SD	number	Mean	SD	number	Mean	SD	number
		4w	16.81	1.29141	1.93	0.481764	6
		6w	23	1.23686	2.72	0.503921	6
		8w	25.19	1.09346	2.96	0.231142	6
		12w	27.91	1.07468	3.91	0.728743	6
		16w	29.34	0.722928	5.52	1.62968	6
		4w	18.16	0.359965				2.55	0.393817	4
		6w	24.14	0.613447				3.35	0.464076	4
		8w	25.92	0.866952				4.05	0.792486	4
		12w	29.7	0.620811				6.95	1.54664	4
		16w	30.69	0.460025				10.72	2.20491	4
		4w	16.93	0.772205							2.19	0.546907	8
		6w	23.74	0.57894							5.88	1.77849	8
		8w	27.58	0.603191							10.02	2.62205	8
		12w	32.24	0.777302							12.48	1.9042	8
		16w	33.58	0.317853							11.87	2.40581	7
		Nnat+/-p - raw data
	sex	mD#phenotype	c#Fat mass at 4 weeks (g)	c#Lean mass at 4 weeks (g)	c#Fat mass at 6 weeks (g)	c#Lean mass at 6 weeks (g)	c#Fat mass at 8 weeks (g)	c#Lean mass at 8 weeks (g)	c#Fat mass at 12 weeks (g)	c#Lean mass at 12 weeks (g)	c#Fat mass at 16 weeks (g)	c#Lean mass at 16 weeks (g)
	Male	Nnat+/-p-Light	2.37	20.62	2.59	23.71	3.36	25.49	3.72	26.78	6.24	28.83
	Male	Nnat+/-p-Light	1.7	19.48	2.06	23.92	2.2	25.57	2.34	27.21	3.14	28.47
	Male	Nnat+/-p-Light	1.86	18.47	1.66	25.35	1.94	27.08	2.24	29.39	3.73	30.62
	Male	Nnat+/-p-Light	2.11	16.45	3.25	22.69	3.33	24.52	6.2	29.92	6.22	31.98
	Male	Nnat+/-p-Light	2.51	22.17	2.37	24.36	1.86	28.45	4.43	29.83	7.32	29.91
	Male	Nnat+/-p-Light	1.58	16.22	2.01	20.49	1.93	23.58	2.13	27.95	3.43	28.41
	Male	Nnat+/-p-Light	2.07	21.48	0.79	25.65	0.97	29.85	1.69	33.92	2.9	33.9
	Male	Nnat+/-p-Light	1.95	18.8	2.23	22	2.97	23.78	4.38	26.11	6.61	27.05
	Male	Nnat+/-p-Light	2.18	19.2	5.33	23.14	6.19	23.91	4.13	27.64	4.64	28.16
	Male	Nnat+/-p-Light	1.89	15.85	2.57	21.55	2.23	26.95	2.9	32.43	2.95	30.68
	Male	Nnat+/-p-Light	2.07	19.3	5.02	25.51	6.16	28.46	5.48	30.6	3.81	29.83
	Male	Nnat+/-p-Light	2.06	17.28	1.72	25.01	1.92	26.69	2.25	28.58	3.17	31.06
	Male	Nnat+/-p-Light	1.59	16.92	2.06	24.65	2.72	27.09	5.45	27.73	6.97	29.43
	Male	Nnat+/-p-Light	1.97	17.02	1.44	23.61	1.97	25.73	2.7	27.59	4.38	29.63
	Male	Nnat+/-p-Light	2.48	23.34	1.79	26.77	1.35	29.5	2.12	32.84	2.46	32.17
	Male	Nnat+/-p-Light	2.02	20.05	1.01	26.77	1.02	27.82	1.12	29.62	1.05	31.16
	Male	Nnat+/-p-Light	2.11	19.55	1.51	24.54	1.33	27.74	2.88	30.65	5.16	32.72
	Male	Nnat+/-p-Light	2.56	20.09	2.73	23.75	2.68	25.52	4.87	28.51	6.1	30.44
	Male	Nnat+/-p-Light	3.27	23.31	1.25	27.21	2.5	27.8	4.18	28.82	6.88	31.32
	Male	Nnat+/-p-Light	3.12	21.89	2.96	25.55	2.46	26.73	3.2	28.82	4.59	30.03
	Male	Nnat+/-p-Heavy	2.16	15.43	6.37	23.05	11.57	27.4	10.95	33.12	12.31	33.59
	Male	Nnat+/-p-Heavy	1.61	17.24	7.4	25.05	9.05	27.79	11.88	32.7	11.15	34.96
	Male	Nnat+/-p-Heavy	1.86	17.7	6.79	26.52	10.21	30.07	12.87	36.27	11.16	37.43
	Male	Nnat+/-p-Heavy	1.91	16.1	6.34	24.1	11.26	28.66	13.46	33.17	13.09	34.6
	Male	Nnat+/-p-Heavy	2.7	20.17	6.07	25.8	10	29.14	11.87	33.45	11.17	33.46
	Male	Nnat+/-p-Heavy	2.97	21.87	6.25	27.19	10.05	30.44	13.87	34.11	12.18	34.22
	Male	Nnat+/-p-Heavy	2.83	20.18	4.29	23.81	9.18	29.73	13.05	34.1	13.3	34.37
	Male	Nnat+/-p-Heavy	2.34	19.46	3.16	24.1	8.67	28.8	12.43	32.64	12.72	33.24
	Male	Nnat+/-p-Heavy	1.95	17.5	5.03	21.73	9.6	27.18	14.74	30.63	15.68	31.85
	Male	Nnat+/-p-Heavy	1.86	17.46	3.26	23.08	8.07	26.92	15.18	30.36	16.67	31.19
	Male	Nnat+/-p-Heavy	1.7	17.52	1.61	22.58	4.9	26.53	12.5	28.94	11.85	30.91
	Male	Nnat+/-p-Heavy	1.66	16.08	3.82	22.34	9.42	27.07	12.12	28.37	11.72	29.6
	Male	Nnat+/-p-Heavy	1.31	14.4	2.77	19.91	8.85	25.77	5.24	27.28	11.59	31.12
	Male	Nnat+/-p-Heavy	1.78	15.28	5.92	21.52	5.71	25.28	8.64	30.97	11.11	32.42
	Male	Nnat+/-p-Heavy	1.86	14.84	3.65	21.92	3.63	26.41	8.47	30.83	9.01	31.26
	Male	Nnat+/-p-Heavy	1.67	14.5	5.75	21.78	6.86	25.1	11.27	30.97	10.65	31.79
	Male	Nnat+/-p-Heavy	1.7	15.03	4.48	21.54	3.95	23.14	8.73	30.07	9.37	31.15
	Male	Nnat+/-p-Heavy	3.09	19.75	5.96	25.25	4.46	24.95	4.68	29.28	12.32	34.2
	Male	Nnat+/-p-Heavy	2.71	17.04	7.55	22.71	6.54	27.09	9.05	30.04	12.52	32.55
	Male	Nnat+/-p-Heavy	2.1	17.78	3.84	23.89	7.63	27.7	12.92	30.14	13.03	31.61
	Male	Nnat+/-p-Heavy	2.54	18.44	8.21	24.23	12.65	28.48	15.56	31.83	14.8	32.39
	Male	Nnat+/-p-Heavy	1.96	15.67	4.53	22.31	11.17	25.99	14.99	31.4	14.78	32.76
	Male	Nnat+/-p-Heavy	2.47	14.45	6.64	18.8	11.71	23.51	14.41	28.63	14.49	30.72
	Male	Nnat+/-p-Heavy	0.88	11.4	2.9	18.57	4.24	24.12	10	30.1	9.23	32.96
	Male	Nnat+/-p-Heavy	1.13	12.32	4.12	20.84	9.95	26.39	12.4	32.19	10.53	33.31
	Male	Nnat+/-p-Heavy	1.27	14	2.62	20.68	6.23	27.06	10.89	31.51	9.38	35.66
	Male	Nnat+/-p-Heavy	0.86	11.75	2.11	19	3.16	23.52	7.24	28.73	9.89	33.71
	Male	Nnat+/-p-Heavy	2.33	15.64	3.39	21.07	2.8	22.94	11.69	28.37	14.64	31.18
	Male	Nnat+/-p-Heavy	2.55	17.36	3.53	21.03	8.43	26.14	14.18	31.44	12.82	31.41
	Male	Nnat+/-p-Heavy	1.64	14.1	3.44	19.49	4.94	25.8	9.93	30.9	9.71	35.04
	Male	Nnat+/-p-Heavy	1.97	14.77	4.69	22.73	10.22	28.49	10.42	33.37	10.22	36.08
	Male	Nnat+/-p-Heavy	1.52	12.57	3.56	20.95	5.74	25.71	7.07	30.64	11.83	33.61
	Male	Nnat+/-p-Heavy	1.53	15.66	4.07	22.78	7.09	25.57	10.88	29.25	10.76	33
	Male	Nnat+/-p-Heavy	1.52	15.85	6.67	22.98	9.51	27.63	12.75	31.73	10.53	33.36
	Male	Nnat+/-p-Heavy	1.69	16.54	4.04	23.58	8.21	27.13	11.62	30.21	12.96	33.88
	Male	Nnat+/-p-Heavy	1.88	16.33	5.17	22.11	9.15	25.08	11.09	30.12	10.74	32.46
	Male	Nnat+/-p-Heavy	2.12	16.55	4.73	23.53	7.04	26.61	6.97	28.51	11.63	28.33
	Male	Nnat+/-p-Heavy	1.81	16.89	1.54	22.02	2.06	24.84	13.62	28.45	14.58	31.64
	Male	Nnat+/-p-Heavy	2.58	18.27	8.32	26.58	12.65	30.72	15.04	33.22	16.84	35.55
	Male	Nnat+/-p-Heavy	1.78	17.58	6.51	26.7	11.94	30.38	15.49	33.89	15.29	33.57
	Male	Nnat+/-p-Heavy	2.14	17.88	7.66	27.88	12.92	31.75	15.11	32.51	18.22	37.38
	Male	Nnat+/-p-Heavy	2.12	17.69	6.45	26.38	11.76	30.2	14.18	32.93	17.25	36.08
	Male	Nnat+/-p-Heavy	2.56	18.22	4.54	21.59	6.79	26.18	9.18	34.78	7.39	36.5
	Male	Nnat+/-p-Heavy	2.33	17.79	4.68	20.89	8.35	26.89	11.28	32.57	7.94	34.06
	Male	Nnat+/-p-Heavy	2.01	18.36	3.47	21.13	5.64	26.13	8.84	32.91	7.83	35.4
	Male	Nnat+/-p-Heavy	2.66	19.05	5.57	24.09	6.91	26.99	6.76	32.16	6.16	33.13
	Male	Nnat+/-p-Heavy	3.26	19.69	7.37	27.28	10.49	30.85	11.33	36.49	10.83	36.85
	Male	Nnat+/-p-Heavy	2.39	17.95	5.06	24.12	7.42	27.74	9.84	32.59	10.15	34.82
	Male	Nnat+/-p-Heavy	2.72	18.41	7.17	24.63	10.47	29.19	10.17	34.26	11.12	34.62
	Male	Nnat+/-p-Heavy	1.62	18.49	3.94	22.62	10.62	28.98	8.18	31.92	12.2	33.97
	Male	Nnat+/-p-Heavy	1.3	13.52	4.42	19.06	9.02	25.07	12.05	33.18	11.31	36.02
	Male	Nnat+/-p-Heavy	1.48	14.91	3.77	21.47	8.59	24.2	15.2	30.31	13.01	31.06
	Male	Nnat+/-p-Heavy	1.76	17.52	3.54	21.66	4.59	22.37	11.63	32.4	12.72	35.67
	Male	Nnat+/-p-Heavy	1.65	21.73	9.91	27.9	10.63	30.63	9.22	34.75	9.76	35.25
	Male	Nnat+/-p-Heavy	3.84	21.6	10.39	26.4	10.61	30.22	9.05	34.12	10.74	35.49
	Male	Nnat+/-p-Heavy	1.85	18.15	7.53	26.41	8.32	28.23	12.17	31.46	12.16	34.61
	Male	Nnat+/-p-Heavy	1.89	17.71	7.01	24.63	7.31	25.51	5.39	29.4	9.38	32.81
	Male	Nnat+/-p-Heavy	2.26	18.9	8.92	26.9	6.81	26.19	6.86	28.56	11.46	37.1
	Male	Nnat+/-p-Heavy	3.62	20.58	10.57	25.65	13.54	29.56	15.6	36.08	17.64	35.02
	Male	Nnat+/-p-Heavy	1.4	13.16	4.22	20.82	4.96	24.61	9.06	30.35	6.94	30.52
	Male	Nnat+/-p-Heavy	1.59	15.73	2.89	23.46	4.95	27.17	10.79	33.83	7.76	34.82
	Male	Nnat+/-p-Heavy	1.92	16.62	2.91	23.5	5.2	27.5	8.81	32.66	5.69	31.29
	Male	Nnat+/-p-Heavy	1.99	18.98	3.09	24.67	9.09	30.02	13.07	35.21	11.01	35.75
	Male	Nnat+/-p-Heavy	1.68	18.43	2.43	24.12	5.65	27.48	8.95	32.09	11.22	37.58
	Male	Nnat+/-p-Heavy	1.96	18.87	5.95	24.96	9.89	28.82	11.84	32	11.67	35.53
	Male	Nnat+/-p-Heavy	2.08	19.06	7.17	25.78	11.47	29.7	13.37	32.6	12.55	34.61
	Male	Nnat+/-p-Heavy	1.96	16.77	6.16	23.29	11.25	27.6	12.85	31.46	10.14	32.35
	Male	Nnat+/-p-Heavy	2.33	17.94	7	23.65	12.48	28.75	12.74	32.37	11.5	35.76
	Male	Nnat+/-p-Heavy	2.08	15.78	8.92	23.57	12.68	27.86	12.16	36.25	11.53	37.52
	Male	Nnat+/-p-Heavy	1.62	15.63	4.3	23.23	7.98	26.88	10.46	31.66	9.52	33.29
	Male	Nnat+/-p-Heavy	1.71	15.8	5.56	23.83	9.15	28.08	13.97	34.33	10.41	35
	Male	Nnat+/-p-Heavy	1.81	16.04	7.26	23.84	12.35	26.15	12.21	31.64	11.42	33.43
	Male	Nnat+/-p-Heavy	2.99	20.92	6.81	26.15	10.74	30.8	9.81	34.04	8.79	34.66
	Male	Nnat+/-p-Heavy	2.75	19.6	4.6	23.34	7.75	27.92	10.63	32.21	8.78	33.74
	Male	Nnat+/-p-Heavy	3.81	21.69	8.21	27.05	11.92	30.62	12.44	33.87	12.5	35.89
	Male	Nnat+/-p-Heavy	1.21	11.39	3.93	19.21	8.59	24.66	12.3	28.12	10.64	31.14
		Nnat+/-p - processed data
			x axis		y axis			y axis
					Nnat+/-p-Light			Nnat+/-p-Heavy
			lean mass		fat mass			fat mass
		Week	Mean	STDV	Mean	SD	number	Mean	SD	number
		4w	19.37	0.514054	2.17	0.44404	20
		6w	24.31	0.396976	2.32	1.16707	20
		8w	26.61	0.408942	2.55	1.40928	20
		12w	29.25	0.459891	3.42	1.41426	20
		16w	30.29	0.375687	4.59	1.77556	20
		4w	17	0.278429				2.05	0.609164	76
		6w	23.33	0.266345				5.32	2.06757	76
		8w	27.27	0.247558				8.49	2.77499	76
		12w	31.84	0.245252				11.29	2.62215	76
		16w	33.75	0.233318				11.55	2.53418	76
		Trim28D9/+ - raw data
	sex	mD#phenotype	c#Fat mass at 4 weeks (g)	c#Lean mass at 4 weeks (g)	c#Fat mass at 6 weeks (g)	c#Lean mass at 6 weeks (g)	c#Fat mass at 8 weeks (g)	c#Lean mass at 8 weeks (g)	c#Fat mass at 12 weeks (g)	c#Lean mass at 12 weeks (g)	c#Fat mass at 16 weeks (g)	c#Lean mass at 16 weeks (g)
	Male	Trim28+/D9-Lean	2.27	19.89	2.87	26.21	3.39	28.2	3.85	31.14	5.52	33.65
	Male	Trim28+/D9-Lean	1.87	15.43	2.42	21.51	2.64	22.62	2.77	25.06	3.65	25.9
	Male	Trim28+/D9-Lean	2.42	18.43	3.27	23.18	3.44	24.64	4.72	27.68	6.24	28.12
	Male	Trim28+/D9-Lean	1	12.65	2.04	21.09	2.27	23.38	2.99	26.16	3.38	28.19
	Male	Trim28+/D9-Lean	1.56	18.69	2.54	22.15	3.1	25.13	3.62	27.74	4.4	29.39
	Male	Trim28+/D9-Lean	1.74	19.91	2.38	26.41	3.06	27.2	3.37	30.08	4.71	31.34
	Male	Trim28+/D9-Obese	2.03	16.85	2.17	23.28	2.95	24.7	8.21	26.96	11.74	29.12
	Male	Trim28+/D9-Obese	2.34	19.53	2.77	22.06	3	23.15	5.55	24.92	8.9	26.36
	Male	Trim28+/D9-Obese	2.16	18.88	2.74	23.84	3.8	26.6	6.55	30.67	7.25	32.07
	Male	Trim28+/D9-Obese	2.22	19.38	2.9	26.18	2.93	28.93	6.2	31.36	9.3	32.98
	Male	Trim28+/D9-Obese	2.36	18.24	2.71	23.54	3.16	24.77	6.35	28.12	10.28	29.49
	Male	Trim28+/D9-Obese	2.14	17.77	2.43	22.78	2.13	25.28	4.2	30.46	9.36	31.58
	Male	Trim28+/D9-Obese	1.77	17.77	2.7	24.8	2.99	27.47	4.68	30.75	7.42	31.78
	Male	Trim28+/D9-Obese	2.33	19.05	3.98	24.87	5.02	26.05	8.92	29.07	12.25	30.68
	Male	Trim28+/D9-Obese	2.16	19.55	4.2	25.26	4.42	28	8.96	29.41	12.04	31.55
	Male	Trim28+/D9-Obese	2.4	20.33	2.86	26.68	3.11	28.22	5.16	30.58	7.35	30.57
	Male	Trim28+/D9-Obese	1.31	13.25	3.53	22.17	5.69	25.27	11.29	29.35	14.01	31.64
		Trim28D9/+ - processed data
			x axis		y axis			y axis
					Trim28+/D9-Lean			Trim28+/D9-Obese
			lean mass		fat mass			fat mass
		Week	Mean	STDV	Mean	SD	number	Mean	SD	number
		4w	17.5	1.17769	1.81	0.512016	6
		6w	23.43	0.956932	2.59	0.428657	6
		8w	25.2	0.881044	2.98	0.451693	6
		12w	27.98	0.937762	3.55	0.695433	6
		16w	29.43	1.11314	4.65	1.09215	6
		4w	18.24	0.582997				2.11	0.320607	11
		6w	24.13	0.467897				3	0.633979	11
		8w	26.22	0.538281				3.56	1.06209	11
		12w	29.24	0.582225				6.92	2.1747	11
		16w	30.71	0.551315				9.99	2.27509	11
		WT - raw data
	sex	mD#phenotype	c#Fat mass at 4 weeks (g)	c#Lean mass at 4 weeks (g)	c#Fat mass at 6 weeks (g)	c#Lean mass at 6 weeks (g)	c#Fat mass at 8 weeks (g)	c#Lean mass at 8 weeks (g)	c#Fat mass at 12 weeks (g)	c#Lean mass at 12 weeks (g)	c#Fat mass at 16 weeks (g)	c#Lean mass at 16 weeks (g)
	Male	WT	2.51	20.32	2.2	24.2	2.12	26.64	4.01	28.36	6.78	30.22
	Male	WT	2.03	17.54	1.61	23.36	2.14	25.75	4.24	28.21	6.17	29.4
	Male	WT	2.05	20.64	2.01	26.44	2.56	29.26	4.08	31.45	6.17	32.62
	Male	WT	2.44	20.04	2.65	24.43	3.2	26.14	5.44	27.35	7.75	29.59
	Male	WT	2.56	20.52	2.19	25.09	3.06	27.53	6.14	28.62	8.8	31.12
	Male	WT	2.5	19.76	3.08	27.42	3.3	28.38	4.22	30.53	9.28	34.35
	Male	WT	2.33	20.21	2.15	27.79	3.23	28.47	5.44	30.53	7.84	32.93
	Male	WT	1.81	15.44	1.79	24.57	1.99	25.71	1.83	29.34	2.55	28.62
	Male	WT	2.04	22.43	1.06	27.49	1.87	29.6	3.39	30.59	3.87	31.45
	Male	WT	2.38	19.55	1.95	24.84	2.25	27.33	2.52	28.47	3.94	29.47
	Male	WT	2.18	19.16	1.85	25.48	2.02	26.16	2.58	28.43	3.85	29.66
	Male	WT	1.47	18.65	1.5	25.3	1.93	27.6	2.39	29.82	2.79	30.78
	Male	WT	1.99	19.38	1.78	23.84	2.27	25.54	4.04	27.56	6.98	27.96
	Male	WT	2.08	20.49	1.13	25.21	1.43	28.33	2.69	29.88	5.66	29.64
	Male	WT	2.25	20.72	2.16	25.33	2.66	27.45	3.23	29.12	4.37	30.85
	Male	WT	2.03	19.97	0.95	24.62	1.7	27.31	2.78	27.39	4.32	29.14
	Male	WT	2.65	19.45	2.86	23.29	2.39	24.66	4.48	26.3	6.36	28.61
	Male	WT	2.04	19.7	1.25	24.09	1.99	26.06	2.71	28.82	2.81	30.28
	Male	WT	2.27	22.23	1.78	25.51	1.7	28.98	3.5	30.24	4.36	30.68
	Male	WT	2.27	19.54	2.35	23.75	3.27	25.52	4.74	27.77	7.3	29.91
	Male	WT	2.26	19.02	1.9	22.79	2.1	25.61	2.74	27.13	4.01	28.94
	Male	WT	2.11	20.34	2.09	23.24	2.52	26.01	3.71	28.35	2.82	28.43
	Male	WT	1.52	18.32	2.13	23.3	3.17	26.3	3.21	28.89	3.18	29.26
	Male	WT	1.97	15.73	2.52	22.06	2.18	24.42	1.64	27.03	2.14	27.61
	Male	WT	2.04	18.97	2	24.66	2.13	25.6	3.57	28.33	4.28	29.32
	Male	WT	1.87	18.86	2.01	23.61	1.83	25.36	2.67	26.9	5.76	28.09
	Male	WT	2.16	19.18	1.5	23.24	2.02	25.66	2.6	28.78	3.4	29.38
	Male	WT	1.74	16.9	1.83	22.38	1.93	25.58	2.39	27.68	3.72	28.82
	Male	WT	1.45	16.9	1.27	23.43	1.42	27.93	2.13	30.12	3.77	30.79
	Male	WT	1.79	17.33	1.67	23.71	1.82	27.8	2.46	30.85	3.38	31
	Male	WT	2.07	19.59	1.68	23.74	2.05	25.71	4.31	29.7	4.29	31.08
	Male	WT	2.19	19.55	1.33	23.93	1.44	25.3	3.1	27.34	3.61	26.93
	Male	WT	1.74	16.2	1.6	24.13	2.3	27.56	1.45	31.4	1.45	31.04
	Male	WT	1.91	16.73	1.08	23.32	1.05	28.88	0.92	34.88	1.58	34.14
	Male	WT	2.16	19.24	2.38	23.71	2.7	25.66	3.99	27.11	6.68	29.64
	Male	WT	1.83	19.25	2.09	24.08	1.87	25.52	2.47	27.17	3.49	29.35
	Male	WT	2.18	18.64	2.59	24.1	2.6	27.14	5.42	29.93	7.9	32.66
	Male	WT	2.37	20.8	1.71	26.33	1.8	28.43	2.23	28.61	2.97	28.52
	Male	WT	1.35	17.77	2.22	26.26	2.19	27.32	1.71	30.75	2.03	30.95
	Male	WT	1.58	17.78	1.45	25.64	1.4	27.53	1.39	30.09	1.57	30.95
	Male	WT	3.06	20.68	1.66	26.88	1.14	28.84	2.88	30.11	5.51	31.8
	Male	WT	2.61	21.28	1.48	27.86	1.5	29.92	3.25	30.58	6.69	32.54
	Male	WT	2.07	19.97	1.45	27.5	1.74	29.56	3.05	28.95	6.15	31.07
	Male	WT	2.09	20.72	1.85	24.2	2	26.14	4.21	30.46	5.42	29.85
	Male	WT	2.21	21.35	1.74	23.22	1.68	25.09	3.31	28.28	5.82	28.69
	Male	WT	1.57	15.42	2.99	22.18	2.75	23.39	5.23	27.61	5.4	29.33
	Male	WT	2.22	18.58	2.14	25.13	2.34	26.47	2.1	31.9	4.52	32.7
	Male	WT	1.82	18.71	1.55	24.51	2.71	26.55	4.3	29.42	4.18	30.75
	Male	WT	1.25	18.76	1.15	22.84	0.91	25.02	1.23	30.58	0.64	31.31
	Male	WT	1.81	20.35	2.31	22.95	1.14	24.5	2.39	29.96	1.14	30.74
	Male	WT	2.34	20.51	2.27	24.13	2.24	25.79	3.11	27.7	4.49	28.44
	Male	WT	1.89	22.52	2.16	24.54	2.37	26.36	2.14	29.3	2.26	30.41
	Male	WT	3.98	22.66	1.44	26.69	0.87	30.09	1.27	33.34	3.02	32.87
	Male	WT	1.96	20.64	1.6	24.08	2.59	25.15	4.41	28.61	5.41	30.42
	Male	WT	2.43	22.65	1.77	25.96	2.35	26.01	3.46	29.03	5.4	31.16
	Male	WT	2	21.05	1.02	27.3	1.89	26.34	2.93	30.67	1.83	34.13
	Male	WT	2.18	22.31	1.76	25.6	1.91	27.04	3	28	5.49	29.54
	Male	WT	2.75	22.68	2.1	24.56	2.22	26.6	3.33	28.42	6.03	29.46
	Male	WT	1.88	22.37	0.98	26.83	0.99	28.32	1.46	29.43	1.66	31.62
	Male	WT	2.31	22.6	1.08	27.62	1.72	27.73	1.81	31.29	2.75	32.76
	Male	WT	1.96	21.83	1	24.52	0.93	24.77	1.71	30.33	2.07	31.71
	Male	WT	2.28	22.99	1.08	27.51	1.07	29.4	2.14	31.09	2.87	32.4
	Male	WT	2.46	23.26	1.88	25.87	1.87	27.62	5.1	29.88	6.81	32.29
	Male	WT	2.94	24.06	1.85	27.99	1.83	28.51	6.23	30.44	6.35	32.58
	Male	WT	1.9	20.83	1.28	24.09	1.49	24.36	1.43	26.4	2.04	29.32
	Male	WT	1.65	19.28	1.28	23.95	1.57	25.14	1.98	26.59	2.65	29.47
	Male	WT	1.9	19.19	1.5	23.71	2.06	24.09	2.6	27.24	2.91	28.93
	Male	WT	2.39	17.2	1.59	24.34	1.26	26.73	1.67	29.34	2.32	30.74
	Male	WT	1.79	16.66	0.97	23.83	1.03	26.36	1.56	27.07	3.7	29.32
	Male	WT	1.98	16.79	0.75	24.31	0.86	26.55	1.15	29.49	1.76	30.06
	Male	WT	1.78	20.39	1.46	25.21	1.62	26.16	1.83	29.51	2.9	30.55
	Male	WT	1.96	19.39	1.18	24.39	1.85	26.09	2.64	29.14	2.8	29.66
	Male	WT	2.64	22.89	2.39	25.99	2.22	28.65	4.55	30.32	4.86	32.23
	Male	WT	2.13	21.65	1.83	24.96	1.25	28.33	1.79	31.45	2.86	32.69
	Male	WT	2.44	22.88	1.66	25.68	1.75	28.55	3.2	31.16	6.07	33.14
	Male	WT	2.11	21.55	1.63	25.27	2.33	28.33	4.59	31.26	5.51	32.04
	Male	WT	2.11	20.65	2.08	23.48	2.26	25.95	3.97	28.85	3.73	29.83
	Male	WT	1.91	19.28	1.55	25.58	1.2	26.29	1.93	28.08	2.81	29.14
	Male	WT	2.14	19.67	1.58	25.88	1.91	26.35	1.27	29.24	1.63	30.55
	Male	WT	1.83	18.64	1.22	22.97	1.03	25.06	1.19	27.67	1.99	29.16
	Male	WT	1.71	17.51	1.84	24.27	1.68	26.38	2.22	28.01	2.37	29.6
	Male	WT	2.75	21.7	1.96	25.66	1.89	27.56	3.8	29.76	5.55	29.68
		WT - processed data
			x axis		y axis
			Lean Mass		WT
			lean mass		fat mass
		Week	Mean	STDV	Mean	SD	number
		4w	19.84	0.217525	2.11	0.403289	82
		6w	24.8	0.161017	1.75	0.493381	82
		8w	26.75	0.165979	1.95	0.59678	82
		12w	29.22	0.176456	3	1.2629	82
		16w	30.47	0.175384	4.2	1.95915	82
