# Supplementary material for: Independent phenotypic plasticity axes define distinct obesity sub-types
Source: Nat Metab. 2022 Sep 12;4(9):1150–65. doi: 10.1038/s42255-022-00629-2 (PMC9499872; doi:10.1038/s42255-022-00629-2)
Supplement: Source Data Fig. 2 — Statistical Source Data. [file 42255_2022_629_MOESM4_ESM.xlsx]

## Sheet: Figure_2A
Fig.2A	Plasma insulin (ng/mL) measurment, used to plot the barplot
	animal	WT male	Nnat+/-p-Light male	Nnat+/-p-Heavy male	Sex
	1	0.21	0.482	30	Male
	2	0.21	0.142	33.33	Male
	3	0	0.04	14.45	Male
	4	0.162	0.262	32.9	Male
	5	1.768	0.274	10.03	Male
	6	0.982	0	15.67	Male
	7	1.108	0.66	20.19	Male
	8	0.64	1.064	20.78	Male
	9	1.07	0.722	22.22	Male
	10	0.956	0.448	12.16	Male
	11	0.158	1.064	9.1	Male
	12	0.564	1.412	14.52	Male
	13	0.808	1.132	7.98	Male
	14	1.166	1.436	2.792	Male
	15	2.224	0.468	55.6	Male
	16	1.356	0.218	20.24	Male
	17	0.696	0.052	27.28	Male
	18	0.148	1.21		Male
	19	0.198	0.764		Male
	20	0.522	1.146		Male
	21	0.476	0.044		Male
	22	1.908	1.106		Male
	23	1.128	0.454		Male
	24	0.372	1.43		Male
	25	1.112	0.532		Male
	26	0.794	0.702		Male
	27	0.88	0.492		Male
	28	0.13	0.564		Male
	29	0.124	0.492		Male
	30	0.16	0.54		Male
	31	0.712			Male
	32	0.478			Male
	33	0.454			Male
	34	0.468			Male
	35	0.426			Male
	36	0.268			Male
	37	0.314			Male
	38	1.16			Male
	39	0.65			Male
	40	0.486			Male
	41	1.636			Male
	42	1.592			Male
	43	0.488			Male

## Sheet: Figure_2B
Fig.2B	Raw and processed measurments of beta-cell area (%), used to plot the barplot
		Raw measurments
	Sex	phenotype	Sample	Foreground %	Background %	Islets %	Area (mm^2)	Foreground (mm^2)	Background (mm^2)	Islets (mm^2)	islet/whole	%	mean	sd
	Male	Nnat+/-p-Heavy	1068 huge nnat 2	32.4514	66.1938	1.3548	1.72992e+08	5.61385e+07	1.1451e+08	2.3437e+06	0.0400755	4.00755
	Male	Nnat+/-p-Heavy	1068 huge nnat 3	39.3992	59.4443	1.15651	1.08961e+08	4.29298e+07	6.47711e+07	1.26014e+06	0.0285166	2.85166	3.48195	0.585015
	Male	Nnat+/-p-Heavy	1068 huge nnat 7	33.5289	65.2238	1.2473	1.45815e+08	4.88902e+07	9.51061e+07	1.81875e+06	0.0358665	3.58665
	Male	Nnat+/-p-Light	1070 lean nnat 2	35.3691	64.0801	0.5508	7.91637e+07	2.79995e+07	5.07281e+07	436033	0.0153341	1.53341
	Male	Nnat+/-p-Light	1070 lean nnat 3	35.3914	63.8754	0.733191	1.46481e+08	5.18418e+07	9.35656e+07	1.07399e+06	0.0202962	2.02962	1.79999	0.250157
	Male	Nnat+/-p-Light	1070 lean nnat 7	32.619	66.7706	0.6104	7.19677e+07	2.34751e+07	4.80533e+07	439291	0.0183693	1.83693
	Male	Nnat+/-p-Light	1123 lean nnat 2	42.8951	56.4085	0.6964	1.10029e+08	4.71971e+07	6.20658e+07	766244	0.0159756	1.59756
	Male	Nnat+/-p-Light	1123 lean nnat 3	38.7988	60.4981	0.7031	1.26377e+08	4.90326e+07	7.64554e+07	888553	0.0177991	1.77991	1.46245	0.402411
	Male	Nnat+/-p-Light	1123 lean nnat 7	45.463	54.0732	0.4638	1.02502e+08	4.66007e+07	5.54263e+07	475406	0.0100987	1.00987
	Male	Nnat+/-p-Heavy	1124 huge nnat 2	37.5869	60.7431	1.67	1.12644e+08	4.23393e+07	6.84233e+07	1.88115e+06	0.0425403	4.25403
	Male	Nnat+/-p-Heavy	1124 huge nnat 3	40.1323	58.8245	1.0432	1.12623e+08	4.51984e+07	6.62502e+07	1.17489e+06	0.0253355	2.53355	3.70136	1.01184
	Male	Nnat+/-p-Heavy	1124 huge nnat 7	37.8166	60.4774	1.706	1.26433e+08	4.78125e+07	7.64631e+07	2.15694e+06	0.0431652	4.31652
	Male	WT	1125 wt 2	46.2008	53.5971	0.2021	9.06782e+07	4.18941e+07	4.86009e+07	183261	0.00435533	0.435533
	Male	WT	1125 wt 3	44.5691	55.0524	0.3785	1.08403e+08	4.83144e+07	5.96786e+07	410307	0.00842092	0.842092	0.687857	0.220315
	Male	WT	1125 wt 7	41.6323	58.0379	0.3298	8.46876e+07	3.52574e+07	4.91509e+07	279300	0.00785947	0.785947
	Male	Nnat+/-p-Heavy	1268 huge nnat 2	50.9112	46.6239	2.4649	1.09878e+08	5.59404e+07	5.12296e+07	2.70839e+06	0.0461798	4.61798
	Male	Nnat+/-p-Heavy	1268 huge nnat 3	42.8731	56.4015	0.7254	8.15355e+07	3.49568e+07	4.59873e+07	591459	0.0166382	1.66382	3.1409	2.08891
	Male	Nnat+/-p-Heavy	1268 huge nnat 7-failed					0	0	0
	Male	WT	1272 wt 2	52.9492	46.6697	0.3811	1.31971e+08	6.98777e+07	6.15905e+07	502942	0.00714603	0.714603
	Male	WT	1272 wt 3	41.515	58.2612	0.2238	8.74864e+07	3.632e+07	5.09706e+07	195794	0.00536192	0.536192	0.715686	0.180038
	Male	WT	1272 wt 7	48.9623	50.5949	0.4428	1.5185e+08	7.43493e+07	7.68284e+07	672392	0.00896264	0.896264
	Male	Nnat+/-p-Light	1284 lean nnat 2	51.7598	47.9344	0.3058		0	0	0	0.00587336	0.587336
	Male	Nnat+/-p-Light	1284 lean nnat 3	47.3159	52.5526	0.1315		0	0	0	0.00277149	0.277149	0.605788	0.338243
	Male	Nnat+/-p-Light	1284 lean nnat 7	47.0975	52.4494	0.4531		0	0	0	0.0095288	0.95288
	Male	WT	1285 wt 2	48.8536	50.9364	0.21	1.49011e+08	7.2797e+07	7.59006e+07	312922	0.00428016	0.428016
	Male	WT	1285 wt 3	50.6257	49.2781	0.0962	1.56968e+08	7.94663e+07	7.7351e+07	151004	0.00189662	0.189662	0.421628	0.228839
	Male	WT	1285 wt 7	47.4807	52.21	0.3093	1.58516e+08	7.52645e+07	8.27612e+07	490290	0.00647207	0.647207
	Male	WT	1286 wt 2	46.9031	52.5569	0.54		0	0	0	0.0113821	1.13821
	Male	WT	1286 wt 3	46.2811	53.184	0.5349		0	0	0	0.0114256	1.14256	1.3888	0.430271
	Male	WT	1286 wt 7	46.1063	53.0076	0.8861		0	0	0	0.0188562	1.88562
	Male	Nnat+/-p-Light	1289 lean nnat 2	54.2221	45.298	0.4799	1.49467e+08	8.10444e+07	6.77057e+07	717294	0.00877299	0.877299
	Male	Nnat+/-p-Light	1289 lean nnat 3	54.667	45.0363	0.2967	1.47728e+08	8.07585e+07	6.65312e+07	438309	0.00539811	0.539811	0.991927	0.519013
	Male	Nnat+/-p-Light	1289 lean nnat 8	50.3931	48.809	0.7979		0	0	0	0.0155867	1.55867
	Male	Nnat+/-p-Heavy	1314 huge nnat 2	58.9604	38.7943	2.2453	1.28203e+08	7.55888e+07	4.97353e+07	2.87854e+06	0.0366845	3.66845
	Male	Nnat+/-p-Heavy	1314 huge nnat 3	64.3219	33.6139	2.0642	1.53899e+08	9.89906e+07	5.17313e+07	3.17678e+06	0.0310939	3.10939	3.34186	0.291171
	Male	Nnat+/-p-Heavy	1314 huge nnat 7	46.7443	51.6866	1.5691	1.83106e+08	8.55915e+07	9.46411e+07	2.87311e+06	0.0324775	3.24775
	Male	Nnat+/-p-Light	1315 lean nnat 2	53.703	45.7586	0.5384	1.25832e+08	6.75757e+07	5.75791e+07	677481	0.009926	0.9926
	Male	Nnat+/-p-Light	1315 lean nnat 3	57.3504	42.381	0.2686	1.35788e+08	7.7875e+07	5.75483e+07	364727	0.00466166	0.466166	0.82408	0.310139
	Male	Nnat+/-p-Light	1315 lean nnat 7	49.2212	50.2749	0.503952	1.54456e+08	7.60249e+07	7.76524e+07	778382	0.0101348	1.01348
	Male	WT	1319 wt 3	66.6271	32.9789	0.394	8.1002e+07	5.39693e+07	2.67136e+07	319148	0.00587875	0.587875
	Male	WT	1319 wt 5um 15	57.3016	42.0737	0.624724	9.13516e+07	5.23459e+07	3.8435e+07	570695	0.0107848	1.07848	0.96007	0.329361
	Male	WT	1319 wt 5um 34	63.9583	35.2558	0.7859	6.66938e+07	4.26562e+07	2.35134e+07	524146	0.0121385	1.21385
		Raw measurments
	Sex	phenotype	Sample	Foreground %	Background %	Islets %	Area (mm^2)	Foreground (mm^2)	Background (mm^2)	Islets (mm^2)	islet/whole	%	mean	sd
	Female	Nnat+/-p-Heavy	1079 huge nnat 2	38.7891	60.6216	0.5893	9.26117e+07	3.59232e+07	5.61427e+07	545761	0.0149651	1.49651
	Female	Nnat+/-p-Heavy	1079 huge nnat 3*	43.5726	56.0681	0.3593	9.47269e+07	4.1275e+07	5.31116e+07	340354	0.00817857	0.817857	1.34773	0.473362
	Female	Nnat+/-p-Heavy	1079 huge nnat 7	40.6309	58.6543	0.7148	9.63764e+07	3.91586e+07	5.65289e+07	688898	0.0172884	1.72884
	Female	Nnat+/-p-Light	1083 lean nnat 2	34.5429	64.9961	0.461	8.2669e+07	2.85563e+07	5.37316e+07	381104	0.01317	1.317
	Female	Nnat+/-p-Light	1083 lean nnat 3	31.6258	67.7991	0.5751	1.00444e+08	3.17663e+07	6.81002e+07	577654	0.0178597	1.78597	1.73012	0.388226
	Female	Nnat+/-p-Light	1083 lean nnat 7	37.9333	61.258	0.8087	9.42338e+07	3.5746e+07	5.77258e+07	762069	0.020874	2.0874
	Processed measurments
		WT			Nnat+/-p-Light			Nnat+/-p-Heavy
	biological sample	mean	sd	layers	mean	sd	layers	mean	sd	layers
	1	0.687857	0.220315	3	1.79999	0.250157	3	3.48195	0.585015	3
	2	0.715686	0.180038	3	1.46245	0.402411	3	3.70136	1.01184	3
	3	0.421628	0.228839	3	0.708555	0.23864	2	3.1409	2.08891	2
	4	0.96007	0.329361	3	0.82408	0.310139	3	3.34186	0.291171	3
	5	1.3888	0.430271	3	0.605788	0.338243	3

## Sheet: Figure_2C
Fig.2C	Ki-67 positive cell counts, used to plot the barplot
	sample	WT	Nnat+/-p-Light	Nnat+/-p-Heavy
	1	0	0	5
	2	0	0	5
	3	2	0	1
	4	0	0	8
	5	0	0	4
	6	0	2	9
	7	0	0	6
	8	1	4	7
	9	0	1	8
	10	0	1	5
	11	0	1	10
	12	1		8
	13			13

## Sheet: Figure_2D
Fig.2D	INS+ EdU+/DAPI+ cell (%) counts, used to plot the barplot
	sample	WT	Nnat+/-p-Light	Nnat+/-p-Heavy
	1	5.94998	14.5254	24.6049
	2	5.56308	9.46133	15.5811
	3	6.22689	8.33352	27.1087
	4	7.37815		11.2947
	5			24.0076
	6			24.0275
	7			10.1288
	8			14.2512

## Sheet: Figure_2F-G
Fig.2F-G	Body composition of STZ treated and control animals, used to plot the scatter- and bar-plot
	Nnat+/-p-Heavy - STZ treated						Nnat+/-p-Heavy - STZ treated
		Sex	Male	Male	Male			Sex	Female	Female	Female	Female
		ID	Posp-2056	Posp-2096	Posp-2098			ID	Posp-2059	Posp-2062	Posp-2103	Posp-2105
	4w	BW	23.312	21.899	21.082		4w	BW	15.679	22.729	19.102	18.775
	4w	Fat mass	3.68	3	1.86		4w	Fat mass	2.06	3.56	2.8	2.98
	4w	Lean mass	19.17	18.87	18.68		4w	Lean mass	12.49	17.53	16.27	16.18
	12w	BW	29.87	30.5	32.7		12w	BW	25.35	26.21	26.2	22.52
	12w	Fat mass	1.66	1.86	1.69		12w	Fat mass	3.57	3.04	3.22	3.16
	12w	Lean mass	25.02	25.48	27.2		12w	Lean mass	20	20.19	20.87	17.68
	12w-4w	delta Fat mass	-2.02	-1.14	-0.17		12w-4w	delta Fat mass	1.51	-0.52	0.42	0.18
	12w-4w	delta lean mass	5.85	6.61	8.52		12w-4w	delta lean mass	7.51	2.66	4.6	1.5
	Nnat+/-p-Light - STZ treated					Nnat+/-p-Light - STZ treated
		Sex	Male	Male			Sex	Female
		ID	Posp-2177	Posp-2178			ID	Posp-2181
	4w	BW	26.192	24.671		4w	BW	20.407
	4w	Fat mass	2.49	2.66		4w	Fat mass	2.27
	4w	Lean mass	21.29	20.11		4w	Lean mass	16.52
	12w	BW	34.4	31.98		12w	BW	24.27
	12w	Fat mass	1.47	1.26		12w	Fat mass	2.16
	12w	Lean mass	29.17	26.65		12w	Lean mass	20.36
	12w-4w	delta Fat mass	-1.02	-1.4		12w-4w	delta Fat mass	-0.11
	12w-4w	delta lean mass	7.88	6.54		12w-4w	delta lean mass	3.84
	WT - STZ treated								WT - STZ treated
		Sex	Male	Male	Male	Male	Male			Sex	Female	Female	Female	Female	Female	Female
		ID	Posp-2097	Posp-2099	Posp-2219	Posp-2220	Posp-2221			ID	Posp-2061	Posp-2106	Posp-2182	Posp-2222	Posp-2223	Posp-2224
	4w	BW	23.248	22.87	24.774	24.176	24.467		4w	BW	16.651	18.156	20.376	20.275	20.512	20.453
	4w	Fat mass	2.8	2.32	2.84	3.03	2.81		4w	Fat mass	1.9	2.41	1.16	2.66	2.69	2.87
	4w	Lean mass	20.09	20.24	20.08	19.47	19.23		4w	Lean mass	14.3	15.9	14.4	16	15.19	16.48
	12w	BW	30.98	31.19					12w	BW	25.67	24.78	24.32
	12w	Fat mass	1.25	0.89					12w	Fat mass	1.35	1.74	1.46
	12w	Lean mass	26.04	27.17					12w	Lean mass	21.65	21.38	20.31
	12w-4w	delta Fat mass	-1.55	-1.43					12w-4w	delta Fat mass	-0.55	-0.67	0.3
	12w-4w	delta lean mass	5.95	6.93					12w-4w	delta lean mass	7.35	5.48	5.91
	Nnat+/-p-Heavy - control				Nnat+/-p-Heavy - control
		Sex	Male			Sex	Female	Female	Female
		ID	Posp-2100			ID	Posp-2060	Posp-2104	Posp-2107
	4w	BW	20.189		4w	BW	20.038	19.002	16.383
	4w	Fat mass	2.36		4w	Fat mass	3.05	2.92	2.28
	4w	Lean mass	17.41		4w	Lean mass	16.21	16.47	14.67
	12w	BW	52.01		12w	BW	51.45	51.8	48.8
	12w	Fat mass	16.05		12w	Fat mass	25.3	26.55	23.66
	12w	Lean mass	33.71		12w	Lean mass	25.12	24.51	24.24
	12w-4w	delta Fat mass	13.69		12w-4w	delta Fat mass	22.25	23.63	21.38
	12w-4w	delta lean mass	16.3		12w-4w	delta lean mass	8.91	8.04	9.57
	Nnat+/-p-Light - control					Nnat+/-p-Light - control
		Sex	Male	Male			Sex	Female
		ID	Posp-2179	Posp-2180			ID	Posp-2184
	4w	BW	25.411	24.79		4w	BW	21.179
	4w	Fat mass	2.17	1.97		4w	Fat mass	2.28
	4w	Lean mass	20.57	20.66		4w	Lean mass	17.32
	12w	BW	37.45	37.75		12w	BW	32.9
	12w	Fat mass	6.24	6.9		12w	Fat mass	9.18
	12w	Lean mass	29.39	28.91		12w	Lean mass	22
	12w-4w	delta Fat mass	4.07	4.93		12w-4w	delta Fat mass	6.9
	12w-4w	delta lean mass	8.82	8.25		12w-4w	delta lean mass	4.68
	WT - control							WT - control
		Sex	Male	Male	Male	Male			Sex	Male	Male	Male	Male
		ID	Posp-2058	Posp-2101	Posp-2102	Posp-2218			ID	Posp-2063	Posp-2183	Posp-2225	Posp-2226
	4w	BW	20.934	23.275	23.066	25.665		4w	BW	17.3	20.178	20.879	18.728
	4w	Fat mass	2.28	3.12	2.36	3.4		4w	Fat mass	2.02	2.18	2.63	1.91
	4w	Lean mass	17.94	19.97	20.56	19.9		4w	Lean mass	14.24	16.69	16.82	14.84
	12w	BW	33.49	37.7	36.8			12w	BW	29.44	31.88
	12w	Fat mass	4.58	5.76	4.69			12w	Fat mass	6.49	7.52
	12w	Lean mass	27.21	29.96	29.79			12w	Lean mass	21.52	22.93
	12w-4w	delta Fat mass	2.3	2.64	2.33			12w-4w	delta Fat mass	4.47	5.34
	12w-4w	delta lean mass	9.27	9.99	9.23			12w-4w	delta lean mass	7.28	6.24
