# Supplementary material for: Independent phenotypic plasticity axes define distinct obesity sub-types
Source: Nat Metab. 2022 Sep 12;4(9):1150–65. doi: 10.1038/s42255-022-00629-2 (PMC9499872; doi:10.1038/s42255-022-00629-2)
Supplement: Source Data Fig. 3 — Statistical Source Data. [file 42255_2022_629_MOESM6_ESM.xlsx]

## Sheet: Figure_3A
Fig.3A	Normalized gene expression profiles among WT and Nnat+/-p mice, used to plot the heatmap
		SVC001180 0001	SVC001179 0001	SVC001178 0001	SVC001174 0001	SVC001173 0001	SVC001172 0001	SVC001177 0001	SVC001176 0001	SVC001175 0001
	Sex	Male	Male	Male	Male	Male	Male	Male	Male	Male
	Condition	WT	WT	WT	Nnat+/-p-Light	Nnat+/-p-Light	Nnat+/-p-Light	Nnat+/-p-Heavy	Nnat+/-p-Heavy	Nnat+/-p-Heavy
	ENSMUSG00000087047	-0.787903036847163	-0.775607153358126	-0.150450517822237	-0.713006600752444	-0.873971678039135	-0.573374260142987	1.60628875249226	1.10308547236708	1.16493902210274
	ENSMUSG00000021950	-0.736237836349867	-0.735202405308117	-0.876756718569467	-0.789156309373195	-0.625878486829359	-0.110459530767481	1.53702833308864	1.04671099791329	1.28995195619555
	ENSMUSG00000021850	-0.67550017390745	-0.340373876197417	-0.739273549178589	-0.884225441860505	-0.345616317259012	-0.88837412600493	1.50384328021595	1.43168953524087	0.937830668951081
	ENSMUSG00000071379	-0.437482036458782	-1.12198983005518	-0.960528653593883	-0.676551011413894	-0.414846049601141	-0.233845558771803	1.22819156345932	1.37815602578556	1.23889555064982
	ENSMUSG00000027562	-0.805308230446883	-0.628124732559179	-0.72819975323444	-0.762971732173778	-0.764388760684446	-0.151338816736153	1.52021574460327	0.8174082279166	1.50270805331501
	ENSMUSG00000032376	-0.577606454713997	-0.593254444413305	-0.624837479891597	-1.05092907011911	-0.476654177803282	-0.508242069606581	1.80059468485204	1.13703631596708	0.893892695728723
	ENSMUSG00000020467	-0.708570513516828	-0.396315376946303	-0.846319631836369	-0.846912841721645	-0.68319198377283	-0.335972053829588	1.37819919023655	1.69583914768597	0.743244063701041
	ENSMUSG00000074063	-1.04052937015295	-0.569086514378823	-0.548481285267662	-0.428792685741297	-0.472642380261303	-0.749046708851396	1.81673834231399	0.854446288168674	1.13739431417076
	ENSMUSG00000020679	-0.535142715169683	-1.08541842342789	-0.402829281816932	-0.409957341743805	-0.716253182384907	-0.657976901355316	1.72083004471103	0.797725566087752	1.28902223509973
	ENSMUSG00000038418	-0.728976280051059	-0.64076206719716	-0.484583468188046	-0.992755244448533	-0.219491101699148	-0.737401050810495	1.74673462811562	1.22674333970353	0.830491244575287
	ENSMUSG00000030849	-0.458939716166506	-0.396412354537416	-0.805436488556215	-0.679837706758204	-0.592525803146089	-0.87040579960873	1.49812062539779	1.65806276396465	0.647374479410714
	ENSMUSG00000031841	-0.913725685382877	-0.389029902274756	-0.570323026436179	-0.573695468808747	-0.859973929094965	-0.488694096016252	1.67481591123629	1.464944482261	0.655681714516488
	ENSMUSG00000026259	-0.648975738387811	-0.294534819940848	-0.0975664338287105	-0.645987615256366	-0.904131338626307	-1.19889887609338	1.38331675014303	1.1861705134919	1.22060755849851
	ENSMUSG00000037465	-0.939239470517932	-0.712002699988838	-0.711399574313488	-1.09718204450887	-0.242038433051076	-0.0775532255799267	1.48090389797731	1.17868743724024	1.11982411274258
	ENSMUSG00000036478	-0.678260994869703	-1.13478359522667	-0.668152372100325	-0.52475569527734	-0.178902505443098	-0.592409615483597	1.11777374313773	0.904532394814216	1.75495864044877
	ENSMUSG00000043924	-0.530843323429905	-0.50088814413277	-0.553026300580862	-1.25297577332599	-0.167834501579963	-0.770430703064685	1.63207580070267	1.00901725118579	1.13490569422572
	ENSMUSG00000010080	-0.7022145864961	-0.655195328120905	-0.717687760344787	-1.0560534672316	-0.285137789148645	-0.353659183633631	1.58467317967345	1.50616399324811	0.679110942054104
	ENSMUSG00000050199	-0.3923366846686	-0.940129032614767	-0.852826175470527	-0.923183515515484	-0.773282618599235	0.118951255053172	1.15410885543897	1.43835263360109	1.1703452827754
	ENSMUSG00000109511	-0.526643209451435	-0.781821804706779	-0.669740443177578	-0.781595363192049	-0.0875213161556553	-0.908706631929701	1.78756642695499	1.1912753362844	0.777187005373827
	ENSMUSG00000051397	-0.857904769249536	-0.59990933286781	-0.655750995815211	-0.656383384337003	-0.512022161911217	-0.473250778346693	1.12662257286237	1.95969942176596	0.668899427899139
	ENSMUSG00000031451	-0.221433930471936	-1.00768524074152	-0.416160317304343	-0.828288265906055	-0.708141301151427	-0.573413372113317	1.62826642281165	1.47147814321761	0.655377861659333
	ENSMUSG00000016559	-1.02446992144577	-0.38338720103383	-0.388077987414592	-1.22952334275046	-0.277638488189939	-0.438221510815371	1.61557469767484	1.09856066540506	1.02718308857004
	ENSMUSG00000031504	-1.05064148762978	-0.362072505213642	-0.792844356229963	-1.10044803855569	-0.060279021407881	-0.363936516020533	1.46681350933418	0.936340624754703	1.32706779096861
	ENSMUSG00000032038	-0.618435500282853	-0.467100379848969	-0.518833528214863	-1.06348308509779	-0.812379000609455	-0.239874323316227	1.78298243810215	1.30502941869147	0.632093960576526
	ENSMUSG00000030093	-0.695199481365512	-0.833388667880233	-0.886446165134037	-0.838347704700358	-0.257366924307669	-0.207224789940244	1.86524819196328	1.04661396812423	0.806111573240551
	ENSMUSG00000046623	-0.878886821738892	-0.770911015132098	-0.74603167803766	-1.00169206198769	-0.27473544144853	-0.0400214785533361	1.63485481913903	0.750937812963408	1.32648586479577
	ENSMUSG00000017723	-0.927536954912072	-0.644271349934054	-0.518996564946101	-1.20830969742843	-0.348251170672221	-0.0645533307480805	1.66151819968217	1.08461114743315	0.965789721525643
	ENSMUSG00000032411	-0.821968808869559	-0.551615448772436	-1.0708263756344	-0.832819328671269	-0.00354779957656943	-0.430407910100302	0.838948615270714	1.72409363473038	1.14814342162344
	ENSMUSG00000037942	-0.610369189478189	-0.110986471360458	-0.807468747718483	-0.81002246729555	-0.711523326106165	-0.653836740575896	1.95697786424067	0.78127206360396	0.965957014690105
	ENSMUSG00000020051	0.154633542218094	-0.448504010932633	-0.637547186148881	-1.24241608698564	-0.954818754059541	-0.569825860108391	1.35369634819874	1.23152209919143	1.11325990862683
	ENSMUSG00000046694	-0.575326582082537	-0.621654858288665	-0.567805798115654	-1.05781076929952	-0.572827511636566	-0.302579235542866	1.97854609627921	0.979266492305784	0.740192166380811
	ENSMUSG00000000983	-0.458250172495627	-0.812087171273911	-0.873832302399298	-0.526443247124717	-1.00316866042466	-0.0165892745550547	1.6434142638175	0.644435260719246	1.40252130373653
	ENSMUSG00000030359	-0.757457500905673	-0.588204527681593	-0.517846006745289	-0.759543238860104	-0.520253971935493	-0.541649992525114	0.914829268131763	2.09126504689397	0.678860923627539
	ENSMUSG00000020159	-0.438865334931529	-0.705598155875171	-0.819179263374531	-1.07679976751045	-0.531436416449594	-0.112515103199906	1.82360518389959	0.678314789067092	1.1824740683745
	ENSMUSG00000024190	-0.724112713426599	-0.792877135371801	-0.480982840533604	-0.93688491905514	-0.158682978669914	-0.590171655946866	1.70473495757866	1.48955318210227	0.48942410332298
	ENSMUSG00000038393	-0.854321731050977	-0.842545149849056	-0.891286793461723	-1.07645185977084	0.160549528171527	-0.179138286368636	1.1456522640899	1.17612724389935	1.36141478434044
	ENSMUSG00000019320	-0.997374105857951	-0.579459149690477	-1.07674074348054	-0.937882136177256	-0.139046533692883	0.0515168672653567	0.972423751242045	1.36175192650007	1.34481012389164
	ENSMUSG00000054717	-0.929239201492456	0.0281185820681649	-0.0907118275990526	-0.590671127151063	-1.03990764116248	-1.05330385735692	1.46194649450077	1.10085494898766	1.11291362920537
	ENSMUSG00000045095	-0.856169100415405	-0.915058320462357	-0.957155322386153	-0.648758939825907	0.246579889570162	-0.544100867328908	0.984584330835409	1.61715481815062	1.07292351186254
	ENSMUSG00000067006	-0.814023849202314	-0.684733897600623	-0.902121483916268	-0.823181591513339	-0.59743508361154	0.146872501813646	1.3645769036222	1.63892706513769	0.671119435270536
	ENSMUSG00000022382	-0.689694780433369	-0.7236395227043	-0.599300981995921	-1.18631377223558	-0.42501749773626	-0.0501651669364013	1.78843417091607	1.135960258377	0.749737292748752
	ENSMUSG00000054342	-0.566934288941683	-0.581132674028974	-0.763610522054291	-1.14748602422113	-0.401283031276681	-0.212657926064736	1.92506698295086	0.850638767827242	0.8973987158094
	ENSMUSG00000025887	-0.597379102572085	-0.245470569080357	-0.556914011498212	-1.48848644660644	-0.475619407768111	-0.303189880820727	1.61693191562413	1.1323464532322	0.917781049489595
	ENSMUSG00000036181	-0.713408070476216	-0.0354410500689529	-0.850358534851104	-0.505076416408483	-0.393177248642028	-1.1596239906137	0.809539845750152	1.03476596283952	1.81277950247081
	ENSMUSG00000015850	-0.0728842434233613	-0.830840190609992	-0.587970158724699	-1.36101037627282	-0.548805628403755	-0.250093376240477	1.42109153871318	1.45840776970361	0.772104665258321
	ENSMUSG00000045991	-0.822552589727393	-0.719385552835204	-0.916795834744279	-1.09670756478384	0.248751021677456	-0.343375096902567	1.34304743215354	0.910730189112575	1.39628799604971
	ENSMUSG00000016024	-0.971734630807364	-0.295867318782695	-0.432579882974952	-1.19697478632699	-0.41748465836545	-0.332965325629651	1.63666082654234	1.43123742158786	0.579708354756906
	ENSMUSG00000076431	-0.822807361352989	-1.03496497696377	-0.709363795830718	-1.07032371500923	-0.122736602843519	0.112816667440154	1.52006373331883	1.03264774990582	1.09466830133542
	ENSMUSG00000002996	-0.889220941184548	-1.10143903470878	-1.11008890322598	-0.0338092614808392	-0.458411548624638	-0.053378087297911	1.01882360973955	1.14092662412778	1.48659754265537
	ENSMUSG00000061689	-0.39383161083365	-0.581327815623091	0.0500703958465243	-0.966657530135583	-1.05871473656735	-0.695456971651945	1.55604596090014	1.46944843341722	0.620423874647718
	ENSMUSG00000036565	-0.433349652097607	-1.35000500179826	-0.351597246095492	-0.699566719924453	-0.749799278421452	-0.0598585428619111	1.55526581446191	0.72020788076343	1.36870274597382
	ENSMUSG00000021250	-0.749199842991904	-0.715793944986096	-0.913105438590534	-1.08216690381238	0.0106569986703748	-0.193900549344972	1.65728775092675	1.28002507416382	0.706196855964939
	ENSMUSG00000035910	-0.256798270887223	-1.04306640630667	-0.881073506107606	-0.958427704369125	0.050300333494221	-0.551925566694218	1.50453311155421	0.682097756785586	1.45436025253082
	ENSMUSG00000066900	-0.858553362647284	-0.885864380378125	-1.11265200829286	-0.577278240536216	0.176324591189828	-0.382040167691344	0.862247635602233	1.64212630110971	1.13568963164406
	ENSMUSG00000041782	-0.847459583994563	-0.45730766998927	-0.652092344070734	-0.939206199940353	-0.685482292423932	-0.0575212436210763	1.96220570481371	0.97253536984909	0.704328259377123
	ENSMUSG00000032278	-0.974842420583029	-0.75488575156204	-0.680089537034811	-0.864232539940563	-0.55511957322787	0.190640575308902	1.79315471215016	0.860232814464426	0.985141720424819
	ENSMUSG00000024164	-0.671006215001309	-0.590294696588719	-0.440870855273766	-1.10612044903898	-0.172958594374917	-0.65035010056476	1.93880114865941	0.582934578197995	1.10986518398505
	ENSMUSG00000036390	-1.05185813944761	-0.741281453294952	-0.298309666052256	-1.26766461820035	-0.151121954819764	-0.121104510751048	1.54828485961192	0.893399767088703	1.18965571586534
	ENSMUSG00000022574	-0.133584769950175	-0.586477584356909	-0.925632784811689	-1.13543828118956	-0.264104827498542	-0.585419790211164	1.81781142090172	1.1633965837646	0.649450033351695
	ENSMUSG00000024421	-1.08484958346493	-0.610445429001633	-0.45677283234554	-0.8271343225523	-0.636604547647338	-0.00993336390767331	1.69028326510583	0.508246593129238	1.42721022068435
	ENSMUSG00000041688	-0.659494374121161	-0.571453349277348	-0.38848158208156	-0.868961597971	-0.96130547072613	-0.175173246065387	1.97131794480859	1.07626647517923	0.577285200254765
	ENSMUSG00000034765	-1.06038030160994	-0.919503323147287	-0.501602874775051	-1.0861979343002	-0.197518132434933	0.141039025360372	1.35908584938294	0.880182333472499	1.3848953580516
	ENSMUSG00000029229	-0.860559263546914	-0.219242294365187	-0.68207839758512	-1.1726271377634	-0.067949877039075	-0.618996159013121	1.84465382447999	0.856335825795639	0.920463479037172
	ENSMUSG00000035557	-0.705484064144553	-0.811735348337606	-0.335349464512102	-0.973310138391492	-0.690289637846718	-0.104524555065722	1.99208126122432	0.786157123419128	0.842454823654747
	ENSMUSG00000039385	-0.847796386166654	-0.717081380555231	-0.581787815422687	-1.09630788620651	-0.530845301273266	0.155395691030918	1.79222571784005	0.769656080084069	1.0565412806693
	ENSMUSG00000037279	0.141581774660291	-0.548914868975955	-0.945547810542305	-0.649542441159697	-0.77236388431536	-0.843210459181658	0.594003762191718	1.76696859816524	1.25702532915773
	ENSMUSG00000022754	-1.19551640718235	-0.735346669470752	-0.73101429395412	-0.999681336512965	0.0602765882563623	-0.0155018255300023	1.42531887882512	1.26835071909823	0.923114346470467
	ENSMUSG00000054065	-0.795370627675972	-0.295935609747498	-0.358789356281464	-1.11844909513136	-0.893290093432616	-0.15332782823555	1.85522225231924	0.670055616339866	1.08988474184535
	ENSMUSG00000057092	-0.95798779573037	-0.64040613204829	-0.579241851869851	-1.07478286812301	-0.141849339428474	-0.216466694434615	1.85493766527372	0.620725760381895	1.135071255979
	ENSMUSG00000036206	-0.613762516279227	-0.243795657470533	-1.48941405972471	-0.798977720285649	-0.11078740479817	-0.352704799774582	1.37447882242725	1.42058437135747	0.814378964548185
	ENSMUSG00000005148	-0.933720733471982	-0.850465723715044	-0.928333795065583	-0.881956159868327	0.0831441167441021	-0.0963636823919847	1.41488401513076	1.51048055807406	0.682331404563996
	ENSMUSG00000026435	-1.11767669728391	-0.539452681607634	-0.286826233501007	-0.992964052143951	-0.681653444822425	0.0112622114564305	1.80636050388521	0.755363136029451	1.04558725798783
	ENSMUSG00000036560	-0.641062273917148	-0.68480105906556	-0.447047794084339	-1.08900437244576	-0.588191700786008	-0.154067197781195	2.01106117132871	0.636515482249102	0.956597744502203
	ENSMUSG00000040025	-1.00171719330237	-0.439325329002743	-0.656276747011065	-1.28772812018246	-0.118020667494566	-0.0990931624844664	1.55846056666715	1.31656136280399	0.727139290006498
	ENSMUSG00000021025	-0.9347301406158	-0.888520556631905	-0.30476389410511	-1.10950063675709	-0.442904104268124	0.0783602813135101	1.76755344559071	0.874339401506422	0.960166203967383
	ENSMUSG00000063354	-0.953114258294123	-0.288518518458684	-0.739705643662696	-0.862896445155635	-0.393575625731988	-0.362814474901779	2.05908725503213	0.802626846153546	0.738910865019227
	ENSMUSG00000027381	-0.407019740529061	-0.698687690964213	-1.11547219968661	-0.462331730998192	-1.05191784608234	0.135826587858419	1.35911479201456	0.669646702579726	1.57084112580772
	ENSMUSG00000033170	-0.672114141199021	-0.382638655952791	-0.134534404003215	-1.09099970662333	-1.05452044854112	-0.264120309220176	1.866607746333	0.9823641557709	0.749955763435744
	ENSMUSG00000047250	-0.854066825563033	-0.762728792773602	-1.03614281727481	-0.918441223711073	-0.335791731959124	0.314223069367715	1.57928645097784	0.867846326793784	1.1458155441423
	ENSMUSG00000047230	-0.907511818323274	-0.631725656876223	-0.618223690608104	-1.28004224727255	-0.330752435717484	0.176697217768044	1.60795667676211	0.814101516969292	1.16950043729819
	ENSMUSG00000039908	-0.529174312987058	-0.387307801355969	-0.257952914376427	-0.79250031701619	-1.38721603122056	-0.233330511720073	1.65311895840433	0.584508598080067	1.34985433219189
	ENSMUSG00000087231	-1.06124114169155	-0.666244949323451	-0.588477268565332	-1.23149091766914	-0.127792707388774	0.0919841535383954	1.47137724257351	0.784616320506221	1.32726926802011
	ENSMUSG00000035413	-0.833099840058101	-0.805297050294671	-0.342099291239767	-1.17188073294977	-0.651914785478655	0.225170598647434	1.70403334784237	1.0594117594401	0.815675994091078
	ENSMUSG00000026773	-1.18807445203416	-0.719238251759922	-0.269458112923615	-0.784699939454811	-0.352586462885776	-0.259508921287703	1.9785600764379	0.84456427909221	0.750441784815862
	ENSMUSG00000074796	-0.763690800530843	-0.532051332702089	-0.772429335301063	-1.14283024694058	-0.390530873036804	0.0291943429447567	1.92794888730591	0.887875436963497	0.756513921297215
	ENSMUSG00000014158	-1.10020497248035	-0.391540546698078	-0.448101935074482	-0.978165625098363	-0.747076347460629	0.0931869786446884	1.62585267014525	0.540079726047388	1.40597005197458
	ENSMUSG00000015647	-0.279478490785309	-0.693333893332505	-0.530239065264082	-1.36704524975552	-0.691840704267252	-0.00956721180830182	1.78186736619431	0.760605062480506	1.02903218653815
	ENSMUSG00000034201	-0.588660012296421	-0.198951558837165	-0.22751436067552	-1.02971758406947	-0.947865937776338	-0.577191419039375	1.96598148090824	1.04573717511013	0.558182216675887
	ENSMUSG00000025880	-0.40689635310003	-1.02094350430067	-0.580786113502452	-1.14116170630528	-0.00110593134639983	-0.417376349108715	1.85574154735642	0.671616620865894	1.04091178944122
	ENSMUSG00000029994	-0.960235058956457	-0.427035603247851	-1.09818134422001	-0.80434722416949	0.0844681702114315	-0.361166257896321	1.59906063282139	1.43794191245242	0.529494773004849
	ENSMUSG00000032515	-0.792015068702447	-0.238581790588752	-0.412120046157811	-0.898721126240598	-0.486502052520362	-0.735306798539131	2.12715288893999	0.767673287386396	0.668420706422716
	ENSMUSG00000032068	-0.541511777670638	-0.0513905656308569	-0.842465340808232	-1.09965909900949	-0.391594140848872	-0.634424045429145	1.36443161035277	1.78934120668012	0.407272152364349
	ENSMUSG00000032577	-0.281649212679056	-1.40964907960767	-1.04843275985136	-0.437591921448342	-0.448071925988355	0.0646272798209563	1.56075898871442	0.968905822089571	1.03110280894982
	ENSMUSG00000024535	-0.975650182205022	-0.00654566215396094	-0.224536109893939	-1.12923443050933	-1.08549642784395	-0.138818977012731	1.61612429796878	1.07971676578238	0.86444072586776
	ENSMUSG00000053886	-0.796089182349844	-0.591047604860006	-0.247861667537916	-0.929589228654694	-0.616295766538922	-0.378125795758892	1.84288697384339	1.44956911924479	0.266553152612089
	ENSMUSG00000101304	-0.736137458740161	-0.298825567628858	-1.09937509421547	-1.0245694041625	-0.150696246941527	-0.247901361507541	1.23772788708412	1.79377302028826	0.526004225823687
	ENSMUSG00000040964	-0.14745925348749	-0.827417477770571	-0.393911647299027	-1.56784055108825	-0.325923554466291	-0.291822311714583	1.60432103418073	0.892085744505447	1.05796801714003
	ENSMUSG00000040663	-0.705613100014468	-0.936854725345772	-0.53242221271784	-0.974020772649657	-0.707671855641967	0.304573751587763	1.81126558262252	0.90833341058166	0.83240992157775
	ENSMUSG00000034177	-0.659029381247472	-0.747184373733935	-0.113374100412194	0.0383551109027205	-1.16398677991665	-0.906311727729966	1.80453813049471	1.00474911420463	0.742244007438147
	ENSMUSG00000054364	-0.636087718301926	-1.06224201854457	-0.210540816721945	-1.14472144114563	-0.285293093382072	-0.210658893800296	1.8165631156122	1.17065936828697	0.562321497997287
	ENSMUSG00000025017	-0.443109626263773	-0.896354093669387	-0.641686598377437	-1.16884794245997	-0.31209546930865	-0.0855833002658237	1.93692927841173	0.620227012977691	0.990520738955618
	ENSMUSG00000018387	-0.858036387587439	-0.635988393949337	-0.56962215673277	-1.43650810001222	-0.068236166205631	0.0241077255248523	1.61148142538073	0.940947469323704	0.991854584258102
	ENSMUSG00000090124	-0.858436397033703	-0.676577232012029	-0.366873157475218	-0.920812962860837	-0.0512752923147502	-0.666759863747789	1.09316865285894	1.99363113714436	0.453935115441029
	ENSMUSG00000045763	-0.849300574226279	-0.644384487183843	-1.01702212176566	-1.0488224931604	-0.0915401676240607	0.110881729714696	1.53589971510381	0.589320835176606	1.41496756396514
	ENSMUSG00000030970	-0.881702139677961	-0.395136894723881	-0.269395688018741	-1.17332154813679	-0.355807717318955	-0.456540835376047	2.01419521518273	0.950529556052429	0.567180052017216
	ENSMUSG00000047797	-0.961025801542232	-0.592257812191207	-0.304979562290834	-1.38498378560416	-0.0953410195339479	-0.189668257692943	1.41714021642633	1.52069868444892	0.590417337980069
	ENSMUSG00000018849	-0.480190715789896	-0.12218797328637	-1.43917571779777	-0.650283586886876	-0.411799819446237	-0.423252867190391	1.77112884315796	1.21951098980781	0.536250847431744
	ENSMUSG00000020057	-0.996364048488691	-0.938132715744877	-0.693012466083999	-1.02920951254473	-0.0134010862293937	0.146280140140722	1.69159119343735	0.802103015555341	1.03014547995828
	ENSMUSG00000028967	-0.984758897246849	-0.563036114156461	-0.490544587064024	-1.23762676714691	0.0527208323123938	-0.299754074074642	1.84097050928967	0.990130093552892	0.691899004533947
	ENSMUSG00000020828	-0.632460425634031	-0.861117822507089	-0.0921681338868403	-1.12707266770501	-0.770749771900179	-0.0388384053338714	1.91735351280395	0.703090183196751	0.901963530966327
	ENSMUSG00000025792	-1.00775045062712	-0.861142860407198	-0.35614214572037	-1.10809073259442	-0.357801970358983	0.16866344451112	1.77425022625075	1.04127783957231	0.706736649373908
	ENSMUSG00000001025	-1.20247522061374	-0.231193058335973	-0.74856805501327	-1.10061816562864	-0.189674669680584	-0.0472414653399792	1.74970402705359	1.06201962788182	0.708046979676773
	ENSMUSG00000042677	-1.04385622385502	0.327416677125728	-0.203286158603453	-1.26600126396312	-0.932641963909831	-0.399676469142149	1.16253724468236	1.22142066962938	1.13408748803611
	ENSMUSG00000029068	-0.644807178713873	-1.18951993857846	-1.08443146029302	-0.544853390975548	0.125309155659247	-0.178452031885131	0.602800673957055	1.31568202406151	1.59827214676817
	ENSMUSG00000028019	-0.922688454085486	-0.522758528770858	-0.522982143137749	-1.32209339282884	-0.622563506110902	0.396763949868476	1.32215277403321	1.37425238507046	0.81991691596171
	ENSMUSG00000020009	-1.0298977786755	-0.550257748594218	-0.233480912751415	-1.10873604479398	-0.101221944463497	-0.491380569941166	1.98075022265834	0.786125519551724	0.748099257009694
	ENSMUSG00000073002	-0.575085570235869	-0.522784522496259	-0.803820123216781	-1.03712448098112	-0.339730505477324	-0.233277928361022	2.10146738250412	0.488767714788571	0.921588033475681
	ENSMUSG00000051495	-0.754522809101929	-1.19654249958253	-0.885336794606794	-0.819943851715106	0.195027815420523	-0.0488065900139875	0.673594224801313	1.30479178995268	1.53173871484584
	ENSMUSG00000028161	-1.15840056040775	-0.918381776328992	-0.360612106506292	-0.919881762751674	0.13632220221136	-0.285596652100439	1.81933906390826	0.79373492405737	0.893476667918143
	ENSMUSG00000034607	-1.12261633856143	-0.507862428178963	-0.51458717535234	-0.783056245507087	-0.393576286251654	-0.184264943593806	2.05746239775605	0.466620656143004	0.981880363546222
	ENSMUSG00000021948	-0.852379319336397	-0.31965326080337	-0.726896393556842	-0.831616348679511	-0.258671799496054	-0.51614207627717	2.17579404944398	0.669361864056777	0.660203284648573
	ENSMUSG00000024985	-0.974618445322891	-1.30671713294661	-0.487258927265189	-0.579581201796577	0.218563104441056	-0.371938680166819	1.33533760059342	1.5594460112528	0.606767671210815
	ENSMUSG00000059552	-0.475028962501114	-0.79934382866791	-0.19117340984771	-1.00975001577913	-0.760797056863531	-0.26121010655534	2.11452145200769	0.64155233265502	0.741229595552038
	ENSMUSG00000002393	-1.39125693767773	-1.12665291505188	-0.0512073311988592	-0.601383656985486	-0.347417096074437	0.0220037584379195	1.5587124576723	1.01120523398955	0.92599648688861
	ENSMUSG00000034917	-1.09797001129757	-0.471703776243822	-0.601964151334036	-1.22670948059727	-0.154571849271729	0.0572005148986555	1.76952880094575	0.694990837781326	1.0311991151187
	ENSMUSG00000022433	-0.658201422581824	-1.43185917633168	-0.667359693419207	-0.88525843277566	0.0224210341108502	0.126929686427219	1.4837223128223	0.846380206269906	1.16322548547806
	ENSMUSG00000052837	-0.790863396533972	-0.869048861398282	-0.399323015988099	-1.31979491220357	-0.1031035728608	-0.00402086813779643	1.80299574388927	0.983035447931769	0.700123435301486
	ENSMUSG00000020644	-0.836338238561907	-0.318343551629117	-0.594520966587026	-1.15702692698811	0.146793429343061	-0.726115838090991	1.78491440860407	1.25419568650883	0.446441997401181
	ENSMUSG00000031075	-0.787232507762917	-0.76555257139425	-0.992564309610371	-1.10423210424319	-0.113882345906942	0.27868481864373	1.68919717717101	1.02741189312744	0.768169949975487
	ENSMUSG00000021097	-0.552346719920382	-1.14593467587045	-0.8539665464068	-0.659732641242799	-0.478813197571364	0.206201535757372	1.37773836922345	1.69680863122203	0.410045244808949
	ENSMUSG00000000385	-1.03269037965755	-0.391673314909501	-0.983460831390748	-0.745339782115293	-0.0937397860954219	-0.236798964755139	2.02588021292014	0.842359069505644	0.61546377649787
	ENSMUSG00000006411	-1.08333388785372	-0.72959679261856	-0.952419639711965	-0.782299119381353	-0.0847475696410815	0.149462987583195	1.80785559168188	0.644959262075982	1.03011916786562
	ENSMUSG00000036432	-1.06175513614245	-1.20501705959785	-0.852733547621616	-0.612638392690383	0.39775288853229	-0.146573645449781	1.37289564365571	1.17976845327694	0.928300796037131
	ENSMUSG00000036026	-1.16370192151086	-0.878140108370047	0.214846962616038	-1.08314926210655	-0.379216913888222	-0.19001206061335	1.69954259977476	0.928918426059135	0.850912278039116
	ENSMUSG00000026305	-0.583119162962206	-0.652729555179685	-0.355479902313809	-1.30284918187544	-0.383499523297424	-0.196497742992275	1.95296434842407	1.1165127895741	0.404697930622659
	ENSMUSG00000034463	-0.837684026726576	-0.66938382492236	-0.342849221016369	-1.28660716569553	-0.495760254630547	0.161559738658743	1.87409702945842	0.701935238877122	0.894692485997103
	ENSMUSG00000027375	-1.01648698662307	-0.548122825970834	-0.977844860501122	-0.978983813887936	-0.127826801685804	0.182832117139699	1.83653230792598	0.794713217533397	0.835187646069693
	ENSMUSG00000027297	-0.619183350633602	-0.886291326142858	-0.373277322726645	-1.45458354315581	0.304292068084694	-0.434828743872176	1.3118291702549	0.717036630223227	1.43500641796828
	ENSMUSG00000042659	-0.957391496981287	-0.654746071762788	-0.146221228457719	-1.56451674957529	-0.20469384854244	0.0730881335682568	1.18006954729725	0.854950751972001	1.41946096248201
	ENSMUSG00000032312	-0.461082465975908	-0.233746561883975	0.48030400298183	-1.10415619321831	-1.0444957540363	-1.09025326568011	1.0661259797325	1.10131120754921	1.28599305053107
	ENSMUSG00000024812	-0.836727736226977	-0.900099711258675	-0.766795416472511	-0.611848925161358	-0.428554954315915	0.101016299649783	2.02656753631413	1.04242050468222	0.374022402789271
	ENSMUSG00000024910	-0.787460479310424	-0.864128989625252	-0.739006102846222	-0.801575751849831	-0.489698138449053	0.241176864998358	1.95100504868691	0.405316430762196	1.08437111763332
	ENSMUSG00000018166	-1.22348738977891	-0.366602511131285	-0.537717363447212	-1.12641160308249	0.109173363412843	-0.292944146159375	1.79030292638186	1.09805378221164	0.549632941592912
	ENSMUSG00000020108	-0.319485968425537	-0.229322541140467	-0.814213021885599	-0.745065771029959	-0.91793887938478	-0.40881199798371	2.09689626198532	0.265537703835505	1.07240421402923
	ENSMUSG00000027358	-0.812873296671144	-0.260306657251883	-0.566753319967796	-1.24314714804572	-0.51059136952169	-0.0360936503237603	1.64706992462138	0.24288573112909	1.53980978603153
	ENSMUSG00000026475	-0.740629009856608	-1.14385871189851	-0.950151870759559	-0.676866821609196	0.154698308725005	-0.0695273953790051	0.398757559337485	1.43885122001359	1.58872672142679
	ENSMUSG00000012350	-0.288767394310921	-0.308754690600366	-0.510128826573159	-1.14923560787225	-0.513271669071221	-0.655501999931637	2.18598968070232	0.608949832096072	0.630720675561174
	ENSMUSG00000030774	-0.78823575594129	-0.382780229542073	-0.862617171252248	-0.868336047558404	-0.399767213446331	-0.123786203786588	2.17014560646101	0.802893082079828	0.452483932986106
	ENSMUSG00000029528	-0.427895465661485	-0.0243040522662148	-0.530473333094695	-1.11010219111469	-1.17494802027054	-0.154277699942647	1.95023354856797	0.659003073308169	0.81276414047413
	ENSMUSG00000024927	-1.07340987642526	-0.913771845143475	0.0406219125644263	-1.11007508364123	-0.364245413046372	-4.57010957542123e-05	1.75024335569723	1.14134674511392	0.529335905976494
	ENSMUSG00000031530	-0.936513549565443	-0.821105717775322	-0.414185684819725	-1.26835241624603	-0.0193436044386516	0.0405947160988171	1.79755438363113	0.564865723116577	1.05648614999864
	ENSMUSG00000039238	-0.705567916038788	-0.549082268618519	-0.312804439455976	-0.832222370239461	0.0273618739541768	-1.04381971726562	2.10626007018431	0.541543873160053	0.768330894319812
	ENSMUSG00000031563	-0.537271848743465	-0.541879548374215	-0.676423616927371	-1.01990688735095	-0.818462707370566	0.181471581870995	2.08052853043513	0.69332523741994	0.638619259040504
	ENSMUSG00000024486	-0.983064802038566	-0.688475249663084	-0.128945393574112	-1.28861313309841	-0.616827580978165	0.295963607198483	1.70796439528444	1.00724046904947	0.694757687819935
	ENSMUSG00000024032	-0.902552964665121	-0.805985706307095	-0.850809077286299	-0.785152924259778	-0.150650991894785	0.0865821420387719	1.93599488708633	1.14429317972585	0.328281455562121
	ENSMUSG00000068874	-0.995232837868181	-0.548420140344201	-1.02907921546318	-1.11414507525382	0.224572631246006	0.0540641443771389	1.65050192830038	1.08634075342525	0.671397811580609
	ENSMUSG00000041012	-1.07383106414014	-1.0067311993926	-0.392704794643485	-0.933762848517665	-0.34001837809307	0.339806424467258	1.81550436286325	0.877409840575123	0.714327656881327
	ENSMUSG00000045319	-1.09591971526192	-0.495523859422244	-0.503323629030314	-1.30402277591176	-0.259771649210811	0.257222838093661	1.76312393172983	0.907087961021212	0.731126897992349
	ENSMUSG00000031557	-0.147518106598223	-0.497323984609209	-0.505976804302275	-0.450400713826009	-1.26270808938866	-0.537364310841015	2.1196757509402	0.447745438499667	0.833870820125526
	ENSMUSG00000032402	-0.855129889159375	-0.824503318274713	-0.675735912479038	-1.0497182818762	-0.23616866806351	0.241081424633728	1.97496168434554	0.697873584099157	0.727339376774408
	ENSMUSG00000005447	-0.702356829958532	-0.543476498784092	-0.333946487442634	-0.900972355485628	-0.771034916567458	-0.147985256691806	2.14392611892431	0.249328221992303	1.00651800401353
	ENSMUSG00000035356	-0.623482288724559	-0.783592117888887	-0.835252123311647	-1.04347017857187	-0.111256097514609	-0.00229009273009856	1.95893274769548	1.12243991364174	0.31797023740444
	ENSMUSG00000050520	-0.644080933831693	-1.21726990585652	-0.637490295213452	-0.748584126539509	-0.19445352191477	0.0425738942542373	2.04164856749935	0.738295506250942	0.619360815351419
	ENSMUSG00000000154	-0.75981794112727	-1.00599616009543	-0.286437669075701	-1.22264609798031	-0.357989568557871	0.234240549199756	1.79359144442807	1.07238090348677	0.532674539722
	ENSMUSG00000035202	-1.14191397011106	-0.68910785644209	-0.378097828797638	-0.888909130827906	-0.729080580892789	0.429605381809183	0.925245178926827	1.81050546231842	0.661753344017025
	ENSMUSG00000033377	-0.978895120890816	0.166722373328051	-0.790829076183501	-0.709709027767514	-0.634083069319344	-0.449878083459751	2.04387023603778	0.98297630556818	0.369825462686915
	ENSMUSG00000041936	-0.507005360928289	-0.59657242184201	-0.610610478040292	-1.28356731415116	-0.344855729828314	-0.0523951500172791	2.08863992159533	0.774163628374015	0.532202904837989
	ENSMUSG00000051439	-0.999039566672323	-0.337618726900142	-0.387522049642856	-1.38626400161121	-0.462101278537612	0.177818184344672	1.62561147437169	1.31080738481177	0.458308579836007
	ENSMUSG00000057193	-0.621338678822822	-0.908566473569953	-0.736929280923134	-1.35795688728734	0.182680191847093	0.0488061995066835	1.71482647163684	0.929529440694081	0.748949016918557
	ENSMUSG00000052397	-0.754168230396524	-0.598578448789602	-0.917809227786854	-0.934364220771971	0.100851728237733	-0.288999531477512	2.06648622492828	0.901573474837676	0.42500823121879
	ENSMUSG00000003644	-0.973423363636774	-0.848401138126529	-0.631019918889808	-1.18235728959159	0.181537951166616	0.0672556212216111	1.77114450844682	0.977244687621016	0.63801894178864
	ENSMUSG00000027111	-0.898712932373823	-0.168333809348441	-1.05572657948415	-1.18187966035569	-0.0706657264365328	-0.0105027230467578	1.86733692844147	0.82101563915201	0.69746886345192
	ENSMUSG00000000078	-0.81103146043243	-0.493052823258182	-0.419957043730567	-1.16776086609616	-0.156531268536279	-0.333817786378627	2.07532620457344	1.01554956032206	0.291275483536759
	ENSMUSG00000027997	-0.511018008089411	-0.537781383667675	-0.127104052322	-1.140178526126	-0.363688041142035	-0.699850474838762	2.11513967082101	0.287162231367416	0.977318583997455
	ENSMUSG00000057751	-0.271282730776717	-0.591309878425188	-0.615230103027169	-0.616685619230886	-0.432206396369496	-0.850094241638598	2.20630792078781	1.00694679683995	0.163554251840299
	ENSMUSG00000049866	-0.122048143553068	-1.04166746400623	-0.313584638740885	-1.27566975067366	-0.410173427201759	-0.213187983923311	1.94221171203207	0.434095924450988	1.00002377161586
	ENSMUSG00000039116	-1.01068644809323	-0.0834915818238955	-0.602372841011564	-0.997233109096709	-0.51353197578526	-0.168177631825514	2.05711987160837	0.991917639739393	0.326456076288405
	ENSMUSG00000017009	-0.431913806284255	-0.157837021176613	-0.685310320952731	-1.52339029336007	-0.353630376031188	-0.22100315999698	1.88029712945224	1.04181548913074	0.450972359218861
	ENSMUSG00000056031	-0.940912381808987	-0.494492365491795	-0.778841712089041	-0.826951145488966	-0.520461263006259	0.190218384250048	2.05089141721041	0.348365013389606	0.97218405303498
	ENSMUSG00000025986	-0.951290551494526	-0.445317108878156	-0.78407535564	-0.964523232167804	-0.298873773686294	0.0735550615981133	0.335986442432783	0.997738242920516	2.03680027491536
	ENSMUSG00000047040	-0.756314350073525	-0.308211700110384	-1.04131499652573	-1.19004563813096	-0.156243622836503	0.0822181129282152	1.94284074200353	0.778266348122518	0.648805104622855
	ENSMUSG00000028184	-0.798627836379833	-0.735324413142918	0.614024988955207	-0.606515526119985	-1.22631304585746	-0.616782674246736	1.57889753410814	1.11466529763066	0.675975675052922
	ENSMUSG00000027188	-0.553262942241531	0.62524920796967	-0.8665261124999	-0.372846470384336	-1.11977592850091	-1.08051438516537	0.922331619297606	0.947790389844335	1.49755462168047
	ENSMUSG00000024803	-1.21719029475283	-0.197403558065997	-0.247972570963051	-1.13369515188724	-0.420325970486083	-0.150215971434808	1.9662239822586	0.908421340135039	0.492158195196371
	ENSMUSG00000024043	-0.93909999241954	-0.786709060450858	-0.587930566469472	-0.934873652678255	-0.281882681722072	0.168202665903316	2.08413324806763	0.71431644250307	0.563843597266194
	ENSMUSG00000032369	-1.08145556897405	-0.61678828550276	-0.439942616204307	-0.545039019946322	-0.367331095419022	-0.311166579175298	2.26237646260688	0.499556458473249	0.599790244141636
	ENSMUSG00000003617	-0.834086563064703	-0.516638757039517	-0.736210716844815	-1.25249518322139	-0.125848490147907	0.104219682627515	1.97563679304367	0.828899913722702	0.556523320924439
	ENSMUSG00000038903	-0.908645463784461	-0.644375203627768	-0.13372617897409	-0.887876859612776	-0.472151081748638	-0.311884159095781	2.23633399735816	0.531656180796629	0.590668768688722
	ENSMUSG00000051343	-1.30075292496302	-0.744712904749932	-0.070578789265002	-0.93881586492506	-0.292644131625954	-0.0108655987799082	1.85620875703828	1.07324047425674	0.428920983013869
	ENSMUSG00000028217	-0.705654557256756	-0.615070156544089	-0.805721759639046	-0.806762639945113	-0.584952464213446	0.161117922733726	2.11186059869751	0.290655648164625	0.954527408002589
	ENSMUSG00000040274	-0.925169227723728	-0.807607165786552	-0.376942679472796	-1.16997593804402	-0.536902499619895	0.460960698928583	1.79368168824337	0.92762019531288	0.634334928162152
	ENSMUSG00000035954	-0.268952607875782	0.123186095833356	0.00417948352020335	-1.41150921791476	-0.490294106070769	-1.30775165529316	1.29033516976375	0.729501461879743	1.33130537615743
	ENSMUSG00000065037	-1.01833473666031	-0.863080547075431	-0.628498008753402	-1.11700821798884	0.530419184949185	-0.253765146418474	1.20025703389103	1.56374777740119	0.586262660655048
	ENSMUSG00000020653	-0.599569577632636	-0.822303262003839	-1.51331542628244	-0.800256328809196	0.455763713525944	-0.0681053061990255	0.974407136898497	1.02009469755394	1.35328435294874
	ENSMUSG00000035274	-0.944008776527054	-0.876518063232806	-0.611590075580162	-1.14359178845941	-0.231552338696148	0.461890998326399	1.77500576476385	0.721575199692451	0.848789079712883
	ENSMUSG00000000058	-0.616294848610776	-0.431262398709631	-0.314340031922618	-1.3661325494011	-0.713189624156973	0.0959233421939079	1.91064891641289	1.08579293744681	0.348854256747481
	ENSMUSG00000022885	-1.33526990558642	0.0622030348185559	-0.786100596349244	-1.33922605616521	0.0582598106599811	-0.00510592360830451	1.31438615972578	1.08058159307362	0.950271883431216
	ENSMUSG00000023232	-1.05778614108831	-0.626089957346562	-0.490737430624506	-1.1604276419673	-0.223133507605825	0.214531809861385	1.95996497966249	0.632144407923019	0.751533481185606
	ENSMUSG00000034227	-0.254789778220653	-0.16533072454678	-0.341052174511486	-0.594371026813013	-0.684687209477244	-1.29911539652472	2.11834298547108	0.454207923781164	0.766795400841649
	ENSMUSG00000044786	-0.859619632623573	-1.1602117305719	-0.254659839039345	-0.900269348879779	-0.222871752612665	0.0597201706917991	1.94868961460255	1.02929555783159	0.359926960601325
	ENSMUSG00000023963	-1.09440857422778	-0.833122728299713	-0.65178285384376	-1.10362017756921	0.137844677103527	0.210917720534471	1.71624294563752	1.08058335479892	0.53734563586603
	ENSMUSG00000046223	-0.790439766601623	-0.423146799820358	-0.121555236263726	-1.29888275125465	-0.604372804624088	-0.0842735146555158	2.07297840968074	0.772842951748746	0.476849511790476
	ENSMUSG00000029149	-1.55406630541704	-0.309747890218731	-0.139648296481891	-0.755114477357964	-0.560248878379576	-0.00333796597869876	1.88310939188731	0.763144283479039	0.675910138467541
	ENSMUSG00000048489	-1.07496382645853	-0.39759802152036	-0.748063826929795	0.364574002270236	-0.405848850159087	-1.05878299628217	1.37419131621025	0.293061402642806	1.65343080022667
	ENSMUSG00000026604	-1.05385202748517	0.246283249413549	-0.284510933150067	-1.28914003338007	-0.412420752791809	-0.526584640857951	1.90563451752297	0.764538129373252	0.650052491355285
	ENSMUSG00000054083	-1.39321441388428	-0.157421963538139	0.429578966017897	-0.886478278131497	-0.932874182628905	-0.379208746073916	1.60035494916447	0.932662094592982	0.786601574481395
	ENSMUSG00000004864	-1.33536002673559	-0.219154034241372	-0.77439942576275	-0.938331673711637	-0.456703070748525	0.405465516800243	1.67353186863852	1.10708372369174	0.53786712206936
	ENSMUSG00000030287	-1.23655871163434	-0.821579441953918	-1.11505046141136	-0.77154498821394	0.161602433522505	0.464676386139407	1.21871530512002	0.936840652303937	1.16289882612768
	ENSMUSG00000052684	-1.1388087171006	-0.605811677713206	-0.0715707553977393	-1.2230213569562	-0.046399930688256	-0.232146901413005	1.88351046480039	1.03572416968038	0.39852470478824
	ENSMUSG00000007034	-1.19672750783592	-0.271799323730271	-0.562543650611103	-1.1566078986884	-0.206208336555374	0.0794558426547731	1.91063374588197	0.98036902968537	0.423428099198949
	ENSMUSG00000056749	-0.704563814494263	-0.746309294278592	-0.407492168015199	-0.643551671138331	0.278044495038015	-1.08994379120786	1.90806339900446	1.18885017368077	0.216902671411007
	ENSMUSG00000008575	-0.764373704538622	-0.754700851887978	-0.191578695956875	-1.49273951506686	-0.22114311106891	0.111288985168494	1.86003148213687	0.680446773235632	0.772768637978255
	ENSMUSG00000043336	-0.992505031724413	-0.826950981702954	-0.625534360856795	-1.158991561443	-0.135613318265613	0.426358141101126	1.79763104015546	0.848220630871611	0.667385441864587
	ENSMUSG00000042367	-1.03833688934784	-0.336087793971239	-0.507675076584317	-1.05634867952573	-0.748562161189244	0.376600038268552	1.94985852023653	0.733299158769525	0.627252883343765
	ENSMUSG00000014329	-0.089639379509068	-0.834171069654551	-1.43298495284938	-1.07678703866159	0.131512349081305	-0.00437584210264007	1.19261528415057	1.50936495569697	0.604465693848389
	ENSMUSG00000022231	-0.145980096178289	-0.580637460692922	0.271476546777256	-0.248719916805772	-1.35211338825609	-1.24023114632686	1.67505716394203	0.909890621447996	0.711257676092661
	ENSMUSG00000028601	-0.864820715089664	-0.88539291203363	-1.09481126783031	-1.09937181167033	0.375733851537121	0.273252907038471	0.725308635126585	1.19475017007601	1.37535114284576
	ENSMUSG00000020423	-0.87303971589624	-0.686066629178654	-0.694272515716237	-1.02082378533956	0.0552253689011937	-0.0715411327504438	2.09474984488373	0.854733060702961	0.341035504393237
	ENSMUSG00000021493	-0.940687513082533	-0.89922479989647	-0.207325862834275	-1.32780219330086	-0.312404185438861	0.397066354902921	1.74404728741631	0.710195491202923	0.836135421030855
	ENSMUSG00000032060	-0.997752188887273	-0.228106739363589	0.0324858883031997	-1.23418801281232	-0.762649452561638	-0.0991153939315846	1.95493053920585	0.91686300674596	0.417532353301389
	ENSMUSG00000048706	-0.471254174069543	-0.423346116677498	-0.662648637434986	-0.785374389387104	-0.373641130581295	-0.566470808254272	2.38219646066625	0.481410296414142	0.419128499324311
	ENSMUSG00000020205	-1.01357791205061	-0.788674135271569	-0.481237427425256	-1.13425928528363	-0.118343626389493	0.254172988680961	1.96773624641761	0.752970670339638	0.561212480982333
	ENSMUSG00000039410	-0.792778662990673	-0.909020424033005	-0.162951272511134	-0.350142931708828	-0.805877638250937	-0.256881161720314	2.2756360082178	0.50677926707834	0.495236815918755
	ENSMUSG00000001870	-0.71302401438586	-0.695264771228618	-0.238633224301175	-1.1030505607826	-0.511004192306829	-0.0146799141592297	2.1972371197407	0.360532441458086	0.717887115965522
	ENSMUSG00000015217	-0.649129333371769	-0.734784315663478	-0.163849053794948	-0.770251843130272	-0.811877895487966	-0.142926873172166	2.27753627763075	0.665792102340862	0.329490934648985
	ENSMUSG00000075012	-1.00578705830046	-0.581937821618404	-0.24027321293566	-1.23457607236003	-0.247843951926034	0.0384071073551491	1.91538181278053	0.222232993078748	1.13439620392618
	ENSMUSG00000051076	-0.548844929273208	-0.64068719542304	-0.804004005147503	-1.14784083676957	-0.239441826329425	0.110049361092912	2.09585359132496	0.880774295429375	0.29414154509549
	ENSMUSG00000058135	-1.37587277885787	-0.719966995163138	-1.12245242597501	-0.563838345676566	0.589410962632862	-0.0769414924408026	1.33012267135453	0.909137996733877	1.0304004073921
	ENSMUSG00000026003	-1.03999679122737	-0.405512971729072	-0.765148691733422	-1.1887771457941	-0.127567134483682	0.2590305209038	1.93141703148064	0.512729416963012	0.823825765620184
	ENSMUSG00000064254	-0.985227275867862	-0.16972309143168	-0.335133308909792	-1.37757230546215	-0.36608512064021	-0.0320820353131613	1.89303224473364	1.09235445032157	0.280436442569663
	ENSMUSG00000040525	-0.790410669742097	-0.779677623939196	-0.176661649299628	-0.789728247050387	-0.543973277114861	-0.18475657933168	2.29065396416047	0.313411575442241	0.66114250687515
	ENSMUSG00000025950	-0.819247676722115	-0.513005398139112	-1.0040709200028	-0.817773709027439	0.035096911258508	-0.144963455369149	2.16755764672914	0.731425007824636	0.364981593448353
	ENSMUSG00000069833	-1.12478090257308	-0.396002235280324	-0.563902491490614	-1.44804120151429	0.132319173418153	0.140679589969967	1.67763704898265	0.964206757031405	0.617884261456133
	ENSMUSG00000019850	-0.652175203939852	-0.924254317547882	-0.655999608263936	-0.77105566875943	-0.126431231505509	-0.12924697009176	2.27197937795435	0.410786472664181	0.576397149489844
	ENSMUSG00000041605	-0.827168019176911	-1.0357478454989	-0.618106095327328	-1.03587420432283	-0.139689968779307	0.39868223371476	1.9288526071254	0.718410229853055	0.610641062412064
	ENSMUSG00000055322	-0.311266356640629	-0.633953159013766	0.0998695322373736	-0.920507551750653	-1.21733822956142	-0.267566426053987	2.06962580757835	0.356568349360448	0.824568033844278
	ENSMUSG00000060260	-0.594932319321535	-0.559940505999131	-0.289665939533645	-1.5049174838614	-0.137640398309237	-0.162721574734468	2.01096798390709	0.871465588957259	0.367384648895078
	ENSMUSG00000037995	-1.35133268643302	-0.343289188214447	-0.750222401641484	-0.944262289157238	-0.327728597946096	0.467169437469571	1.7882496500639	0.802223699232833	0.659192376625979
	ENSMUSG00000047821	-0.857500318879167	-0.429222929194033	-0.834926086821438	-1.14773539066431	0.0764321765404276	-0.0559804209823947	2.03658964772735	0.901554073301887	0.310789248971688
	ENSMUSG00000028776	-1.00523866870617	-0.509082722773964	-0.254301862567709	-1.0983103625156	-0.573876316653856	0.19830286856531	2.01435786969345	0.987507326604841	0.2406418683537
	ENSMUSG00000028680	-1.06748678575048	-1.31901751537318	-0.970934886139818	-0.214027094895084	0.281690826554926	0.0479394334476633	0.544772689528343	1.10703414923376	1.59002918339387
	ENSMUSG00000078954	-0.556743432288789	-0.0340557405755663	0.15675701277578	-1.39532835551627	-0.952713359471162	-0.45918351798381	1.78864738987171	1.14136349558381	0.311256507604315
	ENSMUSG00000071637	-0.951950045116122	-0.484190755664277	-0.608943669965648	-1.22275029486477	0.0428056409062497	-0.0162192688479201	2.07037452776161	0.683927717677703	0.486946148113174
	ENSMUSG00000004044	-1.32304711124192	-0.326754229964987	-0.346165745786155	-1.09714763990658	-0.196119754647472	0.0493397964584747	1.95809761466245	0.888556404283746	0.393240666142439
	ENSMUSG00000033965	-0.721296792636205	-0.461588326858354	-0.488548453603136	-1.24157586196979	-0.0861103846739822	-0.238163701541013	2.19708411545961	0.355548827079163	0.684650578743697
	ENSMUSG00000022528	-0.93919411273474	-0.607297661550811	-0.147716305979973	-1.30903631145413	-0.0998196798753239	-0.133120363221449	2.06749143152768	0.703887938222808	0.464805065065939
	ENSMUSG00000032300	-1.14597836475404	-0.662664316715164	-0.767941546510635	-1.23779354110642	0.234532850866793	0.349343297702494	1.60390191660228	0.976519745586579	0.650079958328099
	ENSMUSG00000040322	-0.343864300772779	-0.39165035219279	-1.27375067926003	-1.15374936806991	-0.186519369171949	0.122845122925201	1.97763691354133	0.75451696881685	0.494535064184078
	ENSMUSG00000030032	-0.108667773071235	-0.0463574249320649	-0.359777435480139	-1.32181412331248	-0.846052696883798	-0.541195370002088	2.1057466227603	0.703019746614486	0.415098454307003
	ENSMUSG00000036098	-0.869739063637335	-0.595118006084447	-0.744815100456241	-1.21713423873951	0.154015180821609	0.0527756533875403	1.69907488917959	1.38626244963163	0.134678235897167
	ENSMUSG00000019487	-0.783467835907983	-0.373949391663833	-0.19673443868848	-1.42697270630534	-0.347880836167359	-0.0891289893326598	2.04193379855793	0.287100134837608	0.889100264670129
	ENSMUSG00000017144	-1.3066633122749	-0.864964588055235	-0.24518289659271	-0.561831799463588	0.103849479081305	-0.337035901551252	2.00342960632739	0.991804501930068	0.216594910598923
	ENSMUSG00000005087	-0.529944965984363	-0.460419820674634	-0.663476134303387	-1.20155693001897	-0.31837529185426	-0.0281281068186064	2.1958457759747	0.192169418543199	0.813886055136318
	ENSMUSG00000115009	-0.74186659427356	-0.506464855424242	-0.29137478117957	-0.901791879907804	-0.486360352488256	-0.272092624583257	2.32337811521072	0.75620369684644	0.120369275799534
	ENSMUSG00000002983	-1.23567069935593	-0.717640272958125	-0.0702507481896533	-1.22746734093769	-0.0609238905622977	0.116421862462632	1.89158200369117	0.674438561473896	0.629510524376005
	ENSMUSG00000050271	-0.8481036446759	-0.940816643523713	-0.539009589935647	-0.797725730723564	-0.17458487379798	0.106016582129519	2.11249824093775	0.105401489066677	0.976324170522862
	ENSMUSG00000034226	-1.24394774371877	-0.713076017543865	-0.598664857838694	-1.11315452928395	0.144404470586227	0.332637159645996	1.67186404445812	1.12388459923791	0.396052874457028
	ENSMUSG00000030800	-1.22491499889397	-0.544826702558645	-0.423586790954746	-1.31333752088968	0.127598540698514	0.190764022075656	1.80025241683285	0.838146987022591	0.549904046667432
	ENSMUSG00000011034	-0.234723240180373	-0.340490859346166	0.439095878850771	-0.947580422272575	-1.00712446448187	-1.07580317714337	1.50668258664333	1.50776459301373	0.152179104916513
	ENSMUSG00000027257	-1.07125325946894	-0.411882123642387	0.0400310736020986	-1.45695297398312	-0.480414982013475	0.214473097882931	1.81565930154507	0.866651360524481	0.483688505553334
	ENSMUSG00000029086	-0.754881727364231	0.764827625733725	-0.529192448321943	-1.20790150836116	-0.456442122369813	-0.977649714932247	1.68331691486485	0.829236621994392	0.648686358756386
	ENSMUSG00000030847	-1.0063578159061	-0.726905870404707	0.555483716364425	-0.797277168310873	-0.426070498711925	-0.7574536805958	1.85097719906002	0.164754129723242	1.14284998878171
	ENSMUSG00000020737	-0.988315660582936	-0.302682842998481	-0.289134385922777	-1.16635292580896	-0.542100660432752	0.133218000273965	2.13785107102331	0.718448011969407	0.299069392479222
	ENSMUSG00000030342	-0.6198296066531	-0.349877876765537	-0.385344789384985	-1.39916994116439	-0.211676097263048	-0.185020913911498	2.20367850411023	0.514599923084593	0.432640797947726
	ENSMUSG00000026628	-0.688713771433201	-0.450069369862092	-0.0803030938630778	-0.938272071871596	-0.426968919747998	-0.562082608856311	2.04248168425075	1.31255871339118	-0.208630562007644
	ENSMUSG00000019891	-0.580730851920195	-0.922505288221266	0.042076919583265	-1.09857450590313	-0.00870617526378156	-0.575370710199116	2.16912390508417	0.701663678114431	0.273023028725615
	ENSMUSG00000006445	-0.655844590517937	-0.964256442723447	-0.118884929131892	-1.05658796080429	-0.301056749271193	-0.0420120150641168	2.23504108334284	0.533986235746565	0.369615368423483
	ENSMUSG00000008393	-0.782667841934516	-0.0890742448059322	0.339643682240055	-0.938705098542443	-1.47960186652193	-0.186876658656748	1.80289756536956	0.762314751543207	0.572069711308765
	ENSMUSG00000032006	0.238482523095806	-0.388755850903714	0.0112644871247616	-1.27493199769106	-1.09225508488363	-0.60902611453056	1.92365373958925	0.285847628137082	0.905720670062054
	ENSMUSG00000023070	-1.09489354409653	0.371592331334589	0.00405873116608507	-1.01616723887878	-0.73183261489769	-0.645917140559269	0.430628493670879	0.672572784400239	2.00995819786046
	ENSMUSG00000022865	-0.957258515321752	-0.53149537032163	-0.896475362347764	-1.13625339216779	0.193596426353759	0.220498184923571	1.91561336277709	0.942724435144398	0.249050230960127
	ENSMUSG00000015533	-1.16871354469029	-0.555797048255355	-0.681812819507316	-0.616773431482258	-0.373230804854607	0.290066913220562	2.20135181847168	0.47590818249118	0.429000734606403
	ENSMUSG00000045394	-0.57385381595529	-0.113503689050017	0.158415651838878	-1.10768479059836	-0.941363576911035	-0.523741540414982	2.19733959618176	0.388898703356136	0.515493461552932
	ENSMUSG00000030203	-0.717204107361184	-0.510171869668582	-0.617638112461465	-1.33722712198946	-0.0878044058265035	0.168778039694591	1.96735158638035	1.07001816878075	0.0638978224515008
	ENSMUSG00000024399	-0.797233829610752	-0.426554438091715	-0.874300205285781	-0.819750361647693	-0.0149441405428332	-0.165632760404098	2.31237133789295	0.569694759461827	0.216349638228094
	ENSMUSG00000000489	-0.213011642855829	-1.27399364118505	0.21105441794636	-0.782364911275574	-0.731279991967755	-0.304758314229606	2.13447076379102	0.603687222399432	0.356196097377003
	ENSMUSG00000026070	-0.549463848437064	-0.260906314186118	-0.570803075335509	-0.78887292281136	-0.504675957871203	-0.41350787342494	2.34944228655356	-0.111964359352492	0.850752064865124
	ENSMUSG00000040511	-0.884131198378591	-0.365856037779854	-0.210360218331531	-1.25808614141324	-0.543641655059083	0.184558050198656	2.14820614908714	0.666177392682489	0.263133658994005
	ENSMUSG00000044393	-0.468918747774868	-0.43043275808395	-0.772365388177156	-1.37288800470738	-0.00711452368480266	-0.0251970028566113	2.16642551542849	0.504698537060297	0.405792372795978
	ENSMUSG00000037820	-0.734333138146189	-0.260901350445833	0.114637976494513	-1.66364751546602	-0.448567990807649	-0.0812696153415237	1.93842349534008	0.539044850267851	0.59661328810475
	ENSMUSG00000030605	-0.957393672118393	-0.532911925739403	-0.0334649425218414	-1.42510506925231	-0.110550939874629	-0.0133377449256576	2.04372257015806	0.358487066860478	0.670554657413696
	ENSMUSG00000041736	-1.03599755863749	-0.621500795899492	-0.340877181015069	-1.17128443879481	-0.0622996499460661	0.161725906417503	2.12725424793531	0.633491338636102	0.309488131304013
	ENSMUSG00000006356	-1.08746081059623	-0.396200020490034	0.0874332095166268	-1.40958484247724	-0.441355394281908	0.182039081929851	1.89424141721204	0.872069370057723	0.298817989129148
	ENSMUSG00000032372	-0.322411736094391	-0.734232222337935	-0.0224734967359487	-0.697727744648301	-0.701172528712958	-0.583997951640272	2.32537942208473	-0.0548970554925186	0.791533313577594
	ENSMUSG00000031995	-0.960141858182814	-0.0130133971682484	-0.150439093632553	-1.2792018370492	-0.551001779191196	-0.0991675317297729	2.16102296180204	0.583322748079382	0.30861978707237
	ENSMUSG00000018920	-0.886424687765869	-0.467067059629461	-0.216442328766417	-1.12183714033584	-0.0506061307224007	-0.288440866415993	2.27768154285805	0.634961482175589	0.11817518860234
	ENSMUSG00000038781	-0.83427455520974	-0.147364392763501	-0.480594176139449	-1.40070953562584	-0.302776227049032	0.139591766768606	2.11099669547261	0.684626367763963	0.230504056782375
	ENSMUSG00000040829	-0.867764149445751	-0.495690248436367	-0.182982668461995	-1.14691295376916	-0.114385268495037	-0.212371915217845	2.31093122892721	0.388722511914502	0.320453462984443
	ENSMUSG00000026970	-0.775561789847508	-0.189865705320594	0.137662077455484	-0.918729233571904	-0.674309196820423	-0.588306000171837	2.33554983454161	0.429000539963708	0.244559473771445
	ENSMUSG00000021823	-0.783275537052806	-0.113540442098043	-0.167055781036899	-0.808967974949097	-0.605759283742364	-0.526480273498426	2.39690090498424	0.0621687826022746	0.546009604791124
	ENSMUSG00000021638	-0.913595869222378	-0.16776846483389	-0.51776956966581	-0.930769835094325	0.0479802622905246	-0.521760512255977	2.30951979965977	0.62405566124592	0.0701085278761736
	ENSMUSG00000023074	-1.09997345512166	-0.128033258520579	-0.0814552537785414	-1.28385203752908	-0.0083746814244029	-0.398464005239557	2.12504970174248	0.612440481191844	0.262662508679499
	ENSMUSG00000021367	-0.830199281698506	0.0637143153245022	0.360276174319055	-1.13389594439984	-0.975038493299343	-0.476544820803932	2.04292412465292	0.68625480440796	0.262509121497193
	ENSMUSG00000024048	-0.96531343565435	-0.397575031106467	-0.114724404234458	-1.32918617664106	-0.25119422657691	0.0744645641630915	2.16049569642596	0.57754308400827	0.245489929615915
	ENSMUSG00000041801	-1.24302798567321	-0.204874476306827	0.292559839755545	-1.05472265587818	-0.967310527782532	0.225202002828381	1.85007063603218	0.236095965843388	0.86600720118127
	ENSMUSG00000029377	-0.604239100872497	0.102312709863146	-0.285166229409388	-1.08332801751629	-0.925116360773874	-0.148451008602249	2.0300843371135	-0.233257368159669	1.14716103835733
	ENSMUSG00000070473	-1.13590942776878	-0.216939895257243	0.279948500730533	-1.39040313406387	-0.757269401153452	0.286212178345491	1.8441224018675	0.562188801141841	0.528049976157967
	ENSMUSG00000087341	-0.239830850936998	-0.707453788427439	0.192662730737707	-0.983015015301482	-0.573389266346536	-0.619201082632426	2.35465644465441	0.378117465581255	0.197453362671509
	ENSMUSG00000038587	-0.256562756810707	-0.213737826824055	-0.191817783698118	-1.10352785892938	-0.461172449049093	-0.7025458773396	2.36459219419087	0.579785746167016	-0.0150133877069292
	ENSMUSG00000021553	-0.905747581031536	-0.0180977240676794	-0.368588247343598	-1.05352611837781	-0.274296425462082	-0.296016874281373	2.30873274734263	-0.0538995926600245	0.661439815881479
	ENSMUSG00000024066	0.0357198754214227	0.275265141734875	-0.199312854079008	-1.37421967492514	-1.10862767447709	-0.541329488469149	1.49956124130825	1.48934030029989	-0.0763968668140654
	ENSMUSG00000017677	-0.310824333799261	-0.0950370074542348	-0.368403295956669	-0.96776190593854	-0.849810006414174	-0.306340314518356	2.34296850288154	-0.148084145940845	0.703292507140519
	ENSMUSG00000034930	-0.46958793734945	-0.224713535830268	0.210167592184817	-1.29445886069261	-0.452645735941186	-0.635939559852027	2.27184281132935	0.122442363907019	0.472892862244361
	ENSMUSG00000037824	-0.110561588172192	-0.496626239365432	0.46099597768525	-1.29687657434614	-0.953642933949925	-0.469447705480623	2.08975424154544	0.23257245653961	0.543832365543979
	ENSMUSG00000022346	-0.716792158898773	-0.146970335041512	0.0227406120904614	-1.02625349639824	-0.346213000713024	-0.622652132806852	2.38608699420712	0.45810507034193	-0.00805155278111471
	ENSMUSG00000027333	-0.891800534830956	-0.29354661462191	0.275436633936986	-1.52307501131791	-0.441870468980839	0.0455617744210027	2.05027284619331	0.293286782797868	0.485734592402439
	ENSMUSG00000021696	-0.550720676051168	0.0929462733781011	-0.752803793947841	-1.09969037783195	-0.394718566500151	-0.120504952692633	2.30584656857515	0.640458365126727	-0.120812840056234
	ENSMUSG00000023905	-0.741812961275377	-0.0952840431317632	0.387029677316799	-1.30175426982162	-1.16150293901762	0.127221429027683	1.94998049542763	0.616844502810831	0.219278108663451
	ENSMUSG00000026479	-0.643465194818731	0.488253971975148	-0.444938180441571	-0.755148484586965	-1.04314153876372	-0.37978485234954	2.23963843986064	0.574205108065862	-0.0356192689411267
	ENSMUSG00000043592	0.866940407822619	-0.39512651141153	-0.225588549113536	-0.917364491035358	-1.01512628686846	-1.05764406793096	1.9113917570291	0.256904125236607	0.575613616271502
	ENSMUSG00000031146	-0.836833651510597	0.0473614696919158	0.613539073293617	-1.47919589665382	-0.588268077858312	-0.486251969366997	1.96283604922883	0.426931664083452	0.339881339091896
	ENSMUSG00000032220	-0.368285037074679	0.204018415893377	0.349847049851757	-1.15957269236986	-1.54588494122502	-0.170615454282631	1.89981352980218	0.308757942347079	0.481921187057825
	ENSMUSG00000037405	-0.5124124282405	0.675466548972229	0.273805093661025	-1.01041429823198	-1.01697771914999	-1.07530826980546	1.92796376061088	0.42121139617547	0.316665916008328
	ENSMUSG00000026385	-0.946559578869424	0.450244169457507	0.587248449786208	-0.828680646293599	-1.40888187066122	-0.455903763724902	1.70194912208389	0.883177573876054	0.0174065443454985
	ENSMUSG00000026655	-0.249610299362889	0.0883004537146405	-0.396455010544781	-1.30592909283931	-0.514357533792279	-0.206550135024801	2.28924335457525	0.635424115342116	-0.340065852067949
	ENSMUSG00000044976	0.147001083590783	0.00470920779542446	0.722573423188137	-1.6065646147122	-1.61168621960361	-0.227334480008852	0.895823923869578	0.738040213034146	0.937437462846591
	ENSMUSG00000038508	-1.16591366832002	0.22530134307593	0.95218612366504	-1.0212191870842	-0.413433708150474	-0.846880187245422	1.89181915470247	0.414602108150627	-0.0364619787939561
	ENSMUSG00000040435	-0.641170688230388	0.943205217719659	0.692217972393398	-0.369552223156413	-0.73725826464147	-1.83549805473238	1.29504269347165	0.701058303846432	-0.0480449566705104
	ENSMUSG00000115388	-0.171347861681544	0.725438699132718	0.956272872186468	-1.65976863414376	-1.10302366979362	-0.590973564253635	1.45744938592382	0.265569173418708	0.120383599210851
	ENSMUSG00000000214	-0.290516768454815	-0.687651677309167	-0.910054575042104	0.210722916521733	1.49263234092474	1.8157185472917	-0.803226994446031	-0.583653555733427	-0.243970233752662
	ENSMUSG00000018822	-0.762200469885454	-0.147962111688426	-0.048163294286445	-0.044454432316463	1.28133489859387	1.71637882205192	-1.26783722597825	0.319584657696256	-1.04668084418701
	ENSMUSG00000026034	0.167174041033119	-0.615449369911244	-0.561752236748841	1.17487602644473	0.558405250904304	1.59726363081282	-1.09926522185226	-1.34553956899692	0.124287448314275
	ENSMUSG00000030102	-0.157054194363745	-0.488354115568941	0.228156159766723	0.86703820873716	1.00852339197168	1.38738416026624	-1.77237516755613	-0.166686564531972	-0.906631878721004
	ENSMUSG00000072623	1.06353716662635	-0.516135369479949	-0.48890855512881	0.532468824128976	1.59068661547928	0.709780885611881	-1.09394674305757	-0.556927274636454	-1.24055554954366
	ENSMUSG00000032186	0.573212168074755	0.254631321107213	-0.54290908960113	0.742960717520262	0.552030041728485	1.33882507683013	-1.96336010239629	-0.0584743640403143	-0.89691576922308
	ENSMUSG00000019987	-0.597108333462818	-0.0619232497082234	0.572588478287452	0.503108005555384	1.63105525099824	0.873920766763972	-1.68204792883738	-0.483795474014681	-0.755797515581975
	ENSMUSG00000022425	-0.0775841397763332	0.00741127103222829	-0.310791625655289	0.705875254722111	1.78720637748505	0.822838375414553	-0.933329230285339	-0.42917186568654	-1.57245441725043
	ENSMUSG00000021587	0.162410495038005	0.679010852100371	-0.293410024718742	0.344318270238551	0.852506818431281	1.21511618209573	-1.83053361607039	0.182284633255457	-1.31170361037027
	ENSMUSG00000061126	0.94962207025925	1.1606318983586	1.08094889747273	0.764905455868287	0.0291868753806792	-0.988253234856916	-1.12319932464174	-0.898813076019935	-0.975029561820954
	ENSMUSG00000048078	1.01268613621345	1.01764209358269	0.655394265225554	1.28040467865024	-0.241353152492821	-0.727573102781141	-0.753678733805143	-0.807474534668895	-1.43604764992394
	ENSMUSG00000046027	0.767015476651257	1.43006813047471	0.932199032350763	0.911151509887589	-0.336777531347674	-0.698154518002804	-0.811064628506577	-1.11910154260572	-1.07533592890153
	ENSMUSG00000020151	0.31935137323059	-0.144842100613355	-0.0144626034588994	0.781110059018075	1.30014912905333	0.766368567572409	-1.63650716327017	0.142299003121026	-1.513466264653
	ENSMUSG00000115779	0.403444001374497	-0.242130474189086	-0.294112260939024	0.867631902316991	1.24033525176341	1.09225325249445	-1.73663883290344	-1.05684001649571	-0.273942823422122
	ENSMUSG00000054640	0.952473365071062	-0.219330280059013	-0.59721483257131	1.49264285792649	0.61379101289664	0.849198545814637	-1.09687294504193	-1.28858522756832	-0.706102496468236
	ENSMUSG00000098132	0.746722576304694	0.68396975086883	0.310227211466672	1.66282219051937	-0.34717682412285	0.0620676880168122	-1.74414007825488	-0.652978053347839	-0.721514461450797
	ENSMUSG00000031266	1.00718397715282	1.18611255926265	1.06611502698865	0.7293956057683	-0.381818699565979	-0.487037905218849	-0.761167849797439	-1.46731699794974	-0.891465716640412
	ENSMUSG00000031271	0.8626428640817	1.36785495459025	1.15534192571826	0.611492673665024	-0.430150331062352	-0.439476365768065	-0.9162982790143	-1.02462012305651	-1.18678731915402
	ENSMUSG00000000305	1.02623685143264	0.0556022699167968	0.254525430808354	1.80614825990601	0.060716018138271	-0.0662793592998422	-1.49466596550713	-0.706821396171514	-0.935462109223596
	ENSMUSG00000029648	1.27603031977799	0.49065757498272	1.24174229285975	0.742154157211638	-0.444954316594676	-0.165761773450856	-0.79544226047046	-1.63693266084121	-0.707493333474894
	ENSMUSG00000006611	0.686605601326284	0.86173822847365	0.868785760510382	1.50151931176956	-0.245537879030718	-0.511867914677437	-0.839048884959036	-0.996723477202206	-1.32547074621048
	ENSMUSG00000038914	0.162817969600982	-0.19569815203656	0.229677729348423	1.70773202034661	0.675867942985429	0.582364022751299	-1.77043323326068	-0.513922802360924	-0.878405497374608
	ENSMUSG00000037428	0.859433351551621	1.2228128725972	1.1459035496227	0.823650508362032	-0.481157803140225	-0.400008886633386	-1.02683862666722	-1.19591755037469	-0.947877415318025
	ENSMUSG00000086228	0.716984642810726	1.20334790538594	0.843866858417297	1.26265129512242	-0.467895564893358	-0.382460629812238	-1.05716559912466	-1.02153135908602	-1.09779754882012
	ENSMUSG00000038742	0.869246403039671	1.04482153674178	0.964677045732302	1.14744024477419	-0.176063791539022	-0.671661705238215	-1.24811113818583	-1.00056893919478	-0.929779656130084
	ENSMUSG00000025351	0.845046377968872	1.16545223547078	1.18130456206269	0.723362295281846	-0.287708050389114	-0.446756062518547	-0.574319939715463	-1.30875326488047	-1.29762815328061
	ENSMUSG00000041245	-0.249047406768867	-0.0363686108995408	0.123882067376272	0.829669179431769	1.73596822421259	0.781881802616874	-1.43301889525262	-0.971460771437533	-0.78150558927896
	ENSMUSG00000030428	0.652619188329599	1.34029893901728	1.32094106419472	0.501901988577802	-0.277802877290123	-0.345611937229919	-0.741753132843364	-1.35054175958679	-1.1000514731692
	ENSMUSG00000025190	1.07600398133216	1.03017817606161	0.983772668534866	0.799975738972412	0.0613506770061028	-0.758380956239361	-0.751871981426496	-1.06295168266867	-1.37807662157264
	ENSMUSG00000002845	0.800491275483482	0.0229629745209953	-0.536895615268221	0.920226245227881	0.672344114469511	1.35214570426166	-1.62609642462035	-0.729171380955408	-0.876006893119547
	ENSMUSG00000032932	0.835707624211987	-0.202661135749732	0.0364147983925898	-0.0753838932158637	1.17105486978281	1.46842250857979	-1.20054215918738	-0.686349773585729	-1.34666283922849
	ENSMUSG00000020427	1.18215531350588	0.0413369715863999	1.14793542660397	0.483973701959973	0.286451070690687	0.0931392630032593	-0.320583855011145	-2.00875809306633	-0.905649799272707
	ENSMUSG00000031391	0.617738663383106	1.1340877665956	0.410080299098723	1.47206351684552	0.0127190025787168	-0.406056358108059	-1.14896067261965	-0.643091442524737	-1.44858077524922
	ENSMUSG00000033184	0.789607836994485	0.222208093505182	-0.190155461749419	1.19309442347947	0.86025858692089	0.390460207201126	-2.05944528726798	-0.659752516575333	-0.546275882508379
	ENSMUSG00000026175	0.800527511656562	-0.126858380558035	0.543875113346942	1.14996454256138	0.946588881658356	-0.047175418776573	-1.03290419466476	-0.321937136399771	-1.91208091882412
	ENSMUSG00000023393	0.812009644332768	0.932049120224204	1.1989417677477	0.749912844858276	-0.482582993779572	0.0626367198991567	-1.33168039847671	-0.433235353631747	-1.50805135117407
	ENSMUSG00000033707	1.01105441701126	0.989023922711654	1.02924218621004	0.806405320861029	-0.208185245294416	-0.3409494065842	-1.62860465905616	-1.05655778680899	-0.601428749050223
	ENSMUSG00000110357	1.34186857047855	0.171553647106583	-0.375072498970013	0.898557539024491	0.479658676229583	0.771038405665401	-1.75065237465737	-1.04361774457962	-0.493334220297586
	ENSMUSG00000073478	1.1158022133702	0.630938909586054	0.898384760110267	1.00729507873498	-0.18411535654096	-0.17607620537036	-1.6689443440124	-1.24022114139596	-0.383063914481824
	ENSMUSG00000022054	1.16535094424494	0.410987026750328	0.313349343019428	0.623523844110731	-0.623650709111587	1.40363847544529	-1.1494944644855	-1.13455764913449	-1.00914681083916
	ENSMUSG00000023272	0.46607198864952	1.36611911486945	1.21399581557574	0.7515308665148	-0.00624487552200229	-0.490179714921059	-1.09140574819304	-1.05683936245677	-1.15304808451663
	ENSMUSG00000056429	0.858850936457082	1.3977896703518	0.781283757461847	0.832791856321839	-0.0460044548035257	-0.522917142148683	-1.14490660149009	-0.86378186120118	-1.29310616094907
	ENSMUSG00000039007	0.425739235048522	-0.238289150089373	0.069255029234851	0.548941533153849	1.16717868911106	1.33494378237426	-1.71667511240641	-1.01768076266982	-0.573413243756938
	ENSMUSG00000033831	1.13521406265434	1.38776793611126	0.613327902677967	-0.275203523308712	0.455192348103097	8.99149026210085e-05	-0.551682792194298	-1.37435632050832	-1.39034952843796
	ENSMUSG00000025432	0.81528454161299	0.808439899330715	0.852748621136281	1.36290853769881	-0.0496768873174702	-0.472500855703189	-0.814868895134882	-1.05564273265716	-1.44669222896609
	ENSMUSG00000023960	0.794947858090719	0.85477284824845	0.287693135496869	1.00470968004385	0.282642325707517	0.107031635814337	-2.09961994347954	-0.237713762805188	-0.99446377711704
	ENSMUSG00000111761	0.413679059090066	1.33054930139861	0.807601449541268	0.96070769232871	0.0249935594291446	-0.20130036343529	-1.70530687705345	-0.495966600418622	-1.13495722088042
	ENSMUSG00000040687	1.01928286799109	0.226035228405969	0.494923796287409	1.02872968104212	0.473214203190354	0.102195136197201	-1.88865663615207	-0.117218958203989	-1.33850531875807
	ENSMUSG00000019796	1.05132877026812	0.333512914337327	0.0720635340584239	1.03822712321138	0.798214360458491	0.0558616744334601	-1.99438470014005	-0.390394749080379	-0.964428927546792
	ENSMUSG00000057058	1.05033763285123	0.836391217318007	-0.0775509361024358	0.865648755981768	0.527857069599291	0.154233126532454	-2.07048553744956	-0.53120096358254	-0.755230365148188
	ENSMUSG00000042626	1.36002456922872	0.739076254011708	0.615503288349048	1.01822765044634	0.18320765164019	-0.55848498653345	-0.960753583853453	-1.0440914752697	-1.35270936801938
	ENSMUSG00000070369	0.0238788912273484	0.607617683576198	-0.0380339093607763	0.768165729016653	0.98156958556433	1.01967533133902	-1.7744617778238	-0.23507762845118	-1.3533339050878
	ENSMUSG00000025272	-0.0823429196775542	0.754913401663395	1.05252141479365	-0.379811981048044	1.06400555530126	0.953803703403139	-1.33338752530517	-0.632979826188766	-1.39672182294192
	ENSMUSG00000014905	0.708363635360581	0.142091810132484	0.830360050518009	0.925257590032022	0.0646081946477194	0.704860545843977	-1.79940622857493	-0.0983343862513705	-1.47780121170849
	ENSMUSG00000027971	0.584633079973722	-0.133352149315182	1.01608196745795	-0.091814467689424	0.770592272441959	1.22969397809662	-1.02308152938817	-0.593628919000357	-1.75912423257712
	ENSMUSG00000024553	0.891767722606521	0.11552911182903	0.379059605383932	1.16926376316609	0.824576745034154	0.000949233054994426	-1.54593115411676	-0.236908798701072	-1.59830622825688
	ENSMUSG00000034825	0.688805221015077	1.33191585660972	0.834311715825693	0.791712601110907	-0.130308523695372	-0.130721762159102	-0.932377189642991	-0.718813936066872	-1.73452398299707
	ENSMUSG00000001504	0.161657513234865	0.961526937447276	1.06292819932064	1.33662456612842	-0.294316487859964	0.162662698006748	-1.47083090889084	-0.879996884786669	-1.04025563260048
	ENSMUSG00000049241	0.254728420771509	-0.0984835564960772	0.278791299239086	1.19383705902009	0.266769873246643	1.50365544889665	-0.826729114623013	-1.06519732363034	-1.50737210642455
	ENSMUSG00000028538	0.643932740057927	0.791504640518422	0.677842428018723	1.25749411864556	0.185903292505648	-0.155866389711739	-1.95124749710768	-0.699571291510016	-0.749992041416851
	ENSMUSG00000030107	0.160001578942675	1.63634924168807	0.687944745607038	0.80203315214968	-0.00506104116098465	0.120863586192544	-1.54000676448089	-0.757529509355522	-1.10459498958259
	ENSMUSG00000029919	0.922757741112689	1.01518162554158	0.947555323177589	0.96208549198616	0.140884327006954	-0.572702152107076	-1.32693194177058	-0.998241318277017	-1.09058909667031
	ENSMUSG00000035469	0.973779852489411	0.391539732558352	0.360685145377279	1.24847039201566	0.290689250267186	0.151407199133509	-1.92286978293783	-0.366553482229716	-1.12714830667389
	ENSMUSG00000021983	0.187970259364596	0.863187739277899	-0.387303013743806	0.678709915240104	1.22802570364785	0.849026801995247	-0.908799130727009	-1.70374474304157	-0.8070735320133
	ENSMUSG00000034098	0.11707171264316	1.57779156214258	0.856335692693784	-0.0729433104229745	0.916404532492103	0.0275074807234712	-1.217262656219	-1.15320234457409	-1.05170266947903
	ENSMUSG00000029992	1.20294139795172	0.359450496146289	-0.204106697221333	0.975431976859911	0.550677877196623	0.538689055934634	-1.76988218306933	-0.41541549109958	-1.23778643269888
	ENSMUSG00000002580	1.00812702917925	0.962242743415563	1.27467669883494	0.597654301007893	-0.313157440108568	-0.0995677711844542	-1.30540615420481	-1.00391813566656	-1.12065127127325
	ENSMUSG00000020598	0.953820320276222	0.991198487028413	0.809756681146695	1.03382557448239	-0.156465780793593	-0.200325377335419	-0.718483650034678	-1.11033923524102	-1.60298701952901
	ENSMUSG00000018774	0.649786055681507	1.06443214435133	1.22467683787071	0.154398116864185	0.667480153711655	-0.326660947243025	-1.62429566268602	-1.12031306737133	-0.689503631179009
	ENSMUSG00000034164	0.868558124149701	0.377136181428707	0.352565171168332	0.51060843103298	0.657089639639617	0.669984737288359	-2.14753206018563	-0.19933930648625	-1.08907091803581
	ENSMUSG00000052727	1.29079987179967	1.03371282778783	0.573665669134777	0.816099791625465	-0.162297317752448	-0.114999224143764	-1.49959684327842	-0.739480156255365	-1.19790461891776
	ENSMUSG00000001173	-0.162207889702677	0.848638634739254	0.626708253485537	0.327999504513298	1.23548803094732	0.560635282958973	-1.87865753282123	-0.489100677366788	-1.06950360675364
	ENSMUSG00000022676	0.712098509985283	1.53362868556691	0.742387712217941	0.519357813425375	0.328175142610118	-0.386669239296559	-1.02130132978449	-1.02285467088877	-1.40482262383582
	ENSMUSG00000021700	0.882384461777264	0.0681321961411232	1.57244379167918	0.733186170970567	0.389985322484771	-0.197132623686901	-1.19336506496201	-1.28209168764998	-0.973542566754002
	ENSMUSG00000042473	0.197126356567392	1.25184983161662	-0.103994845672425	-0.0568378270607521	1.04811016452592	1.11913968736615	-1.20489993689553	-0.975555404317338	-1.27493802613003
	ENSMUSG00000068617	1.00431221913587	0.857624273530127	0.691393132301049	1.08044419349123	-0.0581246571524799	-0.119835393094581	-1.7875902026503	-0.887734497833676	-0.780489067727254
	ENSMUSG00000022186	0.553084469152361	-0.00935097373145202	0.377785526025785	1.24210187145273	1.04082188057655	0.254046414628706	-1.78212346991192	-0.464313680049592	-1.21205203814319
	ENSMUSG00000037962	0.938158489965357	0.468704171247108	1.35848216466848	0.961640592329296	-0.0571793339065053	-0.209431769649721	-1.13785078919305	-1.37463385911614	-0.947889666344829
	ENSMUSG00000022043	-0.0788565489722946	0.869837797254521	0.134303164197478	0.309775774976974	0.962411327754492	1.26293968929769	-1.76965618064143	-0.702367049321577	-0.988387974545884
	ENSMUSG00000028020	0.486885161012372	0.993554634434784	0.400984367721021	0.769821014356754	0.101576692583891	0.708609241213501	-2.15062159369497	-0.542156679691978	-0.768652837935344
	ENSMUSG00000015568	0.745195640731458	0.738628345538553	0.926152099521391	0.790887300874439	0.639506544176568	-0.375422422137216	-1.82678421977636	-0.51329535572633	-1.12486793320252
	ENSMUSG00000026864	0.828222098038168	1.22627758153602	0.914503950389167	0.835843760013265	0.0103402196434338	-0.350202815274117	-1.06081155283069	-0.940128024108529	-1.46404521740671
	ENSMUSG00000046432	0.70782786739402	1.00805576251004	1.22766007879401	0.773345517513957	0.150096960275807	-0.399906838938412	-0.825962009361872	-1.20837017586258	-1.43274716232498
	ENSMUSG00000036853	0.260384751358963	1.52407699363879	0.693400064699647	0.778851794298866	0.496285170613049	-0.285764172416506	-1.36633468023494	-0.80524137706383	-1.29565854489404
	ENSMUSG00000030669	1.14457500516423	0.704712958495757	0.665042874214065	0.742355724724617	0.814982086573131	-0.6022199746793	-1.13648090101751	-0.883525582958144	-1.44944219051683
	ENSMUSG00000030036	0.662883316551139	0.879955134613271	0.448651216549492	1.17676599515608	0.476630707564818	-0.174598041951086	-1.70134071041576	-1.37609825408318	-0.392849363984742
	ENSMUSG00000022456	1.38984418637043	0.630409377875263	-0.0485988535718901	1.13232646199721	-0.124994132635017	0.492257183341681	-1.43008843049969	-1.0289449926555	-1.01221080022249
	ENSMUSG00000055022	0.861964072519847	1.06802404048028	0.475871524415845	0.0902735145729316	0.212339216748195	0.765259913908674	-1.64620274540662	-0.253797606963744	-1.57373193027542
	ENSMUSG00000032528	0.645673470072591	0.619595090326048	0.563095620328296	0.864013919420311	0.207125260577751	0.576974893061681	-2.05165678387237	-0.194986154300022	-1.22983531561432
	ENSMUSG00000051329	0.778414369757674	1.27777548126275	0.959298215489651	0.721882684245638	-0.0565491548039571	-0.199812405599209	-0.763955907148279	-1.39056184169882	-1.32649144150546
	ENSMUSG00000073411	0.770633853200205	1.15781170654661	1.10383446098079	0.445391868398294	0.465398050809629	-0.461632326277913	-0.815232359458842	-1.34153778482709	-1.32466746937168
	ENSMUSG00000026473	0.409588387244472	1.55755734645773	0.68796485019597	0.650808542259627	0.186784369868428	-0.00906764713644296	-0.738146661833868	-1.65622167919631	-1.08926750785962
	ENSMUSG00000069805	0.899316911673799	-0.165849148179884	1.56056023892364	0.6493853559372	0.414405858778543	0.127396805465281	-0.948303649523747	-1.24135097719038	-1.29556139588446
	ENSMUSG00000026204	0.718268756681233	0.669998085388605	1.08776292397374	1.13084572731349	0.368219368483747	-0.488601860689148	-1.30963250350068	-1.32752952952135	-0.849330968129646
	ENSMUSG00000043388	0.053181002094373	1.0244828385922	0.835189675367171	0.791927061835875	0.399499893081262	0.385016358390149	-2.07562103692507	-0.768629305624296	-0.645046486811641
	ENSMUSG00000066357	0.847165049824036	0.575475190024417	0.499402731994045	0.590832130639036	0.513553970320029	0.462915205157849	-2.183577590835	-0.296441619497914	-1.00932506762652
	ENSMUSG00000028671	1.04294111138516	0.824757641769855	1.26166210821565	0.658363244866745	-0.353981018999342	0.0580105288280827	-1.14193381368049	-1.25648214858972	-1.09333765379596
	ENSMUSG00000028675	0.792754330024173	1.26055871197324	0.946342274347991	0.819821506925444	-0.247444537444735	-0.0795713765476276	-1.00128752847879	-1.39007159980914	-1.10110178099059
	ENSMUSG00000038112	0.85367681625094	0.681487305536609	0.752947105825794	0.586579838325941	0.633833183637474	-0.0156880597475687	-0.19431391317734	-1.56000708141812	-1.73851519523372
	ENSMUSG00000021719	0.999431534620358	0.984958717532184	0.944416289863472	0.63287321446843	0.202550029235616	-0.264789814787451	-1.76177216677557	-0.785718706635521	-0.95194909752153
	ENSMUSG00000019731	1.04474183850246	0.331241892589801	-0.233224112370549	1.32741549852572	0.801978083860346	0.227371179850733	-1.50746499689393	-0.871730868507083	-1.12032851555745
	ENSMUSG00000061808	0.0640660732260134	0.478240833731082	1.67906907034957	0.354519901998234	0.307938546884479	0.616923193881353	-1.58275589965263	-0.99307449988462	-0.924927220533494
	ENSMUSG00000051067	0.687222867928887	0.994154176958949	0.483233156212469	0.682665218551725	0.870289954640931	-0.20965287553875	-1.53420487451068	-0.37983993460085	-1.59386768964266
	ENSMUSG00000074093	1.17148386490307	0.831715377481746	-0.0272930047460212	1.07641819228333	0.370390704802242	0.0854441215905663	-1.76310202254474	-0.852243600752337	-0.892813633017893
	ENSMUSG00000022516	0.675248616847498	0.519794917022357	1.27201846168053	1.21840843390507	-0.132436142454703	-0.0437168298435196	-1.26999573589619	-0.993799978848284	-1.24552174241278
	ENSMUSG00000046070	1.01228888837355	0.84371882081299	0.682104942824246	0.176362093897034	0.37462559505605	0.423481165117503	-2.02173269436979	-1.0980149657389	-0.392833845972662
	ENSMUSG00000017311	0.289895414343522	0.894970193938567	0.982565231605513	-0.335877986598592	0.967036539347288	0.715699253785192	-1.68799768923323	-1.10334264622633	-0.722948310961946
	ENSMUSG00000061175	0.969518061423047	0.798692886366655	0.494626380871317	1.3062757495121	0.0491071820867925	-0.102246914835352	-1.5004963819452	-0.7113571588547	-1.30411980462465
	ENSMUSG00000015027	1.13030959403834	0.979856391698693	0.92265998546353	0.629260735597058	0.142410668626706	-0.283410154046248	-1.59237312049228	-1.06127928946211	-0.867434811423685
	ENSMUSG00000041141	0.961200843813748	1.06233252634983	0.614772757599327	0.995907816214179	0.0646360011337086	-0.176707605275986	-1.6941157237679	-0.941330783952033	-0.886695832114844
	ENSMUSG00000031519	0.752270109528775	1.02763318744562	1.31521868186592	0.251418347357022	0.319815972660208	-0.143496290574957	-1.63023611577525	-0.864176346015692	-1.02844754649165
	ENSMUSG00000026335	1.30904781530711	1.11300354524127	0.624426547036703	0.0694686910141951	0.0794576778441064	0.32848398293417	-0.823959350203725	-1.67779840352107	-1.02213050565276
	ENSMUSG00000024208	0.754040288264428	0.569305827500079	1.40297509519163	0.960472162925201	-0.128525329960898	-0.0257089854389607	-1.2915713976776	-1.22079086265119	-1.0201967981527
	ENSMUSG00000048388	0.781367464932535	0.676779081091277	-0.233653203919086	1.13068944393359	0.989643337481578	0.197227027779398	-1.66557540600313	-0.787632948908464	-1.08884479638767
	ENSMUSG00000078670	0.691186983598471	1.02361228933992	0.506296151631077	1.08305361770691	0.067502830358426	0.177007791834559	-1.67689775080844	-0.463908121291666	-1.40785379236928
	ENSMUSG00000041117	0.681346974112044	0.985702048380991	0.569918064526148	0.9890935064213	0.00358229238163893	0.319763395131351	-1.9545198005717	-0.614680206723935	-0.980206273657853
	ENSMUSG00000052298	1.20566625857945	1.2033412057871	0.294594857335111	0.712023855328218	0.301554347305393	-0.163583104779412	-1.06202423570925	-0.967383722111029	-1.5241894617356
	ENSMUSG00000028773	1.03900963828731	0.156705331044296	0.382219142385642	1.52633254386934	0.222532960492164	0.228112042573691	-1.45091326781574	-1.0542303352256	-1.04976805561111
	ENSMUSG00000021193	1.04803430862046	1.30470953200949	0.491337694211862	0.688616299415085	0.347113674277816	-0.324103226434357	-1.01688190650175	-1.29541980926744	-1.24340656633119
	ENSMUSG00000021484	1.13202574832901	0.369425309893303	0.498611897066076	0.66943020401464	0.730285117073951	0.157698902955316	-1.65875594226858	-0.327643527193369	-1.57107770987034
	ENSMUSG00000022577	0.0216310876941157	0.867221803088085	1.23613162395364	-0.206160013943254	0.803570124268381	0.836343227561574	-0.987883723468417	-1.12545764482218	-1.44539648433195
	ENSMUSG00000086429	1.13031512657312	0.597671254564001	0.637386744899508	1.12222232191355	-0.148244672173241	0.220805766262558	-0.741164104174797	-1.63984042094785	-1.17915201691684
	ENSMUSG00000026185	1.15261115693104	0.413196849555944	0.841894381162029	0.523407662539119	0.589061402175401	0.0421447513960592	-0.533658650761036	-1.90037915947764	-1.12827839352092
	ENSMUSG00000044252	0.725726406295317	0.771024690787521	0.41502352357347	0.695750708163483	0.0866610712641607	0.877962319201548	-1.61453597182932	-0.300075822504074	-1.65753692495209
	ENSMUSG00000038486	0.877447905789726	0.508874731551961	0.53591789593745	1.10802091167474	0.553040337036635	-0.0100363702955986	-1.95501569081902	-0.712154312604404	-0.906095408271475
	ENSMUSG00000032353	0.805434664793787	1.14212291106565	1.12888135523628	0.656362005987561	0.0373746259243784	-0.195663858555506	-1.07523212779015	-1.35603885238566	-1.14324072427637
	ENSMUSG00000032116	0.742869654733036	1.13783120182038	0.941401419818657	0.67066481200017	0.0422921930493077	0.0398375211506071	-0.9210297981481	-0.855616027677782	-1.79825097674624
	ENSMUSG00000025937	0.887208125427369	0.66305144965721	0.067009034835852	1.50514032425327	0.19848719840397	0.255232525100529	-0.968693800032159	-1.47838876932608	-1.12904608831994
	ENSMUSG00000022829	0.512768039236706	1.11107421965231	0.771982877185147	1.1181680272766	-0.0148230097404979	0.0780889104090104	-1.62281694582655	-0.746405894322294	-1.20803622387043
	ENSMUSG00000029364	0.762010769186336	0.755651547475021	0.231079263819574	1.28294589410632	0.596187436908212	-0.0498062610102393	-1.76935734859279	-0.793183047099628	-1.01552825479276
	ENSMUSG00000022769	0.761847611202348	0.969039690349116	1.19385364268057	0.816134444180437	0.00825142817813174	-0.170511835368981	-1.08695258419304	-1.05297205045656	-1.43869034657201
	ENSMUSG00000032115	1.19440075991856	0.114159405771571	0.03553147760051	0.697774597621375	0.606840869975538	0.931110882716513	-1.68207350454157	-0.627227320085354	-1.27051716897715
	ENSMUSG00000091572	0.342754947696598	1.25897302322185	0.763376228443915	0.662354200600162	0.753738696264507	-0.201146321189163	-1.5003705514618	-0.683595078988803	-1.39608514458727
	ENSMUSG00000028011	0.710115256691106	1.55390251839835	0.587281408610654	0.379318087726061	0.302918154795201	0.0467822506991626	-0.818258462441678	-1.46576793967443	-1.29629127480442
	ENSMUSG00000034648	0.48751823776111	0.742479633437361	0.310181461410961	0.888375749002824	0.657377629527394	0.495084644709552	-2.00592797004178	-0.349268814891987	-1.22582057091543
	ENSMUSG00000041658	0.473831957487191	0.923419446854726	0.830881173072733	0.907675870719709	0.581609286966646	-0.133108792234308	-1.83562773383432	-0.596778615681503	-1.15190259335088
	ENSMUSG00000056131	1.05281795156891	0.487540316849159	0.610319796124731	1.23022718976596	0.215941822945276	-0.0119061397563861	-1.69935140756794	-1.10958480838093	-0.77600472154876
	ENSMUSG00000022123	0.401625362571614	0.930900366231908	0.565175878450232	1.34069296340131	0.310374518828992	0.0404506268372938	-0.777973540264041	-1.08901905702659	-1.72222711903072
	ENSMUSG00000025932	0.705961367932727	0.817162761471928	0.681498284393086	1.14644816165823	-0.168913975986001	0.407432190162432	-1.8105315342596	-0.889002847222558	-0.890054408150244
	ENSMUSG00000026696	0.548892305035017	0.208838808939711	0.136927615625357	1.26245838541429	0.927200244025015	0.506710212161862	-1.83898661790404	-0.944584968390468	-0.807455984906767
	ENSMUSG00000004366	0.432819005509276	0.548765463368509	1.53040869757873	0.769480054619479	0.17504516481382	0.138845751485137	-1.57550572381413	-0.958828350698524	-1.0610300628623
	ENSMUSG00000027879	0.94264377682315	0.969534588839105	0.960818119872926	0.614316270455715	-0.00721402279427969	0.116588140457836	-1.62906162208711	-0.618020142975282	-1.34960510859208
	ENSMUSG00000031644	0.880967501052549	0.835390230077605	0.0968966826083984	1.0530378737726	-0.269575070522892	1.00060734776244	-1.08284853908511	-1.25747403634726	-1.25700198931833
	ENSMUSG00000074627	0.615429237891541	0.782095580919485	0.609552034349324	1.18285169910282	0.519204381318348	-0.106683156579435	-0.557979530750496	-1.60029391005762	-1.44417633619398
	ENSMUSG00000033880	0.611221347542906	1.25211655220902	0.563645716542252	0.556278052925918	0.543179692560136	0.0761473191632498	-0.812050123239227	-1.93269374877936	-0.857844808924914
	ENSMUSG00000036766	1.0435843539447	0.222753265898399	-0.0217661645902891	0.988993018588457	0.196472448554936	1.17306079116314	-1.05284242359904	-1.50716265125623	-1.04309263870408
	ENSMUSG00000052085	0.818252717477763	0.486849249181385	0.713678881773531	0.641019826072502	0.182768571233185	0.762036197009949	-2.10276911352843	-0.681280910468333	-0.820555418751552
	ENSMUSG00000032458	0.795040793774722	1.21693073133259	0.611163339745809	0.740659004369663	0.0889584639540891	0.154326763983762	-1.38774067580013	-0.587841994618828	-1.63149642674168
	ENSMUSG00000020952	0.724593246548652	0.954896623370172	0.668843020253493	0.575789298714203	0.370614109499888	0.314455429583131	-1.99554430470448	-0.443581607259653	-1.17006581600545
	ENSMUSG00000026958	0.374441833333386	0.528635081374008	-0.0519603986578759	0.961076554810047	1.34611344663242	0.454112600408679	-1.46484552397639	-1.37703751182336	-0.770536082100967
	ENSMUSG00000005233	0.586693248956957	0.60183360569528	0.981493791280623	0.50566990334525	0.357095701370961	0.580092792901953	-2.07842003560938	-0.529092806936385	-1.00536620100529
	ENSMUSG00000035493	0.365397111999691	0.575642337666428	1.45673079524435	0.880637505003333	0.398723114689408	-0.0605143389939394	-1.24366756493878	-0.949051524273048	-1.42389743639745
	ENSMUSG00000029119	0.855210603240571	0.715775426649459	0.153459915907513	1.20024884589133	0.89775036213502	-0.20341747554356	-1.15000693853928	-1.04183048319102	-1.42719025655001
	ENSMUSG00000042271	0.144004528115258	0.200442506396393	0.494581430253819	0.96619675642077	1.01955745077722	0.795896869452635	-1.77963704751571	-0.584245646483747	-1.25679684741664
	ENSMUSG00000032042	0.985062313881237	0.957352668896363	0.829948881593146	0.923659087598688	0.0996811704906268	-0.172003360655517	-1.34561867423083	-0.887916829662992	-1.3901652579107
	ENSMUSG00000020368	0.974426784666014	0.98060504797617	0.0469765747887249	0.81553028583649	0.738414953273539	0.0687284737182022	-1.27638565261281	-0.681593158212253	-1.66670330943407
	ENSMUSG00000097908	0.746941828575109	1.24517969193361	1.05331516179402	0.49933771929525	0.0786156313390937	0.00136374914939624	-1.48455633531165	-1.19753911325176	-0.942658333523072
	ENSMUSG00000078974	0.470657713087194	0.84286191002239	1.16127365099168	0.614268812626088	-0.132314525174616	0.673145750233004	-0.644576053832413	-1.49513471179179	-1.49018254616155
	ENSMUSG00000036782	0.605498960151732	0.598486651686598	1.34800867246021	0.178744246817551	0.264931243056725	0.64418032805646	-0.626654355653228	-1.57209980667996	-1.44109593989609
	ENSMUSG00000039474	0.730940144052815	0.318289972951127	0.837135038694635	0.975416411037156	0.663064459709472	0.117416665150315	-1.88299253988805	-0.591913021262302	-1.16735713044518
	ENSMUSG00000004748	0.402131813918815	0.665011730084477	0.860586038845421	0.590567541880519	1.29174718347159	-0.167574079477243	-1.56557082787422	-1.0051960128732	-1.07170338797616
	ENSMUSG00000020811	0.85175159129997	1.22825539216035	0.632253884147528	0.701705306149844	0.431422499568924	-0.20268891935894	-1.45864043501792	-0.833306870114908	-1.35075244883485
	ENSMUSG00000005615	0.619111649011533	1.23556808608732	0.646588528417943	0.891936048881896	0.267724747794923	-0.015763609818149	-1.02766247763482	-0.907024262836631	-1.71047870990398
	ENSMUSG00000027742	1.08336620628932	0.323668768965959	0.213566994457919	0.986179674967352	0.698089638642538	0.341351057582469	-1.87781474193852	-0.814474438919763	-0.953933160047301
	ENSMUSG00000000394	0.23256546355165	0.543529647985016	1.47274286681516	0.437878100348412	0.47363627314317	0.486892087876358	-0.979447469175485	-0.939882535700193	-1.72791443484409
	ENSMUSG00000021364	0.996346076873924	0.47264649812864	0.493370944583411	0.924672741724289	0.318917525314908	0.442902444836348	-1.96639428576487	-0.611504325922865	-1.07095761977378
	ENSMUSG00000027524	0.458287937015367	0.308317034736357	0.68754074543396	0.103502558028606	1.02470958813284	1.06800895407156	-0.722625144287834	-1.13768676331209	-1.79005490981877
	ENSMUSG00000073530	0.491905492078988	1.23944032180301	0.829829092212326	0.513813957345035	-0.0637088385272273	0.644545443866467	-1.47184123379295	-0.705671176845477	-1.47831305814017
	ENSMUSG00000068748	0.42216242516734	0.860947426967165	0.376571569739024	0.432432381517863	0.833779465447722	0.734360214455422	-1.74143459027051	-0.392071814597133	-1.52674707842692
	ENSMUSG00000070934	0.272386521648922	0.737215947881848	0.211550030918263	1.43724679266427	0.337008603410691	0.66512679793652	-1.50209814796553	-1.33436039595296	-0.824076150541983
	ENSMUSG00000020817	0.711394156138531	0.944724972789849	0.643036757752689	1.01389219021092	0.215344850851148	0.133139908331048	-1.85412982819956	-0.792594440767364	-1.01480856710722
	ENSMUSG00000005951	1.0008973023934	0.364808495851642	0.45684056084065	0.477453598275361	0.600913411607176	0.761278541708778	-2.04356382680122	-0.838302120513359	-0.780325963362439
	ENSMUSG00000025232	0.711576558103226	0.811350140135559	0.55736836911683	1.06933253610898	0.58599259977125	-0.0734065796183201	-1.7632909493067	-1.19473026512629	-0.704192409184566
	ENSMUSG00000027746	0.970440490570725	0.558490472780188	0.7486336555953	1.16197125376057	0.0416021405208758	0.181219413558066	-1.57986665106083	-1.30275096777302	-0.779739807951838
	ENSMUSG00000037997	0.6913663484254	1.02753506365508	0.365131733775669	0.951632615564579	0.121053257362521	0.507769392637536	-0.839210490097165	-0.933367176106373	-1.89191074521725
	ENSMUSG00000085873	0.671495532885593	1.28671265061667	0.808847080618331	0.773083709915351	0.0306786125563515	0.115095709985912	-1.24892146988951	-1.4399848096193	-0.997007017069388
	ENSMUSG00000028207	0.688748909983476	0.896918120752914	1.27208920520687	0.644758022280313	0.255227979593988	-0.0700557472019985	-1.2663154135463	-1.00805759369426	-1.41331348337504
	ENSMUSG00000020873	0.865953782187076	1.05865272653164	0.991061600783586	0.517885623968656	0.504028886173822	-0.2392492015972	-1.27627450810004	-1.26405414471949	-1.15800476522805
	ENSMUSG00000026858	0.403789319945909	0.468019693388862	1.3544348044308	0.916672874257208	0.241026141742501	0.315860707371902	-1.0273815649946	-1.05439999023322	-1.61802198590934
	ENSMUSG00000042750	0.79717645767315	0.902379273532917	0.904798062375444	0.895167753415774	0.428829632107297	-0.227563428763914	-1.50366417003197	-1.1982477578224	-0.998875822486302
	ENSMUSG00000035847	1.11170281165512	0.420585361039284	0.4084878581056	0.628243637548418	0.931496677179053	0.202040206886004	-1.42743828693404	-0.641825088347271	-1.63329317713216
	ENSMUSG00000053317	0.764882548709631	0.885053245484245	1.22635245707557	0.551823798530673	-0.133299982840037	0.40975489991786	-1.1400612989529	-1.12503770026768	-1.43946796765734
	ENSMUSG00000033585	0.815868061783257	0.460314559750078	0.98885297800849	0.9503497575756	0.548900019275966	-0.0506124718857628	-1.46057874281573	-1.49131767302824	-0.761776488663674
	ENSMUSG00000022136	1.06983448220501	1.10458023288702	0.512684638443872	0.342893416430968	0.546076924697425	0.140954618910578	-1.21862046781685	-0.842495449386379	-1.65590839637167
	ENSMUSG00000032263	0.219909094515082	0.0133280718482343	0.55845494858816	0.680776665493802	1.18779597254864	1.05738529640805	-1.34324203064871	-1.07764867029382	-1.29675934845941
	ENSMUSG00000004151	0.351242600153167	0.457870487848442	0.93160521167027	0.457140170562123	0.958483670964121	0.567883866375254	-0.836763501607913	-1.93365052885722	-0.953811977108263
	ENSMUSG00000029263	0.701433433682962	1.16351274452167	0.471820405159239	1.10621792664722	0.105776235468827	0.183943683604233	-1.28973285162142	-1.30925495205847	-1.13371662540428
	ENSMUSG00000026432	0.782828864100051	0.874917429003987	1.07809640591094	0.182603850139794	0.549431643831513	0.266963807355562	-0.761661385271476	-1.32397407368544	-1.64920654138494
	ENSMUSG00000054408	0.967886694078663	0.955023008432748	0.815591766723079	0.729323301843197	0.35183795648981	-0.0838904258882554	-1.38730199099028	-0.908779672495082	-1.43969063819388
	ENSMUSG00000030062	1.2210754768317	0.667142149519217	0.674659419587982	0.74794639334892	0.248615280884229	0.181314531554598	-1.09342698314243	-0.966681607053941	-1.6806446615303
	ENSMUSG00000028047	1.09185143142935	0.277423673342822	0.386863536512654	1.22236946021013	0.153549133252947	0.60898329595471	-1.30644780572471	-1.11198412292968	-1.32260860204823
	ENSMUSG00000086537	0.432208974404302	0.316461163508467	1.11329911245955	0.592346842653835	1.09542536774279	0.191581210529869	-1.06639786466378	-1.04483450327007	-1.63009030336496
	ENSMUSG00000049265	0.791456391355117	0.117504722736304	0.880236331782077	0.242133811384724	0.595458009941503	1.11597008378919	-1.63422585147782	-1.18220086537432	-0.926332634136787
	ENSMUSG00000073295	1.26642175631595	0.719204428208024	0.861808280812863	0.360774582550854	0.0507047192239055	0.484089862124693	-1.36398192572567	-1.38802574228762	-0.990995961223008
	ENSMUSG00000041891	0.916127717109293	0.482537925485966	0.156659847851482	0.803620532597568	0.773452707316006	0.612196860083563	-1.63717359620807	-0.615787666439723	-1.49163432779612
	ENSMUSG00000087694	0.850636270805345	0.925201322957683	0.583900574037765	0.901081434643637	0.482374805844021	0.00271809705223215	-1.7368371588029	-1.00926963747684	-0.999805709060942
	ENSMUSG00000015484	0.282914053879764	0.640122314188962	1.12426435971823	0.0386914351157245	1.05987168659214	0.609470851154168	-1.42081592045488	-1.11137502060564	-1.22314375958848
	ENSMUSG00000047694	0.967330209152054	0.88774408751724	0.559068852794263	0.94181002727581	0.241632540065132	0.158392697488356	-1.29419113566857	-0.851410396848953	-1.61037688177535
	ENSMUSG00000024766	0.318358903001947	1.00551477287756	0.882455016919879	0.896088941622361	-0.072734643671361	0.72917478304471	-1.32759626547401	-1.05614548120607	-1.37511602711501
	ENSMUSG00000041229	1.27651712195264	0.796166660381227	0.55614849269292	0.466848996951239	0.138728644935989	0.52929413175505	-1.49505345797794	-1.35949528225619	-0.909155308434948
	ENSMUSG00000020048	0.761478247361142	1.13267410852402	0.332591122136206	0.622826217582653	0.675011038228053	0.240717105502074	-1.67596999544358	-0.78624041394282	-1.30308742994776
	ENSMUSG00000055681	0.6646917013726	0.793116622194375	1.21744505968377	0.497199817873655	0.276931744055493	0.31816775248738	-1.4496408640544	-0.816879423199151	-1.50103241041369
	ENSMUSG00000012117	0.997951223705206	0.87701704589902	0.61760582197623	1.03355164140675	0.204366156142852	0.0374629833432267	-1.18293620759158	-1.32079968850335	-1.26421897637832
	ENSMUSG00000029163	0.28313131793434	0.832383310552321	0.317999221465468	0.949530916472502	0.383549668998535	1.00451123638826	-1.69055850304399	-1.19153945852971	-0.889007710237762
	ENSMUSG00000037798	0.860384948295463	0.93136103328994	0.312330533042255	0.582885664730776	0.621452034935843	0.46895563303997	-0.765392440723209	-1.16905640177677	-1.84292100483426
	ENSMUSG00000021427	0.961108839514732	0.416070630194069	0.555420183394094	0.753110334309235	0.528238630721778	0.563865335116528	-0.883555175764369	-0.966779816946072	-1.92747896054003
	ENSMUSG00000024990	0.183547917199408	0.672594212822577	1.14479253239513	0.682657340787508	0.634182658509091	0.461789396864441	-1.71321299911069	-0.872059146957916	-1.19429191250956
	ENSMUSG00000031521	0.488595364299415	0.646209529751683	0.280809866493862	0.339896325737366	1.16613100815447	0.861812704864275	-1.66126378838772	-1.19352800867846	-0.928663002234959
	ENSMUSG00000062963	0.312663501684758	1.0388109739808	0.971547023394952	0.83162440784981	0.19475239330698	0.434547352780641	-1.36011203514355	-1.50641737979402	-0.917416238060384
	ENSMUSG00000046178	0.54291246126715	0.324503136544533	1.16751326756952	0.816673899091542	0.487523475673596	0.44537120312747	-1.13054016469956	-0.918322331242257	-1.735634947332
	ENSMUSG00000074344	0.112315381364181	0.432070295190445	0.672376340935112	0.883429170508424	0.696997121208693	0.997375222532196	-1.70166018158096	-1.07671353510579	-1.01618981505231
	ENSMUSG00000027642	0.966400911430214	0.772266595433988	0.599965627607854	0.730574544996946	0.687366967783098	0.0426515659298191	-1.47158631550014	-0.82680130783383	-1.50083858984791
	ENSMUSG00000030785	0.579347245190198	0.887695935068158	0.897960023255352	0.807225421234364	0.339451749103733	0.296370814408417	-1.43718552714939	-0.773522505524202	-1.59734315558663
	ENSMUSG00000025130	0.880627883627551	0.964360344851794	0.902835208617333	0.526609166591978	0.372180982275579	0.164158763028548	-1.48478902419024	-0.911088323236263	-1.41489500156628
	ENSMUSG00000034723	1.11788738312552	0.769932020225723	0.224230575863079	0.541619251959831	0.713852640474973	0.448458466298301	-1.62908072093809	-1.26379088774974	-0.923108729259641
	ENSMUSG00000048578	1.04295800010273	0.813609134777342	0.739754167988899	0.599078596076458	0.238360458747663	0.383719054842224	-1.15571617796318	-0.968997845416288	-1.69276538915588
	ENSMUSG00000025935	0.964426131457274	0.716770104032041	0.79286332566609	0.50359420117776	0.733353098058412	0.10653694156625	-1.63841776121182	-0.907878286632376	-1.27124775411367
	ENSMUSG00000025823	0.836637675593246	1.15466098112423	0.449445784303106	0.603777564554117	0.682989239455441	0.0946988215272307	-1.35721772688835	-1.08304581945645	-1.38194652021262
	ENSMUSG00000019370	0.598244429874502	1.00907520909014	0.571244124713318	1.11297987220098	0.388007278182511	0.144289994829236	-1.32377674563854	-1.17963234594806	-1.32043181730415
	ENSMUSG00000032575	0.698304152597302	0.915921204059309	0.763387543143211	0.60090027358936	0.302283795375059	0.551023116804168	-1.15665358075144	-0.880138944168412	-1.79502756064857
	ENSMUSG00000027499	0.789189865254789	1.09824575796439	0.801375643611523	0.677124479936498	0.357487345042025	0.119286028567087	-1.3177761085618	-1.30791725035189	-1.21701576146264
	ENSMUSG00000097412	0.847561204391797	0.900961901217909	0.44650810816829	0.695558223603818	0.716085949298486	0.239090210009524	-1.51423386940759	-0.844931482649261	-1.48660024463295
	ENSMUSG00000019087	0.625521747727578	0.756624390702452	0.752864682107693	0.771271731969751	0.912539308041284	0.047992044789321	-1.40769762979961	-1.09858774020307	-1.36052853533536
	ENSMUSG00000003814	0.695857651346622	0.934441035722967	0.877469377764387	0.594963142551119	0.574050834160903	0.194013994236744	-1.28594801329618	-1.01214674033674	-1.5727012821498
	ENSMUSG00000020571	0.752073930358673	0.990687441428366	0.815418084305855	0.540028132835866	0.484674633998883	0.29358021187841	-1.4033105856076	-0.964761020408872	-1.50839082878958
	ENSMUSG00000031232	0.488420168975339	0.596620697180754	0.512457449457282	0.637936222435473	0.845858657159652	0.797191122690754	-1.1502859289873	-0.951647546509069	-1.77655084240288
	ENSMUSG00000090207	0.871415619443049	0.786396356264015	0.839857664921291	0.718136224663967	0.374611645708306	0.299827284944613	-1.01731464034414	-1.36896747893056	-1.50396267667059
	ENSMUSG00000031099	0.50952846481676	0.398962211190109	0.473907847934451	0.650986477808619	1.02404794337155	0.83743497956029	-1.58703364872294	-1.13003205035611	-1.17780222560272
	ENSMUSG00000028757	0.863546883163576	0.79898577128948	0.833586620159114	0.558133603093851	0.640342940466402	0.208350888310904	-1.52136440959385	-1.13805223315458	-1.2435300637349
	ENSMUSG00000041084	0.674300342606653	0.482601995938984	0.997482277752061	0.724951494096887	0.727020151457305	0.302506549618187	-1.4231646518281	-1.07391863787833	-1.41177952176363
	ENSMUSG00000027248	0.750479878797935	0.921519509656784	0.381829342609999	0.841527782403381	0.630605802312544	0.385155663972908	-1.4907260211521	-1.07566375410043	-1.34472820450103
	ENSMUSG00000038172	0.865994328086885	0.598849755577048	0.65828116478206	0.538344845392219	0.553508288296127	0.704775699908437	-0.906113266427327	-1.46715567070955	-1.54648514490594
	ENSMUSG00000002014	0.474296616053309	0.702196766960485	1.04679174815602	0.386749442431668	0.684590071362199	0.638610010454671	-1.27401475489116	-1.30422118679548	-1.35499871373174
	ENSMUSG00000026103	0.698665488090944	0.587705141134642	0.621061201482417	0.78488420814812	0.851726690424757	0.39689572223029	-1.50904672665919	-1.37001353132234	-1.06187819352963

## Sheet: Figure_3B
Fig.3B	Differential expression analysis results between Nnat+/-p-Light and -Heavy mice, used to plot the volcano plot
		baseMean	log2FoldChange	lfcSE	stat	pvalue	padj	ensembl	entrez	mgi_symbol
	ENSMUSG00000000001.4	1902.5	0.00694688	0.0890471	0.0780135	0.937817	0.985028	ENSMUSG00000000001	14679	Gnai3
	ENSMUSG00000000003.15	0						ENSMUSG00000000003	54192	Pbsn
	ENSMUSG00000000028.15	32.2029	-0.552787	0.336505	-1.64273	0.100439	0.427853	ENSMUSG00000000028	12544	Cdc45
	ENSMUSG00000000031.16	0						ENSMUSG00000000031		H19
	ENSMUSG00000000037.16	4.90739	1.45647	1.05196	1.38454	0.166194		ENSMUSG00000000037	107815	Scml2
	ENSMUSG00000000049.11	53.5772	-0.0988562	0.29464	-0.335515	0.737237	0.930148	ENSMUSG00000000049	11818	Apoh
	ENSMUSG00000000056.7	189.351	-0.135331	0.205719	-0.657845	0.510638	0.832822	ENSMUSG00000000056	67608	Narf
	ENSMUSG00000000058.6	156.944	-1.17741	0.284334	-4.14094	3.45882e-05	0.00323516	ENSMUSG00000000058	12390	Cav2
	ENSMUSG00000000078.7	878.932	-1.37744	0.379874	-3.62603	0.000287808	0.0142465	ENSMUSG00000000078	23849	Klf6
	ENSMUSG00000000085.16	422.645	0.0981971	0.136287	0.720518	0.471206	0.80991	ENSMUSG00000000085	29871	Scmh1
	ENSMUSG00000000088.7	1036.39	-0.26185	0.135129	-1.93778	0.0526498	0.321852	ENSMUSG00000000088	12858	Cox5a
	ENSMUSG00000000093.6	18.6717	-0.248103	0.497014	-0.499188	0.617647	0.884181	ENSMUSG00000000093	21385	Tbx2
	ENSMUSG00000000094.12	0.656064	0.714994	2.89525	0.246954	0.804944		ENSMUSG00000000094	21387	Tbx4
	ENSMUSG00000000103.12	0.338823	0	4.08046	0	1		ENSMUSG00000000103	22768	Zfy2
	ENSMUSG00000000120.6	3.1212	-1.62184	1.76962	-0.91649	0.35941		ENSMUSG00000000120	18053	Ngfr
	ENSMUSG00000000125.5	0.28423	-1.09727	4.08046	-0.268908	0.788		ENSMUSG00000000125	22415	Wnt3
	ENSMUSG00000000126.11	24.0899	-0.273144	0.457839	-0.596593	0.550779	0.854097	ENSMUSG00000000126	216795	Wnt9a
	ENSMUSG00000000127.15	228.425	0.226106	0.14017	1.61309	0.106726	0.439411	ENSMUSG00000000127	14158	Fer
	ENSMUSG00000000131.15	806.472	-0.00608343	0.109055	-0.055783	0.955515	0.990887	ENSMUSG00000000131	74204	Xpo6
	ENSMUSG00000000134.17	448.7	-0.0109767	0.135517	-0.0809989	0.935443	0.984996	ENSMUSG00000000134	209446	Tfe3
	ENSMUSG00000000142.15	24.1416	0.290971	0.406514	0.715773	0.474132	0.811474	ENSMUSG00000000142	12006	Axin2
	ENSMUSG00000000148.17	214.347	0.222646	0.153814	1.4475	0.147757	0.515139	ENSMUSG00000000148	231841	Brat1
	ENSMUSG00000000149.10	399.552	0.0870519	0.248006	0.351007	0.725583	0.928122	ENSMUSG00000000149	14673	Gna12
	ENSMUSG00000000154.16	54.7201	-1.38314	0.40748	-3.39438	0.000687832	0.025203	ENSMUSG00000000154	18400	Slc22a18
	ENSMUSG00000000157.16	4.92773	-0.478762	0.91873	-0.521113	0.602288		ENSMUSG00000000157	16415	Itgb2l
	ENSMUSG00000000159.16	124.449	-0.693661	0.248447	-2.79199	0.00523847	0.0908597	ENSMUSG00000000159	72058	Igsf5
	ENSMUSG00000000167.14	53.1898	-0.297756	0.262962	-1.13232	0.257501	0.648582	ENSMUSG00000000167	72614	Pih1d2
	ENSMUSG00000000168.9	1022.25	-0.0475623	0.0978781	-0.485934	0.627014	0.890003	ENSMUSG00000000168	235339	Dlat
	ENSMUSG00000000171.5	1669.55	-0.134108	0.0923875	-1.45158	0.146618	0.512974	ENSMUSG00000000171	66925	Sdhd
	ENSMUSG00000000182.9	0						ENSMUSG00000000182	64654	Fgf23
	ENSMUSG00000000183.6	0						ENSMUSG00000000183	14177	Fgf6
	ENSMUSG00000000184.12	7047.19	0.252685	0.129145	1.9566	0.0503946	0.315627	ENSMUSG00000000184	12444	Ccnd2
	ENSMUSG00000000194.13	608.423	0.306403	0.165334	1.85324	0.0638479	0.349693	ENSMUSG00000000194	277463	Gpr107
	ENSMUSG00000000197.8	137.538	0.240129	0.253865	0.945896	0.344202	0.725483	ENSMUSG00000000197	338370	Nalcn
	ENSMUSG00000000202.9	411.854	0.0743008	0.190705	0.389612	0.696824	0.91917	ENSMUSG00000000202	72014	Btbd17
	ENSMUSG00000000204.16	0.214905	-1.84281	4.0527	-0.454711	0.649317		ENSMUSG00000000204	20558	Slfn4
	ENSMUSG00000000214.11	416.923	0.647565	0.166379	3.8921	9.93799e-05	0.00691847	ENSMUSG00000000214	21823	Th
	ENSMUSG00000000215.11	2.2031e+06	-0.232932	0.187896	-1.23968	0.215094	0.603781	ENSMUSG00000000215	16334	Ins2
	ENSMUSG00000000216.8	108.416	-0.270833	0.24227	-1.1179	0.263611	0.655203	ENSMUSG00000000216	20278	Scnn1g
	ENSMUSG00000000223.13	0.806895	0.675561	2.57609	0.262243	0.793134		ENSMUSG00000000223	13497	Drp2
	ENSMUSG00000000244.17	0.670887	-1.94896	2.55724	-0.762131	0.445982		ENSMUSG00000000244	27027	Tspan32
	ENSMUSG00000000247.11	0						ENSMUSG00000000247	16870	Lhx2
	ENSMUSG00000000248.16	0						ENSMUSG00000000248	70809	Clec2g
	ENSMUSG00000000263.15	8.60082	0.525327	0.662221	0.79328	0.427615		ENSMUSG00000000263	14654	Glra1
	ENSMUSG00000000266.11	170.505	-0.0286672	0.226651	-0.126482	0.89935	0.977464	ENSMUSG00000000266	23947	Mid2
	ENSMUSG00000000275.16	461.231	-0.0519447	0.119983	-0.432935	0.665062	0.907944	ENSMUSG00000000275	217069	Trim25
	ENSMUSG00000000276.11	233.09	0.594531	0.22865	2.60018	0.00931753	0.126835	ENSMUSG00000000276	56077	Dgke
	ENSMUSG00000000278.10	1668.96	0.299782	0.151403	1.98003	0.0477005	0.306851	ENSMUSG00000000278	74617	Scpep1
	ENSMUSG00000000282.12	141.84	-0.135835	0.209558	-0.648194	0.516859	0.834583	ENSMUSG00000000282	17428	Mnt
	ENSMUSG00000000290.13	57.4529	0.278223	0.266801	1.04281	0.297037	0.686561	ENSMUSG00000000290	16414	Itgb2
	ENSMUSG00000000295.13	169.311	-0.133654	0.183741	-0.727405	0.466978	0.807194	ENSMUSG00000000295	69692	Hddc2
	ENSMUSG00000000296.8	104.092	0.186351	0.215442	0.864974	0.387053	0.754958	ENSMUSG00000000296	21987	Tpd52l1
	ENSMUSG00000000301.16	33.8537	0.768718	0.388617	1.97809	0.0479189	0.307113	ENSMUSG00000000301	18618	Pemt
	ENSMUSG00000000303.12	5210.23	-0.376112	0.143549	-2.6201	0.00879038	0.122391	ENSMUSG00000000303	12550	Cdh1
	ENSMUSG00000000305.12	132.307	0.796522	0.252329	3.15668	0.00159577	0.0446406	ENSMUSG00000000305	12561	Cdh4
	ENSMUSG00000000308.14	188.028	-0.118682	0.182026	-0.652006	0.514397	0.833505	ENSMUSG00000000308	12716	Ckmt1
	ENSMUSG00000000317.11	86.6455	0.375062	0.268217	1.39835	0.162007	0.534721	ENSMUSG00000000317	12029	Bcl6b
	ENSMUSG00000000318.16	0						ENSMUSG00000000318	17312	Clec10a
	ENSMUSG00000000320.10	9.93618	-0.304318	0.753111	-0.404081	0.686153		ENSMUSG00000000320	11684	Alox12
	ENSMUSG00000000325.16	339.301	-0.2914	0.160218	-1.81878	0.0689456	0.362588	ENSMUSG00000000325	11877	Arvcf
	ENSMUSG00000000326.13	1495.69	-0.188897	0.0854143	-2.21153	0.0269989	0.229445	ENSMUSG00000000326	12846	Comt
	ENSMUSG00000000339.14	282.342	-0.0763885	0.155119	-0.492452	0.6224	0.886946	ENSMUSG00000000339	66368	Rtca
	ENSMUSG00000000340.10	177.409	-0.0926847	0.170576	-0.543362	0.586881	0.869741	ENSMUSG00000000340	13171	Dbt
	ENSMUSG00000000346.9	2799.53	-0.0991511	0.093177	-1.06412	0.287276	0.679966	ENSMUSG00000000346	23994	Dazap2
	ENSMUSG00000000355.13	312.969	0.0238253	0.13101	0.181859	0.855693	0.966443	ENSMUSG00000000355	68995	Mcts1
	ENSMUSG00000000359.3	8.64683	0.207058	0.733797	0.282174	0.77781		ENSMUSG00000000359	19700	Rem1
	ENSMUSG00000000365.9	2.44428	-3.23124	1.78926	-1.80591	0.070933		ENSMUSG00000000365	30054	Rnf17
	ENSMUSG00000000374.8	505.893	0.339142	0.182147	1.86192	0.0626145	0.346677	ENSMUSG00000000374	216131	Trappc10
	ENSMUSG00000000378.15	474.943	-0.213862	0.126555	-1.68988	0.0910506	0.408987	ENSMUSG00000000378	216527	Ccm2
	ENSMUSG00000000381.10	0						ENSMUSG00000000381	22373	Wap
	ENSMUSG00000000384.15	92.0043	-0.279561	0.239927	-1.16519	0.243941	0.636292	ENSMUSG00000000384	21379	Tbrg4
	ENSMUSG00000000385.8	187.405	-0.758147	0.208999	-3.62752	0.000286159	0.014211	ENSMUSG00000000385	50528	Tmprss2
	ENSMUSG00000000386.15	3.89471	-0.880976	1.22912	-0.716753	0.473526		ENSMUSG00000000386		Mx1
	ENSMUSG00000000392.17	7.87831	-0.00434251	0.877886	-0.00494656	0.996053		ENSMUSG00000000392	14089	Fap
	ENSMUSG00000000394.15	166374	1.09848	0.193292	5.68299	1.3236e-08	7.13584e-06	ENSMUSG00000000394	14526	Gcg
	ENSMUSG00000000399.10	1029	0.090248	0.134996	0.668523	0.5038	0.829232	ENSMUSG00000000399	66108	Ndufa9
	ENSMUSG00000000402.2	0.859355	-0.00875909	2.19828	-0.00398452	0.996821		ENSMUSG00000000402	54156	Egfl6
	ENSMUSG00000000409.14	15.9605	-0.0538501	0.534732	-0.100705	0.919785	0.982331	ENSMUSG00000000409	16818	Lck
	ENSMUSG00000000411.7	0.276603	-0.135475	4.08046	-0.0332008	0.973514		ENSMUSG00000000411	58864	Tssk3
	ENSMUSG00000000416.16	502.865	-0.162291	0.160628	-1.01035	0.312327	0.700977	ENSMUSG00000000416	30785	Cttnbp2
	ENSMUSG00000000420.15	1047.25	0.167531	0.136145	1.23054	0.218495	0.607547	ENSMUSG00000000420	14423	Galnt1
	ENSMUSG00000000435.1	0						ENSMUSG00000000435	17877	Myf5
	ENSMUSG00000000439.9	705.746	-0.0629912	0.11961	-0.526637	0.598446	0.87417	ENSMUSG00000000439	67027	Mkrn2
	ENSMUSG00000000440.12	155.204	0.234548	0.249935	0.938437	0.34802	0.729711	ENSMUSG00000000440	19016	Pparg
	ENSMUSG00000000441.17	908.805	-0.180045	0.119948	-1.50102	0.133352	0.491913	ENSMUSG00000000441	110157	Raf1
	ENSMUSG00000000486.13	18.7159	0.608458	0.472989	1.28641	0.1983	0.582858	ENSMUSG00000000486	54204	Septin1
	ENSMUSG00000000489.7	90.8038	-1.17031	0.339606	-3.4461	0.000568746	0.0225223	ENSMUSG00000000489	18591	Pdgfb
	ENSMUSG00000000530.16	73.4225	0.125017	0.349457	0.357745	0.720534	0.927015	ENSMUSG00000000530	11482	Acvrl1
	ENSMUSG00000000531.5	99.7577	-0.365579	0.294027	-1.24335	0.213738	0.602114	ENSMUSG00000000531	56149	Grasp
	ENSMUSG00000000532.11	42.3541	0.118732	0.302448	0.392571	0.694636	0.918526	ENSMUSG00000000532	11479	Acvr1b
	ENSMUSG00000000538.18	743.286	0.18047	0.142644	1.26518	0.205808	0.591805	ENSMUSG00000000538	216810	Tom1l2
	ENSMUSG00000000544.14	86.0419	0.00736076	0.248639	0.0296043	0.976383	0.994646	ENSMUSG00000000544	59290	Gpa33
	ENSMUSG00000000552.10	22.2424	-0.0201508	0.516637	-0.0390038	0.968887	0.993691	ENSMUSG00000000552	29813	Zfp385a
	ENSMUSG00000000555.8	345.375	-0.242738	0.572102	-0.42429	0.671354	0.910124	ENSMUSG00000000555	16402	Itga5
	ENSMUSG00000000560.9	0.346704	0.64915	4.04884	0.16033	0.872621		ENSMUSG00000000560	14395	Gabra2
	ENSMUSG00000000561.14	317.898	-0.116047	0.139213	-0.833589	0.404513	0.765915	ENSMUSG00000000561	70465	Wdr77
	ENSMUSG00000000562.5	6.76185	0.575126	0.691695	0.831473	0.405707		ENSMUSG00000000562	11542	Adora3
	ENSMUSG00000000563.17	1753.81	0.0772152	0.106921	0.722169	0.47019	0.80935	ENSMUSG00000000563	11950	Atp5pb
	ENSMUSG00000000567.5	291.958	-1.21968	0.588644	-2.07202	0.0382635	0.273367	ENSMUSG00000000567	20682	Sox9
	ENSMUSG00000000568.15	799.824	0.185491	0.163087	1.13738	0.25538	0.646551	ENSMUSG00000000568	11991	Hnrnpd
	ENSMUSG00000000579.14	40.1625	0.310799	0.364035	0.853759	0.393238	0.759638	ENSMUSG00000000579	100040563	Dynlt1c
	ENSMUSG00000000581.8	613.571	0.086646	0.123961	0.698979	0.484565	0.819131	ENSMUSG00000000581	57316	C1d
	ENSMUSG00000000600.15	496.844	0.0959156	0.127553	0.751963	0.452073	0.797444	ENSMUSG00000000600	79264	Krit1
	ENSMUSG00000000605.9	942.604	-0.134511	0.0943375	-1.42585	0.153912	0.522775	ENSMUSG00000000605	12727	Clcn4
	ENSMUSG00000000606.18	0						ENSMUSG00000000606	669149	Vmn2r88
	ENSMUSG00000000617.14	0						ENSMUSG00000000617	108072	Grm6
	ENSMUSG00000000627.15	12.404	0.255978	0.738916	0.346424	0.729024	0.928741	ENSMUSG00000000627	20355	Sema4f
	ENSMUSG00000000628.10	15.0773	-0.810518	0.584252	-1.38728	0.165358	0.539954	ENSMUSG00000000628	15277	Hk2
	ENSMUSG00000000631.20	871.253	-0.103036	0.127737	-0.806626	0.419882	0.776318	ENSMUSG00000000631	360013	Myo18a
	ENSMUSG00000000632.13	9.48714	0.474313	0.655669	0.723404	0.469432		ENSMUSG00000000632	20370	Sez6
	ENSMUSG00000000673.9	1.32945	0.40071	1.69104	0.236961	0.812687		ENSMUSG00000000673	107766	Haao
	ENSMUSG00000000682.7	16.8585	0.55498	0.531839	1.04351	0.296712	0.686236	ENSMUSG00000000682	23833	Cd52
	ENSMUSG00000000686.11	988.031	0.349743	0.170276	2.05398	0.0399779	0.279845	ENSMUSG00000000686	67477	Abhd15
	ENSMUSG00000000690.5	3.23291	-1.31603	1.22192	-1.07701	0.281476		ENSMUSG00000000690	15414	Hoxb6
	ENSMUSG00000000693.10	106.91	0.123794	0.210937	0.586874	0.557288	0.856745	ENSMUSG00000000693	16950	Loxl3
	ENSMUSG00000000701.8	0						ENSMUSG00000000701	27382	Tcl1b5
	ENSMUSG00000000706.16	0.627388	1.45075	2.62534	0.552596	0.58054		ENSMUSG00000000706	12231	Btn1a1
	ENSMUSG00000000708.14	189.088	0.08876	0.194961	0.455272	0.648914	0.901079	ENSMUSG00000000708	18519	Kat2b
	ENSMUSG00000000711.3	392.309	0.0190213	0.130039	0.146273	0.883706	0.973195	ENSMUSG00000000711	19344	Rab5b
	ENSMUSG00000000724.10	0						ENSMUSG00000000724	12957	Cryba1
	ENSMUSG00000000730.13	2.33412	-1.18373	1.3824	-0.856284	0.391841		ENSMUSG00000000730	54427	Dnmt3l
	ENSMUSG00000000731.15	0.118026	0	4.08046	0	1		ENSMUSG00000000731	11634	Aire
	ENSMUSG00000000732.9	16.3028	-0.0577966	0.539774	-0.107076	0.914729	0.981391	ENSMUSG00000000732	50723	Icosl
	ENSMUSG00000000738.18	506.889	0.0261188	0.111899	0.233415	0.815439	0.953754	ENSMUSG00000000738	234847	Spg7
	ENSMUSG00000000739.14	0.310185	-1.09727	3.70045	-0.296524	0.76683		ENSMUSG00000000739	57429	Sult5a1
	ENSMUSG00000000740.12	1649.92	-0.0895844	0.150921	-0.593585	0.55279	0.854666	ENSMUSG00000000740	270106	Rpl13
	ENSMUSG00000000743.9	1193.25	-0.108601	0.104585	-1.0384	0.299086	0.687867	ENSMUSG00000000743	234852	Chmp1a
	ENSMUSG00000000751.13	801.925	0.000598915	0.11235	0.0053308	0.995747	0.999192	ENSMUSG00000000751	68275	Rpa1
	ENSMUSG00000000753.15	157.387	-0.276414	1.145	-0.241409	0.809238	0.951197	ENSMUSG00000000753	20317	Serpinf1
	ENSMUSG00000000759.14	377.012	-0.0171995	0.133128	-0.129195	0.897203	0.976875	ENSMUSG00000000759	259279	Tubgcp3
	ENSMUSG00000000766.18	15.1544	-0.73137	0.540429	-1.35331	0.175955	0.552928	ENSMUSG00000000766	18390	Oprm1
	ENSMUSG00000000776.13	313.706	-0.022914	0.151144	-0.151604	0.879499	0.972407	ENSMUSG00000000776	67065	Polr3d
	ENSMUSG00000000782.15	24.8039	-1.03507	0.517844	-1.99881	0.0456291	0.300305	ENSMUSG00000000782	21414	Tcf7
	ENSMUSG00000000787.12	1090.97	-0.15238	0.0990035	-1.53913	0.123771	0.474007	ENSMUSG00000000787	13205	Ddx3x
	ENSMUSG00000000791.9	2.0162	-0.289147	1.28694	-0.224678	0.82223		ENSMUSG00000000791	16161	Il12rb1
	ENSMUSG00000000792.2	6.18287	-1.33342	0.798197	-1.67054	0.0948117		ENSMUSG00000000792	114479	Slc5a5
	ENSMUSG00000000794.9	95.8803	0.51688	0.256049	2.01867	0.0435213	0.292901	ENSMUSG00000000794	140493	Kcnn3
	ENSMUSG00000000804.14	130.316	0.0755865	0.180639	0.418439	0.675626	0.911915	ENSMUSG00000000804	237898	Usp32
	ENSMUSG00000000805.18	2.01206	0.1293	1.62078	0.0797765	0.936415		ENSMUSG00000000805	12351	Car4
	ENSMUSG00000000811.13	81.886	0.0846434	0.289328	0.292552	0.769865	0.940791	ENSMUSG00000000811	232223	Txnrd3
	ENSMUSG00000000817.10	0.144798	-1.09726	4.08046	-0.268905	0.788003		ENSMUSG00000000817	14103	Fasl
	ENSMUSG00000000823.16	477.864	-0.02754	0.155455	-0.177157	0.859385	0.967281	ENSMUSG00000000823	269401	Zfp512b
	ENSMUSG00000000826.16	1084.61	-0.0709531	0.116343	-0.609862	0.541953	0.848667	ENSMUSG00000000826	13002	Dnajc5
	ENSMUSG00000000827.18	784.076	-0.222178	0.133993	-1.65814	0.09729	0.421028	ENSMUSG00000000827	66314	Tpd52l2
	ENSMUSG00000000838.17	437.438	0.153241	0.127764	1.19941	0.23037	0.622735	ENSMUSG00000000838	14265	Fmr1
	ENSMUSG00000000861.15	89.9022	-0.499664	0.223979	-2.23086	0.0256906	0.223944	ENSMUSG00000000861	14025	Bcl11a
	ENSMUSG00000000869.12	4.47671	-0.249197	0.988153	-0.252185	0.800898		ENSMUSG00000000869	16189	Il4
	ENSMUSG00000000876.11	185.062	-0.180095	0.153889	-1.17029	0.241883	0.634069	ENSMUSG00000000876	59038	Pxmp4
	ENSMUSG00000000881.12	327.446	0.214192	0.155065	1.3813	0.167187	0.541923	ENSMUSG00000000881	53310	Dlg3
	ENSMUSG00000000884.17	50.7274	0.0675587	0.294314	0.229546	0.818444	0.954471	ENSMUSG00000000884	13972	Gnb1l
	ENSMUSG00000000889.8	0						ENSMUSG00000000889	13166	Dbh
	ENSMUSG00000000901.17	1312.24	0.570999	0.223929	2.54991	0.010775	0.136555	ENSMUSG00000000901	17385	Mmp11
	ENSMUSG00000000902.13	616.644	0.095386	0.143948	0.662642	0.50756	0.830744	ENSMUSG00000000902	20587	Smarcb1
	ENSMUSG00000000903.3	1.81265	-0.0231649	1.73524	-0.0133496	0.989349		ENSMUSG00000000903	22364	Vpreb3
	ENSMUSG00000000915.15	1113.05	-0.0735243	0.108889	-0.675224	0.499533	0.827071	ENSMUSG00000000915	29816	Hip1r
	ENSMUSG00000000916.15	219.702	0.0456837	0.188979	0.241739	0.808982	0.951018	ENSMUSG00000000916	100609	Nsun5
	ENSMUSG00000000934.9	39.2419	-0.427369	0.364239	-1.17332	0.240667	0.63273	ENSMUSG00000000934	72960	Top1mt
	ENSMUSG00000000938.11	0.107453	-1.09726	4.08046	-0.268905	0.788003		ENSMUSG00000000938	15395	Hoxa10
	ENSMUSG00000000942.10	2.78374	-0.722428	1.09018	-0.662671	0.507541		ENSMUSG00000000942	15401	Hoxa4
	ENSMUSG00000000957.11	391.6	-0.43838	0.515569	-0.850284	0.395167	0.761108	ENSMUSG00000000957	17387	Mmp14
	ENSMUSG00000000958.10	55.1952	-0.550409	0.455856	-1.20742	0.227271	0.619441	ENSMUSG00000000958	20540	Slc7a7
	ENSMUSG00000000959.7	272.1	-0.159381	0.134253	-1.18717	0.235161	0.627674	ENSMUSG00000000959	69089	Oxa1l
	ENSMUSG00000000976.13	306.694	-0.125338	0.137592	-0.91094	0.362327	0.740038	ENSMUSG00000000976	217026	Heatr6
	ENSMUSG00000000982.5	9.45658	0.111724	0.642781	0.173814	0.862012		ENSMUSG00000000982	20302	Ccl3
	ENSMUSG00000000983.13	27.282	-1.89197	0.4567	-4.14269	3.43249e-05	0.00323035	ENSMUSG00000000983	14038	Wfdc18
	ENSMUSG00000001014.6	2.34088	0.880279	1.27552	0.690133	0.490111		ENSMUSG00000001014	78369	Icam4
	ENSMUSG00000001016.12	703.689	0.118154	0.1073	1.10115	0.270831	0.661276	ENSMUSG00000001016	67781	Ilf2
	ENSMUSG00000001017.15	787.92	0.257846	0.120652	2.1371	0.0325899	0.251705	ENSMUSG00000001017	66511	Chtop
	ENSMUSG00000001018.15	789.37	-0.0342506	0.0988516	-0.346485	0.728978	0.928741	ENSMUSG00000001018	20615	Snapin
	ENSMUSG00000001020.8	13.1995	1.1377	0.710674	1.60088	0.109404	0.445714	ENSMUSG00000001020	20198	S100a4
	ENSMUSG00000001021.12	2.00267	-0.802549	1.27957	-0.627203	0.530526		ENSMUSG00000001021	20197	S100a3
	ENSMUSG00000001023.10	0						ENSMUSG00000001023	20199	S100a5
	ENSMUSG00000001025.8	293.882	-1.22437	0.267177	-4.58262	4.59178e-06	0.000644026	ENSMUSG00000001025	20200	S100a6
	ENSMUSG00000001027.7	0.93787	-1.61933	2.10924	-0.767733	0.442646		ENSMUSG00000001027	110880	Scn4a
	ENSMUSG00000001029.15	22.714	0.0571109	0.480947	0.118747	0.905476	0.978738	ENSMUSG00000001029	15896	Icam2
	ENSMUSG00000001034.17	147.274	0.0337096	0.172849	0.195024	0.845374	0.962709	ENSMUSG00000001034	23939	Mapk7
	ENSMUSG00000001036.17	227.906	-0.0241587	0.165247	-0.146198	0.883765	0.973195	ENSMUSG00000001036	13855	Epn2
	ENSMUSG00000001039.12	190.225	0.252885	0.154679	1.6349	0.102069	0.431273	ENSMUSG00000001039	27078	B9d1
	ENSMUSG00000001052.15	464.852	-0.0215639	0.113262	-0.19039	0.849004	0.963923	ENSMUSG00000001052	99683	Sec24b
	ENSMUSG00000001053.15	87.8194	0.265845	0.267751	0.992879	0.320769	0.707469	ENSMUSG00000001053	212706	N4bp3
	ENSMUSG00000001054.9	388.543	0.133863	0.1318	1.01565	0.309796	0.697864	ENSMUSG00000001054	66089	Rmnd5b
	ENSMUSG00000001056.3	380.065	-0.666924	0.247241	-2.69747	0.00698693	0.10695	ENSMUSG00000001056	52530	Nhp2
	ENSMUSG00000001062.18	199.783	-0.188692	0.185196	-1.01887	0.308263	0.697192	ENSMUSG00000001062	72325	Vps9d1
	ENSMUSG00000001065.15	207.024	-0.0305828	0.191127	-0.160013	0.872871	0.971207	ENSMUSG00000001065	57247	Zfp276
	ENSMUSG00000001076.7	0.232759	1.786	4.03288	0.442858	0.657868		ENSMUSG00000001076	239659	C1ql4
	ENSMUSG00000001082.12	396.454	0.0667191	0.153867	0.433615	0.664568	0.907938	ENSMUSG00000001082	68294	Mfsd10
	ENSMUSG00000001089.14	208.823	-0.299639	0.154671	-1.93727	0.0527128	0.322012	ENSMUSG00000001089	269593	Luzp1
	ENSMUSG00000001095.5	2.78132	-2.01857	1.42367	-1.41787	0.156229		ENSMUSG00000001095	20500	Slc13a2
	ENSMUSG00000001098.15	567.505	-0.317939	0.183838	-1.72945	0.0837289	0.396069	ENSMUSG00000001098	330171	Kctd10
	ENSMUSG00000001100.10	640.258	-0.0690676	0.119755	-0.576741	0.564114	0.860154	ENSMUSG00000001100	67811	Poldip2
	ENSMUSG00000001103.7	0.475906	-2.61171	3.15686	-0.827313	0.408059		ENSMUSG00000001103	18292	Sebox
	ENSMUSG00000001105.15	986.74	0.152717	0.101689	1.50181	0.133146	0.491913	ENSMUSG00000001105	55978	Ift20
	ENSMUSG00000001119.7	298.239	0.0549814	0.699639	0.0785854	0.937362	0.985028	ENSMUSG00000001119	12833	Col6a1
	ENSMUSG00000001120.15	662.998	0.0238503	0.159035	0.149969	0.880789	0.972734	ENSMUSG00000001120	59093	Pcbp3
	ENSMUSG00000001123.15	443.053	-0.916384	0.636971	-1.43866	0.150247	0.518486	ENSMUSG00000001123	16859	Lgals9
	ENSMUSG00000001127.12	2450.76	0.110057	0.11036	0.997254	0.318641	0.705593	ENSMUSG00000001127	11836	Araf
	ENSMUSG00000001128.7	20.9529	0.0672518	0.416244	0.161568	0.871646	0.970514	ENSMUSG00000001128	18636	Cfp
	ENSMUSG00000001131.11	226.476	-0.263363	0.896866	-0.293648	0.769027	0.940298	ENSMUSG00000001131	21857	Timp1
	ENSMUSG00000001134.9	154.251	0.258262	0.222442	1.16103	0.245628	0.638072	ENSMUSG00000001134	22294	Uxt
	ENSMUSG00000001138.13	142.646	0.175692	0.275762	0.637114	0.524051	0.838975	ENSMUSG00000001138	94218	Cnnm3
	ENSMUSG00000001143.13	434.324	0.120091	0.136973	0.876746	0.380624	0.751766	ENSMUSG00000001143	214895	Lman2l
	ENSMUSG00000001150.7	367.977	0.0910136	0.148059	0.614712	0.538745	0.846498	ENSMUSG00000001150	54387	Mcm3ap
	ENSMUSG00000001151.10	154.797	-0.0275838	0.184694	-0.149349	0.881278	0.972923	ENSMUSG00000001151	18541	Pcnt
	ENSMUSG00000001155.13	0						ENSMUSG00000001155	14317	Ftcd
	ENSMUSG00000001156.9	292.199	0.193613	0.152301	1.27125	0.203639	0.589435	ENSMUSG00000001156	17119	Mxd1
	ENSMUSG00000001158.13	543.472	0.077766	0.103439	0.751802	0.45217	0.797523	ENSMUSG00000001158	66618	Snrnp27
	ENSMUSG00000001166.17	14.9926	-0.00857883	0.464525	-0.018468	0.985266	0.996553	ENSMUSG00000001166	114643	Oas1c
	ENSMUSG00000001168.16	0						ENSMUSG00000001168	246729	Oas1h
	ENSMUSG00000001173.15	427.366	0.504647	0.146707	3.43982	0.000582111	0.0228734	ENSMUSG00000001173	320634	Ocrl
	ENSMUSG00000001175.14	8228.86	-0.0257299	0.08542	-0.301216	0.76325	0.938174	ENSMUSG00000001175	12313	Calm1
	ENSMUSG00000001211.15	1496.78	0.174969	0.121825	1.43624	0.150934	0.519549	ENSMUSG00000001211	28169	Agpat3
	ENSMUSG00000001225.12	0.997211	-1.12482	2.22221	-0.506171	0.612736		ENSMUSG00000001225	13487	Slc26a3
	ENSMUSG00000001227.12	74.3099	-0.13605	0.24762	-0.549429	0.582711	0.86741	ENSMUSG00000001227	20359	Sema6b
	ENSMUSG00000001228.14	15.4981	-0.229442	0.660151	-0.34756	0.72817	0.928741	ENSMUSG00000001228	18140	Uhrf1
	ENSMUSG00000001229.9	1175.48	-0.0640295	0.125922	-0.508485	0.611114	0.88096	ENSMUSG00000001229	224897	Dpp9
	ENSMUSG00000001240.13	100.038	0.361758	0.218683	1.65425	0.0980757	0.422838	ENSMUSG00000001240	54409	Ramp2
	ENSMUSG00000001247.16	1331.39	-0.32902	0.158753	-2.07253	0.0382165	0.273287	ENSMUSG00000001247	54135	Lsr
	ENSMUSG00000001248.15	1273.51	-0.0864824	0.14802	-0.584262	0.559044	0.858217	ENSMUSG00000001248	52857	Gramd1a
	ENSMUSG00000001249.14	167.76	-1.20531	0.535713	-2.24993	0.0244537	0.217009	ENSMUSG00000001249	15451	Hpn
	ENSMUSG00000001260.10	3.61413	0.425438	1.15771	0.367483	0.713259		ENSMUSG00000001260	14405	Gabrg1
	ENSMUSG00000001270.9	2663.23	-0.0201677	0.133519	-0.151047	0.879939	0.972407	ENSMUSG00000001270	12709	Ckb
	ENSMUSG00000001280.13	146.348	-0.150173	0.175054	-0.857867	0.390966	0.758198	ENSMUSG00000001280	20683	Sp1
	ENSMUSG00000001281.10	2.71747	-0.174944	1.26271	-0.138546	0.889809		ENSMUSG00000001281	16421	Itgb7
	ENSMUSG00000001285.12	243.53	-0.0811887	0.155408	-0.522423	0.601376	0.875931	ENSMUSG00000001285	60315	Myg1
	ENSMUSG00000001288.15	89.471	0.0329575	0.220771	0.149284	0.88133	0.972923	ENSMUSG00000001288	19411	Rarg
	ENSMUSG00000001289.12	518.851	-0.0192242	0.106964	-0.179725	0.857368	0.967037	ENSMUSG00000001289	56612	Pfdn5
	ENSMUSG00000001300.16	90.8662	-0.469961	0.381728	-1.23114	0.21827	0.60725	ENSMUSG00000001300	13642	Efnb2
	ENSMUSG00000001305.5	192.443	-0.083434	0.218125	-0.382505	0.702087	0.921251	ENSMUSG00000001305	67223	Rrp15
	ENSMUSG00000001313.12	59.351	0.0887209	0.257841	0.344092	0.730777	0.929072	ENSMUSG00000001313	11858	Rnd2
	ENSMUSG00000001323.17	510.405	-0.0237701	0.115163	-0.206404	0.836476	0.96002	ENSMUSG00000001323	27364	Srr
	ENSMUSG00000001333.9	25.974	0.0589501	0.488216	0.120746	0.903892	0.97854	ENSMUSG00000001333	68828	Sync
	ENSMUSG00000001334.9	26.9735	0.290176	0.472634	0.613955	0.539245	0.846832	ENSMUSG00000001334	384061	Fndc5
	ENSMUSG00000001348.15	145.054	0.332273	0.189958	1.74919	0.0802582	0.389012	ENSMUSG00000001348	11433	Acp5
	ENSMUSG00000001349.5	5.88139	0.01498	1.0396	0.0144094	0.988503		ENSMUSG00000001349	12797	Cnn1
	ENSMUSG00000001366.14	868.1	-0.0356003	0.10433	-0.341229	0.732931	0.929392	ENSMUSG00000001366	71538	Fbxo9
	ENSMUSG00000001376.17	498.313	-0.039912	0.120405	-0.331481	0.740281	0.931445	ENSMUSG00000001376	73288	Vps50
	ENSMUSG00000001380.7	504.376	-0.0176425	0.150344	-0.117348	0.906585	0.978856	ENSMUSG00000001380	15115	Hars
	ENSMUSG00000001383.9	486.488	-0.00585146	0.126805	-0.0461455	0.963194	0.992669	ENSMUSG00000001383	66492	Zmat2
	ENSMUSG00000001403.13	13.6288	-0.387222	0.651799	-0.594082	0.552457	0.854466	ENSMUSG00000001403	68612	Ube2c
	ENSMUSG00000001415.10	416.983	-0.180659	0.121309	-1.48925	0.136422	0.497225	ENSMUSG00000001415	229512	Smg5
	ENSMUSG00000001416.13	1569.51	0.0467579	0.107948	0.433152	0.664904	0.907938	ENSMUSG00000001416	12462	Cct3
	ENSMUSG00000001418.13	1306.57	0.0286691	0.100762	0.284524	0.776009	0.942487	ENSMUSG00000001418	56700	Glmp
	ENSMUSG00000001419.17	885.491	0.106481	0.135604	0.78523	0.432319	0.784348	ENSMUSG00000001419	17261	Mef2d
	ENSMUSG00000001420.13	64.9835	-0.451535	0.29595	-1.52572	0.12708	0.480522	ENSMUSG00000001420	71913	Tmem79
	ENSMUSG00000001424.14	3076.83	0.326575	0.107437	3.0397	0.00236817	0.05668	ENSMUSG00000001424	56463	Snd1
	ENSMUSG00000001435.15	375.28	-0.435496	0.444352	-0.98007	0.327052	0.712262	ENSMUSG00000001435	12822	Col18a1
	ENSMUSG00000001436.15	150.373	-0.0518305	0.180587	-0.287011	0.774104	0.941936	ENSMUSG00000001436	20509	Slc19a1
	ENSMUSG00000001440.5	549.079	0.0373772	0.148879	0.251057	0.80177	0.94887	ENSMUSG00000001440	16211	Kpnb1
	ENSMUSG00000001441.13	689.367	-0.141896	0.110349	-1.28589	0.198483	0.582923	ENSMUSG00000001441	19155	Npepps
	ENSMUSG00000001444.2	0						ENSMUSG00000001444	57765	Tbx21
	ENSMUSG00000001445.10	652.831	0.0340504	0.103803	0.328028	0.74289	0.932394	ENSMUSG00000001445	107732	Mrpl10
	ENSMUSG00000001467.5	559.651	-0.159018	0.202441	-0.785505	0.432158	0.784251	ENSMUSG00000001467	13121	Cyp51
	ENSMUSG00000001472.17	3342.52	0.130635	0.0882894	1.47962	0.138975	0.500547	ENSMUSG00000001472	66855	Tcf25
	ENSMUSG00000001473.7	344.741	-0.639354	0.3	-2.13118	0.0330742	0.253264	ENSMUSG00000001473	67951	Tubb6
	ENSMUSG00000001482.15	443.275	0.299008	0.158265	1.88928	0.0588544	0.336914	ENSMUSG00000001482	23854	Def8
	ENSMUSG00000001493.9	55.163	0.115066	0.360501	0.319184	0.749587	0.935022	ENSMUSG00000001493	17285	Meox1
	ENSMUSG00000001494.6	0						ENSMUSG00000001494	74499	Sost
	ENSMUSG00000001496.15	0						ENSMUSG00000001496	21869	Nkx2-1
	ENSMUSG00000001497.18	0.222271	-1.88446	4.04863	-0.465456	0.641605		ENSMUSG00000001497	18511	Pax9
	ENSMUSG00000001504.10	48.4677	1.38168	0.378186	3.65344	0.000258754	0.0132381	ENSMUSG00000001504	16372	Irx2
	ENSMUSG00000001506.10	1542.74	0.306599	0.86899	0.352822	0.724222	0.928078	ENSMUSG00000001506	12842	Col1a1
	ENSMUSG00000001507.16	532.191	-0.539871	0.196954	-2.74111	0.00612321	0.0993133	ENSMUSG00000001507	16400	Itga3
	ENSMUSG00000001508.15	9.11765	1.66147	0.756751	2.19553	0.0281257		ENSMUSG00000001508	20391	Sgca
	ENSMUSG00000001510.8	0.249832	0.826282	4.08046	0.202497	0.839528		ENSMUSG00000001510	13393	Dlx3
	ENSMUSG00000001517.14	16.0442	-0.407048	0.477208	-0.852979	0.393671	0.76012	ENSMUSG00000001517	14235	Foxm1
	ENSMUSG00000001518.12	298.758	0.000861677	0.16975	0.00507615	0.99595	0.999192	ENSMUSG00000001518	101142	Itfg2
	ENSMUSG00000001520.12	70.8676	0.221936	0.288622	0.768951	0.441922	0.790977	ENSMUSG00000001520	60345	Nrip2
	ENSMUSG00000001521.12	45.9576	0.00176094	0.28336	0.0062145	0.995042	0.999039	ENSMUSG00000001521	22158	Tulp3
	ENSMUSG00000001524.14	128.425	0.412661	0.213719	1.93086	0.0535003	0.323955	ENSMUSG00000001524	14885	Gtf2h4
	ENSMUSG00000001525.10	645.389	-0.574022	0.41772	-1.37418	0.169386	0.544247	ENSMUSG00000001525	22154	Tubb5
	ENSMUSG00000001542.7	783.719	-0.111899	0.111412	-1.00437	0.3152	0.702872	ENSMUSG00000001542	192657	Ell2
	ENSMUSG00000001552.14	1836.79	-0.443274	0.147716	-3.00084	0.00269233	0.0616324	ENSMUSG00000001552	16480	Jup
	ENSMUSG00000001555.10	106.87	-0.0778376	0.671628	-0.115894	0.907737	0.979084	ENSMUSG00000001555	14230	Fkbp10
	ENSMUSG00000001558.5	6.83748	0.420873	0.774793	0.543208	0.586987		ENSMUSG00000001558	66720	Klhl10
	ENSMUSG00000001566.9	255.24	0.194386	0.255055	0.762134	0.44598	0.793544	ENSMUSG00000001566	15285	Mnx1
	ENSMUSG00000001569.10	306.73	-0.142496	0.123844	-1.15061	0.249891	0.641122	ENSMUSG00000001569	433864	Nom1
	ENSMUSG00000001576.15	1830.88	0.22724	0.165176	1.37574	0.168902	0.543912	ENSMUSG00000001576	67458	Ergic1
	ENSMUSG00000001583.13	263.141	-0.307425	0.17812	-1.72594	0.0843584	0.397139	ENSMUSG00000001583	83813	Tnk1
	ENSMUSG00000001588.12	1.87882	-0.269867	1.53162	-0.176197	0.860139		ENSMUSG00000001588	216859	Acap1
	ENSMUSG00000001604.14	41.3495	-1.06304	0.450994	-2.3571	0.0184181	0.186704	ENSMUSG00000001604	21401	Tcea3
	ENSMUSG00000001622.15	10.1027	1.28145	0.659684	1.94252	0.0520741		ENSMUSG00000001622	12994	Csn3
	ENSMUSG00000001627.12	1032.42	-0.515885	0.202129	-2.55226	0.0107026	0.136029	ENSMUSG00000001627	15982	Ifrd1
	ENSMUSG00000001630.13	316.528	-0.114962	0.193527	-0.594035	0.552489	0.854466	ENSMUSG00000001630	232533	Stk38l
	ENSMUSG00000001632.16	390.532	-0.16768	0.145278	-1.1542	0.248417	0.63985	ENSMUSG00000001632	78783	Brpf1
	ENSMUSG00000001642.18	259.137	0.176486	0.173725	1.01589	0.309681	0.697771	ENSMUSG00000001642	11677	Akr1b3
	ENSMUSG00000001655.6	0						ENSMUSG00000001655	15422	Hoxc13
	ENSMUSG00000001656.3	0						ENSMUSG00000001656	109663	Hoxc11
	ENSMUSG00000001657.7	0						ENSMUSG00000001657	15426	Hoxc8
	ENSMUSG00000001661.5	0.100953	0.82629	4.08046	0.202499	0.839526		ENSMUSG00000001661	15425	Hoxc6
	ENSMUSG00000001663.10	409.757	0.0356746	0.172202	0.207168	0.835879	0.959778	ENSMUSG00000001663	14871	Gstt1
	ENSMUSG00000001665.11	43.1685	-1.08307	0.474711	-2.28154	0.0225166	0.207928	ENSMUSG00000001665	103140	Gstt3
	ENSMUSG00000001666.8	244.397	0.248191	0.198524	1.25018	0.211233	0.598709	ENSMUSG00000001666	13202	Ddt
	ENSMUSG00000001670.13	256.747	0.515519	0.237724	2.16856	0.0301161	0.24371	ENSMUSG00000001670	234724	Tat
	ENSMUSG00000001672.14	370.272	0.218054	0.150248	1.4513	0.146698	0.512974	ENSMUSG00000001672	73608	Marveld3
	ENSMUSG00000001674.11	277.699	-0.24239	0.171196	-1.41586	0.156815	0.525798	ENSMUSG00000001674	66942	Ddx18
	ENSMUSG00000001687.15	3473.82	0.173236	0.104509	1.65761	0.0973958	0.421367	ENSMUSG00000001687	24109	Ubl3
	ENSMUSG00000001700.10	2036.24	0.0653619	0.136401	0.47919	0.631803	0.892805	ENSMUSG00000001700	107022	Gramd3
	ENSMUSG00000001707.8	212.914	-0.300433	0.216537	-1.38744	0.165307	0.539954	ENSMUSG00000001707	66143	Eef1e1
	ENSMUSG00000001729.14	1602.97	0.081223	0.182929	0.444013	0.657033	0.903463	ENSMUSG00000001729	11651	Akt1
	ENSMUSG00000001739.14	3.73309	1.15953	0.938	1.23618	0.216393		ENSMUSG00000001739	60363	Cldn15
	ENSMUSG00000001741.12	12.6365	-0.412577	0.591474	-0.69754	0.485465	0.819374	ENSMUSG00000001741	16170	Il16
	ENSMUSG00000001750.16	159.915	-0.357559	0.187162	-1.91043	0.0560783	0.330912	ENSMUSG00000001750	27060	Tcirg1
	ENSMUSG00000001751.9	528.538	0.310845	0.15555	1.99836	0.045678	0.300305	ENSMUSG00000001751	27419	Naglu
	ENSMUSG00000001755.12	747.303	0.183671	0.111075	1.65358	0.0982124	0.42286	ENSMUSG00000001755	71743	Coasy
	ENSMUSG00000001761.7	84.617	-1.04932	0.357577	-2.93453	0.00334048	0.0703394	ENSMUSG00000001761	319757	Smo
	ENSMUSG00000001763.14	239.436	0.26672	0.217974	1.22363	0.22109	0.611937	ENSMUSG00000001763	232670	Tspan33
	ENSMUSG00000001767.5	338.466	-0.0201618	0.131788	-0.152987	0.878408	0.972357	ENSMUSG00000001767	66877	Crnkl1
	ENSMUSG00000001768.16	155.498	-0.496171	0.196179	-2.52917	0.0114333	0.141165	ENSMUSG00000001768	74030	Rin2
	ENSMUSG00000001773.14	0						ENSMUSG00000001773	53320	Folh1
	ENSMUSG00000001774.8	719.71	-0.0970278	0.112682	-0.861072	0.389198	0.756427	ENSMUSG00000001774	66917	Chordc1
	ENSMUSG00000001783.3	1413.96	-0.0785724	0.101607	-0.7733	0.439345	0.788777	ENSMUSG00000001783	28088	Rtcb
	ENSMUSG00000001785.13	482.877	-0.0154458	0.142431	-0.108444	0.913644	0.981172	ENSMUSG00000001785	103136	Pwp1
	ENSMUSG00000001786.14	445.515	0.106581	0.122337	0.871209	0.38364	0.753021	ENSMUSG00000001786	69754	Fbxo7
	ENSMUSG00000001794.13	750.865	-0.205901	0.146106	-1.40926	0.158758	0.529753	ENSMUSG00000001794	12336	Capns1
	ENSMUSG00000001802.16	318.136	0.12931	0.297461	0.434714	0.66377	0.907873	ENSMUSG00000001802	435965	Lrp3
	ENSMUSG00000001804.9	0.330932	-0.963453	4.04475	-0.238198	0.811727		ENSMUSG00000001804	16769	Dsg4
	ENSMUSG00000001815.15	0						ENSMUSG00000001815	14029	Evx2
	ENSMUSG00000001819.4	0						ENSMUSG00000001819	15433	Hoxd13
	ENSMUSG00000001823.5	0						ENSMUSG00000001823	15432	Hoxd12
	ENSMUSG00000001827.12	152.174	0.277718	0.29076	0.955145	0.339504	0.721699	ENSMUSG00000001827	14275	Folr1
	ENSMUSG00000001829.17	446.453	0.181502	0.1471	1.23387	0.217251	0.606319	ENSMUSG00000001829	20480	Clpb
	ENSMUSG00000001833.17	1822.54	0.03464	0.0861335	0.402167	0.687561	0.916035	ENSMUSG00000001833	235072	Septin7
	ENSMUSG00000001844.10	340.113	0.107873	0.131576	0.819853	0.4123	0.770772	ENSMUSG00000001844	72881	Zdhhc4
	ENSMUSG00000001847.14	2260.29	-0.214181	0.0988405	-2.16694	0.0302395	0.244219	ENSMUSG00000001847	19353	Rac1
	ENSMUSG00000001855.15	420.963	-0.10871	0.141209	-0.769851	0.441388	0.790486	ENSMUSG00000001855	227720	Nup214
	ENSMUSG00000001864.13	34.8232	-0.921105	0.514516	-1.79023	0.0734161	0.375902	ENSMUSG00000001864	108897	Aif1l
	ENSMUSG00000001865.2	0.519232	-3.081	3.48416	-0.884288	0.376541		ENSMUSG00000001865	12873	Cpa3
	ENSMUSG00000001870.16	87.7493	-1.99941	0.459192	-4.35419	1.33558e-05	0.00155437	ENSMUSG00000001870	268977	Ltbp1
	ENSMUSG00000001891.16	433.202	-0.139411	0.154749	-0.900888	0.367648	0.743671	ENSMUSG00000001891	216558	Ugp2
	ENSMUSG00000001901.15	706.82	0.0668574	0.154488	0.432768	0.665183	0.907944	ENSMUSG00000001901	192775	Kcnh6
	ENSMUSG00000001909.16	335.376	-0.145275	0.12881	-1.12782	0.259397	0.650133	ENSMUSG00000001909	212528	Trmt1
	ENSMUSG00000001910.4	221.504	0.0192017	0.161258	0.119074	0.905217	0.978738	ENSMUSG00000001910	66830	Nacc1
	ENSMUSG00000001911.16	150.962	-0.475864	0.20744	-2.29398	0.0217914	0.204074	ENSMUSG00000001911	18032	Nfix
	ENSMUSG00000001918.17	228.153	-0.325495	0.228508	-1.42443	0.154321	0.522946	ENSMUSG00000001918	20514	Slc1a5
	ENSMUSG00000001924.15	2690.81	0.134279	0.0901155	1.49008	0.136204	0.496787	ENSMUSG00000001924	22201	Uba1
	ENSMUSG00000001930.17	35.0087	-0.802612	1.37628	-0.583174	0.559776	0.858344	ENSMUSG00000001930	22371	Vwf
	ENSMUSG00000001942.8	843.278	0.0601831	0.133201	0.451823	0.651396	0.901896	ENSMUSG00000001942	22619	Siae
	ENSMUSG00000001943.8	38.0252	-0.947559	0.529679	-1.78893	0.0736261	0.37612	ENSMUSG00000001943	57276	Vsig2
	ENSMUSG00000001946.14	229.691	0.146722	0.233508	0.628341	0.529781	0.842046	ENSMUSG00000001946	69524	Esam
	ENSMUSG00000001948.10	94.0273	-0.156551	0.224477	-0.697402	0.485551	0.819421	ENSMUSG00000001948	20686	Spa17
	ENSMUSG00000001962.8	524.661	0.0597075	0.128612	0.464245	0.642472	0.897779	ENSMUSG00000001962	108160	Fam50a
	ENSMUSG00000001964.14	383.321	0.349934	0.16656	2.10094	0.0356459	0.264278	ENSMUSG00000001964	13726	Emd
	ENSMUSG00000001983.7	89.8038	0.520624	0.269248	1.93362	0.0531594	0.323172	ENSMUSG00000001983	70207	Taco1
	ENSMUSG00000001985.9	1.08951	-1.16663	1.9703	-0.592106	0.55378		ENSMUSG00000001985	14807	Grik3
	ENSMUSG00000001986.16	108.061	0.210257	0.23346	0.900612	0.367794	0.743671	ENSMUSG00000001986	53623	Gria3
	ENSMUSG00000001988.9	5.91874	0.370091	0.751277	0.492615	0.622284		ENSMUSG00000001988	18142	Npas1
	ENSMUSG00000001995.9	122.155	0.187715	0.209375	0.896553	0.369958	0.744982	ENSMUSG00000001995	244668	Sipa1l2
	ENSMUSG00000001998.15	85.3426	0.133816	0.215315	0.621489	0.534278	0.844385	ENSMUSG00000001998	108011	Ap4e1
	ENSMUSG00000001999.15	157.916	-0.271461	0.178866	-1.51768	0.129096	0.484418	ENSMUSG00000001999	109778	Blvra
	ENSMUSG00000002006.12	21.9557	0.491433	0.40718	1.20692	0.227463	0.619601	ENSMUSG00000002006	245469	Pdzd4
	ENSMUSG00000002007.5	14.5695	1.50201	0.612559	2.45203	0.0142053	0.161152	ENSMUSG00000002007	56504	Srpk3
	ENSMUSG00000002010.17	1134.5	0.0663578	0.107416	0.617764	0.536731	0.845176	ENSMUSG00000002010	15929	Idh3g
	ENSMUSG00000002012.13	42.108	0.0709212	0.336128	0.210994	0.832892	0.959474	ENSMUSG00000002012	93843	Pnck
	ENSMUSG00000002014.12	1940.29	0.488799	0.0839233	5.82435	5.73369e-09	3.36215e-06	ENSMUSG00000002014	20832	Ssr4
	ENSMUSG00000002015.5	1079.48	-0.237534	0.135512	-1.75287	0.0796244	0.387734	ENSMUSG00000002015	27061	Bcap31
	ENSMUSG00000002017.10	386.917	0.201224	0.136663	1.47241	0.14091	0.502757	ENSMUSG00000002017	72722	Fam98a
	ENSMUSG00000002020.15	212.566	-1.11078	0.51413	-2.1605	0.0307338	0.24621	ENSMUSG00000002020	16997	Ltbp2
	ENSMUSG00000002028.13	416.02	-0.0425391	0.148055	-0.28732	0.773867	0.941936	ENSMUSG00000002028	214162	Kmt2a
	ENSMUSG00000002031.12	357.427	0.0580907	0.152025	0.382112	0.702378	0.921261	ENSMUSG00000002031	76568	Ift46
	ENSMUSG00000002032.17	333.992	0.454395	0.172896	2.62814	0.0085854	0.120827	ENSMUSG00000002032	71687	Tmem25
	ENSMUSG00000002033.14	0.118026	0	4.08046	0	1		ENSMUSG00000002033	12502	Cd3g
	ENSMUSG00000002043.17	238.465	-0.412779	0.169461	-2.43583	0.0148575	0.16498	ENSMUSG00000002043	67091	Trappc6a
	ENSMUSG00000002052.6	578.38	0.102392	0.143424	0.713911	0.475282	0.812531	ENSMUSG00000002052	20926	Supt6
	ENSMUSG00000002055.9	11.7757	0.899666	0.681388	1.32034	0.18672		ENSMUSG00000002055	54141	Spag5
	ENSMUSG00000002057.4	8.61505	-0.302449	0.614653	-0.492064	0.622674		ENSMUSG00000002057	15218	Foxn1
	ENSMUSG00000002058.13	136.368	-0.286642	0.184662	-1.55226	0.120601	0.468622	ENSMUSG00000002058	22248	Unc119
	ENSMUSG00000002059.18	307.216	-0.254136	0.135431	-1.8765	0.0605872	0.341774	ENSMUSG00000002059	19376	Rab34
	ENSMUSG00000002064.10	600.029	0.0159236	0.12014	0.132542	0.894556	0.97597	ENSMUSG00000002064	20316	Sdf2
	ENSMUSG00000002068.16	40.7556	0.0968292	0.345375	0.28036	0.779201	0.943112	ENSMUSG00000002068	12447	Ccne1
	ENSMUSG00000002076.12	3.94068	-1.01559	0.972098	-1.04474	0.296143		ENSMUSG00000002076	74377	Hsf2bp
	ENSMUSG00000002083.13	166.71	-0.485033	0.188597	-2.5718	0.0101171	0.132716	ENSMUSG00000002083	170770	Bbc3
	ENSMUSG00000002100.15	0.52244	-2.70586	3.07443	-0.880118	0.378795		ENSMUSG00000002100	17868	Mybpc3
	ENSMUSG00000002102.15	1362.01	-0.0786268	0.12518	-0.628111	0.529932	0.842046	ENSMUSG00000002102	19182	Psmc3
	ENSMUSG00000002103.15	653.165	0.189324	0.126983	1.49095	0.135976	0.49631	ENSMUSG00000002103	11432	Acp2
	ENSMUSG00000002104.11	4.89887	-0.716897	0.845427	-0.84797	0.396455		ENSMUSG00000002104	19400	Rapsn
	ENSMUSG00000002105.15	382.905	-0.0148636	0.132627	-0.112071	0.910767	0.979995	ENSMUSG00000002105	68427	Slc39a13
	ENSMUSG00000002107.18	230.926	-0.241283	0.170386	-1.4161	0.156746	0.525775	ENSMUSG00000002107	14007	Celf2
	ENSMUSG00000002108.10	134.375	-0.302895	0.182601	-1.65879	0.0971591	0.420701	ENSMUSG00000002108	22259	Nr1h3
	ENSMUSG00000002109.14	219.872	0.0255764	0.173769	0.147187	0.882985	0.973053	ENSMUSG00000002109	107986	Ddb2
	ENSMUSG00000002111.8	22.4951	1.13454	0.472104	2.40315	0.0162543	0.173782	ENSMUSG00000002111	20375	Spi1
	ENSMUSG00000002129.11	568.384	0.0747835	0.115952	0.644954	0.518957	0.836104	ENSMUSG00000002129	67465	Sf3a1
	ENSMUSG00000002147.18	600.693	-0.273988	0.122546	-2.2358	0.025365	0.222486	ENSMUSG00000002147	20852	Stat6
	ENSMUSG00000002190.13	2.96839	2.85129	1.58769	1.79588	0.0725142		ENSMUSG00000002190	12745	Clgn
	ENSMUSG00000002204.9	11.5697	-0.365646	0.575634	-0.635206	0.525294		ENSMUSG00000002204	16541	Napsa
	ENSMUSG00000002205.16	456.097	-0.0934855	0.120556	-0.775452	0.438073	0.787941	ENSMUSG00000002205	101568	Vrk3
	ENSMUSG00000002210.11	262.836	-0.0679891	0.174121	-0.390471	0.696188	0.91917	ENSMUSG00000002210	71997	Smg9
	ENSMUSG00000002221.11	1215.84	0.0698474	0.135434	0.515729	0.606044	0.878399	ENSMUSG00000002221	55982	Paxip1
	ENSMUSG00000002222.14	529.403	0.151482	0.197341	0.767618	0.442714	0.792023	ENSMUSG00000002222	68477	Rmnd5a
	ENSMUSG00000002227.15	209.588	-0.306258	0.188462	-1.62504	0.104154	0.43429	ENSMUSG00000002227	17454	Mov10
	ENSMUSG00000002228.7	23.1289	-1.31708	0.518078	-2.54224	0.0110145	0.138668	ENSMUSG00000002228	71887	Ppm1j
	ENSMUSG00000002233.13	402.696	-0.776006	0.264651	-2.93219	0.00336581	0.0704909	ENSMUSG00000002233	11853	Rhoc
	ENSMUSG00000002240.12	0						ENSMUSG00000002240	73779	Prr27
	ENSMUSG00000002249.21	8.31599	-0.494869	0.84169	-0.587947	0.556568		ENSMUSG00000002249	21678	Tead3
	ENSMUSG00000002250.16	32.8907	-0.722628	0.326733	-2.21168	0.0269889	0.229445	ENSMUSG00000002250	19015	Ppard
	ENSMUSG00000002257.8	32.4703	0.15011	0.343719	0.436723	0.662312	0.907079	ENSMUSG00000002257	23853	Def6
	ENSMUSG00000002265.16	5108.93	0.0387303	0.157441	0.245999	0.805683	0.950055	ENSMUSG00000002265	18616	Peg3
	ENSMUSG00000002266.17	118.689	0.0364529	0.311425	0.117052	0.906819	0.978856	ENSMUSG00000002266	22776	Zim1
	ENSMUSG00000002274.13	35.837	-0.109006	0.376284	-0.289692	0.772052	0.941936	ENSMUSG00000002274	70083	Metrn
	ENSMUSG00000002279.19	301.817	0.00989376	0.150193	0.0658736	0.947478	0.987642	ENSMUSG00000002279	76483	Lmf1
	ENSMUSG00000002280.11	493.204	-0.000874813	0.122295	-0.00715333	0.994293	0.999005	ENSMUSG00000002280	67563	Ciao3
	ENSMUSG00000002289.16	115.571	-1.02572	1.01223	-1.01333	0.310904	0.698916	ENSMUSG00000002289	57875	Angptl4
	ENSMUSG00000002297.16	56.0952	-0.649723	0.258872	-2.50982	0.0120793	0.146275	ENSMUSG00000002297	27214	Dbf4
	ENSMUSG00000002307.16	252.845	-0.160346	0.149275	-1.07417	0.282746	0.675399	ENSMUSG00000002307	13163	Daxx
	ENSMUSG00000002308.16	160.393	0.0498401	0.178827	0.278705	0.780471	0.943361	ENSMUSG00000002308	54219	Cd320
	ENSMUSG00000002319.16	351.884	0.231945	0.140243	1.65388	0.0981519	0.422838	ENSMUSG00000002319	75751	Ipo4
	ENSMUSG00000002320.15	793.423	0.0975983	0.106258	0.918502	0.358356	0.736895	ENSMUSG00000002320	74140	Tm9sf1
	ENSMUSG00000002324.8	122.083	-0.378774	0.232974	-1.62582	0.103988	0.434033	ENSMUSG00000002324	56739	Rec8
	ENSMUSG00000002325.15	261.86	-0.0328208	0.147434	-0.222614	0.823836	0.955512	ENSMUSG00000002325	16391	Irf9
	ENSMUSG00000002329.7	391.096	0.373275	0.134846	2.76815	0.00563756	0.0943471	ENSMUSG00000002329	67881	Mdp1
	ENSMUSG00000002332.16	317.474	-0.249762	0.217528	-1.14818	0.250893	0.642659	ENSMUSG00000002332	52585	Dhrs1
	ENSMUSG00000002341.8	2.28769	-1.56288	1.34471	-1.16224	0.245137		ENSMUSG00000002341	13004	Ncan
	ENSMUSG00000002342.17	414.335	0.0281097	0.141407	0.198786	0.84243	0.962036	ENSMUSG00000002342	234371	Tmem161a
	ENSMUSG00000002343.11	165.63	0.356906	0.187794	1.90052	0.0573651	0.334067	ENSMUSG00000002343	76813	Armc6
	ENSMUSG00000002345.18	138.498	0.102058	0.198364	0.514502	0.606901	0.878709	ENSMUSG00000002345	72368	Borcs8
	ENSMUSG00000002346.16	414.892	0.0104571	0.140387	0.0744873	0.940623	0.985346	ENSMUSG00000002346	73095	Slc25a42
	ENSMUSG00000002365.10	573.909	-0.0103131	0.117217	-0.0879834	0.92989	0.98447	ENSMUSG00000002365	66616	Snx9
	ENSMUSG00000002372.9	852.971	0.00399235	0.11524	0.0346437	0.972364	0.994148	ENSMUSG00000002372	71810	Ranbp3
	ENSMUSG00000002379.7	1052.82	0.151953	0.112448	1.35132	0.176594	0.553639	ENSMUSG00000002379	69875	Ndufa11
	ENSMUSG00000002384.2	59.8954	0.149792	0.247595	0.604986	0.545188	0.850406	ENSMUSG00000002384	12164	Bmp8b
	ENSMUSG00000002393.14	918.469	-0.409017	0.127316	-3.21261	0.00131534	0.0388637	ENSMUSG00000002393	13864	Nr2f6
	ENSMUSG00000002395.14	356.628	-0.0612704	0.119927	-0.510899	0.609422	0.879809	ENSMUSG00000002395	67023	Use1
	ENSMUSG00000002396.8	757.317	-0.245567	0.114013	-2.15385	0.0312516	0.24739	ENSMUSG00000002396	77090	Ocel1
	ENSMUSG00000002409.18	142.355	-0.287532	0.170083	-1.69054	0.0909237	0.40879	ENSMUSG00000002409	13549	Dyrk1b
	ENSMUSG00000002413.15	513.334	0.158073	0.150762	1.0485	0.29441	0.684514	ENSMUSG00000002413	109880	Braf
	ENSMUSG00000002416.13	665.235	0.288444	0.128292	2.24834	0.0245545	0.217523	ENSMUSG00000002416	68198	Ndufb2
	ENSMUSG00000002428.12	469.965	-0.0617065	0.147845	-0.417374	0.676405	0.912179	ENSMUSG00000002428	20585	Hltf
	ENSMUSG00000002455.14	892.826	0.0510573	0.10285	0.496426	0.619594	0.885695	ENSMUSG00000002455	68879	Prpf6
	ENSMUSG00000002458.13	113.533	-0.119027	0.244821	-0.486182	0.626838	0.890003	ENSMUSG00000002458	56470	Rgs19
	ENSMUSG00000002459.17	7.92762	0.530411	0.717939	0.738797	0.460031		ENSMUSG00000002459	58175	Rgs20
	ENSMUSG00000002475.16	139.004	0.456766	0.198267	2.30379	0.0212343	0.202336	ENSMUSG00000002475	106861	Abhd3
	ENSMUSG00000002477.5	233.91	-0.102365	0.192082	-0.532926	0.594085	0.872248	ENSMUSG00000002477	20641	Snrpd1
	ENSMUSG00000002486.15	130.62	-0.148212	0.198718	-0.745841	0.455763	0.799922	ENSMUSG00000002486	77832	Tchp
	ENSMUSG00000002489.16	22.7337	-0.411337	0.480319	-0.856384	0.391785	0.758477	ENSMUSG00000002489	21844	Tiam1
	ENSMUSG00000002496.10	787.959	0.0844256	0.111313	0.758452	0.448181	0.794784	ENSMUSG00000002496	22084	Tsc2
	ENSMUSG00000002500.15	1.79299	1.90239	1.81614	1.0475	0.294871		ENSMUSG00000002500	66211	Rpl3l
	ENSMUSG00000002504.15	314.779	-0.346339	0.143432	-2.41466	0.0157497	0.17054	ENSMUSG00000002504	65962	Slc9a3r2
	ENSMUSG00000002524.17	1804.66	-0.062694	0.0872085	-0.718898	0.472204	0.810358	ENSMUSG00000002524	67959	Puf60
	ENSMUSG00000002546.16	748.172	0.234179	0.111505	2.10017	0.0357139	0.264443	ENSMUSG00000002546	99412	Golga2
	ENSMUSG00000002550.16	364.601	0.241427	0.177323	1.36151	0.173352	0.549952	ENSMUSG00000002550	22245	Uck1
	ENSMUSG00000002565.16	21.796	0.582713	0.4452	1.30888	0.190575	0.572151	ENSMUSG00000002565	20259	Scin
	ENSMUSG00000002578.17	78.0062	-0.00896513	0.323109	-0.0277465	0.977864	0.995029	ENSMUSG00000002578	22781	Ikzf4
	ENSMUSG00000002580.7	990.591	0.365393	0.107412	3.4018	0.000669435	0.0250578	ENSMUSG00000002580	103742	Mien1
	ENSMUSG00000002588.13	0						ENSMUSG00000002588	18979	Pon1
	ENSMUSG00000002602.16	315.816	-0.146912	0.23412	-0.627506	0.530328	0.842046	ENSMUSG00000002602	26362	Axl
	ENSMUSG00000002603.15	157.695	-0.0598886	0.533745	-0.112205	0.910661	0.979995	ENSMUSG00000002603	21803	Tgfb1
	ENSMUSG00000002608.8	444.077	-0.0771325	0.14432	-0.534456	0.593026	0.872068	ENSMUSG00000002608	52132	Ccdc97
	ENSMUSG00000002617.14	66.5468	0.489959	0.254673	1.92387	0.0543703	0.32654	ENSMUSG00000002617	22700	Zfp40
	ENSMUSG00000002625.10	1212.59	-0.204021	0.15992	-1.27577	0.202037	0.588101	ENSMUSG00000002625	54194	Akap8l
	ENSMUSG00000002633.4	0						ENSMUSG00000002633	20423	Shh
	ENSMUSG00000002635.11	255.955	0.04262	0.169016	0.252166	0.800913	0.94887	ENSMUSG00000002635	68079	Pdcd2l
	ENSMUSG00000002658.9	395.088	-0.0277879	0.151148	-0.183846	0.854135	0.966146	ENSMUSG00000002658	98053	Gtf2f1
	ENSMUSG00000002660.8	705.811	0.128162	0.106239	1.20636	0.22768	0.619927	ENSMUSG00000002660	53895	Clpp
	ENSMUSG00000002661.14	175.164	-0.0099181	0.198321	-0.0500103	0.960114	0.991976	ENSMUSG00000002661	66400	Alkbh7
	ENSMUSG00000002664.2	3.21958	-0.748904	1.28795	-0.58147	0.560924		ENSMUSG00000002664	19197	Pspn
	ENSMUSG00000002668.8	42.5128	-0.016036	0.309757	-0.0517697	0.958712	0.991635	ENSMUSG00000002668	70785	Dennd1c
	ENSMUSG00000002679.14	202.812	-0.24882	0.162421	-1.53194	0.125537	0.478039	ENSMUSG00000002679	69792	Med6
	ENSMUSG00000002688.8	346.403	0.438216	0.206903	2.11798	0.0341765	0.258723	ENSMUSG00000002688	18760	Prkd1
	ENSMUSG00000002699.13	9.76605	0.549413	0.590902	0.929786	0.352482		ENSMUSG00000002699	16822	Lcp2
	ENSMUSG00000002718.14	716.858	-0.0542898	0.132604	-0.409413	0.682236	0.914348	ENSMUSG00000002718	110750	Cse1l
	ENSMUSG00000002728.14	714.018	-0.0530533	0.109884	-0.482812	0.629229	0.891233	ENSMUSG00000002728	67877	Naa20
	ENSMUSG00000002731.6	102.266	-0.443293	0.250843	-1.76722	0.0771921	0.38397	ENSMUSG00000002731	23992	Prkra
	ENSMUSG00000002732.14	30.9043	0.0860421	0.441748	0.194776	0.845568	0.962709	ENSMUSG00000002732	14231	Fkbp7
	ENSMUSG00000002733.8	431.543	0.203172	0.154005	1.31926	0.187082	0.56867	ENSMUSG00000002733	83435	Plekha3
	ENSMUSG00000002741.9	562.608	-0.0135215	0.15196	-0.0889805	0.929097	0.984012	ENSMUSG00000002741	56418	Ykt6
	ENSMUSG00000002748.7	527.24	0.154639	0.12975	1.19183	0.23333	0.624643	ENSMUSG00000002748	22385	Baz1b
	ENSMUSG00000002763.16	592.642	-0.108077	0.131915	-0.819294	0.412619	0.770772	ENSMUSG00000002763	224824	Pex6
	ENSMUSG00000002767.13	308.09	-0.0777255	0.167752	-0.463335	0.643125	0.897981	ENSMUSG00000002767	27398	Mrpl2
	ENSMUSG00000002768.8	695.519	-0.0230258	0.142111	-0.162027	0.871284	0.970514	ENSMUSG00000002768	17256	Mea1
	ENSMUSG00000002769.9	54.6752	0.709541	0.352966	2.01022	0.0444077	0.295521	ENSMUSG00000002769	14711	Gnmt
	ENSMUSG00000002771.12	25.6918	0.394352	0.460181	0.856948	0.391474	0.758471	ENSMUSG00000002771	14814	Grin2d
	ENSMUSG00000002778.14	950.371	0.18624	0.109393	1.70248	0.0886657	0.40656	ENSMUSG00000002778	68137	Kdelr1
	ENSMUSG00000002781.19	86.4655	0.554989	0.223867	2.4791	0.0131715	0.153997	ENSMUSG00000002781	70209	Tmem143
	ENSMUSG00000002791.17	2.48716	0.547874	1.43065	0.382954	0.701754		ENSMUSG00000002791		Pdxk-ps
	ENSMUSG00000002797.9	81.8936	0.129015	0.242074	0.532956	0.594064	0.872248	ENSMUSG00000002797	110175	Ggct
	ENSMUSG00000002799.6	239.219	-0.239173	0.261706	-0.9139	0.360769	0.738691	ENSMUSG00000002799	16450	Jag2
	ENSMUSG00000002803.14	324.418	0.0101202	0.144796	0.0698928	0.944279	0.986736	ENSMUSG00000002803	399566	Btbd6
	ENSMUSG00000002804.4	222.72	-0.260694	0.146616	-1.77807	0.0753923	0.380355	ENSMUSG00000002804	66174	Nudt14
	ENSMUSG00000002808.7	135.049	0.456015	0.221765	2.0563	0.0397539	0.279255	ENSMUSG00000002808	105298	Epdr1
	ENSMUSG00000002812.4	949.258	0.084822	0.102152	0.830353	0.406339	0.766895	ENSMUSG00000002812	14248	Flii
	ENSMUSG00000002814.15	93.4724	0.114044	0.249306	0.457444	0.647352	0.900066	ENSMUSG00000002814	21975	Top3a
	ENSMUSG00000002820.6	664.646	0.05154	0.128455	0.40123	0.688251	0.916384	ENSMUSG00000002820	235040	Atg4d
	ENSMUSG00000002825.8	176.926	-0.081373	0.16385	-0.49663	0.61945	0.885695	ENSMUSG00000002825	60507	Qtrt1
	ENSMUSG00000002831.13	2.28912	0.121721	1.34046	0.0908056	0.927647		ENSMUSG00000002831	57435	Plin4
	ENSMUSG00000002833.11	463.743	0.000530445	0.127137	0.00417222	0.996671	0.999192	ENSMUSG00000002833	15193	Hdgfl2
	ENSMUSG00000002835.9	587.206	-0.0465707	0.123743	-0.376352	0.706656	0.923273	ENSMUSG00000002835	27221	Chaf1a
	ENSMUSG00000002844.9	745.131	0.323901	0.137371	2.35786	0.0183806	0.186572	ENSMUSG00000002844	11544	Adprh
	ENSMUSG00000002845.14	569.862	0.490573	0.128379	3.82127	0.000132764	0.00832971	ENSMUSG00000002845	67846	Tmem39a
	ENSMUSG00000002846.9	74.2465	0.159933	0.285691	0.559813	0.575607	0.863525	ENSMUSG00000002846	76916	Timmdc1
	ENSMUSG00000002847.7	29.1211	-0.415497	0.402594	-1.03205	0.302048	0.691548	ENSMUSG00000002847	85031	Pla1a
	ENSMUSG00000002870.8	179.408	-0.00894822	0.19532	-0.045813	0.963459	0.992669	ENSMUSG00000002870	17216	Mcm2
	ENSMUSG00000002871.14	420.231	0.00744746	0.120844	0.0616286	0.950859	0.988911	ENSMUSG00000002871	24100	Tpra1
	ENSMUSG00000002881.14	450.394	-0.184761	0.179772	-1.02775	0.304067	0.693538	ENSMUSG00000002881	17936	Nab1
	ENSMUSG00000002885.14	169.614	-0.475791	0.314936	-1.51075	0.130852	0.486533	ENSMUSG00000002885	26364	Adgre5
	ENSMUSG00000002897.5	295.861	0.0220872	0.185749	0.118909	0.905348	0.978738	ENSMUSG00000002897	16172	Il17ra
	ENSMUSG00000002900.16	203.257	-0.333011	0.31998	-1.04073	0.298003	0.687462	ENSMUSG00000002900	16777	Lamb1
	ENSMUSG00000002908.17	25.7041	-0.458057	0.395291	-1.15879	0.246544	0.638926	ENSMUSG00000002908	84036	Kcnn1
	ENSMUSG00000002910.11	94.4621	0.0344196	0.206111	0.166995	0.867374	0.969639	ENSMUSG00000002910	70807	Arrdc2
	ENSMUSG00000002930.6	20.7228	1.68135	0.624192	2.69364	0.0070677	0.107586	ENSMUSG00000002930	19051	Ppp1r17
	ENSMUSG00000002944.15	133.569	0.467183	0.321569	1.45282	0.146273	0.512926	ENSMUSG00000002944	12491	Cd36
	ENSMUSG00000002948.19	299.753	0.070791	0.156424	0.452557	0.650868	0.901856	ENSMUSG00000002948	26400	Map2k7
	ENSMUSG00000002949.15	309.799	-0.200613	0.135179	-1.48405	0.137795	0.498621	ENSMUSG00000002949	21856	Timm44
	ENSMUSG00000002957.11	1641.8	0.0119598	0.0972263	0.12301	0.902099	0.978328	ENSMUSG00000002957	11772	Ap2a2
	ENSMUSG00000002963.17	292.158	-0.327774	0.136343	-2.40404	0.0162151	0.173489	ENSMUSG00000002963	59047	Pnkp
	ENSMUSG00000002968.9	1177.56	-0.163499	0.143473	-1.13958	0.254462	0.64648	ENSMUSG00000002968	75613	Med25
	ENSMUSG00000002980.14	175.446	-0.52364	0.259969	-2.01424	0.0439846	0.294376	ENSMUSG00000002980	57278	Bcam
	ENSMUSG00000002981.10	1556.42	-0.138491	0.0987639	-1.40224	0.160843	0.533437	ENSMUSG00000002981	56457	Clptm1
	ENSMUSG00000002983.17	225.437	-0.802893	0.258618	-3.10455	0.00190571	0.0499216	ENSMUSG00000002983	19698	Relb
	ENSMUSG00000002984.17	566.883	0.0349675	0.130237	0.268491	0.788321	0.945832	ENSMUSG00000002984	53333	Tomm40
	ENSMUSG00000002985.16	1380.03	0.156208	0.382578	0.408304	0.683051	0.914348	ENSMUSG00000002985	11816	Apoe
	ENSMUSG00000002992.17	0.118026	0	4.08046	0	1		ENSMUSG00000002992	11813	Apoc2
	ENSMUSG00000002996.17	1516.6	-0.260248	0.0824076	-3.15806	0.00158823	0.0445932	ENSMUSG00000002996	73389	Hbp1
	ENSMUSG00000002997.15	647.077	-0.179684	0.183435	-0.979554	0.327306	0.712262	ENSMUSG00000002997	19088	Prkar2b
	ENSMUSG00000003031.14	85.803	0.51611	0.221472	2.33036	0.0197871	0.194253	ENSMUSG00000003031	12576	Cdkn1b
	ENSMUSG00000003032.8	44.6942	-1.02423	0.348623	-2.93793	0.00330416	0.0702732	ENSMUSG00000003032	16600	Klf4
	ENSMUSG00000003033.15	864.05	0.0977336	0.104893	0.931748	0.351467	0.73183	ENSMUSG00000003033	11767	Ap1m1
	ENSMUSG00000003037.16	1092.32	-0.0547428	0.114428	-0.478405	0.632362	0.893098	ENSMUSG00000003037	17274	Rab8a
	ENSMUSG00000003038.15	772.173	0.503485	0.206194	2.4418	0.0146142	0.163109	ENSMUSG00000003038	15331	Hmgn2
	ENSMUSG00000003039.9	1150.75	-0.153118	0.0990799	-1.54539	0.122251	0.470204	ENSMUSG00000003039	67922	Fam32a
	ENSMUSG00000003051.13	580.125	-0.505309	0.215544	-2.34434	0.0190605	0.19068	ENSMUSG00000003051	13710	Elf3
	ENSMUSG00000003053.17	0						ENSMUSG00000003053	13095	Cyp2c29
	ENSMUSG00000003062.13	530.612	0.00771996	0.110063	0.0701416	0.944081	0.986736	ENSMUSG00000003062	76205	Stard3nl
	ENSMUSG00000003068.16	476.315	0.231444	0.170093	1.36069	0.173613	0.550085	ENSMUSG00000003068	20869	Stk11
	ENSMUSG00000003070.6	106.155	0.0550677	0.241439	0.228081	0.819583	0.95455	ENSMUSG00000003070	13637	Efna2
	ENSMUSG00000003072.15	1564.18	-0.100811	0.1077	-0.936031	0.349257	0.730471	ENSMUSG00000003072	66043	Atp5d
	ENSMUSG00000003099.11	696.891	0.104801	0.108277	0.967893	0.333098	0.715975	ENSMUSG00000003099	19060	Ppp5c
	ENSMUSG00000003119.14	125.477	-0.0608704	0.18217	-0.33414	0.738274	0.930533	ENSMUSG00000003119	69131	Cdk12
	ENSMUSG00000003123.15	71.5982	-0.476907	0.243263	-1.96046	0.0499424	0.313988	ENSMUSG00000003123	16890	Lipe
	ENSMUSG00000003131.7	1533.84	0.209545	0.0873224	2.39967	0.01641	0.174956	ENSMUSG00000003131	18475	Pafah1b2
	ENSMUSG00000003134.10	614.88	0.304275	0.135009	2.25374	0.0242128	0.21575	ENSMUSG00000003134	54610	Tbc1d8
	ENSMUSG00000003135.15	357.104	-0.0565123	0.154093	-0.366742	0.713812	0.924376	ENSMUSG00000003135	52846	Cnot11
	ENSMUSG00000003153.10	24.4696	0.911817	0.451295	2.02044	0.0433375	0.292356	ENSMUSG00000003153	20527	Slc2a3
	ENSMUSG00000003154.15	436.742	0.125475	0.173263	0.724187	0.468951	0.808507	ENSMUSG00000003154	60611	Foxj2
	ENSMUSG00000003161.15	1157.81	0.0224915	0.129331	0.173907	0.861939	0.96788	ENSMUSG00000003161	109552	Sri
	ENSMUSG00000003166.20	515.439	0.137723	0.108748	1.26644	0.205355	0.59131	ENSMUSG00000003166	13356	Dgcr2
	ENSMUSG00000003184.15	339.919	-0.238088	0.136639	-1.74246	0.0814285	0.390892	ENSMUSG00000003184	54131	Irf3
	ENSMUSG00000003190.12	70.3282	-0.771401	0.258235	-2.98721	0.00281539	0.0635904	ENSMUSG00000003190	75736	Bcl2l12
	ENSMUSG00000003198.10	86.233	0.0210861	0.231864	0.0909416	0.927539	0.983588	ENSMUSG00000003198	224893	Zfp959
	ENSMUSG00000003199.16	588.594	-0.257469	0.104901	-2.45439	0.0141123	0.160649	ENSMUSG00000003199	68047	Mpnd
	ENSMUSG00000003200.10	749.426	-0.0228711	0.0998416	-0.229074	0.818812	0.954471	ENSMUSG00000003200	20405	Sh3gl1
	ENSMUSG00000003206.7	15.565	0.0329114	0.506236	0.065012	0.948164	0.987813	ENSMUSG00000003206	50498	Ebi3
	ENSMUSG00000003208.9	169.912	-0.137547	0.16632	-0.827004	0.408235	0.767962	ENSMUSG00000003208	72886	Yju2
	ENSMUSG00000003226.7	405.137	-0.0712489	0.137776	-0.517135	0.605062	0.877714	ENSMUSG00000003226	19386	Ranbp2
	ENSMUSG00000003227.4	0.219322	0.826282	4.08046	0.202497	0.839528		ENSMUSG00000003227	13608	Edar
	ENSMUSG00000003228.9	121.726	0.231241	0.241956	0.955713	0.339217	0.721699	ENSMUSG00000003228	14773	Grk5
	ENSMUSG00000003233.12	581.529	-0.108047	0.143002	-0.755564	0.449911	0.795563	ENSMUSG00000003233	13544	Dvl3
	ENSMUSG00000003234.16	609.04	0.178389	0.146474	1.21789	0.223267	0.614446	ENSMUSG00000003234	27406	Abcf3
	ENSMUSG00000003235.13	802.341	0.0681704	0.128255	0.531524	0.595056	0.872916	ENSMUSG00000003235	224045	Eif2b5
	ENSMUSG00000003269.17	790.924	-0.27649	0.100613	-2.74805	0.00599507	0.0980695	ENSMUSG00000003269	19158	Cyth2
	ENSMUSG00000003271.17	99.8993	0.104662	0.203384	0.514604	0.60683	0.87869	ENSMUSG00000003271	54200	Sult2b1
	ENSMUSG00000003273.14	18.1186	-0.596812	0.425008	-1.40424	0.160248	0.532507	ENSMUSG00000003273	12348	Car11
	ENSMUSG00000003279.17	261.652	0.284277	0.179392	1.58466	0.113043	0.45422	ENSMUSG00000003279	224997	Dlgap1
	ENSMUSG00000003282.9	10.3115	0.278751	0.574178	0.485478	0.627337		ENSMUSG00000003282	56711	Plag1
	ENSMUSG00000003283.14	22.5972	0.440518	0.50608	0.870451	0.384054	0.753021	ENSMUSG00000003283	15162	Hck
	ENSMUSG00000003299.10	675.962	0.0426404	0.107464	0.396787	0.691525	0.917408	ENSMUSG00000003299	66163	Mrpl4
	ENSMUSG00000003308.15	809.152	0.189642	0.139814	1.35639	0.174974	0.552282	ENSMUSG00000003308	50868	Keap1
	ENSMUSG00000003309.14	649.684	0.0116383	0.103497	0.112451	0.910466	0.979995	ENSMUSG00000003309	11768	Ap1m2
	ENSMUSG00000003316.14	1226.7	0.190566	0.129535	1.47116	0.141247	0.502757	ENSMUSG00000003316	20340	Glg1
	ENSMUSG00000003341.9	0.107453	-1.09726	4.08046	-0.268905	0.788003		ENSMUSG00000003341	67331	Atp8b3
	ENSMUSG00000003344.14	371.412	0.0643202	0.160627	0.400432	0.688838	0.916777	ENSMUSG00000003344	208198	Btbd2
	ENSMUSG00000003345.16	1065.96	-0.000131103	0.124585	-0.00105231	0.99916	0.999813	ENSMUSG00000003345	103236	Csnk1g2
	ENSMUSG00000003346.14	824.713	-0.169198	0.136583	-1.23879	0.215422	0.603917	ENSMUSG00000003346	216169	Abhd17a
	ENSMUSG00000003348.10	248.311	-0.169904	0.169131	-1.00457	0.315105	0.702872	ENSMUSG00000003348	208228	Mob3a
	ENSMUSG00000003352.14	502.242	0.253175	0.118392	2.13845	0.0324804	0.251114	ENSMUSG00000003352	12297	Cacnb3
	ENSMUSG00000003354.6	12.694	0.680504	0.565228	1.20395	0.228611	0.620266	ENSMUSG00000003354	105833	Ccdc65
	ENSMUSG00000003355.7	283.274	0.43525	0.153168	2.84165	0.00448808	0.0833437	ENSMUSG00000003355	66120	Fkbp11
	ENSMUSG00000003360.15	286.002	0.110148	0.136545	0.806676	0.419853	0.776318	ENSMUSG00000003360	74351	Ddx23
	ENSMUSG00000003363.15	1997.3	0.0294394	0.103122	0.285481	0.775276	0.942197	ENSMUSG00000003363	18807	Pld3
	ENSMUSG00000003378.9	145.396	-0.128975	0.213932	-0.602881	0.546588	0.851393	ENSMUSG00000003378	14809	Grik5
	ENSMUSG00000003379.7	59.4121	-0.969759	0.415447	-2.33425	0.0195825	0.193312	ENSMUSG00000003379	12518	Cd79a
	ENSMUSG00000003380.11	2479.97	0.00902187	0.0993857	0.0907763	0.92767	0.983588	ENSMUSG00000003380	14470	Rabac1
	ENSMUSG00000003382.18	172.332	-0.129302	0.217153	-0.595442	0.551548	0.854341	ENSMUSG00000003382	27049	Etv3
	ENSMUSG00000003402.14	1172.11	0.170054	0.118225	1.4384	0.15032	0.51862	ENSMUSG00000003402	19089	Prkcsh
	ENSMUSG00000003410.8	0.715031	-1.70226	2.34682	-0.725349	0.468238		ENSMUSG00000003410	15571	Elavl3
	ENSMUSG00000003411.10	360.281	0.509808	0.170641	2.9876	0.00281178	0.0635904	ENSMUSG00000003411	69908	Rab3b
	ENSMUSG00000003418.11	10.1454	-0.334642	0.696085	-0.480749	0.630695		ENSMUSG00000003418	241230	St8sia6
	ENSMUSG00000003420.8	69.523	-0.749246	0.349709	-2.14248	0.0321546	0.25006	ENSMUSG00000003420	14132	Fcgrt
	ENSMUSG00000003421.13	358.675	-0.153824	0.125532	-1.22537	0.220435	0.611046	ENSMUSG00000003421	66394	Nosip
	ENSMUSG00000003423.15	183.184	-0.213055	0.170546	-1.24925	0.211574	0.599157	ENSMUSG00000003423	68845	Pih1d1
	ENSMUSG00000003429.11	1400.96	-0.298116	0.158857	-1.87663	0.0605691	0.341774	ENSMUSG00000003429	27207	Rps11
	ENSMUSG00000003435.9	1494.7	0.144639	0.0879849	1.64391	0.100195	0.427413	ENSMUSG00000003435	20924	Supt5
	ENSMUSG00000003436.11	0.101295	0.82629	4.08046	0.202499	0.839526		ENSMUSG00000003436	13389	Dll3
	ENSMUSG00000003437.14	545.814	0.0522661	0.120378	0.434182	0.664156	0.907938	ENSMUSG00000003437	54624	Paf1
	ENSMUSG00000003438.17	519.381	-0.114019	0.144323	-0.790029	0.429511	0.782403	ENSMUSG00000003438	66525	Timm50
	ENSMUSG00000003444.8	143.671	-0.193498	0.188097	-1.02872	0.303613	0.693126	ENSMUSG00000003444	67224	Med29
	ENSMUSG00000003452.15	586.626	0.189802	0.148407	1.27893	0.200923	0.585825	ENSMUSG00000003452	12121	Bicd1
	ENSMUSG00000003458.12	1982.3	0.0824321	0.0879953	0.936778	0.348873	0.729936	ENSMUSG00000003458	59287	Ncstn
	ENSMUSG00000003464.13	707.595	-0.150587	0.113767	-1.32365	0.185619	0.565988	ENSMUSG00000003464	19298	Pex19
	ENSMUSG00000003469.9	53.0961	-0.0131362	0.351775	-0.0373426	0.970212	0.993777	ENSMUSG00000003469	105653	Phyhip
	ENSMUSG00000003476.16	9.86015	0.0716195	0.713323	0.100403	0.920025		ENSMUSG00000003476	12922	Crhr2
	ENSMUSG00000003477.5	2.19072	1.09177	1.46732	0.744055	0.456843		ENSMUSG00000003477	21743	Inmt
	ENSMUSG00000003484.4	6.35168	-0.182301	0.844934	-0.215758	0.829177		ENSMUSG00000003484	72054	Cyp4f18
	ENSMUSG00000003500.13	1047.64	0.0799404	0.12071	0.662254	0.507808	0.830744	ENSMUSG00000003500	23917	Impdh1
	ENSMUSG00000003505.15	0						ENSMUSG00000003505	26438	Psg18
	ENSMUSG00000003518.13	320.258	0.132805	0.18539	0.716352	0.473774	0.811226	ENSMUSG00000003518	72349	Dusp3
	ENSMUSG00000003526.12	30.6548	-0.585611	0.395438	-1.48092	0.138629	0.500069	ENSMUSG00000003526	19125	Prodh
	ENSMUSG00000003527.9	266.442	-0.0744106	0.13618	-0.546412	0.584782	0.868628	ENSMUSG00000003527	27886	Ess2
	ENSMUSG00000003528.15	1233.36	0.0374262	0.104882	0.356839	0.721212	0.927061	ENSMUSG00000003528	13358	Slc25a1
	ENSMUSG00000003531.15	326.158	0.0833896	0.132186	0.630852	0.528138	0.841557	ENSMUSG00000003531	13353	Dgcr6
	ENSMUSG00000003534.17	1504.38	0.0186033	0.124637	0.14926	0.881348	0.972923	ENSMUSG00000003534	12305	Ddr1
	ENSMUSG00000003541.6	710.22	-1.33644	0.572324	-2.33512	0.0195372	0.193135	ENSMUSG00000003541	15937	Ier3
	ENSMUSG00000003545.3	3.57013	-1.83033	1.07379	-1.70456	0.0882768		ENSMUSG00000003545	14282	Fosb
	ENSMUSG00000003546.10	253.3	-0.420824	0.150298	-2.79993	0.00511135	0.0891621	ENSMUSG00000003546	74764	Klc4
	ENSMUSG00000003549.9	155.019	-0.24647	0.217495	-1.13322	0.257123	0.648293	ENSMUSG00000003549	13870	Ercc1
	ENSMUSG00000003555.8	1.15057	1.16345	2.41271	0.482218	0.629651		ENSMUSG00000003555	13074	Cyp17a1
	ENSMUSG00000003559.8	692.397	0.120346	0.130305	0.923576	0.355707	0.734938	ENSMUSG00000003559	57344	As3mt
	ENSMUSG00000003573.15	198.632	-0.631894	0.213127	-2.96487	0.00302809	0.0665268	ENSMUSG00000003573	26558	Homer3
	ENSMUSG00000003575.13	368.726	0.204444	0.17109	1.19495	0.232106	0.624549	ENSMUSG00000003575	382056	Crtc1
	ENSMUSG00000003581.14	281.177	-0.248848	0.149883	-1.66029	0.096857	0.420228	ENSMUSG00000003581	71673	Rnf215
	ENSMUSG00000003585.13	13.7296	-0.210293	0.636525	-0.330377	0.741115	0.931555	ENSMUSG00000003585	67815	Sec14l2
	ENSMUSG00000003604.14	144.264	-0.114788	0.189234	-0.606591	0.544122	0.849566	ENSMUSG00000003604	74268	Aven
	ENSMUSG00000003617.16	624.645	-1.71737	0.541295	-3.1727	0.00151027	0.0431189	ENSMUSG00000003617	12870	Cp
	ENSMUSG00000003623.4	742.204	-0.0409526	0.124389	-0.329231	0.741981	0.931739	ENSMUSG00000003623	74114	Crot
	ENSMUSG00000003644.17	214.121	-1.03411	0.276077	-3.74574	0.000179861	0.010387	ENSMUSG00000003644	20111	Rps6ka1
	ENSMUSG00000003657.9	0						ENSMUSG00000003657	12308	Calb2
	ENSMUSG00000003660.10	817.923	0.138913	0.119535	1.16211	0.245192	0.637578	ENSMUSG00000003660	320632	Snrnp200
	ENSMUSG00000003662.10	385.568	0.0673146	0.134915	0.498943	0.61782	0.884181	ENSMUSG00000003662	26371	Ciao1
	ENSMUSG00000003665.7	15.5016	0.630624	0.56596	1.11426	0.26517	0.656663	ENSMUSG00000003665	15116	Has1
	ENSMUSG00000003680.16	148.761	0.2283	0.176648	1.2924	0.196219	0.58077	ENSMUSG00000003680	225895	Taf6l
	ENSMUSG00000003721.14	741.297	-0.0887361	0.106463	-0.83349	0.404569	0.765915	ENSMUSG00000003721	72999	Insig2
	ENSMUSG00000003731.13	242.027	-0.0707856	0.155443	-0.455381	0.648835	0.901079	ENSMUSG00000003731	16650	Kpna6
	ENSMUSG00000003746.16	1667.22	0.43188	0.175656	2.45867	0.0139453	0.159498	ENSMUSG00000003746	17155	Man1a
	ENSMUSG00000003752.9	146.177	-0.395565	0.226836	-1.74384	0.0811872	0.390723	ENSMUSG00000003752	233011	Itpkc
	ENSMUSG00000003762.13	272.153	-0.344666	0.157666	-2.18606	0.0288114	0.237565	ENSMUSG00000003762	76889	Coq8b
	ENSMUSG00000003778.14	1050.54	0.186221	0.112776	1.65125	0.0986876	0.424426	ENSMUSG00000003778	78656	Brd8
	ENSMUSG00000003779.16	201.24	0.0343658	0.176009	0.19525	0.845197	0.962709	ENSMUSG00000003779	19348	Kif20a
	ENSMUSG00000003808.18	459.994	-0.0221074	0.115548	-0.191326	0.84827	0.963879	ENSMUSG00000003808	66590	Farsa
	ENSMUSG00000003809.14	271.093	0.168808	0.142314	1.18616	0.235558	0.627774	ENSMUSG00000003809	270076	Gcdh
	ENSMUSG00000003810.12	463.394	0.245875	0.134643	1.82612	0.067832	0.360211	ENSMUSG00000003810	17776	Mast2
	ENSMUSG00000003812.13	253.769	-0.0534488	0.157864	-0.338575	0.73493	0.929392	ENSMUSG00000003812	13423	Dnase2a
	ENSMUSG00000003813.15	1347.03	-0.0272429	0.0844601	-0.322554	0.747033	0.934082	ENSMUSG00000003813	19358	Rad23a
	ENSMUSG00000003814.8	6925.93	0.601705	0.0881461	6.82622	8.71784e-12	2.2152e-08	ENSMUSG00000003814	12317	Calr
	ENSMUSG00000003824.12	66.8338	0.461318	0.280075	1.64713	0.0995322	0.426136	ENSMUSG00000003824	71846	Syce2
	ENSMUSG00000003847.16	312.61	-0.190567	0.141126	-1.35034	0.176908	0.554121	ENSMUSG00000003847	54446	Nfat5
	ENSMUSG00000003848.14	363.065	-0.0341498	0.118651	-0.287818	0.773486	0.941936	ENSMUSG00000003848	67619	Nob1
	ENSMUSG00000003849.8	258.563	-0.339058	0.229	-1.48061	0.138711	0.500069	ENSMUSG00000003849	18104	Nqo1
	ENSMUSG00000003863.18	60.8958	0.0579412	0.291959	0.198456	0.842688	0.962036	ENSMUSG00000003863	76787	Ppfia3
	ENSMUSG00000003865.16	258.285	-0.114018	0.142328	-0.80109	0.42308	0.7777	ENSMUSG00000003865	14936	Gys1
	ENSMUSG00000003868.14	349.839	-0.136871	0.161431	-0.847858	0.396517	0.761853	ENSMUSG00000003868	20174	Ruvbl2
	ENSMUSG00000003872.9	34.4252	0.185056	0.351232	0.526876	0.59828	0.87417	ENSMUSG00000003872	22342	Lin7b
	ENSMUSG00000003873.11	1122.84	-0.222255	0.116848	-1.90208	0.0571603	0.33388	ENSMUSG00000003873	12028	Bax
	ENSMUSG00000003882.5	17.3706	1.16031	0.485053	2.39214	0.0167505	0.176947	ENSMUSG00000003882	16197	Il7r
	ENSMUSG00000003923.14	326.308	-0.131573	0.134263	-0.979969	0.327102	0.712262	ENSMUSG00000003923	21780	Tfam
	ENSMUSG00000003929.11	51.8092	-0.629338	0.274046	-2.29647	0.0216491	0.203868	ENSMUSG00000003929	224694	Zfp81
	ENSMUSG00000003934.5	49.7535	0.316309	0.287978	1.09838	0.272038	0.662538	ENSMUSG00000003934	13643	Efnb3
	ENSMUSG00000003948.17	98.2084	-0.950267	0.383754	-2.47624	0.0132774	0.154643	ENSMUSG00000003948	67468	Mmd
	ENSMUSG00000003949.16	46.9042	0.426446	0.374804	1.13778	0.255212	0.646517	ENSMUSG00000003949	217082	Hlf
	ENSMUSG00000003955.8	329.723	0.0373109	0.161874	0.230494	0.817708	0.954434	ENSMUSG00000003955	70186	Fam162a
	ENSMUSG00000003970.9	1407.54	-0.105219	0.135239	-0.778021	0.436557	0.786933	ENSMUSG00000003970	26961	Rpl8
	ENSMUSG00000003974.6	1.99858	-0.709252	1.44046	-0.492377	0.622453		ENSMUSG00000003974	108069	Grm3
	ENSMUSG00000003992.15	351.757	0.221841	0.133472	1.66208	0.0964958	0.419651	ENSMUSG00000003992	66970	Ssbp2
	ENSMUSG00000004018.9	174.35	0.0875551	0.180815	0.484225	0.628226	0.890214	ENSMUSG00000004018	67030	Fancl
	ENSMUSG00000004031.13	27.568	-0.0754778	0.505507	-0.149311	0.881308	0.972923	ENSMUSG00000004031	240843	Brinp2
	ENSMUSG00000004032.10	284.598	-0.0600891	0.152081	-0.395112	0.69276	0.91794	ENSMUSG00000004032	14866	Gstm5
	ENSMUSG00000004035.12	37.977	-0.320309	0.34277	-0.934471	0.350061	0.730932	ENSMUSG00000004035	68312	Gstm7
	ENSMUSG00000004038.9	48.0528	-1.06436	0.541755	-1.96466	0.0494535	0.312851	ENSMUSG00000004038	14864	Gstm3
	ENSMUSG00000004040.16	3230.49	-0.109032	0.121588	-0.896741	0.369857	0.744982	ENSMUSG00000004040	20848	Stat3
	ENSMUSG00000004043.14	203.745	-0.119584	0.220804	-0.541583	0.588105	0.870257	ENSMUSG00000004043	20850	Stat5a
	ENSMUSG00000004044.9	129.945	-0.991756	0.301401	-3.29049	0.00100013	0.0328621	ENSMUSG00000004044	19285	Cavin1
	ENSMUSG00000004054.9	403.463	-0.00799787	0.148292	-0.0539334	0.956988	0.991032	ENSMUSG00000004054	26403	Map3k11
	ENSMUSG00000004056.15	928.255	-0.047744	0.120684	-0.395612	0.692391	0.91777	ENSMUSG00000004056	11652	Akt2
	ENSMUSG00000004069.17	1237.1	0.346036	0.125382	2.75985	0.00578285	0.0959361	ENSMUSG00000004069	83945	Dnaja3
	ENSMUSG00000004070.15	753.738	0.0804541	0.112727	0.713708	0.475408	0.812609	ENSMUSG00000004070	15369	Hmox2
	ENSMUSG00000004071.13	1193.26	0.133161	0.106694	1.24806	0.212008	0.59968	ENSMUSG00000004071	66626	Cdip1
	ENSMUSG00000004085.14	169.295	-0.374212	0.261087	-1.43328	0.151777	0.52	ENSMUSG00000004085	65964	Map3k20
	ENSMUSG00000004096.9	646.182	-0.0907665	0.110242	-0.823337	0.410316	0.769173	ENSMUSG00000004096	66070	Cwc15
	ENSMUSG00000004098.7	178.388	0.287008	0.633463	0.453079	0.650492	0.901581	ENSMUSG00000004098	53867	Col5a3
	ENSMUSG00000004099.16	300.9	-0.0313611	0.148941	-0.210561	0.83323	0.959554	ENSMUSG00000004099	13433	Dnmt1
	ENSMUSG00000004100.12	275.543	-0.198197	0.151792	-1.30572	0.191648	0.57385	ENSMUSG00000004100	235036	Ppan
	ENSMUSG00000004105.8	166.747	-0.101968	0.282493	-0.360959	0.71813	0.925887	ENSMUSG00000004105	26360	Angptl2
	ENSMUSG00000004110.16	1.51887	3.62482	1.87254	1.93577	0.0528956		ENSMUSG00000004110	12290	Cacna1e
	ENSMUSG00000004113.18	16.9954	0.177307	0.50494	0.351145	0.725479	0.928122	ENSMUSG00000004113	12287	Cacna1b
	ENSMUSG00000004127.12	130.276	-0.437736	0.225769	-1.93887	0.0525173	0.321608	ENSMUSG00000004127	108943	Trmt10a
	ENSMUSG00000004151.17	292.304	0.565106	0.145564	3.88218	0.000103526	0.0070149	ENSMUSG00000004151	14009	Etv1
	ENSMUSG00000004187.11	302.658	-0.477877	0.221339	-2.15902	0.0308483	0.24625	ENSMUSG00000004187	16581	Kifc2
	ENSMUSG00000004207.14	12326.7	0.290356	0.142278	2.04077	0.0412739	0.284605	ENSMUSG00000004207	19156	Psap
	ENSMUSG00000004221.16	574.114	-0.268085	0.17612	-1.52217	0.127967	0.482202	ENSMUSG00000004221	16151	Ikbkg
	ENSMUSG00000004231.15	0						ENSMUSG00000004231	18504	Pax2
	ENSMUSG00000004233.14	61.608	0.0587072	0.246008	0.23864	0.811385	0.952298	ENSMUSG00000004233	70560	Wars2
	ENSMUSG00000004263.15	24.849	0.0957947	0.411631	0.23272	0.815979	0.953895	ENSMUSG00000004263	13498	Atn1
	ENSMUSG00000004264.17	1169.25	-0.154392	0.130584	-1.18232	0.23708	0.629928	ENSMUSG00000004264	12034	Phb2
	ENSMUSG00000004266.15	461.827	0.0601465	0.133051	0.452055	0.651229	0.901896	ENSMUSG00000004266	15170	Ptpn6
	ENSMUSG00000004267.16	668.581	0.227822	0.151151	1.50725	0.131747	0.488715	ENSMUSG00000004267	13807	Eno2
	ENSMUSG00000004268.11	694.863	0.0692846	0.104759	0.661373	0.508373	0.831258	ENSMUSG00000004268	14791	Emg1
	ENSMUSG00000004270.13	955.593	-0.00421645	0.0943637	-0.044683	0.96436	0.99277	ENSMUSG00000004270	14792	Lpcat3
	ENSMUSG00000004285.12	1321.58	0.0579955	0.106544	0.544334	0.586212	0.86948	ENSMUSG00000004285	66144	Atp6v1f
	ENSMUSG00000004296.14	0.236053	0	4.08046	0	1		ENSMUSG00000004296	16160	Il12b
	ENSMUSG00000004317.14	90.8727	-0.13	0.267943	-0.485177	0.627551	0.890003	ENSMUSG00000004317	12728	Clcn5
	ENSMUSG00000004319.15	1118.43	-0.0626935	0.103609	-0.605097	0.545115	0.850406	ENSMUSG00000004319	12725	Clcn3
	ENSMUSG00000004328.15	1.10524	0.68027	2.44719	0.27798	0.781028		ENSMUSG00000004328	53417	Hif3a
	ENSMUSG00000004341.8	0.423653	-1.46022	3.83924	-0.380341	0.703692		ENSMUSG00000004341	75512	Gpx6
	ENSMUSG00000004344.12	0						ENSMUSG00000004344	14780	Gpx5
	ENSMUSG00000004347.16	74.8546	0.116598	0.343818	0.339125	0.734515	0.929392	ENSMUSG00000004347	18575	Pde1c
	ENSMUSG00000004356.8	95.0065	-0.43216	0.253884	-1.70219	0.0887189	0.40656	ENSMUSG00000004356	70683	Utp20
	ENSMUSG00000004359.16	3.6796	1.59115	1.39468	1.14086	0.253927		ENSMUSG00000004359	20728	Spic
	ENSMUSG00000004360.9	43.1061	-0.227715	0.341638	-0.666539	0.505066	0.830056	ENSMUSG00000004360	212448	9330159F19Rik
	ENSMUSG00000004364.14	592.996	0.0162162	0.232991	0.0696001	0.944512	0.986867	ENSMUSG00000004364	26554	Cul3
	ENSMUSG00000004366.4	17225.5	0.954386	0.180776	5.27939	1.29614e-07	4.35017e-05	ENSMUSG00000004366	20604	Sst
	ENSMUSG00000004371.15	151.236	-1.15548	0.731386	-1.57986	0.11414	0.45638	ENSMUSG00000004371	16156	Il11
	ENSMUSG00000004383.18	29.8034	-0.514164	0.42764	-1.20233	0.229236	0.621302	ENSMUSG00000004383	16795	Large1
	ENSMUSG00000004393.10	602.525	0.116388	0.138035	0.843175	0.399131	0.763652	ENSMUSG00000004393	52513	Ddx56
	ENSMUSG00000004394.12	2801.75	0.041163	0.111806	0.368166	0.71275	0.924265	ENSMUSG00000004394	103694	Tmed4
	ENSMUSG00000004415.15	4.52106	1.09033	0.957488	1.13874	0.254811		ENSMUSG00000004415	140709	Col26a1
	ENSMUSG00000004446.12	193.967	-0.189719	0.21574	-0.879385	0.379192	0.751166	ENSMUSG00000004446	12122	Bid
	ENSMUSG00000004451.14	784.062	-0.404234	0.198478	-2.03667	0.0416832	0.286133	ENSMUSG00000004451	64143	Ralb
	ENSMUSG00000004455.16	297.776	-0.228981	0.160213	-1.42923	0.152939	0.521985	ENSMUSG00000004455	19047	Ppp1cc
	ENSMUSG00000004460.17	1268	0.282487	0.103907	2.71867	0.00655459	0.103022	ENSMUSG00000004460	67838	Dnajb11
	ENSMUSG00000004462.7	371.738	0.0610016	0.143162	0.426101	0.670034	0.909162	ENSMUSG00000004462	70573	Tbccd1
	ENSMUSG00000004473.10	56.8994	0.0314425	0.312329	0.100671	0.919812	0.982331	ENSMUSG00000004473	20256	Clec11a
	ENSMUSG00000004500.9	140.827	0.358918	0.214157	1.67595	0.0937473	0.413323	ENSMUSG00000004500	243834	Zfp324
	ENSMUSG00000004508.6	137.965	0.393735	0.178838	2.20164	0.027691	0.23222	ENSMUSG00000004508	14389	Gab2
	ENSMUSG00000004530.12	1216.11	0.117429	0.100064	1.17353	0.240583	0.632635	ENSMUSG00000004530	23790	Coro1c
	ENSMUSG00000004535.12	2470.74	-0.0907265	0.0885803	-1.02423	0.305727	0.694756	ENSMUSG00000004535	52440	Tax1bp1
	ENSMUSG00000004540.7	0						ENSMUSG00000004540	26437	Psg17
	ENSMUSG00000004542.15	0.114818	-1.09726	4.08046	-0.268905	0.788003		ENSMUSG00000004542	26439	Psg19
	ENSMUSG00000004552.16	128.622	-1.40166	1.11989	-1.25161	0.210713	0.597679	ENSMUSG00000004552	13034	Ctse
	ENSMUSG00000004558.15	59.9494	-0.653502	0.412514	-1.58419	0.11315	0.454447	ENSMUSG00000004558	29811	Ndrg2
	ENSMUSG00000004561.14	268.804	-0.186191	0.150692	-1.23558	0.216615	0.60541	ENSMUSG00000004561	52535	Mettl17
	ENSMUSG00000004562.16	143.625	-0.482393	0.268495	-1.79666	0.0723902	0.372568	ENSMUSG00000004562	268739	Arhgef40
	ENSMUSG00000004565.15	311.056	-0.149656	0.143314	-1.04425	0.296368	0.686236	ENSMUSG00000004565	50767	Pnpla6
	ENSMUSG00000004567.16	801.07	0.130098	0.129806	1.00225	0.316222	0.703939	ENSMUSG00000004567	94178	Mcoln1
	ENSMUSG00000004568.12	348.155	-0.110696	0.131624	-0.840996	0.40035	0.764791	ENSMUSG00000004568	102098	Arhgef18
	ENSMUSG00000004591.16	654.774	0.112261	0.117127	0.958454	0.337834	0.720763	ENSMUSG00000004591	109333	Pkn2
	ENSMUSG00000004609.11	5.74423	1.37178	0.824126	1.66453	0.0960067		ENSMUSG00000004609	12489	Cd33
	ENSMUSG00000004610.4	247.55	-0.294642	0.146722	-2.00816	0.0446259	0.296327	ENSMUSG00000004610	110826	Etfb
	ENSMUSG00000004612.9	0						ENSMUSG00000004612	72310	Nkg7
	ENSMUSG00000004626.14	1090.23	-0.253303	0.108381	-2.33716	0.0194306	0.192989	ENSMUSG00000004626	20911	Stxbp2
	ENSMUSG00000004630.18	16.9099	-0.286341	0.50958	-0.561915	0.574174	0.863525	ENSMUSG00000004630	18545	Pcp2
	ENSMUSG00000004631.15	106.04	0.218583	0.313598	0.697016	0.485792	0.819421	ENSMUSG00000004631	20392	Sgce
	ENSMUSG00000004633.17	22.0568	-0.756669	0.590143	-1.28218	0.19978	0.584302	ENSMUSG00000004633	69993	Chn2
	ENSMUSG00000004637.15	115.034	0.0507177	0.193016	0.262764	0.792733	0.947253	ENSMUSG00000004637	80707	Wwox
	ENSMUSG00000004642.13	384.748	-0.0831692	0.118594	-0.701294	0.48312	0.818201	ENSMUSG00000004642	20492	Slbp
	ENSMUSG00000004651.6	0						ENSMUSG00000004651	22173	Tyr
	ENSMUSG00000004654.6	0						ENSMUSG00000004654	14602	Ghrhr
	ENSMUSG00000004655.5	14.925	-0.630414	0.957707	-0.658253	0.510375	0.832781	ENSMUSG00000004655	11826	Aqp1
	ENSMUSG00000004661.15	119.81	-0.127608	0.204862	-0.622897	0.533352	0.843603	ENSMUSG00000004661	56380	Arid3b
	ENSMUSG00000004665.10	190.229	-1.08887	0.586882	-1.85534	0.0635477	0.34926	ENSMUSG00000004665	12798	Cnn2
	ENSMUSG00000004667.18	681.587	0.0471378	0.148438	0.317559	0.75082	0.935277	ENSMUSG00000004667	66420	Polr2e
	ENSMUSG00000004668.14	0.475906	-2.61171	3.15686	-0.827313	0.408059		ENSMUSG00000004668	268379	Abca13
	ENSMUSG00000004677.17	371.874	-0.0277061	0.126193	-0.219553	0.826219	0.956529	ENSMUSG00000004677	17925	Myo9b
	ENSMUSG00000004698.10	96.7694	1.15459	0.377495	3.05856	0.00222404	0.0543392	ENSMUSG00000004698	79221	Hdac9
	ENSMUSG00000004707.14	5.8515	-0.0503007	0.807386	-0.0623007	0.950323		ENSMUSG00000004707	17085	Ly9
	ENSMUSG00000004709.14	9.537	-0.0818164	0.676293	-0.120978	0.903709		ENSMUSG00000004709	18106	Cd244a
	ENSMUSG00000004730.15	33.5746	0.0678665	0.433215	0.156658	0.875514	0.971821	ENSMUSG00000004730	13733	Adgre1
	ENSMUSG00000004748.5	173.306	0.632856	0.17966	3.52252	0.000427463	0.0186203	ENSMUSG00000004748	67900	Mtfp1
	ENSMUSG00000004768.14	209.918	0.303942	0.164032	1.85294	0.0638906	0.349693	ENSMUSG00000004768	19335	Rab23
	ENSMUSG00000004771.12	1862.46	-0.108047	0.0930075	-1.16171	0.245354	0.637578	ENSMUSG00000004771	53869	Rab11a
	ENSMUSG00000004788.11	516.864	-0.200833	0.131644	-1.52557	0.127116	0.480539	ENSMUSG00000004788	217715	Eif2b2
	ENSMUSG00000004789.10	795.256	-0.0919898	0.11659	-0.788999	0.430112	0.78261	ENSMUSG00000004789	78920	Dlst
	ENSMUSG00000004791.7	119.366	0.0707523	0.211904	0.333888	0.738464	0.930607	ENSMUSG00000004791	18654	Pgf
	ENSMUSG00000004798.14	503	-0.235819	0.153918	-1.53211	0.125495	0.478039	ENSMUSG00000004798	29869	Ulk2
	ENSMUSG00000004814.10	0						ENSMUSG00000004814	56221	Ccl24
	ENSMUSG00000004815.12	326.796	-0.0107143	0.133572	-0.0802132	0.936068	0.985028	ENSMUSG00000004815	110524	Dgkq
	ENSMUSG00000004821.1	1.71018	0.614054	1.42723	0.430241	0.66702		ENSMUSG00000004821	67366	Tmed11
	ENSMUSG00000004837.2	17.6826	0.115863	0.544216	0.212898	0.831406	0.958459	ENSMUSG00000004837	71520	Grap
	ENSMUSG00000004842.18	0.347577	0.820564	3.52215	0.232973	0.815783		ENSMUSG00000004842	18736	Pou1f1
	ENSMUSG00000004843.7	607.053	-0.286277	0.12907	-2.218	0.0265546	0.227283	ENSMUSG00000004843	68942	Chmp2b
	ENSMUSG00000004846.10	460.737	-0.0192332	0.147043	-0.1308	0.895934	0.976348	ENSMUSG00000004846	26433	Plod3
	ENSMUSG00000004849.14	925.725	0.0597016	0.120964	0.493547	0.621626	0.886495	ENSMUSG00000004849	11769	Ap1s1
	ENSMUSG00000004864.13	202.759	-1.04764	0.299469	-3.49832	0.000468201	0.0198283	ENSMUSG00000004864	26415	Mapk13
	ENSMUSG00000004865.16	483.857	-0.117725	0.142842	-0.824163	0.409847	0.768955	ENSMUSG00000004865	20815	Srpk1
	ENSMUSG00000004872.15	0						ENSMUSG00000004872	18505	Pax3
	ENSMUSG00000004880.11	503.616	-0.0735164	0.12845	-0.572335	0.567095	0.860882	ENSMUSG00000004880	98386	Lbr
	ENSMUSG00000004885.5	0.377642	-2.0716	3.42933	-0.604084	0.545788		ENSMUSG00000004885	12904	Crabp2
	ENSMUSG00000004891.16	220.99	-0.970963	0.575687	-1.68662	0.0916774	0.410304	ENSMUSG00000004891	18008	Nes
	ENSMUSG00000004892.13	0.950086	1.9822	2.2375	0.885902	0.37567		ENSMUSG00000004892	12032	Bcan
	ENSMUSG00000004894.10	7.63591	-0.433555	0.841277	-0.515353	0.606306		ENSMUSG00000004894	73940	Hapln2
	ENSMUSG00000004895.9	83.2021	-0.287646	0.213116	-1.34972	0.177107	0.554268	ENSMUSG00000004895	94315	Prcc
	ENSMUSG00000004896.16	505.507	-0.00658566	0.107393	-0.0613229	0.951102	0.988911	ENSMUSG00000004896	229503	Rrnad1
	ENSMUSG00000004897.16	1567.87	-0.14269	0.106254	-1.34292	0.179299	0.557148	ENSMUSG00000004897	15191	Hdgf
	ENSMUSG00000004902.7	1.67798	0.169733	1.3838	0.122657	0.902379		ENSMUSG00000004902	71803	Slc25a18
	ENSMUSG00000004929.12	304.133	-0.0533704	0.167476	-0.318675	0.749973	0.935129	ENSMUSG00000004929	50492	Thop1
	ENSMUSG00000004931.11	315.065	0.0100497	0.151829	0.0661913	0.947226	0.987523	ENSMUSG00000004931	57267	Apba3
	ENSMUSG00000004933.17	15.5063	0.193169	0.555664	0.347636	0.728113	0.928741	ENSMUSG00000004933	17179	Matk
	ENSMUSG00000004934.14	333.596	0.0560181	0.147837	0.378917	0.704749	0.922607	ENSMUSG00000004934	59004	Pias4
	ENSMUSG00000004936.8	769.613	0.0319686	0.104594	0.305645	0.759875	0.937151	ENSMUSG00000004936	26395	Map2k1
	ENSMUSG00000004937.6	1150.46	0.0358927	0.097412	0.368462	0.712528	0.924265	ENSMUSG00000004937	52551	Sgta
	ENSMUSG00000004939.7	0.219498	0	4.08046	0	1		ENSMUSG00000004939	69564	Nmrk2
	ENSMUSG00000004945.15	485.421	0.182523	0.124075	1.47108	0.141271	0.502757	ENSMUSG00000004945	70544	Tmem242
	ENSMUSG00000004947.15	175.915	-0.231386	0.174671	-1.3247	0.185271	0.565458	ENSMUSG00000004947	74198	Dtx2
	ENSMUSG00000004948.12	0.0847057	0	4.08046	0	1		ENSMUSG00000004948	22788	Zp3
	ENSMUSG00000004951.10	501.551	-1.11326	0.445908	-2.49663	0.0125381	0.149574	ENSMUSG00000004951	15507	Hspb1
	ENSMUSG00000004952.13	20.3728	0.22481	0.462616	0.485954	0.627	0.890003	ENSMUSG00000004952	54153	Rasa4
	ENSMUSG00000004961.7	585.496	0.347074	0.12856	2.6997	0.00694024	0.106761	ENSMUSG00000004961	53420	Syt5
	ENSMUSG00000004980.16	4120.57	0.0599331	0.114008	0.525691	0.599103	0.874562	ENSMUSG00000004980	53379	Hnrnpa2b1
	ENSMUSG00000004988.9	1.08643	-2.07437	1.90315	-1.08997	0.275727		ENSMUSG00000004988	108017	Fxyd4
	ENSMUSG00000004994.12	216.484	0.0559132	0.170661	0.327627	0.743194	0.932394	ENSMUSG00000004994	67736	Ccdc130
	ENSMUSG00000004996.9	222.406	-0.242033	0.187226	-1.29273	0.196105	0.580547	ENSMUSG00000004996	67873	Mri1
	ENSMUSG00000005034.15	4387.64	0.349648	0.132781	2.63326	0.00845686	0.120274	ENSMUSG00000005034	18749	Prkacb
	ENSMUSG00000005043.13	118.877	-0.0487679	0.233158	-0.209163	0.834321	0.959554	ENSMUSG00000005043	27029	Sgsh
	ENSMUSG00000005045.16	60.9308	-0.248742	0.262494	-0.94761	0.343328	0.725261	ENSMUSG00000005045	269610	Chd5
	ENSMUSG00000005054.7	1106.87	-0.268343	0.172947	-1.55159	0.12076	0.468806	ENSMUSG00000005054	13014	Cstb
	ENSMUSG00000005057.13	13.0425	-0.698769	0.650824	-1.07367	0.282971	0.675399	ENSMUSG00000005057	23921	Sh2b2
	ENSMUSG00000005069.12	356.048	0.0783148	0.130677	0.599299	0.548973	0.852827	ENSMUSG00000005069	19305	Pex5
	ENSMUSG00000005078.16	377.837	-0.126265	0.126217	-1.00038	0.317128	0.704492	ENSMUSG00000005078	104771	Jkamp
	ENSMUSG00000005087.17	582.027	-1.11212	0.276043	-4.02878	5.60667e-05	0.0046492	ENSMUSG00000005087	12505	Cd44
	ENSMUSG00000005089.15	2.39879	-2.67803	1.49341	-1.79323	0.0729363		ENSMUSG00000005089	20511	Slc1a2
	ENSMUSG00000005102.13	208.349	0.0522876	0.178195	0.293429	0.769194	0.940391	ENSMUSG00000005102	27103	Eif2ak4
	ENSMUSG00000005103.12	2121.71	-0.219744	0.134444	-1.63446	0.102161	0.431273	ENSMUSG00000005103	22388	Wdr1
	ENSMUSG00000005107.13	10.9502	0.0746915	0.540893	0.138089	0.89017		ENSMUSG00000005107	117591	Slc2a9
	ENSMUSG00000005124.10	93.4755	-0.0878372	0.381034	-0.230523	0.817685	0.954434	ENSMUSG00000005124	22402	Ccn4
	ENSMUSG00000005125.13	1660.14	0.339129	0.146209	2.31947	0.0203694	0.197301	ENSMUSG00000005125	17988	Ndrg1
	ENSMUSG00000005131.4	65.0801	-0.0564891	0.270483	-0.208845	0.834569	0.959554	ENSMUSG00000005131	75311	4930550C14Rik
	ENSMUSG00000005142.10	813.87	-0.0386796	0.136941	-0.282454	0.777595	0.942919	ENSMUSG00000005142	17159	Man2b1
	ENSMUSG00000005148.8	443.694	-0.90984	0.183163	-4.96739	6.786e-07	0.000152146	ENSMUSG00000005148	12224	Klf5
	ENSMUSG00000005150.16	461.513	0.0536546	0.129307	0.414941	0.678185	0.912898	ENSMUSG00000005150	67836	Wdr83
	ENSMUSG00000005161.15	1452.73	-0.169083	0.100097	-1.68919	0.0911823	0.40908	ENSMUSG00000005161	21672	Prdx2
	ENSMUSG00000005198.15	601.544	0.0783555	0.119297	0.656812	0.511302	0.83324	ENSMUSG00000005198	20020	Polr2a
	ENSMUSG00000005202.2	0.337089	-2.47843	4.00138	-0.619395	0.535656		ENSMUSG00000005202	20415	Shbg
	ENSMUSG00000005204.12	234.876	-0.155387	0.164169	-0.946506	0.343891	0.72547	ENSMUSG00000005204	80886	Senp3
	ENSMUSG00000005220.10	17.1859	0.519748	0.45181	1.15037	0.249992	0.641215	ENSMUSG00000005220	53419	Corin
	ENSMUSG00000005225.15	126.684	0.0974342	0.197761	0.492687	0.622234	0.886946	ENSMUSG00000005225	231999	Plekha8
	ENSMUSG00000005232.11	12001.7	0.297378	0.169704	1.75233	0.0797171	0.387734	ENSMUSG00000005232	14378	G6pc2
	ENSMUSG00000005233.16	2104.66	0.475128	0.121527	3.90964	9.2434e-05	0.00667275	ENSMUSG00000005233	66442	Spc25
	ENSMUSG00000005237.14	19.8264	-0.406575	0.487776	-0.833528	0.404547	0.765915	ENSMUSG00000005237	327954	Dnah2
	ENSMUSG00000005251.15	626.328	-0.177061	0.122458	-1.4459	0.148206	0.515674	ENSMUSG00000005251	72388	Ripk4
	ENSMUSG00000005262.13	930.502	0.0263336	0.0963936	0.273188	0.784708	0.945221	ENSMUSG00000005262	22230	Ufd1
	ENSMUSG00000005267.13	105.613	0.152332	0.259295	0.587485	0.556878	0.85666	ENSMUSG00000005267	170740	Zfp287
	ENSMUSG00000005268.20	1774.84	0.199438	0.221984	0.898436	0.368953	0.743957	ENSMUSG00000005268	19116	Prlr
	ENSMUSG00000005299.6	799.572	0.101322	0.0957522	1.05817	0.28998	0.682178	ENSMUSG00000005299	56384	Letm1
	ENSMUSG00000005312.15	1811.51	0.0269165	0.0891953	0.30177	0.762827	0.938046	ENSMUSG00000005312	56085	Ubqln1
	ENSMUSG00000005320.9	39.9991	-0.640048	0.340961	-1.87719	0.060492	0.341627	ENSMUSG00000005320	14186	Fgfr4
	ENSMUSG00000005338.13	0.600822	0.662048	3.0943	0.213958	0.83058		ENSMUSG00000005338	94332	Cadm3
	ENSMUSG00000005339.10	0						ENSMUSG00000005339	14125	Fcer1a
	ENSMUSG00000005354.16	981.836	0.243072	0.105776	2.29799	0.0215624	0.20342	ENSMUSG00000005354	56551	Txn2
	ENSMUSG00000005355.9	0						ENSMUSG00000005355	12365	Casp14
	ENSMUSG00000005357.9	0.337524	0	4.08046	0	1		ENSMUSG00000005357	20513	Slc1a6
	ENSMUSG00000005360.14	4.4577	-1.5249	0.857115	-1.7791	0.0752228		ENSMUSG00000005360	20512	Slc1a3
	ENSMUSG00000005362.14	636.458	-0.030404	0.126331	-0.240669	0.809812	0.951625	ENSMUSG00000005362	58799	Crbn
	ENSMUSG00000005364.11	1.5987	-2.60235	1.72743	-1.50648	0.131943		ENSMUSG00000005364	16192	Il5ra
	ENSMUSG00000005370.4	280.041	0.0720183	0.151266	0.476104	0.634001	0.894004	ENSMUSG00000005370	17688	Msh6
	ENSMUSG00000005371.15	187.212	-0.0564472	0.175557	-0.321533	0.747807	0.934283	ENSMUSG00000005371	225055	Fbxo11
	ENSMUSG00000005373.13	3532.79	-0.655741	0.219699	-2.98473	0.00283832	0.0638409	ENSMUSG00000005373	58805	Mlxipl
	ENSMUSG00000005374.13	485.649	0.31893	0.116673	2.73354	0.00626571	0.100555	ENSMUSG00000005374	27368	Tbl2
	ENSMUSG00000005378.17	536.685	0.147586	0.130482	1.13108	0.258023	0.648661	ENSMUSG00000005378	66138	Bud23
	ENSMUSG00000005397.8	189.25	0.120425	0.282438	0.426377	0.669833	0.90897	ENSMUSG00000005397	18073	Nid1
	ENSMUSG00000005410.6	56.8387	-0.257138	0.318706	-0.806817	0.419772	0.776318	ENSMUSG00000005410	17218	Mcm5
	ENSMUSG00000005413.8	762.632	-0.143212	0.262913	-0.544713	0.585951	0.869453	ENSMUSG00000005413	15368	Hmox1
	ENSMUSG00000005417.17	1163.97	-0.0105227	0.147971	-0.0711131	0.943308	0.986401	ENSMUSG00000005417	26936	Mprip
	ENSMUSG00000005442.13	166.267	-0.404804	0.165369	-2.44788	0.0143699	0.161884	ENSMUSG00000005442	71722	Cic
	ENSMUSG00000005447.12	166.228	-0.746683	0.209587	-3.56264	0.000367145	0.0169109	ENSMUSG00000005447	18476	Pafah1b3
	ENSMUSG00000005465.9	2.46706	-0.094235	1.43754	-0.0655528	0.947734		ENSMUSG00000005465	50931	Il27ra
	ENSMUSG00000005469.10	1220.2	0.0944091	0.118937	0.793772	0.427328	0.780493	ENSMUSG00000005469	18747	Prkaca
	ENSMUSG00000005470.8	21.6779	0.673348	0.477375	1.41052	0.158385	0.529432	ENSMUSG00000005470	66929	Asf1b
	ENSMUSG00000005474.9	0						ENSMUSG00000005474	59310	Myl10
	ENSMUSG00000005481.18	604.58	-0.285618	0.198928	-1.43579	0.151063	0.519549	ENSMUSG00000005481	68278	Ddx39
	ENSMUSG00000005483.10	621.521	-0.0454816	0.127549	-0.35658	0.721406	0.927061	ENSMUSG00000005483	81489	Dnajb1
	ENSMUSG00000005493.15	0.905025	0.685504	2.324	0.294967	0.768019		ENSMUSG00000005493	55993	Msh4
	ENSMUSG00000005501.14	236.323	-0.136395	0.157469	-0.86617	0.386397	0.75449	ENSMUSG00000005501	227334	Usp40
	ENSMUSG00000005503.8	0						ENSMUSG00000005503	14028	Evx1
	ENSMUSG00000005505.12	383.83	-0.0504388	0.135899	-0.371148	0.710527	0.924265	ENSMUSG00000005505	67136	Kbtbd4
	ENSMUSG00000005506.16	1033.08	-0.00588376	0.127094	-0.0462945	0.963076	0.992669	ENSMUSG00000005506	13046	Celf1
	ENSMUSG00000005510.9	570.884	0.0695944	0.117664	0.591467	0.554208	0.854702	ENSMUSG00000005510	68349	Ndufs3
	ENSMUSG00000005514.14	2059.21	-0.104557	0.112557	-0.928928	0.352926	0.733064	ENSMUSG00000005514	18984	Por
	ENSMUSG00000005533.10	514.022	0.285714	0.186527	1.53176	0.125583	0.47806	ENSMUSG00000005533	16001	Igf1r
	ENSMUSG00000005534.10	195.235	-0.00974565	0.180798	-0.0539036	0.957012	0.991032	ENSMUSG00000005534	16337	Insr
	ENSMUSG00000005540.10	3.56213	3.02068	1.57248	1.92097	0.0547357		ENSMUSG00000005540	14128	Fcer2a
	ENSMUSG00000005547.14	0.114818	-1.09726	4.08046	-0.268905	0.788003		ENSMUSG00000005547	13087	Cyp2a5
	ENSMUSG00000005553.14	210.034	0.448514	0.236667	1.89512	0.0580762	0.33539	ENSMUSG00000005553	11944	Atp4a
	ENSMUSG00000005566.14	823.542	-0.258768	0.116115	-2.22856	0.0258435	0.224674	ENSMUSG00000005566	21849	Trim28
	ENSMUSG00000005575.16	786.558	-0.110825	0.123672	-0.896117	0.37019	0.744982	ENSMUSG00000005575	22192	Ube2m
	ENSMUSG00000005580.11	276.928	-0.208258	0.208033	-1.00108	0.316787	0.703939	ENSMUSG00000005580	11515	Adcy9
	ENSMUSG00000005583.16	56.5124	0.447395	0.361016	1.23926	0.215248	0.603781	ENSMUSG00000005583	17260	Mef2c
	ENSMUSG00000005609.16	834.83	0.0399189	0.118132	0.337918	0.735425	0.929477	ENSMUSG00000005609	22083	Ctr9
	ENSMUSG00000005610.17	9172.78	0.0493351	0.104767	0.470901	0.637711	0.895592	ENSMUSG00000005610	13690	Eif4g2
	ENSMUSG00000005611.15	3.31663	-1.67914	1.16829	-1.43726	0.150645		ENSMUSG00000005611	17540	Mrvi1
	ENSMUSG00000005615.15	463.42	0.502838	0.135156	3.72042	0.000198888	0.0112723	ENSMUSG00000005615	13026	Pcyt1a
	ENSMUSG00000005621.11	310.914	0.155664	0.173117	0.899183	0.368555	0.743957	ENSMUSG00000005621	233410	Zfp592
	ENSMUSG00000005625.15	1126.8	-0.20184	0.141655	-1.42487	0.154196	0.522946	ENSMUSG00000005625	19185	Psmd4
	ENSMUSG00000005628.12	7.98255	-0.125539	0.697619	-0.179954	0.857189		ENSMUSG00000005628	50874	Tmod4
	ENSMUSG00000005640.11	4172.77	-0.132017	0.204501	-0.64556	0.518565	0.83606	ENSMUSG00000005640	23920	Insrr
	ENSMUSG00000005649.17	0.0847057	0	4.08046	0	1		ENSMUSG00000005649	29865	Cabp5
	ENSMUSG00000005656.9	962.962	-0.244066	0.123082	-1.98295	0.047373	0.30554	ENSMUSG00000005656	72183	Snx6
	ENSMUSG00000005667.8	1203.55	-0.00607317	0.154466	-0.0393171	0.968638	0.993665	ENSMUSG00000005667	17768	Mthfd2
	ENSMUSG00000005672.12	212.23	-0.325075	0.276553	-1.17545	0.239813	0.632083	ENSMUSG00000005672	16590	Kit
	ENSMUSG00000005674.9	284.942	0.203389	0.137916	1.47473	0.140285	0.502751	ENSMUSG00000005674	641376	Tomm40l
	ENSMUSG00000005677.14	193.909	0.321941	0.160972	1.99998	0.045502	0.299822	ENSMUSG00000005677	12355	Nr1i3
	ENSMUSG00000005681.12	14.8255	0.967627	0.530769	1.82306	0.0682936	0.361529	ENSMUSG00000005681	11807	Apoa2
	ENSMUSG00000005682.9	397.557	-0.160437	0.167336	-0.958775	0.337672	0.720626	ENSMUSG00000005682	103135	Pan2
	ENSMUSG00000005683.8	1152.59	-0.0831681	0.151504	-0.548949	0.58304	0.867617	ENSMUSG00000005683	12974	Cs
	ENSMUSG00000005686.17	63.2629	-0.49263	0.344184	-1.4313	0.152345	0.521241	ENSMUSG00000005686	11717	Ampd3
	ENSMUSG00000005687.14	1223.44	-0.00808805	0.0981516	-0.0824036	0.934326	0.984996	ENSMUSG00000005687	68183	Bcas2
	ENSMUSG00000005696.11	0.232845	-1.09726	4.08046	-0.268907	0.788001		ENSMUSG00000005696	20400	Sh2d1a
	ENSMUSG00000005698.15	615.422	-0.172198	0.108603	-1.58558	0.112835	0.453661	ENSMUSG00000005698	13018	Ctcf
	ENSMUSG00000005699.16	128.577	0.466453	0.200696	2.32417	0.0201163	0.195845	ENSMUSG00000005699	56513	Pard6a
	ENSMUSG00000005705.10	4.56891	-0.121659	0.838594	-0.145075	0.884651		ENSMUSG00000005705	11604	Agrp
	ENSMUSG00000005716.16	0						ENSMUSG00000005716	19293	Pvalb
	ENSMUSG00000005718.8	23.2663	-0.412726	0.492633	-0.837796	0.402145	0.765596	ENSMUSG00000005718	83383	Tfap4
	ENSMUSG00000005732.14	989.573	-0.169377	0.152468	-1.1109	0.26661	0.657744	ENSMUSG00000005732	19385	Ranbp1
	ENSMUSG00000005763.15	20.9685	-0.35785	0.408255	-0.876535	0.380739	0.751813	ENSMUSG00000005763	12503	Cd247
	ENSMUSG00000005774.12	225.598	0.217787	0.136642	1.59385	0.110969	0.448881	ENSMUSG00000005774	53970	Rfx5
	ENSMUSG00000005779.12	1095.41	0.0344475	0.124872	0.275863	0.782653	0.944485	ENSMUSG00000005779	19172	Psmb4
	ENSMUSG00000005800.3	2.98787	-2.36336	1.36978	-1.72535	0.0844637		ENSMUSG00000005800	17394	Mmp8
	ENSMUSG00000005802.12	284.608	-0.0601199	0.147835	-0.40667	0.68425	0.914373	ENSMUSG00000005802	22785	Slc30a4
	ENSMUSG00000005803.14	616.697	-0.0350849	0.156038	-0.224849	0.822097	0.95473	ENSMUSG00000005803	59010	Sqor
	ENSMUSG00000005804.14	367.751	-0.0296269	0.129496	-0.228786	0.819035	0.954518	ENSMUSG00000005804	18457	Bloc1s6
	ENSMUSG00000005813.12	466.367	-0.0346662	0.131748	-0.263125	0.792454	0.94708	ENSMUSG00000005813	75624	Metap1
	ENSMUSG00000005823.9	791.318	0.0132523	0.10102	0.131186	0.895628	0.976215	ENSMUSG00000005823	78308	Gpr108
	ENSMUSG00000005824.7	0						ENSMUSG00000005824	50930	Tnfsf14
	ENSMUSG00000005836.10	113.84	-0.242347	0.240116	-1.00929	0.312837	0.701132	ENSMUSG00000005836	14465	Gata6
	ENSMUSG00000005846.12	1015.3	-0.0946446	0.12828	-0.737795	0.460639	0.802526	ENSMUSG00000005846	66409	Rsl1d1
	ENSMUSG00000005864.7	0						ENSMUSG00000005864	12789	Cnga2
	ENSMUSG00000005871.15	241	-0.224424	0.199159	-1.12686	0.259802	0.650615	ENSMUSG00000005871	11789	Apc
	ENSMUSG00000005873.6	1359.28	-0.00286638	0.104461	-0.0274396	0.978109	0.995031	ENSMUSG00000005873	13476	Reep5
	ENSMUSG00000005881.13	1301.75	0.0142903	0.094488	0.151239	0.879787	0.972407	ENSMUSG00000005881	66366	Ergic3
	ENSMUSG00000005882.18	485.394	0.166147	0.1212	1.37085	0.170422	0.545967	ENSMUSG00000005882	56046	Uqcc1
	ENSMUSG00000005883.15	2.4155	1.7376	1.47226	1.18022	0.237911		ENSMUSG00000005883	26972	Spo11
	ENSMUSG00000005886.14	334.638	0.000501931	0.167698	0.00299306	0.997612	0.999511	ENSMUSG00000005886	17978	Ncoa2
	ENSMUSG00000005891.7	0						ENSMUSG00000005891	19110	Prl4a1
	ENSMUSG00000005892.4	6.85023	0.888281	0.862739	1.02961	0.303195		ENSMUSG00000005892	22044	Trh
	ENSMUSG00000005893.14	299.952	0.136138	0.152974	0.889941	0.373497	0.746732	ENSMUSG00000005893	22026	Nr2c2
	ENSMUSG00000005897.14	165.165	0.0482358	0.182121	0.264856	0.791121	0.946875	ENSMUSG00000005897	22025	Nr2c1
	ENSMUSG00000005899.14	191.651	-0.122885	0.150372	-0.817203	0.413812	0.772047	ENSMUSG00000005899	77626	Smpd4
	ENSMUSG00000005907.14	270.542	0.266863	0.174771	1.52693	0.126777	0.480211	ENSMUSG00000005907	71382	Pex1
	ENSMUSG00000005917.15	0						ENSMUSG00000005917	18423	Otx1
	ENSMUSG00000005936.19	958.04	0.0956592	0.109731	0.871762	0.383338	0.753021	ENSMUSG00000005936	66989	Kctd20
	ENSMUSG00000005947.11	1.95662	-0.911863	1.30374	-0.699422	0.484288		ENSMUSG00000005947	16407	Itgae
	ENSMUSG00000005949.9	412.022	0.246421	0.154297	1.59706	0.110252	0.447469	ENSMUSG00000005949	83429	Ctns
	ENSMUSG00000005950.14	1.60792	-1.14926	2.03806	-0.5639	0.572822		ENSMUSG00000005950	94045	P2rx5
	ENSMUSG00000005951.13	126.613	0.653716	0.197359	3.31231	0.000925289	0.0314169	ENSMUSG00000005951	74637	Shpk
	ENSMUSG00000005952.15	0.524482	0.826275	3.71522	0.222402	0.824001		ENSMUSG00000005952	193034	Trpv1
	ENSMUSG00000005958.15	28.2649	-0.958155	0.471908	-2.03039	0.0423173	0.288796	ENSMUSG00000005958	13845	Ephb3
	ENSMUSG00000005968.14	333.186	-0.452803	0.184165	-2.45869	0.0139446	0.159498	ENSMUSG00000005968	22156	Tuft1
	ENSMUSG00000005973.6	397.492	-0.00766991	0.183499	-0.0417981	0.96666	0.993136	ENSMUSG00000005973	19672	Rcn1
	ENSMUSG00000005980.15	36.5151	0.308948	0.320748	0.963211	0.335441	0.717976	ENSMUSG00000005980	13419	Dnase1
	ENSMUSG00000005981.11	579.217	-0.0200533	0.1434	-0.139842	0.888784	0.974431	ENSMUSG00000005981	68015	Trap1
	ENSMUSG00000005982.13	642.593	0.241969	0.136353	1.77458	0.0759676	0.381839	ENSMUSG00000005982	74763	Naa60
	ENSMUSG00000005983.15	346.066	0.271281	0.145889	1.85949	0.0629571	0.34813	ENSMUSG00000005983	73261	1700037C18Rik
	ENSMUSG00000005986.16	77.3539	-0.287204	0.268709	-1.06883	0.285147	0.677716	ENSMUSG00000005986	68423	Ankrd13d
	ENSMUSG00000005994.14	0						ENSMUSG00000005994	22178	Tyrp1
	ENSMUSG00000006005.18	821.441	0.0378675	0.128353	0.295026	0.767974	0.939916	ENSMUSG00000006005	108989	Tpr
	ENSMUSG00000006007.14	0						ENSMUSG00000006007	20028	Pdc
	ENSMUSG00000006010.14	479.545	0.200036	0.125699	1.59139	0.111522	0.450759	ENSMUSG00000006010	226499	Odr4
	ENSMUSG00000006014.16	60.8771	-0.876132	0.321823	-2.72241	0.00648084	0.102391	ENSMUSG00000006014	96875	Prg4
	ENSMUSG00000006019.15	419.226	-0.56565	0.191749	-2.94994	0.00317831	0.0687327	ENSMUSG00000006019	71723	Dhx34
	ENSMUSG00000006021.5	123.809	-0.0287476	0.195701	-0.146895	0.883215	0.973053	ENSMUSG00000006021	70394	Kptn
	ENSMUSG00000006024.13	3845.36	0.00299877	0.122431	0.0244935	0.980459	0.995757	ENSMUSG00000006024	108124	Napa
	ENSMUSG00000006050.12	885.452	0.188551	0.105076	1.79442	0.0727456	0.373772	ENSMUSG00000006050	24068	Sra1
	ENSMUSG00000006056.13	0						ENSMUSG00000006056	76815	Calcoco2
	ENSMUSG00000006057.15	1047.05	0.521616	0.182095	2.86452	0.00417639	0.0804012	ENSMUSG00000006057	11951	Atp5g1
	ENSMUSG00000006058.10	436.278	0.0858877	0.13119	0.654679	0.512674	0.8335	ENSMUSG00000006058	27681	Snf8
	ENSMUSG00000006095.12	714.729	0.0418979	0.121587	0.344592	0.730401	0.929072	ENSMUSG00000006095	66411	Tbcb
	ENSMUSG00000006127.9	549.754	-0.109095	0.108233	-1.00796	0.313473	0.701689	ENSMUSG00000006127	19062	Inpp5k
	ENSMUSG00000006134.4	357.638	0.165461	0.150056	1.10266	0.270174	0.661034	ENSMUSG00000006134	12929	Crkl
	ENSMUSG00000006143.12	0						ENSMUSG00000006143	69665	Upk3bl
	ENSMUSG00000006154.13	72.5226	-0.718393	0.343318	-2.0925	0.036394	0.267662	ENSMUSG00000006154	67425	Eps8l1
	ENSMUSG00000006169.19	1325.45	-0.0124193	0.0917634	-0.13534	0.892343	0.975819	ENSMUSG00000006169	216705	Clint1
	ENSMUSG00000006179.9	17.2315	-0.405289	0.510007	-0.794673	0.426804	0.780493	ENSMUSG00000006179	54373	Prss16
	ENSMUSG00000006191.17	235.729	-0.0946599	0.137234	-0.689769	0.49034	0.82234	ENSMUSG00000006191	68916	Cdkal1
	ENSMUSG00000006200.3	0						ENSMUSG00000006200	19202	Rhox6
	ENSMUSG00000006204.6	3.24576	-0.334976	1.15717	-0.289478	0.772215		ENSMUSG00000006204	71395	Cdcp3
	ENSMUSG00000006205.13	48.8895	-1.0376	0.49879	-2.08024	0.0375037	0.271115	ENSMUSG00000006205	56213	Htra1
	ENSMUSG00000006215.12	229.028	-0.136585	0.151974	-0.898743	0.368789	0.743957	ENSMUSG00000006215	22642	Zbtb17
	ENSMUSG00000006216.10	0.354079	0	4.08046	0	1		ENSMUSG00000006216	56365	Clcnkb
	ENSMUSG00000006218.4	2.20051	-0.175721	1.24042	-0.141662	0.887347		ENSMUSG00000006218	277743	Fam131c
	ENSMUSG00000006219.12	219.39	-1.51822	0.644199	-2.35675	0.0184355	0.186756	ENSMUSG00000006219	74202	Fblim1
	ENSMUSG00000006221.7	14.8539	-0.11103	0.675784	-0.164298	0.869496	0.970257	ENSMUSG00000006221	29818	Hspb7
	ENSMUSG00000006235.6	2.14892	-0.0727028	1.42605	-0.0509819	0.95934		ENSMUSG00000006235	13857	Epor
	ENSMUSG00000006241.16	81.4366	-0.020315	0.22136	-0.0917737	0.926878	0.983588	ENSMUSG00000006241	67119	Ccdc159
	ENSMUSG00000006262.15	278.69	-0.124603	0.146195	-0.852304	0.394046	0.760543	ENSMUSG00000006262	68473	Mob1b
	ENSMUSG00000006269.7	0						ENSMUSG00000006269	110935	Atp6v1b1
	ENSMUSG00000006270.7	0						ENSMUSG00000006270	22326	Vax1
	ENSMUSG00000006273.14	3518.29	0.286594	0.113912	2.51593	0.0118719	0.144915	ENSMUSG00000006273	11966	Atp6v1b2
	ENSMUSG00000006276.10	385.546	-0.0790573	0.133822	-0.590765	0.554678	0.854895	ENSMUSG00000006276	13859	Eps15l1
	ENSMUSG00000006281.8	228.06	-0.0994388	0.17285	-0.575289	0.565096	0.8604	ENSMUSG00000006281	21745	Tep1
	ENSMUSG00000006288.8	434.466	-0.222261	0.117534	-1.89104	0.058619	0.336823	ENSMUSG00000006288	219022	Ttc5
	ENSMUSG00000006289.14	354.522	0.0122152	0.135894	0.0898879	0.928376	0.983782	ENSMUSG00000006289	66246	Osgep
	ENSMUSG00000006299.13	1827.68	-0.0524208	0.0799918	-0.655327	0.512257	0.833425	ENSMUSG00000006299	227290	Aamp
	ENSMUSG00000006301.17	926.749	-0.297473	0.169794	-1.75197	0.0797796	0.387734	ENSMUSG00000006301	69660	Tmbim1
	ENSMUSG00000006304.14	2692.22	-0.276084	0.113949	-2.42288	0.0153982	0.168047	ENSMUSG00000006304	76709	Arpc2
	ENSMUSG00000006307.16	114.953	-0.215066	0.201781	-1.06584	0.286497	0.679054	ENSMUSG00000006307	75410	Kmt2b
	ENSMUSG00000006310.10	9.30939	-0.067377	0.805071	-0.0836907	0.933302		ENSMUSG00000006310	58206	Zbtb32
	ENSMUSG00000006311.8	0						ENSMUSG00000006311	14008	Etv2
	ENSMUSG00000006313.5	3.01683	-0.0307258	1.0535	-0.0291653	0.976733		ENSMUSG00000006313	109637	Upk1a
	ENSMUSG00000006315.9	1336.91	-0.136816	0.103414	-1.32299	0.185839	0.566211	ENSMUSG00000006315	69804	Tmem147
	ENSMUSG00000006333.14	1464.39	-0.20185	0.172904	-1.16741	0.243044	0.635686	ENSMUSG00000006333	76846	Rps9
	ENSMUSG00000006335.16	130.726	-0.00562224	0.175971	-0.0319499	0.974512	0.994642	ENSMUSG00000006335	69714	Tfpt
	ENSMUSG00000006342.15	9.99248	0.325717	0.601459	0.541545	0.588132		ENSMUSG00000006342	71733	Susd2
	ENSMUSG00000006344.17	5.23569	-0.396512	0.868336	-0.456635	0.647934		ENSMUSG00000006344	23887	Ggt5
	ENSMUSG00000006345.10	98.7302	-1.06794	0.373197	-2.8616	0.0042151	0.0806385	ENSMUSG00000006345	14598	Ggt1
	ENSMUSG00000006356.10	403.388	-0.814899	0.249036	-3.27221	0.00106709	0.0340352	ENSMUSG00000006356	68337	Crip2
	ENSMUSG00000006360.11	308.066	-0.244422	0.176945	-1.38135	0.167172	0.541923	ENSMUSG00000006360	12925	Crip1
	ENSMUSG00000006362.16	632.47	-0.0703009	0.166852	-0.421335	0.67351	0.911032	ENSMUSG00000006362	12398	Cbfa2t3
	ENSMUSG00000006369.14	6.29389	-0.0891175	1.00894	-0.088328	0.929616		ENSMUSG00000006369	14114	Fbln1
	ENSMUSG00000006373.10	2064.03	-0.0564896	0.101649	-0.555734	0.578393	0.865464	ENSMUSG00000006373	53328	Pgrmc1
	ENSMUSG00000006378.15	152.149	0.438228	0.17773	2.46569	0.013675	0.157665	ENSMUSG00000006378	26912	Gcat
	ENSMUSG00000006386.15	39.8638	0.661923	0.421049	1.57208	0.115932	0.458307	ENSMUSG00000006386	21687	Tek
	ENSMUSG00000006389.13	0.114818	-1.09726	4.08046	-0.268905	0.788003		ENSMUSG00000006389	17480	Mpl
	ENSMUSG00000006390.15	490.448	-0.382689	0.17723	-2.15928	0.0308286	0.24625	ENSMUSG00000006390	54325	Elovl1
	ENSMUSG00000006392.16	386.714	-0.201178	0.129316	-1.55571	0.119778	0.466685	ENSMUSG00000006392	80509	Med8
	ENSMUSG00000006395.16	166.859	0.0637877	0.186449	0.342119	0.732261	0.929272	ENSMUSG00000006395		Hyi
	ENSMUSG00000006398.15	23.4755	-0.348363	0.454886	-0.765826	0.44378	0.792442	ENSMUSG00000006398	107995	Cdc20
	ENSMUSG00000006403.13	95.216	0.266757	0.39783	0.67053	0.50252	0.828441	ENSMUSG00000006403	240913	Adamts4
	ENSMUSG00000006411.12	33.1522	-1.25556	0.384644	-3.26421	0.00109772	0.0346496	ENSMUSG00000006411	71740	Nectin4
	ENSMUSG00000006412.10	506.294	-0.0711241	0.119691	-0.594232	0.552357	0.854466	ENSMUSG00000006412	18637	Pfdn2
	ENSMUSG00000006418.17	970.726	-0.0157832	0.11082	-0.142422	0.886747	0.974016	ENSMUSG00000006418	81018	Rnf114
	ENSMUSG00000006423.15	301.231	0.202935	0.148389	1.3676	0.171439	0.547842	ENSMUSG00000006423	77644	C330007P06Rik
	ENSMUSG00000006435.16	256.657	0.422149	0.225752	1.86997	0.0614885	0.343749	ENSMUSG00000006435	18011	Neurl1a
	ENSMUSG00000006442.10	682.325	0.20127	0.150753	1.33509	0.181846	0.561105	ENSMUSG00000006442	20810	Srm
	ENSMUSG00000006445.3	35.6439	-1.50567	0.482881	-3.11809	0.0018203	0.0486882	ENSMUSG00000006445	13836	Epha2
	ENSMUSG00000006456.10	583.652	0.45158	0.254955	1.77121	0.0765253	0.382972	ENSMUSG00000006456	56275	Rbm14
	ENSMUSG00000006457.4	21.1102	0.66165	0.462547	1.43045	0.152588	0.521606	ENSMUSG00000006457	11474	Actn3
	ENSMUSG00000006462.6	1.9399	-0.764116	1.35902	-0.562255	0.573942		ENSMUSG00000006462		A530013C23Rik
	ENSMUSG00000006463.13	346.309	0.0444418	0.169707	0.261874	0.793418	0.947617	ENSMUSG00000006463	70605	Zdhhc24
	ENSMUSG00000006464.9	82.2875	0.225126	0.251299	0.895849	0.370333	0.744982	ENSMUSG00000006464	52028	Bbs1
	ENSMUSG00000006469.13	0						ENSMUSG00000006469	142681	Slc34a3
	ENSMUSG00000006471.18	231.163	-0.0116736	0.144171	-0.0809704	0.935466	0.984996	ENSMUSG00000006471	78797	Ndor1
	ENSMUSG00000006476.19	523.952	-0.0439392	0.112848	-0.389366	0.697006	0.919221	ENSMUSG00000006476	56876	Nsmf
	ENSMUSG00000006488.17	0						ENSMUSG00000006488	19113	Prl7a1
	ENSMUSG00000006490.3	0						ENSMUSG00000006490	67310	Prl8a9
	ENSMUSG00000006494.11	353.837	-0.341806	0.150684	-2.26837	0.0233069	0.211093	ENSMUSG00000006494	228026	Pdk1
	ENSMUSG00000006498.16	1290.54	0.0832676	0.107412	0.775218	0.438211	0.787941	ENSMUSG00000006498	19205	Ptbp1
	ENSMUSG00000006517.5	70.5563	-0.0438848	0.290217	-0.151214	0.879807	0.972407	ENSMUSG00000006517	192156	Mvd
	ENSMUSG00000006519.11	323.636	-0.924147	0.312923	-2.95327	0.0031443	0.0683851	ENSMUSG00000006519	13057	Cyba
	ENSMUSG00000006522.17	0.921064	0.46652	2.78499	0.167512	0.866967		ENSMUSG00000006522	16426	Itih3
	ENSMUSG00000006526.13	99.5772	-0.423396	0.220999	-1.91583	0.0553872	0.328573	ENSMUSG00000006526	69179	Stimate
	ENSMUSG00000006527.16	361.291	0.0212915	0.158095	0.134675	0.892869	0.975819	ENSMUSG00000006527	54650	Sfmbt1
	ENSMUSG00000006529.16	85.7402	0.455671	0.238714	1.90886	0.0562807	0.331296	ENSMUSG00000006529	16424	Itih1
	ENSMUSG00000006538.12	2.49365	-1.97876	1.42606	-1.38757	0.165269		ENSMUSG00000006538	16147	Ihh
	ENSMUSG00000006542.13	0						ENSMUSG00000006542	241113	Prkag3
	ENSMUSG00000006546.3	242.285	-0.0801123	0.201207	-0.398158	0.690514	0.917274	ENSMUSG00000006546	12958	Cryba2
	ENSMUSG00000006567.11	9.9349	0.676457	0.684821	0.987786	0.323258		ENSMUSG00000006567	11979	Atp7b
	ENSMUSG00000006570.3	0						ENSMUSG00000006570	13215	Defb2
	ENSMUSG00000006574.15	0						ENSMUSG00000006574	20533	Slc4a1
	ENSMUSG00000006575.14	2025.32	0.306205	0.162767	1.88124	0.059939	0.33984	ENSMUSG00000006575	51799	Rundc3a
	ENSMUSG00000006576.16	233.708	0.128995	0.15513	0.831524	0.405678	0.766224	ENSMUSG00000006576	20536	Slc4a3
	ENSMUSG00000006585.3	31.2604	-0.272423	0.371207	-0.733886	0.463018	0.804262	ENSMUSG00000006585	67177	Cdt1
	ENSMUSG00000006586.15	372.979	0.0147216	0.166499	0.0884186	0.929544	0.984291	ENSMUSG00000006586	12395	Runx1t1
	ENSMUSG00000006587.6	2.35826	-1.12232	1.15517	-0.971567	0.331266		ENSMUSG00000006587	30927	Snai3
	ENSMUSG00000006589.8	343.623	-0.0902304	0.14367	-0.628037	0.52998	0.842046	ENSMUSG00000006589	11821	Aprt
	ENSMUSG00000006599.13	406.528	0.0841102	0.128835	0.652851	0.513852	0.833505	ENSMUSG00000006599	14884	Gtf2h1
	ENSMUSG00000006611.15	384.039	1.03848	0.281822	3.68489	0.000228806	0.0121704	ENSMUSG00000006611	15216	Hfe
	ENSMUSG00000006638.14	190.344	0.18688	0.165415	1.12976	0.258575	0.648929	ENSMUSG00000006638	57742	Abhd1
	ENSMUSG00000006641.12	406.764	0.179707	0.162987	1.10259	0.270206	0.661034	ENSMUSG00000006641	330064	Slc5a6
	ENSMUSG00000006642.3	0						ENSMUSG00000006642	69852	Tcf23
	ENSMUSG00000006649.17	13.1966	-0.924959	0.56901	-1.62556	0.104044	0.434033	ENSMUSG00000006649	54631	Nphs1
	ENSMUSG00000006651.8	6429.73	0.0238934	0.180258	0.132551	0.894548	0.97597	ENSMUSG00000006651	11803	Aplp1
	ENSMUSG00000006673.14	1301.78	0.0501667	0.08684	0.577691	0.563473	0.85993	ENSMUSG00000006673	69232	Qrich1
	ENSMUSG00000006675.10	453.434	0.2524	0.179172	1.4087	0.158924	0.529753	ENSMUSG00000006675	74443	P4htm
	ENSMUSG00000006676.16	1427.86	-0.0536968	0.0901647	-0.595542	0.551481	0.854341	ENSMUSG00000006676	71472	Usp19
	ENSMUSG00000006678.6	50.7601	-0.185939	0.311978	-0.596001	0.551175	0.854341	ENSMUSG00000006678	18968	Pola1
	ENSMUSG00000006699.17	3575	-0.0684256	0.100696	-0.679528	0.496803	0.825381	ENSMUSG00000006699	12540	Cdc42
	ENSMUSG00000006705.13	418.514	-0.0771758	0.142958	-0.539851	0.5893	0.871005	ENSMUSG00000006705	18771	Pknox1
	ENSMUSG00000006711.15	150.265	0.110885	0.22855	0.485166	0.627559	0.890003	ENSMUSG00000006711	210108	D130043K22Rik
	ENSMUSG00000006717.7	593.844	0.199437	0.106643	1.87013	0.0614652	0.343749	ENSMUSG00000006717	66834	Acot13
	ENSMUSG00000006720.16	35.5653	-0.242079	0.458702	-0.527747	0.597675	0.873816	ENSMUSG00000006720	193452	Zfp184
	ENSMUSG00000006724.12	4.23046	-1.78413	1.13805	-1.5677	0.11695		ENSMUSG00000006724	13115	Cyp27b1
	ENSMUSG00000006728.12	2605.12	-0.00187435	0.0812591	-0.0230663	0.981597	0.996319	ENSMUSG00000006728	12567	Cdk4
	ENSMUSG00000006731.10	238.349	-1.19339	0.518565	-2.30132	0.0213733	0.202431	ENSMUSG00000006731	14421	B4galnt1
	ENSMUSG00000006732.14	349.839	0.258089	0.141796	1.82015	0.0687363	0.36243	ENSMUSG00000006732	17299	Mettl1
	ENSMUSG00000006736.9	1613.82	0.104275	0.0911473	1.14403	0.25261	0.644568	ENSMUSG00000006736	67125	Tspan31
	ENSMUSG00000006740.14	2062.05	0.113361	0.0935565	1.21169	0.225632	0.617863	ENSMUSG00000006740	16573	Kif5b
	ENSMUSG00000006763.14	78.2017	-0.0767556	0.299179	-0.256555	0.797523	0.948423	ENSMUSG00000006763	78935	Saal1
	ENSMUSG00000006764.8	22.735	-0.155799	0.441697	-0.352728	0.724293	0.928078	ENSMUSG00000006764	216343	Tph2
	ENSMUSG00000006777.7	205.451	-1.04281	0.753287	-1.38434	0.166254	0.541241	ENSMUSG00000006777	94179	Krt23
	ENSMUSG00000006782.16	474.001	-0.138626	0.122315	-1.13335	0.257066	0.648293	ENSMUSG00000006782	12799	Cnp
	ENSMUSG00000006784.14	26.3172	-0.787266	0.417252	-1.88679	0.0591887	0.337595	ENSMUSG00000006784	74407	Ttc25
	ENSMUSG00000006800.14	221.48	-0.361395	0.212822	-1.69811	0.0894866	0.407046	ENSMUSG00000006800	72043	Sulf2
	ENSMUSG00000006818.5	1306.04	0.037565	0.108011	0.34779	0.727998	0.928741	ENSMUSG00000006818	20656	Sod2
	ENSMUSG00000006850.8	176.599	0.0466428	0.167205	0.278956	0.780279	0.943361	ENSMUSG00000006850	71983	Tmco6
	ENSMUSG00000006906.10	449.546	0.103963	0.13263	0.783859	0.433123	0.784906	ENSMUSG00000006906	70527	Stambp
	ENSMUSG00000006920.14	625.883	0.197686	0.123176	1.60491	0.108514	0.443542	ENSMUSG00000006920	14055	Ezh1
	ENSMUSG00000006930.15	2440.63	0.197909	0.134527	1.47114	0.141253	0.502757	ENSMUSG00000006930	15114	Hap1
	ENSMUSG00000006931.15	472.793	-0.0976385	0.131566	-0.742126	0.458011	0.800784	ENSMUSG00000006931	66180	P3h4
	ENSMUSG00000006932.17	3833.03	-0.245259	0.143861	-1.70483	0.088226	0.40625	ENSMUSG00000006932	12387	Ctnnb1
	ENSMUSG00000006941.5	680.484	0.26368	0.112811	2.33735	0.0194209	0.192989	ENSMUSG00000006941	68969	Eif1b
	ENSMUSG00000006948.7	0						ENSMUSG00000006948	56640	Klk4
	ENSMUSG00000006958.14	53.1524	0.245201	0.336154	0.729428	0.46574	0.806448	ENSMUSG00000006958	12667	Chrd
	ENSMUSG00000006998.16	2903.98	0.0867953	0.104787	0.828303	0.407499	0.767461	ENSMUSG00000006998	21762	Psmd2
	ENSMUSG00000007021.5	45.0566	0.225755	0.279119	0.808811	0.418624	0.775476	ENSMUSG00000007021	20974	Syngr3
	ENSMUSG00000007029.16	1064.91	-0.0812382	0.101353	-0.801533	0.422823	0.777661	ENSMUSG00000007029	22321	Vars
	ENSMUSG00000007030.8	7.22277	-1.03967	0.761395	-1.36548	0.172101		ENSMUSG00000007030	27762	Vwa7
	ENSMUSG00000007033.4	10.8895	0.256805	0.613424	0.418642	0.675478		ENSMUSG00000007033	15482	Hspa1l
	ENSMUSG00000007034.15	55.5331	-1.16813	0.371278	-3.14624	0.00165382	0.0457627	ENSMUSG00000007034	70129	Slc44a4
	ENSMUSG00000007035.15	26.396	-0.0518146	0.428197	-0.121007	0.903686	0.978453	ENSMUSG00000007035	17687	Msh5
	ENSMUSG00000007036.15	1453.76	0.116353	0.123858	0.939405	0.347523	0.729149	ENSMUSG00000007036	193742	Abhd16a
	ENSMUSG00000007038.5	1233.78	0.378662	0.130077	2.91107	0.00360189	0.0740086	ENSMUSG00000007038	18010	Neu1
	ENSMUSG00000007039.12	80.1605	-0.770162	0.298545	-2.57972	0.00988818	0.13132	ENSMUSG00000007039	51793	Ddah2
	ENSMUSG00000007041.9	1633.05	-0.517376	0.206891	-2.50071	0.0123943	0.1486	ENSMUSG00000007041	114584	Clic1
	ENSMUSG00000007050.17	191.716	-0.202378	0.176512	-1.14654	0.251571	0.643341	ENSMUSG00000007050	27756	Lsm2
	ENSMUSG00000007080.14	4.14681	-0.764926	0.918971	-0.832372	0.405199		ENSMUSG00000007080	18973	Pole
	ENSMUSG00000007097.14	9.10829	-0.270064	0.75735	-0.356591	0.721398		ENSMUSG00000007097	98660	Atp1a2
	ENSMUSG00000007107.6	0.456849	0	3.79652	0	1		ENSMUSG00000007107	27222	Atp1a4
	ENSMUSG00000007122.11	1.77599	-2.13005	1.53156	-1.39077	0.164295		ENSMUSG00000007122	12372	Casq1
	ENSMUSG00000007207.10	119.212	0.253374	0.228476	1.10898	0.26744	0.658795	ENSMUSG00000007207	20907	Stx1a
	ENSMUSG00000007209.4	0						ENSMUSG00000007209	26368	Ceacam9
	ENSMUSG00000007216.6	67.1053	0.426556	0.294369	1.44905	0.147324	0.514216	ENSMUSG00000007216	243372	Zfp775
	ENSMUSG00000007279.14	1.03839	-0.126303	1.92827	-0.0655006	0.947775		ENSMUSG00000007279	56788	Scube2
	ENSMUSG00000007338.10	359.153	0.166229	0.139443	1.19209	0.233224	0.624643	ENSMUSG00000007338	18120	Mrpl49
	ENSMUSG00000007379.15	19.9692	-0.794402	0.468021	-1.69737	0.0896276	0.407054	ENSMUSG00000007379	329727	Dennd2c
	ENSMUSG00000007411.16	1352.53	-0.0440654	0.102684	-0.429135	0.667825	0.908838	ENSMUSG00000007411	17169	Mark3
	ENSMUSG00000007415.15	276.724	-0.122342	0.132426	-0.923854	0.355562	0.734838	ENSMUSG00000007415	67210	Gatad1
	ENSMUSG00000007440.10	47.5082	0.747855	0.408102	1.83252	0.0668739	0.357489	ENSMUSG00000007440	12943	Pcdha11
	ENSMUSG00000007457.3	0						ENSMUSG00000007457		2310003L06Rik
	ENSMUSG00000007458.14	1524.18	0.166547	0.1155	1.44197	0.149311	0.517687	ENSMUSG00000007458	17113	M6pr
	ENSMUSG00000007476.18	59.5516	-0.495002	0.279421	-1.77153	0.076473	0.382893	ENSMUSG00000007476	241296	Lrrc8a
	ENSMUSG00000007480.4	1.37596	1.18009	1.7369	0.679424	0.49687		ENSMUSG00000007480	17203	Mc5r
	ENSMUSG00000007564.15	2133	0.0472025	0.0832878	0.56674	0.570891	0.862326	ENSMUSG00000007564	51792	Ppp2r1a
	ENSMUSG00000007570.16	173.502	-0.121476	0.176654	-0.687651	0.491673	0.823022	ENSMUSG00000007570	72775	Fance
	ENSMUSG00000007589.9	317.963	0.0507483	0.146952	0.345339	0.729839	0.929042	ENSMUSG00000007589	28113	Tinf2
	ENSMUSG00000007591.15	2.4104	-1.49003	1.33791	-1.1137	0.265408		ENSMUSG00000007591	71099	Tssk4
	ENSMUSG00000007594.10	723.818	0.0980078	0.188902	0.518828	0.603881	0.876918	ENSMUSG00000007594	330790	Hapln4
	ENSMUSG00000007603.9	386.58	-0.290246	0.153686	-1.88856	0.0589511	0.336996	ENSMUSG00000007603	224907	Dus3l
	ENSMUSG00000007610.15	62.0375	0.0934991	0.25808	0.362287	0.717138	0.925554	ENSMUSG00000007610	70359	Gtpbp3
	ENSMUSG00000007613.15	612.09	0.19086	0.127675	1.49489	0.134944	0.495124	ENSMUSG00000007613	21812	Tgfbr1
	ENSMUSG00000007617.18	78.6708	-0.0675301	0.24586	-0.274669	0.78357	0.944714	ENSMUSG00000007617	26556	Homer1
	ENSMUSG00000007646.13	32.152	0.226534	0.399221	0.567441	0.570415	0.861982	ENSMUSG00000007646	114714	Rad51c
	ENSMUSG00000007653.12	0						ENSMUSG00000007653	14401	Gabrb2
	ENSMUSG00000007655.16	129.696	-0.951043	0.350307	-2.71488	0.00662996	0.104061	ENSMUSG00000007655	12389	Cav1
	ENSMUSG00000007656.13	995.248	-0.21874	0.15333	-1.4266	0.153697	0.522775	ENSMUSG00000007656	59046	Arpp19
	ENSMUSG00000007659.18	930.366	-0.252867	0.122185	-2.06954	0.0384954	0.274466	ENSMUSG00000007659	12048	Bcl2l1
	ENSMUSG00000007670.10	333.753	-0.06419	0.177118	-0.362415	0.717042	0.925554	ENSMUSG00000007670	16549	Khsrp
	ENSMUSG00000007682.6	0.613953	-2.88567	2.89287	-0.997511	0.318516		ENSMUSG00000007682	13371	Dio2
	ENSMUSG00000007721.6	553.914	-0.173976	0.146313	-1.18907	0.234414	0.626775	ENSMUSG00000007721	234388	Ccdc124
	ENSMUSG00000007739.10	1350.16	-0.150735	0.129339	-1.16543	0.243845	0.636151	ENSMUSG00000007739	12464	Cct4
	ENSMUSG00000007777.9	501.253	0.214366	0.130142	1.64717	0.0995232	0.426136	ENSMUSG00000007777	66050	0610009B22Rik
	ENSMUSG00000007783.10	220.881	0.0510104	0.190756	0.267412	0.789152	0.94605	ENSMUSG00000007783	78070	Cpt1c
	ENSMUSG00000007805.4	3.76119	0.921882	1.41585	0.651115	0.514972		ENSMUSG00000007805	13345	Twist2
	ENSMUSG00000007812.16	400.73	0.290051	0.123497	2.34865	0.0188416	0.189111	ENSMUSG00000007812	72611	Zfp655
	ENSMUSG00000007815.13	2629.94	-0.109585	0.111924	-0.979101	0.32753	0.71245	ENSMUSG00000007815	11848	Rhoa
	ENSMUSG00000007817.15	594.349	-0.176426	0.162254	-1.08735	0.276883	0.668633	ENSMUSG00000007817	328365	Zmiz1
	ENSMUSG00000007827.10	82.5359	0.250044	0.306024	0.817073	0.413887	0.772068	ENSMUSG00000007827	232339	Ankrd26
	ENSMUSG00000007833.15	163.092	0.0121437	0.167043	0.0726982	0.942046	0.986228	ENSMUSG00000007833	69748	Aldh16a1
	ENSMUSG00000007836.6	86.7033	-0.478	0.258991	-1.84563	0.0649466	0.351625	ENSMUSG00000007836	77134	Hnrnpa0
	ENSMUSG00000007837.11	328.24	-0.0512445	0.144385	-0.354915	0.722653	0.927361	ENSMUSG00000007837	65116	Prrg2
	ENSMUSG00000007850.16	1150.13	-0.115015	0.0967562	-1.18871	0.234554	0.62682	ENSMUSG00000007850	59013	Hnrnph1
	ENSMUSG00000007867.9	92.5728	-0.619249	0.284304	-2.17812	0.029397	0.240197	ENSMUSG00000007867	76411	Ift43
	ENSMUSG00000007872.3	442.99	-0.160548	0.263407	-0.609505	0.54219	0.84869	ENSMUSG00000007872	15903	Id3
	ENSMUSG00000007877.2	0.107453	-1.09726	4.08046	-0.268905	0.788003		ENSMUSG00000007877	21393	Tcap
	ENSMUSG00000007880.16	425.135	-0.26212	0.114076	-2.29777	0.0215749	0.20342	ENSMUSG00000007880	93760	Arid1a
	ENSMUSG00000007888.15	249.048	-0.115254	0.71083	-0.16214	0.871195	0.970514	ENSMUSG00000007888	12931	Crlf1
	ENSMUSG00000007891.16	4156.81	-0.175412	0.149983	-1.16954	0.242185	0.634446	ENSMUSG00000007891	13033	Ctsd
	ENSMUSG00000007892.8	717.497	0.0496833	0.173042	0.287117	0.774022	0.941936	ENSMUSG00000007892	56040	Rplp1
	ENSMUSG00000007907.4	0						ENSMUSG00000007907	70977	Cabs1
	ENSMUSG00000007908.14	190.225	-0.0394492	0.167266	-0.235848	0.813551	0.953081	ENSMUSG00000007908	208982	Hmgcll1
	ENSMUSG00000007944.8	14.7522	-0.168949	0.492406	-0.34311	0.731516	0.929256	ENSMUSG00000007944	73032	Ttc9b
	ENSMUSG00000007946.11	12.9925	-0.652124	0.579299	-1.12571	0.260287	0.651265	ENSMUSG00000007946	11859	Phox2a
	ENSMUSG00000007950.9	566.083	0.09234	0.160897	0.573907	0.566031	0.860529	ENSMUSG00000007950	64296	Abhd8
	ENSMUSG00000007987.12	259.007	0.0101132	0.133223	0.0759116	0.939489	0.985048	ENSMUSG00000007987	67286	Ift22
	ENSMUSG00000007989.7	277.752	-0.0657924	0.151968	-0.432937	0.665061	0.907944	ENSMUSG00000007989	14365	Fzd3
	ENSMUSG00000008028.15	10.0705	0.194212	0.654177	0.29688	0.766558		ENSMUSG00000008028	69349	1700008O03Rik
	ENSMUSG00000008035.12	1245.47	0.14481	0.114726	1.26223	0.206867	0.593586	ENSMUSG00000008035	68041	Mid1ip1
	ENSMUSG00000008036.11	645.367	-0.00554335	0.120935	-0.0458373	0.96344	0.992669	ENSMUSG00000008036	232910	Ap2s1
	ENSMUSG00000008090.14	46.528	-0.842912	0.376589	-2.23828	0.0252029	0.221721	ENSMUSG00000008090	116701	Fgfrl1
	ENSMUSG00000008129.14	3.92648	-0.523865	1.06997	-0.489606	0.624413		ENSMUSG00000008129	74666	4930432K21Rik
	ENSMUSG00000008136.14	95.0231	-0.810353	0.417175	-1.94248	0.052079	0.319902	ENSMUSG00000008136	14200	Fhl2
	ENSMUSG00000008140.17	1489.45	0.153939	0.100167	1.53682	0.124337	0.475458	ENSMUSG00000008140	69683	Emc10
	ENSMUSG00000008153.11	260.296	0.181478	0.174732	1.0386	0.298989	0.687867	ENSMUSG00000008153	232370	Clstn3
	ENSMUSG00000008167.14	250.798	-0.363013	0.170811	-2.12523	0.0335675	0.255885	ENSMUSG00000008167	68628	Fbxw9
	ENSMUSG00000008193.13	0.100953	0.82629	4.08046	0.202499	0.839526		ENSMUSG00000008193	272382	Spib
	ENSMUSG00000008200.14	489.518	0.068158	0.117115	0.581974	0.560584	0.858344	ENSMUSG00000008200	55935	Fnbp4
	ENSMUSG00000008206.16	92.9048	-0.213262	0.218729	-0.975007	0.329557	0.713506	ENSMUSG00000008206	67260	Cers4
	ENSMUSG00000008226.14	479.802	0.364423	0.15954	2.28421	0.0223593	0.207037	ENSMUSG00000008226	74616	Scrn3
	ENSMUSG00000008301.11	506.733	-0.243659	0.109847	-2.21816	0.0265436	0.227283	ENSMUSG00000008301	56698	Phax
	ENSMUSG00000008305.18	335.003	-0.438299	0.160191	-2.7361	0.00621715	0.100092	ENSMUSG00000008305	21885	Tle1
	ENSMUSG00000008307.11	39.5835	0.0837719	0.345481	0.242479	0.808409	0.950835	ENSMUSG00000008307	77036	1700109H08Rik
	ENSMUSG00000008318.10	196.637	-0.00584638	0.258217	-0.0226413	0.981936	0.996319	ENSMUSG00000008318	320100	Relt
	ENSMUSG00000008333.12	229.828	-0.17017	0.155834	-1.092	0.274834	0.666367	ENSMUSG00000008333	20639	Snrpb2
	ENSMUSG00000008348.9	1142.22	-0.547811	0.201494	-2.71875	0.00655299	0.103022	ENSMUSG00000008348	22190	Ubc
	ENSMUSG00000008373.16	351.252	-0.170526	0.168765	-1.01043	0.312287	0.700977	ENSMUSG00000008373	68988	Prpf31
	ENSMUSG00000008384.8	151.142	-0.322369	0.22926	-1.40613	0.159686	0.531565	ENSMUSG00000008384	55942	Sertad1
	ENSMUSG00000008393.9	701.739	-0.416292	0.129902	-3.20466	0.00135223	0.0394943	ENSMUSG00000008393	52502	Carhsp1
	ENSMUSG00000008398.15	318.598	-0.201847	0.191734	-1.05274	0.292459	0.683999	ENSMUSG00000008398	13713	Elk3
	ENSMUSG00000008429.8	680.354	0.0376089	0.114818	0.327554	0.743249	0.932394	ENSMUSG00000008429	80517	Herpud2
	ENSMUSG00000008435.15	150.523	-0.11308	0.169204	-0.668303	0.50394	0.829258	ENSMUSG00000008435	108841	Rdh13
	ENSMUSG00000008438.3	1.8505	-0.786176	1.68868	-0.465556	0.641533		ENSMUSG00000008438	56622	Adam21
	ENSMUSG00000008450.8	197.782	0.044046	0.189223	0.232773	0.815938	0.953895	ENSMUSG00000008450	68051	Nutf2
	ENSMUSG00000008461.6	66.9058	-0.389768	0.292447	-1.33278	0.182604	0.562192	ENSMUSG00000008461	14343	Fut1
	ENSMUSG00000008475.13	3127.52	-0.0275388	0.0909354	-0.302839	0.762013	0.937666	ENSMUSG00000008475	67771	Arpc5
	ENSMUSG00000008482.9	0.779638	-0.0713522	2.44024	-0.0292398	0.976673		ENSMUSG00000008482	67504	Rnf151
	ENSMUSG00000008489.18	5.41614	0.98024	0.919869	1.06563	0.286591		ENSMUSG00000008489	15569	Elavl2
	ENSMUSG00000008496.19	4.11669	-0.460638	1.03229	-0.446229	0.655432		ENSMUSG00000008496	18987	Pou2f2
	ENSMUSG00000008540.11	356.928	-1.41022	0.582516	-2.42092	0.0154813	0.168592	ENSMUSG00000008540	56615	Mgst1
	ENSMUSG00000008575.17	176.739	-1.3592	0.35029	-3.88021	0.000104365	0.0070405	ENSMUSG00000008575	18028	Nfib
	ENSMUSG00000008590.4	0.449611	2.42558	3.22543	0.752019	0.45204		ENSMUSG00000008590	57014	Htr3b
	ENSMUSG00000008601.12	425.542	0.00976682	0.121023	0.0807021	0.935679	0.985028	ENSMUSG00000008601	53868	Rab25
	ENSMUSG00000008604.11	508.809	-0.250766	0.124212	-2.01886	0.0435022	0.292901	ENSMUSG00000008604	94232	Ubqln4
	ENSMUSG00000008658.16	2.40949	0.27283	1.27323	0.214282	0.830327		ENSMUSG00000008658	268859	Rbfox1
	ENSMUSG00000008668.15	664.243	-0.137929	0.176893	-0.779728	0.435551	0.786738	ENSMUSG00000008668	20084	Rps18
	ENSMUSG00000008682.13	1487.14	-0.111716	0.106037	-1.05356	0.292085	0.683999	ENSMUSG00000008682	110954	Rpl10
	ENSMUSG00000008683.16	284.773	-0.489733	0.20626	-2.37435	0.0175798	0.18215	ENSMUSG00000008683	267019	Rps15a
	ENSMUSG00000008690.15	769.56	-0.116451	0.119969	-0.970675	0.33171	0.714969	ENSMUSG00000008690	52683	Ncaph2
	ENSMUSG00000008730.17	349.871	-0.0815653	0.134079	-0.608338	0.542963	0.849175	ENSMUSG00000008730	15257	Hipk1
	ENSMUSG00000008734.9	29.0211	-0.945617	0.453462	-2.08533	0.0370393	0.26998	ENSMUSG00000008734	64297	Gprc5b
	ENSMUSG00000008763.16	559.473	0.104972	0.125999	0.833122	0.404776	0.765915	ENSMUSG00000008763	17156	Man1a2
	ENSMUSG00000008789.10	0						ENSMUSG00000008789	73250	Ceacam5
	ENSMUSG00000008813.13	0						ENSMUSG00000008813	219038	Tppp2
	ENSMUSG00000008822.15	216.942	0.134152	0.172452	0.777907	0.436624	0.786945	ENSMUSG00000008822	66204	Acyp1
	ENSMUSG00000008843.4	0						ENSMUSG00000008843	57255	Cldn13
	ENSMUSG00000008845.9	0						ENSMUSG00000008845	93671	Cd163
	ENSMUSG00000008855.17	857.445	0.1416	0.13249	1.06876	0.285178	0.677716	ENSMUSG00000008855	15184	Hdac5
	ENSMUSG00000008859.8	698.261	-0.099	0.150557	-0.657557	0.510823	0.832822	ENSMUSG00000008859	56044	Rala
	ENSMUSG00000008874.3	0.114818	-1.09726	4.08046	-0.268905	0.788003		ENSMUSG00000008874	403395	Clec3a
	ENSMUSG00000008892.12	794.217	0.142874	0.157516	0.907045	0.364383	0.741377	ENSMUSG00000008892	22335	Vdac3
	ENSMUSG00000008932.9	3.03067	0.53247	1.20961	0.440199	0.659793		ENSMUSG00000008932	242607	Slc1a7
	ENSMUSG00000008958.14	579.511	-0.346284	0.134858	-2.56777	0.0102355	0.13297	ENSMUSG00000008958	21427	Vps72
	ENSMUSG00000008976.16	532.438	0.00416256	0.131389	0.0316811	0.974726	0.994642	ENSMUSG00000008976	14390	Gabpa
	ENSMUSG00000008999.7	60.6584	-0.87114	0.442306	-1.96954	0.0488908	0.310968	ENSMUSG00000008999	12162	Bmp7
	ENSMUSG00000009013.5	712.459	-0.521728	0.185114	-2.81842	0.0048261	0.0859564	ENSMUSG00000009013	56455	Dynll1
	ENSMUSG00000009030.14	440.931	0.0783515	0.132157	0.592865	0.553271	0.854702	ENSMUSG00000009030	67466	Pdcl
	ENSMUSG00000009035.15	1189.6	0.189486	0.103637	1.82836	0.0674956	0.359486	ENSMUSG00000009035	223693	Tmem184b
	ENSMUSG00000009070.14	2.0451	0.731744	1.35677	0.539326	0.589662		ENSMUSG00000009070	71236	Rsph14
	ENSMUSG00000009073.16	769.247	0.195369	0.125721	1.554	0.120186	0.467675	ENSMUSG00000009073	18016	Nf2
	ENSMUSG00000009075.2	1089.28	0.166807	0.246899	0.67561	0.499289	0.827048	ENSMUSG00000009075	192650	Cabp7
	ENSMUSG00000009076.10	402.419	0.0855635	0.191091	0.447763	0.654324	0.90265	ENSMUSG00000009076	67178	Zmat5
	ENSMUSG00000009079.16	2575.09	0.0151806	0.0868957	0.174699	0.861317	0.967553	ENSMUSG00000009079	14030	Ewsr1
	ENSMUSG00000009090.17	2066.46	0.188695	0.103613	1.82115	0.0685838	0.36206	ENSMUSG00000009090	11764	Ap1b1
	ENSMUSG00000009092.5	73.3364	0.725391	0.261245	2.77667	0.00549183	0.0929284	ENSMUSG00000009092	70377	Derl3
	ENSMUSG00000009093.7	0						ENSMUSG00000009093	75886	Gstt4
	ENSMUSG00000009097.10	12.5439	-0.503998	0.670038	-0.752193	0.451935	0.797354	ENSMUSG00000009097	21380	Tbx1
	ENSMUSG00000009108.15	134.479	0.576354	0.232525	2.47867	0.0131872	0.154062	ENSMUSG00000009108	14686	Gnat2
	ENSMUSG00000009112.4	342.479	0.131372	0.143177	0.917547	0.358856	0.737182	ENSMUSG00000009112	94044	Bcl2l13
	ENSMUSG00000009114.17	11.7093	0.495819	0.602622	0.822771	0.410638		ENSMUSG00000009114	76964	2610028H24Rik
	ENSMUSG00000009115.5	0.922819	-0.16563	2.52704	-0.065543	0.947742		ENSMUSG00000009115	76573	Spatc1l
	ENSMUSG00000009145.6	16.4926	-0.946892	0.479362	-1.97532	0.0482323	0.308193	ENSMUSG00000009145	93838	Dqx1
	ENSMUSG00000009185.2	0.759979	3.48966	3.13012	1.11486	0.264909		ENSMUSG00000009185	20307	Ccl8
	ENSMUSG00000009207.15	191.499	0.362694	0.184736	1.96331	0.04961	0.313059	ENSMUSG00000009207	69605	Lnpk
	ENSMUSG00000009210.10	2.16004	-1.14113	1.2617	-0.904444	0.36576		ENSMUSG00000009210	75573	Prr29
	ENSMUSG00000009214.9	2.4878	0.985697	1.78586	0.551946	0.580985		ENSMUSG00000009214	66139	Mymk
	ENSMUSG00000009216.7	0.807579	0.678778	2.57566	0.263536	0.792138		ENSMUSG00000009216	109349	Fam163b
	ENSMUSG00000009246.14	389.711	-0.530533	0.240729	-2.20386	0.0275341	0.231856	ENSMUSG00000009246	56843	Trpm5
	ENSMUSG00000009248.6	0.900955	-1.34116	2.1446	-0.625367	0.53173		ENSMUSG00000009248	17173	Ascl2
	ENSMUSG00000009281.6	115.433	-0.0100231	0.218125	-0.0459513	0.963349	0.992669	ENSMUSG00000009281	71660	Rarres2
	ENSMUSG00000009291.13	1627	-0.180679	0.0936585	-1.92913	0.0537153	0.324663	ENSMUSG00000009291	108705	Pttg1ip
	ENSMUSG00000009292.18	94.1179	0.318477	0.327485	0.972495	0.330804	0.714305	ENSMUSG00000009292	28240	Trpm2
	ENSMUSG00000009293.17	691.916	0.0765218	0.121123	0.631767	0.527539	0.841276	ENSMUSG00000009293	22213	Ube2g2
	ENSMUSG00000009350.13	0.435526	2.31423	2.84119	0.814529	0.415342		ENSMUSG00000009350	17523	Mpo
	ENSMUSG00000009356.12	0.107453	-1.09726	4.08046	-0.268905	0.788003		ENSMUSG00000009356	76113	Lpo
	ENSMUSG00000009376.15	331.449	-0.295302	0.178307	-1.65614	0.0976934	0.42176	ENSMUSG00000009376	17295	Met
	ENSMUSG00000009378.4	1433.74	0.250494	0.139116	1.80061	0.0717642	0.370548	ENSMUSG00000009378	240638	Slc16a12
	ENSMUSG00000009394.13	361.773	-0.316727	0.129829	-2.43957	0.0147046	0.163879	ENSMUSG00000009394	20965	Syn2
	ENSMUSG00000009406.13	121.37	-0.0728142	0.210747	-0.345505	0.729715	0.92897	ENSMUSG00000009406	13712	Elk1
	ENSMUSG00000009418.15	607.951	0.0600255	0.12398	0.484154	0.628277	0.890214	ENSMUSG00000009418	215690	Nav1
	ENSMUSG00000009470.17	700.908	0.0628955	0.140461	0.44778	0.654312	0.90265	ENSMUSG00000009470	238799	Tnpo1
	ENSMUSG00000009471.4	0						ENSMUSG00000009471	17927	Myod1
	ENSMUSG00000009487.10	4.33572	2.62751	1.37745	1.90753	0.0564525		ENSMUSG00000009487	18419	Otog
	ENSMUSG00000009535.13	437.001	-0.0892716	0.130138	-0.685978	0.492727	0.823493	ENSMUSG00000009535	67897	Rnmt
	ENSMUSG00000009545.14	84.7337	-0.670976	0.310775	-2.15904	0.0308472	0.24625	ENSMUSG00000009545	16535	Kcnq1
	ENSMUSG00000009549.14	1239.95	0.0358857	0.107344	0.334305	0.738149	0.930453	ENSMUSG00000009549	20813	Srp14
	ENSMUSG00000009551.2	3.91701	0.889877	1.09137	0.815375	0.414858		ENSMUSG00000009551	70730	6330409D20Rik
	ENSMUSG00000009555.16	644.554	-0.208447	0.125633	-1.65918	0.0970795	0.420595	ENSMUSG00000009555	107951	Cdk9
	ENSMUSG00000009563.16	572.436	-0.299354	0.140253	-2.13439	0.0328109	0.251902	ENSMUSG00000009563	30933	Tor2a
	ENSMUSG00000009566.12	170.954	-0.101178	0.176584	-0.572976	0.566661	0.860661	ENSMUSG00000009566	14287	Fpgs
	ENSMUSG00000009569.14	239.896	-0.277172	0.200972	-1.37916	0.167846	0.542501	ENSMUSG00000009569	239719	Mrtfb
	ENSMUSG00000009575.14	321.078	0.0937513	0.16551	0.56644	0.571095	0.862326	ENSMUSG00000009575	12419	Cbx5
	ENSMUSG00000009580.15	0						ENSMUSG00000009580	69592	Odam
	ENSMUSG00000009585.18	386.287	-0.368635	0.177407	-2.07791	0.0377181	0.271763	ENSMUSG00000009585	80287	Apobec3
	ENSMUSG00000009588.9	0						ENSMUSG00000009588	20445	St6galnac1
	ENSMUSG00000009596.9	1.04305	1.98592	2.1677	0.916144	0.359591		ENSMUSG00000009596	74469	Taf7l
	ENSMUSG00000009614.16	40.2174	-0.244275	0.54983	-0.444273	0.656845	0.903463	ENSMUSG00000009614	192166	Sardh
	ENSMUSG00000009621.18	111.73	0.0850809	0.200626	0.424078	0.671509	0.91016	ENSMUSG00000009621	22325	Vav2
	ENSMUSG00000009628.14	11.2554	0.54406	0.600101	0.906614	0.364611		ENSMUSG00000009628	104271	Tex15
	ENSMUSG00000009630.10	478.705	-0.105196	0.229629	-0.458114	0.646871	0.899671	ENSMUSG00000009630	19053	Ppp2cb
	ENSMUSG00000009633.3	15.7509	-0.160299	0.523219	-0.306371	0.759322	0.937067	ENSMUSG00000009633	14373	G0s2
	ENSMUSG00000009640.11	253.101	-0.0120741	0.154309	-0.0782466	0.937632	0.985028	ENSMUSG00000009640	66233	Dmap1
	ENSMUSG00000009646.13	1.54515	-0.163926	1.74067	-0.0941744	0.924971		ENSMUSG00000009646	69836	Pla2g12b
	ENSMUSG00000009647.13	278.498	-0.156198	0.160025	-0.976085	0.329022	0.713248	ENSMUSG00000009647	215999	Mcu
	ENSMUSG00000009654.4	0.573958	-3.00255	2.97639	-1.00879	0.313076		ENSMUSG00000009654	18302	Oit3
	ENSMUSG00000009670.11	17.6586	0.498468	0.552124	0.902819	0.366622	0.742892	ENSMUSG00000009670	83558	Tex11
	ENSMUSG00000009681.10	397.712	0.32431	0.153543	2.11217	0.0346715	0.260909	ENSMUSG00000009681	110279	Bcr
	ENSMUSG00000009687.14	163.073	-0.0866451	0.258411	-0.335299	0.737399	0.930275	ENSMUSG00000009687	18301	Fxyd5
	ENSMUSG00000009731.4	76.098	0.275101	0.284979	0.965338	0.334376	0.716862	ENSMUSG00000009731	16506	Kcnd1
	ENSMUSG00000009733.9	148.835	-0.314484	0.203807	-1.54305	0.122819	0.471514	ENSMUSG00000009733	21422	Tfcp2
	ENSMUSG00000009734.18	17.7245	1.2728	0.48431	2.62806	0.00858723	0.120827	ENSMUSG00000009734	218030	Pou6f2
	ENSMUSG00000009739.17	113.216	-0.24461	0.185867	-1.31605	0.188158	0.56963	ENSMUSG00000009739	19009	Pou6f1
	ENSMUSG00000009741.15	552.542	-0.127386	0.129294	-0.985244	0.324504	0.709914	ENSMUSG00000009741	22221	Ubp1
	ENSMUSG00000009772.15	208.544	0.000489329	0.185877	0.00263254	0.9979	0.999547	ENSMUSG00000009772	74137	Nuak2
	ENSMUSG00000009828.15	91.5372	-0.565692	0.270242	-2.09328	0.0363241	0.267277	ENSMUSG00000009828	56542	Cilk1
	ENSMUSG00000009863.14	1455.81	0.0798607	0.101748	0.78489	0.432518	0.784366	ENSMUSG00000009863	67680	Sdhb
	ENSMUSG00000009876.13	4.24522	-0.598028	0.9087	-0.658114	0.510465		ENSMUSG00000009876	84682	Cox4i2
	ENSMUSG00000009894.15	1129.7	0.0328789	0.0965365	0.340585	0.733416	0.929392	ENSMUSG00000009894	67826	Snap47
	ENSMUSG00000009900.7	0						ENSMUSG00000009900	22416	Wnt3a
	ENSMUSG00000009905.5	301.672	-0.239589	0.167066	-1.4341	0.151544	0.519549	ENSMUSG00000009905	70750	Kdsr
	ENSMUSG00000009907.17	1058.89	-0.00434551	0.104789	-0.0414692	0.966922	0.993136	ENSMUSG00000009907	20479	Vps4b
	ENSMUSG00000009927.9	983.313	0.0286448	0.147898	0.193679	0.846427	0.963201	ENSMUSG00000009927	75617	Rps25
	ENSMUSG00000009941.10	0.415504	-0.135485	3.39296	-0.039931	0.968148		ENSMUSG00000009941	83454	Nxf2
	ENSMUSG00000009995.17	1040.13	-0.0628828	0.116949	-0.537694	0.590788	0.871367	ENSMUSG00000009995	66826	Taz
	ENSMUSG00000010021.13	106.691	0.634539	0.297197	2.13507	0.032755	0.251902	ENSMUSG00000010021	286942	Kif19a
	ENSMUSG00000010025.19	957.034	0.113041	0.111122	1.01727	0.309026	0.697707	ENSMUSG00000010025	11671	Aldh3a2
	ENSMUSG00000010044.12	8.54449	-0.409929	0.727761	-0.563273	0.573249		ENSMUSG00000010044	114602	Zmynd10
	ENSMUSG00000010045.2	497.455	-0.126157	0.122258	-1.03189	0.302124	0.691619	ENSMUSG00000010045	56395	Tmem115
	ENSMUSG00000010047.12	326.714	-0.414388	0.179198	-2.31245	0.0207528	0.199494	ENSMUSG00000010047	15587	Hyal2
	ENSMUSG00000010048.10	148.915	-0.124568	0.219152	-0.568409	0.569758	0.861738	ENSMUSG00000010048	15983	Ifrd2
	ENSMUSG00000010051.15	36.3651	-0.47305	0.328767	-1.43886	0.15019	0.518486	ENSMUSG00000010051	15586	Hyal1
	ENSMUSG00000010054.4	611.593	0.117867	0.1111	1.06091	0.28873	0.681474	ENSMUSG00000010054	80385	Tusc2
	ENSMUSG00000010057.8	293.633	0.152964	0.133102	1.14922	0.250465	0.642002	ENSMUSG00000010057	56032	Nprl2
	ENSMUSG00000010064.15	119.961	-0.937882	0.653591	-1.43497	0.151296	0.519549	ENSMUSG00000010064	76257	Slc38a3
	ENSMUSG00000010066.15	11.2182	0.763569	0.615269	1.24103	0.214594		ENSMUSG00000010066	56808	Cacna2d2
	ENSMUSG00000010067.13	328.99	-0.602286	0.211491	-2.8478	0.00440219	0.0826549	ENSMUSG00000010067	56289	Rassf1
	ENSMUSG00000010080.15	73.9095	-2.12781	0.344605	-6.17462	6.63216e-10	5.94788e-07	ENSMUSG00000010080	71889	Epn3
	ENSMUSG00000010086.17	79.1103	0.687381	0.246856	2.78454	0.00536045	0.0920387	ENSMUSG00000010086	22671	Rnf112
	ENSMUSG00000010095.13	3250.49	0.00407487	0.107305	0.0379745	0.969708	0.993777	ENSMUSG00000010095	17254	Slc3a2
	ENSMUSG00000010097.15	927.878	-0.0753857	0.100785	-0.747989	0.454467	0.79928	ENSMUSG00000010097	53319	Nxf1
	ENSMUSG00000010110.17	1404.93	0.0822007	0.0947971	0.867122	0.385875	0.75449	ENSMUSG00000010110	56389	Stx5a
	ENSMUSG00000010122.14	0.597573	-0.135485	2.78937	-0.0485719	0.96126		ENSMUSG00000010122	67473	Slc47a1
	ENSMUSG00000010136.14	0.405499	0.826293	3.0189	0.273707	0.78431		ENSMUSG00000010136	100503311	Pifo
	ENSMUSG00000010142.12	4.70567	0.384964	1.22756	0.313602	0.753823		ENSMUSG00000010142	57916	Tnfrsf13b
	ENSMUSG00000010154.7	140.841	0.186407	0.181676	1.02604	0.304873	0.694272	ENSMUSG00000010154	234857	Spire2
	ENSMUSG00000010175.13	230.239	0.253194	0.160219	1.58029	0.114039	0.456098	ENSMUSG00000010175	19130	Prox1
	ENSMUSG00000010205.11	0						ENSMUSG00000010205	71766	Raver1
	ENSMUSG00000010277.7	1187.98	-0.0815878	0.162034	-0.503524	0.614596	0.882998	ENSMUSG00000010277	72503	2610507B11Rik
	ENSMUSG00000010290.7	275.412	0.0965856	0.169752	0.568982	0.569368	0.861453	ENSMUSG00000010290	98404	AI597479
	ENSMUSG00000010307.7	196.872	-0.228747	0.18178	-1.25838	0.208256	0.595025	ENSMUSG00000010307	67893	Tmem86a
	ENSMUSG00000010311.15	0.303897	0.826274	4.08046	0.202496	0.839529		ENSMUSG00000010311	269120	Optc
	ENSMUSG00000010342.16	2.25776	0.533826	1.60783	0.332015	0.739878		ENSMUSG00000010342	83560	Tex14
	ENSMUSG00000010358.13	367.772	0.175197	0.146206	1.19829	0.230803	0.623242	ENSMUSG00000010358	70110	Ifi35
	ENSMUSG00000010362.9	120.472	0.0270602	0.215699	0.125453	0.900165	0.977605	ENSMUSG00000010362	66599	Rdm1
	ENSMUSG00000010376.15	766.275	-0.161692	0.128871	-1.25468	0.209594	0.595723	ENSMUSG00000010376	18002	Nedd8
	ENSMUSG00000010392.8	860.086	0.312703	0.107543	2.9077	0.00364096	0.0741142	ENSMUSG00000010392	53334	Gosr1
	ENSMUSG00000010406.12	342.246	0.0206834	0.183262	0.112863	0.910139	0.979995	ENSMUSG00000010406	68836	Mrpl52
	ENSMUSG00000010435.7	8.68573	-2.99204	0.764473	-3.91387	9.08291e-05		ENSMUSG00000010435	78634	Spaca7
	ENSMUSG00000010453.12	552.061	-0.0634611	0.12693	-0.499969	0.617097	0.88382	ENSMUSG00000010453	226976	Kansl3
	ENSMUSG00000010461.15	2.17914	-1.66528	1.55802	-1.06884	0.285141		ENSMUSG00000010461	14051	Eya4
	ENSMUSG00000010476.14	2.4397	3.55616	1.6638	2.13737	0.0325677		ENSMUSG00000010476	13593	Ebf3
	ENSMUSG00000010492.10	135.279	0.068376	0.199455	0.342814	0.731738	0.929256	ENSMUSG00000010492		Uckl1os
	ENSMUSG00000010505.16	241.498	0.190276	0.179019	1.06288	0.287834	0.680556	ENSMUSG00000010505	17932	Myt1
	ENSMUSG00000010517.7	1071.84	0.0233661	0.124926	0.18704	0.851629	0.965481	ENSMUSG00000010517	14084	Faf1
	ENSMUSG00000010538.14	23.4185	-0.439657	0.407114	-1.07994	0.28017	0.671826	ENSMUSG00000010538	76927	Tsacc
	ENSMUSG00000010554.14	318.281	0.0102103	0.133314	0.0765882	0.938951	0.985048	ENSMUSG00000010554	67493	Mettl16
	ENSMUSG00000010592.9	6.92202	0.987597	0.881306	1.12061	0.262456		ENSMUSG00000010592	13164	Dazl
	ENSMUSG00000010601.14	38.9049	-1.35225	0.562899	-2.40229	0.0162928	0.17395	ENSMUSG00000010601	75761	Apol7a
	ENSMUSG00000010607.8	320.745	-0.0756514	0.134361	-0.563045	0.573404	0.863082	ENSMUSG00000010607	66268	Pigyl
	ENSMUSG00000010608.15	887.293	-0.040068	0.11501	-0.348387	0.72755	0.928741	ENSMUSG00000010608	67039	Rbm25
	ENSMUSG00000010609.15	269.865	-0.0796049	0.131598	-0.604909	0.54524	0.850406	ENSMUSG00000010609	19165	Psen2
	ENSMUSG00000010651.4	12.6807	-0.579043	0.548574	-1.05554	0.291177	0.683245	ENSMUSG00000010651	235674	Acaa1b
	ENSMUSG00000010660.3	25.2486	-0.835259	0.451408	-1.85034	0.0642644	0.35042	ENSMUSG00000010660	18799	Plcd1
	ENSMUSG00000010663.5	477.376	-0.0636891	0.116514	-0.546624	0.584637	0.868628	ENSMUSG00000010663	76267	Fads1
	ENSMUSG00000010721.15	160.64	0.020908	0.176622	0.118378	0.905769	0.978738	ENSMUSG00000010721	56873	Lmbr1
	ENSMUSG00000010751.15	109.865	-0.225867	0.267621	-0.843982	0.39868	0.763286	ENSMUSG00000010751	79202	Tnfrsf22
	ENSMUSG00000010755.17	1262.83	-0.0794652	0.106543	-0.745848	0.455759	0.799922	ENSMUSG00000010755	27267	Cars
	ENSMUSG00000010760.5	4.44808	-2.08324	0.969753	-2.14822	0.0316965		ENSMUSG00000010760	22113	Phlda2
	ENSMUSG00000010796.11	0.965251	0.393617	1.90709	0.206396	0.836482		ENSMUSG00000010796	74068	Asz1
	ENSMUSG00000010797.6	4.7001	-0.269478	0.995	-0.270832	0.78652		ENSMUSG00000010797	22413	Wnt2
	ENSMUSG00000010803.13	0.202767	0.826282	4.08046	0.202497	0.839528		ENSMUSG00000010803	14394	Gabra1
	ENSMUSG00000010825.17	3.23465	-1.10548	1.05234	-1.05049	0.293493		ENSMUSG00000010825	170935	Grid2ip
	ENSMUSG00000010830.8	203.46	-0.286188	0.247409	-1.15674	0.247379	0.63932	ENSMUSG00000010830	105785	Kdelr3
	ENSMUSG00000010841.13	0.6363	-1.05154	3.38308	-0.310822	0.755936		ENSMUSG00000010841	75437	Cfap97d1
	ENSMUSG00000010911.12	130.867	-0.115502	0.211365	-0.546458	0.584751	0.868628	ENSMUSG00000010911	56369	Apip
	ENSMUSG00000010914.10	217.658	0.0267958	0.155663	0.17214	0.863327	0.968385	ENSMUSG00000010914	27402	Pdhx
	ENSMUSG00000010936.11	554.03	0.208745	0.141627	1.4739	0.140508	0.502751	ENSMUSG00000010936	234729	Vac14
	ENSMUSG00000011008.13	0.83756	-0.161513	2.15896	-0.0748105	0.940366		ENSMUSG00000011008	68279	Mcoln2
	ENSMUSG00000011034.6	42.1658	-1.79275	0.368967	-4.85884	1.18074e-06	0.000240021	ENSMUSG00000011034	20537	Slc5a1
	ENSMUSG00000011096.17	672.753	-0.0673315	0.112851	-0.596642	0.550746	0.854097	ENSMUSG00000011096	67605	Akt1s1
	ENSMUSG00000011114.18	1968.98	0.0401419	0.138637	0.289548	0.772162	0.941936	ENSMUSG00000011114	21376	Tbrg1
	ENSMUSG00000011118.4	0						ENSMUSG00000011118	208098	Panx3
	ENSMUSG00000011148.14	74.2278	0.466529	0.250077	1.86554	0.0621058	0.345697	ENSMUSG00000011148	11565	Adssl1
	ENSMUSG00000011154.17	0						ENSMUSG00000011154	75556	Cfap161
	ENSMUSG00000011158.8	662.012	-0.201869	0.117263	-1.7215	0.0851598	0.399244	ENSMUSG00000011158	72308	Brf1
	ENSMUSG00000011171.11	58.8506	-0.0739071	0.269599	-0.274137	0.783979	0.944791	ENSMUSG00000011171	22355	Vipr2
	ENSMUSG00000011179.8	606.022	-0.0610181	0.216596	-0.281714	0.778163	0.942924	ENSMUSG00000011179	18263	Odc1
	ENSMUSG00000011254.16	81.0891	-0.110502	0.300048	-0.368282	0.712663	0.924265	ENSMUSG00000011254	66628	Thg1l
	ENSMUSG00000011256.16	27.8346	0.349718	0.504154	0.693673	0.487888	0.821576	ENSMUSG00000011256	11492	Adam19
	ENSMUSG00000011257.19	165.968	-0.240543	0.197874	-1.21564	0.224123	0.615671	ENSMUSG00000011257	230721	Pabpc4
	ENSMUSG00000011263.16	34.8929	0.287491	0.567181	0.506878	0.612241	0.88156	ENSMUSG00000011263	74463	Exoc3l2
	ENSMUSG00000011267.8	7.35522	-0.859405	0.722269	-1.18987	0.234098		ENSMUSG00000011267	63872	Zfp296
	ENSMUSG00000011305.11	4.84113	-2.36793	0.969881	-2.44146	0.0146279		ENSMUSG00000011305	66968	Plin5
	ENSMUSG00000011306.7	490.964	-0.0425689	0.130546	-0.326083	0.744362	0.932961	ENSMUSG00000011306	70616	Sugp1
	ENSMUSG00000011349.5	0						ENSMUSG00000011349	71241	Dmrtc2
	ENSMUSG00000011382.8	82.1106	0.0991533	0.242562	0.408776	0.682704	0.914348	ENSMUSG00000011382	71755	Dhdh
	ENSMUSG00000011427.16	228.794	0.365544	0.202862	1.80193	0.0715558	0.370061	ENSMUSG00000011427	233056	Zfp790
	ENSMUSG00000011463.5	4632.63	-0.712428	0.470136	-1.51537	0.12968	0.484603	ENSMUSG00000011463	76703	Cpb1
	ENSMUSG00000011486.14	0						ENSMUSG00000011486	103775	Slc25a41
	ENSMUSG00000011589.9	6.45662	0.666943	0.84467	0.78959	0.429767		ENSMUSG00000011589	240121	Fsd1
	ENSMUSG00000011632.7	0.92106	-1.01628	2.20321	-0.461275	0.644602		ENSMUSG00000011632	641361	Pinlyp
	ENSMUSG00000011658.16	594.44	0.0169037	0.127714	0.132355	0.894703	0.97597	ENSMUSG00000011658	70300	Fuz
	ENSMUSG00000011751.16	616.224	-0.178338	0.201136	-0.886656	0.375264	0.747977	ENSMUSG00000011751	80297	Sptbn4
	ENSMUSG00000011752.7	288.681	0.0697598	0.16209	0.430378	0.666921	0.908838	ENSMUSG00000011752	18648	Pgam1
	ENSMUSG00000011831.16	311.936	0.0102106	0.15758	0.0647965	0.948336	0.987813	ENSMUSG00000011831	14020	Evi5
	ENSMUSG00000011832.15	216.962	0.1986	0.15517	1.27988	0.200586	0.585523	ENSMUSG00000011832	213027	Evi5l
	ENSMUSG00000011837.4	226.724	-0.00242192	0.146736	-0.0165053	0.986831	0.996967	ENSMUSG00000011837	102209	Snapc2
	ENSMUSG00000011877.13	424.827	0.106841	0.189291	0.56443	0.572462	0.862595	ENSMUSG00000011877	216963	Git1
	ENSMUSG00000011884.13	510.637	-0.0628759	0.132307	-0.475228	0.634624	0.894161	ENSMUSG00000011884	56356	Gltp
	ENSMUSG00000011958.17	306.529	-0.243706	0.204426	-1.19215	0.233203	0.624643	ENSMUSG00000011958	12175	Bnip2
	ENSMUSG00000011960.12	534.794	-0.129471	0.126385	-1.02441	0.30564	0.694756	ENSMUSG00000011960	12455	Ccnt1
	ENSMUSG00000012017.4	104.009	-0.293751	0.21723	-1.35226	0.176293	0.553437	ENSMUSG00000012017	224024	Scarf2
	ENSMUSG00000012042.8	0.114818	-1.09726	4.08046	-0.268905	0.788003		ENSMUSG00000012042	67741	4930579F01Rik
	ENSMUSG00000012076.8	193.146	0.240621	0.155842	1.54401	0.122587	0.470784	ENSMUSG00000012076	52592	Brms1l
	ENSMUSG00000012114.17	648.256	-0.0791606	0.137681	-0.574955	0.565322	0.8604	ENSMUSG00000012114	94112	Med15
	ENSMUSG00000012117.13	806.619	0.41729	0.106548	3.91646	8.98576e-05	0.00661821	ENSMUSG00000012117	67422	Dhdds
	ENSMUSG00000012123.17	16.1217	0.761333	0.508321	1.49774	0.1342	0.493374	ENSMUSG00000012123	230806	Crybg2
	ENSMUSG00000012126.16	352.681	-0.365672	0.152044	-2.40503	0.016171	0.173489	ENSMUSG00000012126	67586	Ubxn11
	ENSMUSG00000012187.13	0.444409	-2.56088	3.22053	-0.795173	0.426513		ENSMUSG00000012187	68393	Mogat1
	ENSMUSG00000012211.13	0.276603	-0.135475	4.08046	-0.0332008	0.973514		ENSMUSG00000012211	75671	Tex22
	ENSMUSG00000012282.2	0						ENSMUSG00000012282	20890	Wnt8a
	ENSMUSG00000012296.16	178.181	-0.203618	0.178157	-1.14292	0.253074	0.645223	ENSMUSG00000012296	74094	Tjap1
	ENSMUSG00000012350.15	328.862	-1.24059	0.235331	-5.27167	1.35189e-07	4.3853e-05	ENSMUSG00000012350	13661	Ehf
	ENSMUSG00000012396.12	0.485881	0.169665	3.17751	0.0533956	0.957417		ENSMUSG00000012396	71950	Nanog
	ENSMUSG00000012405.16	576.339	-0.115535	0.150574	-0.7673	0.442903	0.792055	ENSMUSG00000012405	66480	Rpl15
	ENSMUSG00000012422.14	851.999	0.241664	0.125987	1.91817	0.0550899	0.328343	ENSMUSG00000012422	66074	Tmem167
	ENSMUSG00000012428.9	97.3645	-0.915013	0.692046	-1.32219	0.186106	0.566909	ENSMUSG00000012428	117167	Steap4
	ENSMUSG00000012429.9	286.016	0.151072	0.14035	1.07639	0.281751	0.674451	ENSMUSG00000012429	66308	Mplkip
	ENSMUSG00000012443.4	9.75362	-0.0873237	0.750107	-0.116415	0.907324		ENSMUSG00000012443	16551	Kif11
	ENSMUSG00000012483.4	176.831	0.283679	0.170071	1.66801	0.0953139	0.416805	ENSMUSG00000012483	68240	Rpa3
	ENSMUSG00000012519.14	63.8446	-0.0696098	0.325871	-0.213612	0.83085	0.958252	ENSMUSG00000012519	74568	Mlkl
	ENSMUSG00000012520.10	1.01594	-0.078565	2.17162	-0.036178	0.97114		ENSMUSG00000012520	18935	Phox2b
	ENSMUSG00000012535.14	867.871	0.0978701	0.102397	0.95579	0.339178	0.721699	ENSMUSG00000012535	320938	Tnpo3
	ENSMUSG00000012609.19	196.675	-0.0259629	0.166112	-0.156297	0.875799	0.971821	ENSMUSG00000012609	320244	Ttll5
	ENSMUSG00000012640.16	226.302	0.0271808	0.155272	0.175053	0.861038	0.967383	ENSMUSG00000012640	69930	Zfp715
	ENSMUSG00000012705.16	1.14039	0.816536	2.12124	0.384933	0.700287		ENSMUSG00000012705	57264	Retn
	ENSMUSG00000012777.14	91.6117	-0.242012	0.249173	-0.971261	0.331418	0.714969	ENSMUSG00000012777	100503991	Acp4
	ENSMUSG00000012819.15	2.3997	-0.611321	1.39448	-0.438387	0.661106		ENSMUSG00000012819	22295	Cdh23
	ENSMUSG00000012848.15	1119.18	-0.343636	0.183888	-1.86872	0.0616615	0.344229	ENSMUSG00000012848	20103	Rps5
	ENSMUSG00000012889.8	2.39191	-0.916411	1.25316	-0.731278	0.46461		ENSMUSG00000012889	244550	Podnl1
	ENSMUSG00000013033.16	262.966	-0.08589	0.184419	-0.465734	0.641406	0.897062	ENSMUSG00000013033	330814	Adgrl1
	ENSMUSG00000013076.17	159.556	-0.0468757	0.1626	-0.288289	0.773125	0.941936	ENSMUSG00000013076	75723	Amotl1
	ENSMUSG00000013083.8	32.8994	0.572213	0.362652	1.57786	0.114599	0.457135	ENSMUSG00000013083	69147	2200002J24Rik
	ENSMUSG00000013089.15	93.0537	0.517268	0.26063	1.98468	0.0471797	0.305052	ENSMUSG00000013089	104156	Etv5
	ENSMUSG00000013091.5	4.52493	-0.0999347	0.863005	-0.115799	0.907812		ENSMUSG00000013091	78052	Tmem190
	ENSMUSG00000013150.15	263.675	-0.1244	0.148424	-0.838136	0.401954	0.765596	ENSMUSG00000013150	70575	Gfod2
	ENSMUSG00000013155.10	49.415	-0.842642	0.294148	-2.86468	0.00417426	0.0804012	ENSMUSG00000013155	102124	Enkd1
	ENSMUSG00000013158.6	9.91262	0.290246	0.609368	0.476307	0.633855		ENSMUSG00000013158	71046	4933405L10Rik
	ENSMUSG00000013160.7	1405.97	0.204296	0.11265	1.81355	0.0697471	0.364824	ENSMUSG00000013160	11972	Atp6v0d1
	ENSMUSG00000013236.17	701.364	0.0408727	0.136202	0.30009	0.764109	0.93831	ENSMUSG00000013236	19280	Ptprs
	ENSMUSG00000013275.9	480.445	-0.67688	0.220593	-3.06846	0.00215167	0.0535145	ENSMUSG00000013275	98396	Slc41a1
	ENSMUSG00000013338.16	0.131805	0.82629	4.08046	0.202499	0.839526		ENSMUSG00000013338	74562	Fer1l4
	ENSMUSG00000013353.10	0.114818	-1.09726	4.08046	-0.268905	0.788003		ENSMUSG00000013353	74054	4931406B18Rik
	ENSMUSG00000013367.5	2.83097	-0.479456	1.16114	-0.412918	0.679666		ENSMUSG00000013367	210094	Iglon5
	ENSMUSG00000013415.9	1.26197	-1.22403	2.02131	-0.605566	0.544803		ENSMUSG00000013415	140486	Igf2bp1
	ENSMUSG00000013418.8	2.61331	-1.80839	1.30334	-1.3875	0.165288		ENSMUSG00000013418	14422	B4galnt2
	ENSMUSG00000013419.7	152.665	0.224568	0.196321	1.14388	0.252673	0.644621	ENSMUSG00000013419	270210	Zfp651
	ENSMUSG00000013465.19	879.165	0.0100109	0.108863	0.0919586	0.926731	0.983588	ENSMUSG00000013465	58202	Nelfb
	ENSMUSG00000013483.14	34.4472	-0.246807	0.36314	-0.679646	0.496729	0.825381	ENSMUSG00000013483	170720	Card14
	ENSMUSG00000013495.15	413.4	0.0948113	0.124085	0.764083	0.444818	0.793048	ENSMUSG00000013495	72392	Tmem175
	ENSMUSG00000013523.13	2.30416	0.878061	1.46	0.60141	0.547567		ENSMUSG00000013523	76960	Bcas1
	ENSMUSG00000013539.14	220.991	-0.0278547	0.19126	-0.145638	0.884207	0.973344	ENSMUSG00000013539	27883	Tango2
	ENSMUSG00000013562.12	0.225479	-1.09726	4.08046	-0.268907	0.788001		ENSMUSG00000013562		4833413E03Rik
	ENSMUSG00000013584.5	13.5518	-0.364996	0.679831	-0.536893	0.591342	0.871439	ENSMUSG00000013584	19378	Aldh1a2
	ENSMUSG00000013593.12	3389.2	0.464451	0.213036	2.18015	0.0292466	0.239599	ENSMUSG00000013593	226646	Ndufs2
	ENSMUSG00000013611.14	0.8734	0.4283	2.06878	0.20703	0.835987		ENSMUSG00000013611	66696	Snx31
	ENSMUSG00000013622.15	1488.09	-0.0111079	0.107204	-0.103615	0.917475	0.982308	ENSMUSG00000013622	381629	Atraid
	ENSMUSG00000013629.16	577.564	0.304889	0.12835	2.37546	0.0175273	0.181907	ENSMUSG00000013629	69719	Cad
	ENSMUSG00000013643.13	1.22686	1.74376	1.973	0.883811	0.376798		ENSMUSG00000013643	70163	Lypd8
	ENSMUSG00000013646.17	343.16	-0.171754	0.148996	-1.15274	0.249017	0.63985	ENSMUSG00000013646	79566	Sh3bp5l
	ENSMUSG00000013653.2	0.202943	0	4.08046	0	1		ENSMUSG00000013653	69864	1810065E05Rik
	ENSMUSG00000013662.6	1137.19	0.11105	0.0988893	1.12297	0.261451	0.652708	ENSMUSG00000013662	67979	Atad1
	ENSMUSG00000013663.7	930.436	0.0322976	0.0949978	0.339983	0.733869	0.929392	ENSMUSG00000013663	19211	Pten
	ENSMUSG00000013668.9	0						ENSMUSG00000013668	233918	4933402N03Rik
	ENSMUSG00000013698.12	3002.07	0.0128302	0.0913179	0.1405	0.888265	0.974431	ENSMUSG00000013698	18611	Pea15a
	ENSMUSG00000013701.13	182.611	-0.00444162	0.195919	-0.0226707	0.981913	0.996319	ENSMUSG00000013701	53600	Timm23
	ENSMUSG00000013707.3	6.08305	-0.315733	0.842834	-0.374608	0.707952		ENSMUSG00000013707	69769	Tnfaip8l2
	ENSMUSG00000013736.16	519.972	-0.00184367	0.11495	-0.0160389	0.987203	0.997079	ENSMUSG00000013736	70047	Trnt1
	ENSMUSG00000013766.11	1.75442	-1.25549	1.57499	-0.797145	0.425367		ENSMUSG00000013766	70274	Ly6g6e
	ENSMUSG00000013787.15	668.904	-0.115526	0.108449	-1.06525	0.286761	0.679403	ENSMUSG00000013787	110147	Ehmt2
	ENSMUSG00000013822.7	752.143	0.00468751	0.116109	0.0403716	0.967797	0.993337	ENSMUSG00000013822	66126	Elof1
	ENSMUSG00000013833.15	549.295	0.229316	0.137806	1.66405	0.0961019	0.418928	ENSMUSG00000013833	216154	Med16
	ENSMUSG00000013846.10	89.0699	-0.100284	0.272983	-0.367364	0.713347	0.924376	ENSMUSG00000013846	20442	St3gal1
	ENSMUSG00000013858.14	228.144	-0.0126259	0.160942	-0.0784497	0.93747	0.985028	ENSMUSG00000013858	216157	Tmem259
	ENSMUSG00000013878.18	128.658	-0.0708946	0.179776	-0.394349	0.693323	0.918184	ENSMUSG00000013878	77733	Rnf170
	ENSMUSG00000013921.15	230.262	0.275243	0.183013	1.50395	0.132594	0.490305	ENSMUSG00000013921	76686	Clip3
	ENSMUSG00000013928.13	10.7913	0.260945	0.638979	0.408378	0.682996		ENSMUSG00000013928		Thap8
	ENSMUSG00000013936.12	0.114818	-1.09726	4.08046	-0.268905	0.788003		ENSMUSG00000013936	17906	Myl2
	ENSMUSG00000013973.12	476.535	-0.170164	0.115418	-1.47433	0.140393	0.502751	ENSMUSG00000013973	21945	Dedd
	ENSMUSG00000013974.3	0.229636	-1.92523	4.04475	-0.475983	0.634086		ENSMUSG00000013974	69189	Mcemp1
	ENSMUSG00000013997.10	746.442	-0.145382	0.0958447	-1.51685	0.129303	0.484602	ENSMUSG00000013997	27045	Nit1
	ENSMUSG00000014030.15	0.246269	-1.09726	4.08046	-0.268907	0.788001		ENSMUSG00000014030	18507	Pax5
	ENSMUSG00000014039.18	111.68	-0.149414	0.227134	-0.657823	0.510652	0.832822	ENSMUSG00000014039	114604	Prdm15
	ENSMUSG00000014074.17	191.122	0.234212	0.182915	1.28045	0.200388	0.58516	ENSMUSG00000014074	70238	Rnf168
	ENSMUSG00000014075.15	157.051	0.163691	0.187377	0.87359	0.382341	0.752832	ENSMUSG00000014075	66061	Tctex1d2
	ENSMUSG00000014077.13	593.232	-0.0971291	0.130709	-0.743092	0.457426	0.800587	ENSMUSG00000014077	56398	Chp1
	ENSMUSG00000014104.12	0.214905	-1.84281	4.0527	-0.454711	0.649317		ENSMUSG00000014104	84543	Sval2
	ENSMUSG00000014158.12	36.313	-2.09792	0.512032	-4.09724	4.18104e-05	0.00372773	ENSMUSG00000014158	63873	Trpv4
	ENSMUSG00000014164.15	20.2927	-0.300143	0.486365	-0.617115	0.537159	0.845376	ENSMUSG00000014164	100503085	Klhl3
	ENSMUSG00000014177.10	1636.93	0.239589	0.0983973	2.43492	0.0148952	0.165158	ENSMUSG00000014177	67510	Tvp23b
	ENSMUSG00000014195.15	988.4	-0.0554383	0.0971562	-0.570609	0.568264	0.861123	ENSMUSG00000014195	56354	Dnajc7
	ENSMUSG00000014198.15	25.3287	-0.441403	0.408529	-1.08047	0.279934	0.671471	ENSMUSG00000014198	278304	Zfp385c
	ENSMUSG00000014226.10	1230.44	0.117746	0.113178	1.04036	0.298171	0.687595	ENSMUSG00000014226	12301	Cacybp
	ENSMUSG00000014232.14	137.792	0.328568	0.183234	1.79316	0.0729475	0.374212	ENSMUSG00000014232	76779	Cluap1
	ENSMUSG00000014243.5	199.125	-0.266506	0.157127	-1.69611	0.0898644	0.407102	ENSMUSG00000014243	69747	Zswim7
	ENSMUSG00000014245.8	97.8005	0.0598752	0.22547	0.265557	0.790581	0.946584	ENSMUSG00000014245	327942	Pigl
	ENSMUSG00000014294.4	1159.04	0.101791	0.126257	0.806215	0.420119	0.77644	ENSMUSG00000014294	17991	Ndufa2
	ENSMUSG00000014301.13	116.973	-0.0076186	0.189504	-0.0402028	0.967931	0.993347	ENSMUSG00000014301	66449	Pam16
	ENSMUSG00000014303.13	114.887	-0.0707875	0.20903	-0.338648	0.734875	0.929392	ENSMUSG00000014303	83396	Glis2
	ENSMUSG00000014313.15	1694.55	0.0306999	0.0917279	0.334684	0.737863	0.930275	ENSMUSG00000014313	12864	Cox6c
	ENSMUSG00000014329.14	233.548	-0.768342	0.242267	-3.17147	0.00151672	0.0431416	ENSMUSG00000014329	83675	Bicc1
	ENSMUSG00000014349.7	856.74	0.0635862	0.127012	0.500631	0.616631	0.883401	ENSMUSG00000014349	268470	Ube2z
	ENSMUSG00000014351.12	0.144798	-1.09726	4.08046	-0.268905	0.788003		ENSMUSG00000014351	14607	Gip
	ENSMUSG00000014353.14	484.634	0.0167558	0.117321	0.14282	0.886432	0.973954	ENSMUSG00000014353	72477	Tmem87b
	ENSMUSG00000014355.10	482.144	0.108288	0.112671	0.961104	0.3365	0.719499	ENSMUSG00000014355	17222	Anapc1
	ENSMUSG00000014361.5	17.4908	0.124647	0.468617	0.265988	0.790248	0.946584	ENSMUSG00000014361	17289	Mertk
	ENSMUSG00000014402.15	930.882	-0.177861	0.10869	-1.6364	0.101755	0.430933	ENSMUSG00000014402	22088	Tsg101
	ENSMUSG00000014418.16	236.055	-0.149772	0.168359	-0.889594	0.373684	0.746732	ENSMUSG00000014418	246694	Hps5
	ENSMUSG00000014426.9	476.755	-0.0192465	0.122155	-0.157558	0.874805	0.971821	ENSMUSG00000014426	26407	Map3k4
	ENSMUSG00000014444.17	92.7164	-0.233918	0.368432	-0.634903	0.525492	0.839645	ENSMUSG00000014444	234839	Piezo1
	ENSMUSG00000014453.4	0.480121	2.53776	3.71626	0.682879	0.494683		ENSMUSG00000014453	12143	Blk
	ENSMUSG00000014470.4	419.269	0.0313164	0.144918	0.216098	0.828911	0.957244	ENSMUSG00000014470	68718	Rnf166
	ENSMUSG00000014496.8	187.344	-0.270992	0.211885	-1.27896	0.200911	0.585825	ENSMUSG00000014496	105522	Ankrd28
	ENSMUSG00000014498.9	155.808	-0.0970803	0.176498	-0.550037	0.582294	0.867212	ENSMUSG00000014498	237615	Ankrd52
	ENSMUSG00000014503.15	152.646	-0.0189517	0.171099	-0.110764	0.911803	0.980293	ENSMUSG00000014503	53871	Pkd2l2
	ENSMUSG00000014504.16	627.221	-0.0290929	0.113415	-0.256517	0.797552	0.948423	ENSMUSG00000014504	66384	Srp19
	ENSMUSG00000014529.9	0						ENSMUSG00000014529	75010	Tmbim7
	ENSMUSG00000014542.3	0						ENSMUSG00000014542	51811	Clec4f
	ENSMUSG00000014543.14	0						ENSMUSG00000014543	170733	Klra17
	ENSMUSG00000014547.10	121.552	0.0801827	0.24562	0.32645	0.744084	0.932842	ENSMUSG00000014547	268752	Wdfy2
	ENSMUSG00000014550.14	388.846	0.060599	0.164597	0.368166	0.712749	0.924265	ENSMUSG00000014550	78287	Rbsn
	ENSMUSG00000014551.8	329.048	0.189521	0.136378	1.38967	0.164628	0.538724	ENSMUSG00000014551	64658	Mrps25
	ENSMUSG00000014554.13	390.877	0.0372169	0.132751	0.280351	0.779208	0.943112	ENSMUSG00000014554	27369	Dguok
	ENSMUSG00000014592.20	206.579	0.0914427	0.153613	0.595281	0.551656	0.854341	ENSMUSG00000014592	100072	Camta1
	ENSMUSG00000014599.10	359.622	-0.67192	0.232845	-2.8857	0.00390541	0.0772269	ENSMUSG00000014599	12977	Csf1
	ENSMUSG00000014601.13	465.398	-0.0978928	0.127605	-0.767154	0.44299	0.792055	ENSMUSG00000014601	229707	Strip1
	ENSMUSG00000014602.15	1238.22	0.34256	0.139874	2.44907	0.0143225	0.161698	ENSMUSG00000014602	16560	Kif1a
	ENSMUSG00000014603.3	0						ENSMUSG00000014603	11694	Alx3
	ENSMUSG00000014606.14	872.535	-0.0190322	0.101348	-0.187791	0.851041	0.965118	ENSMUSG00000014606	67863	Slc25a11
	ENSMUSG00000014609.16	0.627639	-0.942645	2.76734	-0.340632	0.733381		ENSMUSG00000014609	11448	Chrne
	ENSMUSG00000014633.15	113.231	0.170545	0.226059	0.754429	0.450592	0.796421	ENSMUSG00000014633	66531	Cmc2
	ENSMUSG00000014668.15	342.438	-0.125182	0.132332	-0.945972	0.344163	0.725483	ENSMUSG00000014668	231600	Chfr
	ENSMUSG00000014686.8	6.3364	-0.423722	0.763672	-0.554848	0.578999		ENSMUSG00000014686	330483	Ceacam16
	ENSMUSG00000014704.10	0.970976	-1.27622	2.03383	-0.627495	0.530334		ENSMUSG00000014704	15399	Hoxa2
	ENSMUSG00000014725.16	0.144798	-1.09726	4.08046	-0.268905	0.788003		ENSMUSG00000014725	13522	Adam28
	ENSMUSG00000014747.6	0.765167	-2.56104	2.51011	-1.02029	0.30759		ENSMUSG00000014747	75305	Ankrd53
	ENSMUSG00000014748.13	1100.46	0.100298	0.105349	0.952049	0.341072	0.723437	ENSMUSG00000014748	21766	Tex261
	ENSMUSG00000014763.8	869.769	-0.0480034	0.130204	-0.368679	0.712367	0.924265	ENSMUSG00000014763	67544	Fam120b
	ENSMUSG00000014767.17	496.422	0.0403477	0.130546	0.309067	0.75727	0.936789	ENSMUSG00000014767	21374	Tbp
	ENSMUSG00000014769.10	1629.6	-0.0777643	0.0980404	-0.793186	0.427669	0.780588	ENSMUSG00000014769	19170	Psmb1
	ENSMUSG00000014771.13	270.215	0.0913893	0.142033	0.643438	0.51994	0.8368	ENSMUSG00000014771	18567	Pdcd2
	ENSMUSG00000014773.13	88.2858	-0.401792	0.256808	-1.56456	0.117685	0.461836	ENSMUSG00000014773	13388	Dll1
	ENSMUSG00000014776.7	167.632	0.323271	0.183232	1.76427	0.0776868	0.384051	ENSMUSG00000014776	78688	Nol3
	ENSMUSG00000014778.10	12.9085	-0.355552	0.547308	-0.649638	0.515926	0.833879	ENSMUSG00000014778	234686	Fhod1
	ENSMUSG00000014782.16	2.16136	0.226856	1.71522	0.132261	0.894778		ENSMUSG00000014782	102075	Plekhg4
	ENSMUSG00000014786.8	4.27747	-1.02473	0.914884	-1.12006	0.262687		ENSMUSG00000014786	277973	Slc9a5
	ENSMUSG00000014791.10	550.425	-0.333235	0.134182	-2.48346	0.0130113	0.15315	ENSMUSG00000014791	234683	Elmo3
	ENSMUSG00000014813.9	63.3637	-0.185146	0.412604	-0.448726	0.653629	0.90265	ENSMUSG00000014813	20855	Stc1
	ENSMUSG00000014837.15	179.471	-0.0620075	0.217006	-0.28574	0.775077	0.942197	ENSMUSG00000014837	74356	4931428F04Rik
	ENSMUSG00000014846.12	83.7021	0.517767	0.290172	1.78435	0.0743672	0.377463	ENSMUSG00000014846	67971	Tppp3
	ENSMUSG00000014850.15	134.057	0.0598733	0.192024	0.311801	0.755192	0.935977	ENSMUSG00000014850	17686	Msh3
	ENSMUSG00000014852.16	6.62891	-0.29573	0.814114	-0.363253	0.716416		ENSMUSG00000014852	279028	Adamts13
	ENSMUSG00000014856.12	594.3	-0.140201	0.111019	-1.26286	0.20664	0.593191	ENSMUSG00000014856	66320	Tmem208
	ENSMUSG00000014859.9	657.972	-0.0298875	0.119382	-0.250351	0.802316	0.94887	ENSMUSG00000014859	104394	E2f4
	ENSMUSG00000014867.9	5763.45	0.105914	0.0887691	1.19314	0.232815	0.624643	ENSMUSG00000014867	20932	Surf4
	ENSMUSG00000014873.15	619.075	0.0431827	0.115253	0.374676	0.707902	0.92391	ENSMUSG00000014873	20931	Surf2
	ENSMUSG00000014905.4	1711.82	0.461463	0.13948	3.30846	0.000938102	0.0315029	ENSMUSG00000014905	27362	Dnajb9
	ENSMUSG00000014907.10	17.3481	-0.116714	0.48514	-0.240579	0.809882	0.951634	ENSMUSG00000014907	234344	Naf1
	ENSMUSG00000014932.15	304.669	-0.057783	0.142336	-0.405962	0.684771	0.91446	ENSMUSG00000014932	22612	Yes1
	ENSMUSG00000014956.15	2554.55	0.0991845	0.0842485	1.17729	0.239082	0.631066	ENSMUSG00000014956	19046	Ppp1cb
	ENSMUSG00000014959.12	2964.93	0.177963	0.096037	1.85307	0.0638721	0.349693	ENSMUSG00000014959	70231	Gorasp2
	ENSMUSG00000014980.14	119.218	0.145031	0.201976	0.718062	0.472719	0.810877	ENSMUSG00000014980	66637	Tsen15
	ENSMUSG00000015001.17	0						ENSMUSG00000015001	18256	Oc90
	ENSMUSG00000015002.18	1093.61	0.100607	0.108488	0.92736	0.353739	0.733557	ENSMUSG00000015002	76740	Efr3a
	ENSMUSG00000015013.9	602.385	0.208676	0.111261	1.87556	0.0607163	0.341889	ENSMUSG00000015013	59005	Trappc2l
	ENSMUSG00000015016.8	165.934	0.288961	0.182123	1.58663	0.112598	0.453184	ENSMUSG00000015016	257633	Acsf3
	ENSMUSG00000015023.7	193.714	-0.132538	0.173505	-0.763889	0.444933	0.793048	ENSMUSG00000015023	13680	Ddx19a
	ENSMUSG00000015027.11	381.283	0.808972	0.171373	4.72055	2.35211e-06	0.000385595	ENSMUSG00000015027	50917	Galns
	ENSMUSG00000015053.14	22.2355	0.564784	0.624503	0.904374	0.365797	0.742503	ENSMUSG00000015053	14461	Gata2
	ENSMUSG00000015083.11	69.2562	-0.0385199	0.250314	-0.153886	0.877699	0.972225	ENSMUSG00000015083	69379	C8g
	ENSMUSG00000015085.8	146.112	-0.0466384	0.222898	-0.209236	0.834264	0.959554	ENSMUSG00000015085	12496	Entpd2
	ENSMUSG00000015087.14	778.768	-0.0312766	0.134158	-0.233133	0.815658	0.953882	ENSMUSG00000015087	227624	Rabl6
	ENSMUSG00000015090.13	6.01904	-1.62577	0.791907	-2.05298	0.0400745		ENSMUSG00000015090	19215	Ptgds
	ENSMUSG00000015092.9	1303.21	0.0491874	0.116296	0.422949	0.672333	0.910174	ENSMUSG00000015092	59022	Edf1
	ENSMUSG00000015093.15	8.99135	-0.718769	0.592366	-1.21339	0.224982		ENSMUSG00000015093	69454	Clic3
	ENSMUSG00000015094.16	1439.92	0.0505865	0.0913855	0.55355	0.579887	0.865572	ENSMUSG00000015094	18146	Npdc1
	ENSMUSG00000015095.12	1010.74	-0.00891285	0.109583	-0.0813345	0.935176	0.984996	ENSMUSG00000015095	30839	Fbxw5
	ENSMUSG00000015112.15	100.188	-0.43985	0.259025	-1.6981	0.0894893	0.407046	ENSMUSG00000015112	50799	Slc25a13
	ENSMUSG00000015120.15	559.843	-0.328666	0.1456	-2.25732	0.0239883	0.214502	ENSMUSG00000015120	22196	Ube2i
	ENSMUSG00000015126.9	366.293	0.00372301	0.140694	0.0264617	0.978889	0.995208	ENSMUSG00000015126	68327	Tsr3
	ENSMUSG00000015127.14	227.092	0.478008	0.162805	2.93609	0.00332381	0.070284	ENSMUSG00000015127	74154	Unkl
	ENSMUSG00000015133.17	82.0813	-1.0533	0.371023	-2.8389	0.00452695	0.083658	ENSMUSG00000015133	233328	Lrrk1
	ENSMUSG00000015134.15	53.6217	-0.483693	0.819304	-0.59037	0.554943	0.85496	ENSMUSG00000015134	56847	Aldh1a3
	ENSMUSG00000015143.15	615.54	-0.738573	0.266953	-2.76668	0.00566304	0.094566	ENSMUSG00000015143	109711	Actn1
	ENSMUSG00000015149.14	669.094	0.0668227	0.116183	0.57515	0.56519	0.8604	ENSMUSG00000015149	64383	Sirt2
	ENSMUSG00000015165.16	1529.61	-0.0579124	0.105929	-0.54671	0.584578	0.868628	ENSMUSG00000015165	15388	Hnrnpl
	ENSMUSG00000015176.11	557.664	-0.130862	0.123413	-1.06035	0.288984	0.681598	ENSMUSG00000015176	70769	Nolc1
	ENSMUSG00000015189.12	395.247	-0.0243777	0.134847	-0.18078	0.85654	0.966675	ENSMUSG00000015189	213819	Casd1
	ENSMUSG00000015202.13	111.836	-0.073862	0.220437	-0.335071	0.737571	0.930275	ENSMUSG00000015202	215748	Cnksr3
	ENSMUSG00000015214.14	254.665	0.0779546	0.147193	0.529606	0.596385	0.873689	ENSMUSG00000015214	53332	Mtmr1
	ENSMUSG00000015217.11	102.746	-0.854116	0.261213	-3.2698	0.00107624	0.034113	ENSMUSG00000015217	15354	Hmgb3
	ENSMUSG00000015222.17	731.279	0.289405	0.125714	2.30208	0.0213305	0.202431	ENSMUSG00000015222	17756	Map2
	ENSMUSG00000015224.10	4.17536	-0.93914	1.05779	-0.88783	0.374632		ENSMUSG00000015224	74519	Cyp2j9
	ENSMUSG00000015242.14	0						ENSMUSG00000015242	73398	Nipsnap3a
	ENSMUSG00000015243.4	1057.05	0.0626075	0.19805	0.316119	0.751912	0.935314	ENSMUSG00000015243	11303	Abca1
	ENSMUSG00000015247.10	587.069	0.256282	0.160099	1.60077	0.109427	0.445714	ENSMUSG00000015247	66536	Nipsnap3b
	ENSMUSG00000015289.4	230.267	-0.151157	0.157978	-0.956823	0.338656	0.721514	ENSMUSG00000015289	66192	Lage3
	ENSMUSG00000015290.15	740.885	0.0360351	0.128293	0.28088	0.778802	0.943076	ENSMUSG00000015290	27643	Ubl4a
	ENSMUSG00000015291.10	3795.71	0.0896661	0.0987536	0.907978	0.36389	0.741099	ENSMUSG00000015291	14567	Gdi1
	ENSMUSG00000015305.6	18.3839	-0.407413	0.452936	-0.899492	0.368391	0.743957	ENSMUSG00000015305	70097	Sash1
	ENSMUSG00000015312.9	191.851	-0.621253	0.29771	-2.08677	0.0369088	0.269498	ENSMUSG00000015312	17873	Gadd45b
	ENSMUSG00000015314.10	1.36147	0.700672	2.08415	0.33619	0.736728		ENSMUSG00000015314	30925	Slamf6
	ENSMUSG00000015316.11	0						ENSMUSG00000015316	27218	Slamf1
	ENSMUSG00000015335.16	220.534	-0.0556811	0.152336	-0.365514	0.714728	0.924697	ENSMUSG00000015335	66220	Zdhhc12
	ENSMUSG00000015337.5	387.337	0.310022	0.127529	2.43099	0.0150578	0.165875	ENSMUSG00000015337	13804	Endog
	ENSMUSG00000015340.10	49.6013	0.288874	0.479169	0.602866	0.546598	0.851393	ENSMUSG00000015340	13058	Cybb
	ENSMUSG00000015341.17	859.358	0.0455001	0.109362	0.416051	0.677372	0.912195	ENSMUSG00000015341	57437	Golga7
	ENSMUSG00000015342.6	214.278	0.186757	0.172514	1.08256	0.279003	0.670821	ENSMUSG00000015342	22439	Xk
	ENSMUSG00000015354.8	33.5435	0.141356	0.373923	0.378036	0.705404	0.922745	ENSMUSG00000015354	76477	Pcolce2
	ENSMUSG00000015355.13	13.1349	0.404976	0.603219	0.671359	0.501992	0.82826	ENSMUSG00000015355	12506	Cd48
	ENSMUSG00000015357.10	1021.51	-0.123958	0.0931088	-1.33132	0.183082	0.56271	ENSMUSG00000015357	270166	Clpx
	ENSMUSG00000015363.13	1141.27	0.207326	0.100347	2.06609	0.0388197	0.27579	ENSMUSG00000015363	67976	Trabd
	ENSMUSG00000015365.15	0						ENSMUSG00000015365	83456	Mov10l1
	ENSMUSG00000015377.10	231.261	-0.139037	0.17832	-0.779705	0.435564	0.786738	ENSMUSG00000015377	69440	Dennd6b
	ENSMUSG00000015396.4	20.136	0.633118	0.590393	1.07237	0.283556	0.675799	ENSMUSG00000015396	12522	Cd83
	ENSMUSG00000015401.12	5417.97	0.0906229	0.148363	0.610821	0.541318	0.848108	ENSMUSG00000015401	57394	Cltrn
	ENSMUSG00000015405.15	150.617	0.604456	0.215488	2.80505	0.00503085	0.0882627	ENSMUSG00000015405	70008	Ace2
	ENSMUSG00000015437.5	0.107453	-1.09726	4.08046	-0.268905	0.788003		ENSMUSG00000015437	14939	Gzmb
	ENSMUSG00000015441.4	0						ENSMUSG00000015441	14943	Gzmf
	ENSMUSG00000015443.9	0						ENSMUSG00000015443	245839	Gzmn
	ENSMUSG00000015451.16	3.98229	1.10887	1.08599	1.02107	0.307221		ENSMUSG00000015451		C4a
	ENSMUSG00000015452.14	3.42602	-0.149535	1.00614	-0.148623	0.881851		ENSMUSG00000015452	11596	Ager
	ENSMUSG00000015461.15	726.429	0.159214	0.148684	1.07082	0.28425	0.676514	ENSMUSG00000015461	12915	Atf6b
	ENSMUSG00000015467.14	24.4843	-0.130013	0.379098	-0.342952	0.731634	0.929256	ENSMUSG00000015467	81701	Egfl8
	ENSMUSG00000015468.14	102.297	-0.0345062	0.377238	-0.0914707	0.927119	0.983588	ENSMUSG00000015468	18132	Notch4
	ENSMUSG00000015474.16	54.2813	-0.281116	0.276681	-1.01603	0.309615	0.697766	ENSMUSG00000015474	54397	Ppt2
	ENSMUSG00000015476.6	94.328	-0.489861	0.26547	-1.84526	0.0649994	0.351786	ENSMUSG00000015476	260297	Prrt1
	ENSMUSG00000015478.13	648.745	0.0673573	0.101304	0.664905	0.506111	0.8303	ENSMUSG00000015478	54197	Rnf5
	ENSMUSG00000015484.3	200.168	0.703596	0.170902	4.11695	3.83916e-05	0.0035049	ENSMUSG00000015484	329274	Fam163a
	ENSMUSG00000015488.14	818.936	0.077667	0.10603	0.732501	0.463863	0.805014	ENSMUSG00000015488	381356	Cacfd1
	ENSMUSG00000015501.10	132.019	-0.0826058	0.202753	-0.407421	0.683699	0.914373	ENSMUSG00000015501	15273	Hivep2
	ENSMUSG00000015519.12	0.107453	-1.09726	4.08046	-0.268905	0.788003		ENSMUSG00000015519	67719	2310057J18Rik
	ENSMUSG00000015522.18	490.101	0.123802	0.143473	0.862893	0.388196	0.75546	ENSMUSG00000015522	11863	Arnt
	ENSMUSG00000015533.9	50.5579	-1.64532	0.512957	-3.20752	0.00133884	0.0393295	ENSMUSG00000015533	16398	Itga2
	ENSMUSG00000015536.14	532.472	0.0972038	0.120778	0.804814	0.420927	0.77644	ENSMUSG00000015536	17434	Mocs2
	ENSMUSG00000015542.17	205.136	-0.133741	0.156931	-0.852224	0.39409	0.760543	ENSMUSG00000015542	66176	Nat9
	ENSMUSG00000015568.16	1470.49	0.608577	0.158509	3.83939	0.000123341	0.00793442	ENSMUSG00000015568	16956	Lpl
	ENSMUSG00000015575.15	2244.33	0.0660507	0.112286	0.588237	0.556374	0.856264	ENSMUSG00000015575	11974	Atp6v0e
	ENSMUSG00000015579.5	0.144798	-1.09726	4.08046	-0.268905	0.788003		ENSMUSG00000015579	18091	Nkx2-5
	ENSMUSG00000015597.17	125.846	0.172516	0.19867	0.868359	0.385198	0.753977	ENSMUSG00000015597	57908	Zfp318
	ENSMUSG00000015599.9	1.9539	1.10176	1.43624	0.767114	0.443014		ENSMUSG00000015599	106763	Ttbk1
	ENSMUSG00000015605.6	192.183	0.0400191	0.177343	0.225659	0.821467	0.95455	ENSMUSG00000015605	20807	Srf
	ENSMUSG00000015619.10	1.1633	-0.128911	1.82681	-0.0705663	0.943743		ENSMUSG00000015619	14462	Gata3
	ENSMUSG00000015627.5	1.23585	-4.32312	2.35459	-1.83604	0.0663522		ENSMUSG00000015627	14464	Gata5
	ENSMUSG00000015647.9	95.9706	-1.64973	0.334403	-4.93336	8.08266e-07	0.00017604	ENSMUSG00000015647	16776	Lama5
	ENSMUSG00000015652.9	138.559	1.11283	0.388578	2.86385	0.0041852	0.0804635	ENSMUSG00000015652	70358	Steap1
	ENSMUSG00000015653.13	340.661	0.476302	0.161743	2.94481	0.00323153	0.0695874	ENSMUSG00000015653	74051	Steap2
	ENSMUSG00000015656.17	5392.24	-0.0159455	0.116611	-0.136741	0.891235	0.975542	ENSMUSG00000015656	15481	Hspa8
	ENSMUSG00000015659.12	54.989	0.273146	0.281615	0.969926	0.332083	0.715105	ENSMUSG00000015659	321007	Serac1
	ENSMUSG00000015665.8	0						ENSMUSG00000015665	245533	Awat1
	ENSMUSG00000015668.13	427.075	0.071217	0.117399	0.606622	0.544102	0.849566	ENSMUSG00000015668	72621	Pdzd11
	ENSMUSG00000015671.11	1515.77	-0.0335017	0.118116	-0.283635	0.77669	0.942919	ENSMUSG00000015671	19166	Psma2
	ENSMUSG00000015672.4	354.034	-0.0978592	0.14424	-0.678448	0.497488	0.825664	ENSMUSG00000015672	75398	Mrpl32
	ENSMUSG00000015697.14	390.667	-0.099294	0.12876	-0.771158	0.440613	0.789933	ENSMUSG00000015697	84505	Setdb1
	ENSMUSG00000015702.13	24.1706	-0.74506	0.460699	-1.61724	0.105827	0.437393	ENSMUSG00000015702	71790	Anxa9
	ENSMUSG00000015709.9	113.228	0.615012	0.283639	2.16829	0.0301369	0.243749	ENSMUSG00000015709	11864	Arnt2
	ENSMUSG00000015711.8	195.41	-0.177016	0.187401	-0.944584	0.344871	0.72623	ENSMUSG00000015711	229589	Prune1
	ENSMUSG00000015714.11	1393.15	-0.181583	0.142553	-1.27379	0.202738	0.588569	ENSMUSG00000015714	76893	Cers2
	ENSMUSG00000015721.18	0						ENSMUSG00000015721	23968	Nlrp5
	ENSMUSG00000015733.13	1946.07	0.00150262	0.0866537	0.0173405	0.986165	0.996957	ENSMUSG00000015733	12343	Capza2
	ENSMUSG00000015745.9	46.9206	0.0317057	0.281334	0.112698	0.91027	0.979995	ENSMUSG00000015745	67220	Plekho1
	ENSMUSG00000015747.5	230.906	0.213278	0.142046	1.50147	0.133233	0.491913	ENSMUSG00000015747	22365	Vps45
	ENSMUSG00000015748.13	230.271	0.0196978	0.156794	0.125629	0.900026	0.977605	ENSMUSG00000015748	70767	Prpf3
	ENSMUSG00000015749.12	1092.82	0.250145	0.11677	2.14221	0.0321768	0.25006	ENSMUSG00000015749	66471	Anp32e
	ENSMUSG00000015750.15	150.294	0.139235	0.178584	0.779661	0.43559	0.786738	ENSMUSG00000015750	226548	Aph1a
	ENSMUSG00000015755.16	145.818	-0.277427	0.190447	-1.45672	0.145194	0.510525	ENSMUSG00000015755	68652	Tab2
	ENSMUSG00000015757.10	498.84	-0.0757869	0.14203	-0.533597	0.59362	0.872248	ENSMUSG00000015757	67418	Ppil4
	ENSMUSG00000015759.11	612.53	0.0911175	0.138368	0.658515	0.510208	0.832781	ENSMUSG00000015759	12793	Cnih1
	ENSMUSG00000015766.14	693.494	0.169762	0.124691	1.36146	0.173369	0.549952	ENSMUSG00000015766	13860	Eps8
	ENSMUSG00000015776.12	646.242	0.41425	0.141648	2.9245	0.00345007	0.0718576	ENSMUSG00000015776	20933	Med22
	ENSMUSG00000015787.15	0.391067	-2.21704	3.97054	-0.558372	0.57659		ENSMUSG00000015787	80908	Abo
	ENSMUSG00000015790.16	515.055	0.0900229	0.12999	0.692535	0.488602	0.822142	ENSMUSG00000015790	20930	Surf1
	ENSMUSG00000015804.14	1276.94	0.0521198	0.107546	0.484629	0.62794	0.890068	ENSMUSG00000015804	66999	Med28
	ENSMUSG00000015806.12	1585.74	0.250962	0.116684	2.15079	0.0314927	0.248196	ENSMUSG00000015806	110391	Qdpr
	ENSMUSG00000015812.8	2.1865	-0.63497	1.45925	-0.435135	0.663464		ENSMUSG00000015812	14714	Gnrh1
	ENSMUSG00000015829.13	121.395	0.100039	0.231339	0.432435	0.665425	0.908148	ENSMUSG00000015829	21960	Tnr
	ENSMUSG00000015837.15	9478.51	0.134212	0.153693	0.87325	0.382527	0.752927	ENSMUSG00000015837	18412	Sqstm1
	ENSMUSG00000015839.6	1070.75	-0.323619	0.157894	-2.0496	0.0404036	0.281554	ENSMUSG00000015839	18024	Nfe2l2
	ENSMUSG00000015843.10	0.71864	1.08605	2.47334	0.439104	0.660586		ENSMUSG00000015843	20183	Rxrg
	ENSMUSG00000015846.14	244.545	-0.0606046	0.189623	-0.319606	0.749267	0.934806	ENSMUSG00000015846	20181	Rxra
	ENSMUSG00000015850.11	50.4482	-1.19162	0.306782	-3.88424	0.000102652	0.0070149	ENSMUSG00000015850	229595	Adamtsl4
	ENSMUSG00000015852.13	4.95338	-0.649834	1.00006	-0.649798	0.515823		ENSMUSG00000015852	80891	Fcrls
	ENSMUSG00000015854.7	0						ENSMUSG00000015854	11801	Cd5l
	ENSMUSG00000015869.16	1035.4	-0.343247	0.1482	-2.31611	0.0205522	0.19819	ENSMUSG00000015869	67763	Prpsap1
	ENSMUSG00000015879.8	7.44508	1.31616	0.822701	1.5998	0.109642		ENSMUSG00000015879	58227	Fam184b
	ENSMUSG00000015880.13	24.4324	-0.212633	0.428273	-0.496491	0.619548	0.885695	ENSMUSG00000015880	54392	Ncapg
	ENSMUSG00000015882.17	353.003	0.144966	0.158951	0.91202	0.361758	0.739325	ENSMUSG00000015882	209707	Lcorl
	ENSMUSG00000015889.8	532.747	-0.136351	0.11271	-1.20975	0.226374	0.61894	ENSMUSG00000015889	16993	Lta4h
	ENSMUSG00000015890.2	4.15141	-0.528123	0.934547	-0.565111	0.571999		ENSMUSG00000015890	71761	Amdhd1
	ENSMUSG00000015932.8	4137.42	-0.39485	0.171338	-2.30452	0.0211937	0.20215	ENSMUSG00000015932	56431	Dstn
	ENSMUSG00000015937.15	1969.79	0.0136798	0.0771328	0.177354	0.85923	0.967281	ENSMUSG00000015937	26914	Macroh2a1
	ENSMUSG00000015942.9	134.901	-0.286127	0.183426	-1.5599	0.118782	0.464825	ENSMUSG00000015942	114674	Gtf2ird2
	ENSMUSG00000015943.11	288.16	-0.0579187	0.147339	-0.393098	0.694247	0.918424	ENSMUSG00000015943	69168	Bola1
	ENSMUSG00000015944.9	1344.75	0.323072	0.114602	2.81909	0.00481604	0.0859564	ENSMUSG00000015944	80909	Castor2
	ENSMUSG00000015947.10	6.07857	0.108339	0.801726	0.135132	0.892508		ENSMUSG00000015947	14129	Fcgr1
	ENSMUSG00000015950.13	17.6937	0.999995	0.551352	1.81371	0.0697218	0.364824	ENSMUSG00000015950	17969	Ncf1
	ENSMUSG00000015957.12	16.0702	-0.194506	0.724112	-0.268614	0.788227	0.945798	ENSMUSG00000015957	22411	Wnt11
	ENSMUSG00000015961.8	431.456	-0.238081	0.166069	-1.43363	0.151678	0.519894	ENSMUSG00000015961	11566	Adss
	ENSMUSG00000015962.5	0.909705	-0.522713	1.88382	-0.277475	0.781416		ENSMUSG00000015962	69428	1700016C15Rik
	ENSMUSG00000015966.17	4.94442	-1.36943	0.934354	-1.46564	0.142745		ENSMUSG00000015966	50905	Il17rb
	ENSMUSG00000015968.17	491.975	0.0930489	0.182194	0.510713	0.609552	0.879809	ENSMUSG00000015968	12289	Cacna1d
	ENSMUSG00000015970.19	112.157	-0.52793	0.195122	-2.70564	0.00681739	0.105843	ENSMUSG00000015970	218865	Chdh
	ENSMUSG00000015971.5	631.273	-0.0236336	0.127953	-0.184705	0.853461	0.966126	ENSMUSG00000015971	56249	Actr8
	ENSMUSG00000015980.14	73.6871	0.266761	0.263577	1.01208	0.311499	0.699814	ENSMUSG00000015980	76612	Lrrc27
	ENSMUSG00000015981.12	2.17865	2.80488	1.60466	1.74796	0.0804716		ENSMUSG00000015981	57740	Stk32c
	ENSMUSG00000015994.10	787.544	0.07184	0.100264	0.716505	0.473679	0.811226	ENSMUSG00000015994	14272	Fnta
	ENSMUSG00000016018.4	593.141	0.0598069	0.114294	0.523275	0.600783	0.875622	ENSMUSG00000016018	72198	Mtrex
	ENSMUSG00000016024.9	82.3182	-2.00123	0.365852	-5.47005	4.49912e-08	1.85388e-05	ENSMUSG00000016024	16803	Lbp
	ENSMUSG00000016028.10	66.759	-0.691219	0.374734	-1.84456	0.0651015	0.352133	ENSMUSG00000016028	12614	Celsr1
	ENSMUSG00000016087.13	24.0194	0.320522	0.413721	0.774729	0.4385	0.788273	ENSMUSG00000016087	14247	Fli1
	ENSMUSG00000016128.14	275.785	-0.064494	0.174146	-0.370344	0.711126	0.924265	ENSMUSG00000016128	243362	Stard13
	ENSMUSG00000016150.15	1.10675	-2.02139	2.05092	-0.985602	0.324329		ENSMUSG00000016150	23963	Tenm1
	ENSMUSG00000016179.11	119.774	0.109186	0.243518	0.448371	0.653886	0.90265	ENSMUSG00000016179	215303	Camk1g
	ENSMUSG00000016181.9	42.6522	0.213574	0.326135	0.654864	0.512555	0.8335	ENSMUSG00000016181	215193	Utp25
	ENSMUSG00000016194.14	31.3295	-0.690871	0.556601	-1.24123	0.21452	0.603539	ENSMUSG00000016194	15483	Hsd11b1
	ENSMUSG00000016200.14	188.016	0.420958	0.158063	2.66323	0.00773941	0.11313	ENSMUSG00000016200	329324	Syt14
	ENSMUSG00000016206.6	178.16	0.311835	0.18343	1.70002	0.0891265	0.407003	ENSMUSG00000016206	14991	H2-M3
	ENSMUSG00000016239.11	10.3743	0.137863	0.649582	0.212233	0.831925		ENSMUSG00000016239	74365	Lonrf3
	ENSMUSG00000016252.7	1039.5	0.151196	0.115272	1.31165	0.189638	0.57184	ENSMUSG00000016252	67126	Atp5e
	ENSMUSG00000016253.12	550.28	-0.0630596	0.109516	-0.5758	0.56475	0.86033	ENSMUSG00000016253	57314	Nelfcd
	ENSMUSG00000016255.5	5.40067	0.618177	0.92531	0.668076	0.504085		ENSMUSG00000016255	545486	Tubb1
	ENSMUSG00000016256.10	1199.63	0.28113	0.159078	1.76725	0.077186	0.38397	ENSMUSG00000016256	64138	Ctsz
	ENSMUSG00000016257.15	610.826	0.110407	0.116636	0.946602	0.343842	0.72547	ENSMUSG00000016257	66390	Prelid3b
	ENSMUSG00000016262.14	197.017	-0.29246	0.184975	-1.58108	0.11386	0.455621	ENSMUSG00000016262	214791	Sertad4
	ENSMUSG00000016283.13	3.5496	2.8517	1.42813	1.99681	0.045846		ENSMUSG00000016283	14990	H2-M2
	ENSMUSG00000016308.12	469.573	-0.109484	0.125772	-0.870493	0.384031	0.753021	ENSMUSG00000016308	22209	Ube2a
	ENSMUSG00000016319.3	3174.32	0.12621	0.137527	0.917714	0.358769	0.737178	ENSMUSG00000016319	11740	Slc25a5
	ENSMUSG00000016327.9	0.186177	0	4.08046	0	1		ENSMUSG00000016327	67821	Atp1b4
	ENSMUSG00000016344.14	323.253	-0.235538	0.204349	-1.15263	0.249064	0.63985	ENSMUSG00000016344	66496	Ppdpf
	ENSMUSG00000016346.17	19.3339	0.568127	0.538138	1.05573	0.291093	0.683245	ENSMUSG00000016346	16536	Kcnq2
	ENSMUSG00000016349.10	17.3977	0.975952	0.524115	1.86209	0.06259	0.346677	ENSMUSG00000016349	13628	Eef1a2
	ENSMUSG00000016356.18	18.2271	-0.645023	0.482431	-1.33703	0.181213	0.560288	ENSMUSG00000016356	73368	Col20a1
	ENSMUSG00000016382.15	485.321	-0.806261	0.269953	-2.98668	0.00282028	0.0636065	ENSMUSG00000016382	102866	Pls3
	ENSMUSG00000016386.15	115.029	-0.0331368	0.221357	-0.149699	0.881002	0.972823	ENSMUSG00000016386	77015	Mpped2
	ENSMUSG00000016409.4	203.416	0.202741	0.177792	1.14033	0.254151	0.646012	ENSMUSG00000016409	67050	Nkap
	ENSMUSG00000016427.7	905.382	0.260017	0.10281	2.52911	0.0114351	0.141165	ENSMUSG00000016427	54405	Ndufa1
	ENSMUSG00000016458.14	1.92167	-0.295884	1.42021	-0.208337	0.834965		ENSMUSG00000016458	22431	Wt1
	ENSMUSG00000016477.18	35.7962	-0.237498	0.328463	-0.723059	0.469644	0.80897	ENSMUSG00000016477	13557	E2f3
	ENSMUSG00000016481.15	782.321	0.241185	0.142362	1.69416	0.0902351	0.407942	ENSMUSG00000016481	12946	Cr1l
	ENSMUSG00000016487.15	805.398	0.211392	0.185476	1.13973	0.2544	0.64643	ENSMUSG00000016487	67533	Ppfibp1
	ENSMUSG00000016493.13	70.1136	0.464223	0.255289	1.81842	0.0689995	0.362747	ENSMUSG00000016493	17221	Cd46
	ENSMUSG00000016494.9	108.019	0.0397012	0.297962	0.133242	0.894002	0.97597	ENSMUSG00000016494	12490	Cd34
	ENSMUSG00000016495.12	310.796	-0.0412183	0.133828	-0.307995	0.758086	0.936793	ENSMUSG00000016495	67759	Plgrkt
	ENSMUSG00000016496.7	170.432	0.754711	0.24694	3.05625	0.00224123	0.0546718	ENSMUSG00000016496	60533	Cd274
	ENSMUSG00000016498.10	0.915298	-2.43106	3.18248	-0.763887	0.444935		ENSMUSG00000016498	58205	Pdcd1lg2
	ENSMUSG00000016503.17	648.964	0.00467578	0.102747	0.0455077	0.963703	0.992669	ENSMUSG00000016503	66596	Gtf3a
	ENSMUSG00000016510.11	638.296	-0.0503196	0.10241	-0.491352	0.623178	0.887692	ENSMUSG00000016510	76366	Mtif3
	ENSMUSG00000016520.7	279.343	-0.164729	0.167972	-0.980691	0.326745	0.712262	ENSMUSG00000016520	140887	Lnx2
	ENSMUSG00000016524.12	0						ENSMUSG00000016524	329244	Il19
	ENSMUSG00000016526.8	172.656	-0.453408	0.202497	-2.23909	0.0251501	0.221513	ENSMUSG00000016526	226419	Dyrk3
	ENSMUSG00000016528.10	793.945	-0.0345812	0.137307	-0.251853	0.801154	0.94887	ENSMUSG00000016528	17164	Mapkapk2
	ENSMUSG00000016529.5	0.851126	0.676661	2.54424	0.265958	0.790271		ENSMUSG00000016529	16153	Il10
	ENSMUSG00000016534.15	5363.41	0.323151	0.136922	2.36011	0.0182696	0.185816	ENSMUSG00000016534	16784	Lamp2
	ENSMUSG00000016541.10	1880.78	-0.0360235	0.0905672	-0.397754	0.690812	0.917274	ENSMUSG00000016541	54138	Atxn10
	ENSMUSG00000016552.13	216.118	0.16837	0.186483	0.90287	0.366595	0.742892	ENSMUSG00000016552	239554	Foxred2
	ENSMUSG00000016554.9	985.93	0.0726552	0.126281	0.575345	0.565058	0.8604	ENSMUSG00000016554	55944	Eif3d
	ENSMUSG00000016559.14	5638.94	-0.860364	0.143236	-6.00661	1.89448e-09	1.52017e-06	ENSMUSG00000016559	15081	H3f3b
	ENSMUSG00000016619.10	595.277	-0.0893546	0.114778	-0.778498	0.436275	0.78685	ENSMUSG00000016619	18141	Nup50
	ENSMUSG00000016624.15	186.976	-0.0148903	0.231696	-0.0642664	0.948758	0.98803	ENSMUSG00000016624	271305	Phf21b
	ENSMUSG00000016626.10	0						ENSMUSG00000016626	76858	Nlrp14
	ENSMUSG00000016637.7	218.625	0.0781586	0.144009	0.542733	0.587314	0.869845	ENSMUSG00000016637	67042	Ift27
	ENSMUSG00000016664.16	666.577	-0.493277	0.178694	-2.76046	0.005772	0.0958785	ENSMUSG00000016664	23970	Pacsin2
	ENSMUSG00000016756.17	0.107453	-1.09726	4.08046	-0.268905	0.788003		ENSMUSG00000016756	12763	Cmah
	ENSMUSG00000016757.11	197.458	-0.178066	0.159682	-1.11513	0.264794	0.656663	ENSMUSG00000016757	223723	Ttll12
	ENSMUSG00000016758.4	81.1551	-0.943424	0.307007	-3.07297	0.00211939	0.0529709	ENSMUSG00000016758	12124	Bik
	ENSMUSG00000016763.15	6.96112	-0.270896	0.752695	-0.359902	0.71892		ENSMUSG00000016763	64706	Scube1
	ENSMUSG00000016831.12	992.329	0.00629831	0.110045	0.0572341	0.954359	0.990278	ENSMUSG00000016831	268741	Tox4
	ENSMUSG00000016833.14	257.734	-0.106883	0.143069	-0.747076	0.455018	0.799522	ENSMUSG00000016833	68735	Mrps18c
	ENSMUSG00000016918.15	42.7145	0.164929	0.636609	0.259075	0.795578	0.947725	ENSMUSG00000016918	240725	Sulf1
	ENSMUSG00000016921.14	2018.51	-0.400994	0.142223	-2.81948	0.00481012	0.0859564	ENSMUSG00000016921	67996	Srsf6
	ENSMUSG00000016933.17	536.984	-0.328373	0.163081	-2.01356	0.0440561	0.294468	ENSMUSG00000016933	18803	Plcg1
	ENSMUSG00000016940.18	283.446	0.301981	0.203206	1.48608	0.137257	0.498019	ENSMUSG00000016940	70382	Kctd2
	ENSMUSG00000016942.6	4.27426	1.58226	1.1243	1.40733	0.159329		ENSMUSG00000016942	71753	Tmprss6
	ENSMUSG00000016946.6	273.011	-0.227791	0.142832	-1.59481	0.110755	0.448371	ENSMUSG00000016946	69259	Kctd5
	ENSMUSG00000016982.6	0.114818	-1.09726	4.08046	-0.268905	0.788003		ENSMUSG00000016982	195236	Pom121l2
	ENSMUSG00000016984.7	129.35	0.134531	0.205342	0.655155	0.512368	0.833489	ENSMUSG00000016984	68145	Etaa1
	ENSMUSG00000016995.17	40.9503	-1.20267	0.558382	-2.15384	0.0312524	0.24739	ENSMUSG00000016995	17183	Matn4
	ENSMUSG00000016998.2	0						ENSMUSG00000016998	20941	Svs4
	ENSMUSG00000017000.2	0.101472	0	4.08046	0	1		ENSMUSG00000017000	20945	Svs6
	ENSMUSG00000017002.14	62.4248	-0.722946	0.532743	-1.35702	0.174774	0.552134	ENSMUSG00000017002	20568	Slpi
	ENSMUSG00000017003.7	0						ENSMUSG00000017003	64335	Svs3a
	ENSMUSG00000017004.7	0						ENSMUSG00000017004	20944	Svs5
	ENSMUSG00000017007.9	138.779	-1.02579	1.09605	-0.935899	0.349325	0.730471	ENSMUSG00000017007	19668	Rbpjl
	ENSMUSG00000017009.3	503.864	-0.728856	0.181187	-4.02267	5.75428e-05	0.00469143	ENSMUSG00000017009	20971	Sdc4
	ENSMUSG00000017049.4	0						ENSMUSG00000017049	67929	Ccdc70
	ENSMUSG00000017057.9	537.343	-0.33727	0.16512	-2.04258	0.0410943	0.284009	ENSMUSG00000017057	16164	Il13ra1
	ENSMUSG00000017064.4	0						ENSMUSG00000017064	28078	Prl5a1
	ENSMUSG00000017119.19	2004.76	0.0855586	0.0973675	0.878718	0.379554	0.751201	ENSMUSG00000017119	17966	Nbr1
	ENSMUSG00000017132.17	492.714	0.0605156	0.124388	0.486506	0.626609	0.890003	ENSMUSG00000017132	19157	Cyth1
	ENSMUSG00000017144.8	147.48	-0.988783	0.300789	-3.28729	0.00101155	0.0330298	ENSMUSG00000017144	74194	Rnd3
	ENSMUSG00000017146.12	6.29505	-0.594428	0.831754	-0.714668	0.474814		ENSMUSG00000017146	12189	Brca1
	ENSMUSG00000017165.1	1.59065	0.249567	1.72891	0.144349	0.885224		ENSMUSG00000017165	14459	Gast
	ENSMUSG00000017167.6	46.4375	0.0668902	0.314505	0.212684	0.831573	0.958532	ENSMUSG00000017167	53321	Cntnap1
	ENSMUSG00000017176.17	277.124	-0.157904	0.143682	-1.09898	0.271777	0.66222	ENSMUSG00000017176	68106	Nt5c3b
	ENSMUSG00000017188.3	1488.18	0.179778	0.0979926	1.83461	0.0665638	0.3564	ENSMUSG00000017188	52469	Coa3
	ENSMUSG00000017195.15	9.65619	0.185013	0.651955	0.283782	0.776577		ENSMUSG00000017195	69376	Zpbp2
	ENSMUSG00000017204.4	447.83	0.632283	0.512343	1.2341	0.217165	0.606319	ENSMUSG00000017204	57911	Gsdma
	ENSMUSG00000017210.14	512.171	0.18313	0.108288	1.69114	0.0908095	0.40879	ENSMUSG00000017210	23989	Med24
	ENSMUSG00000017211.14	1.08908	-2.40434	2.37976	-1.01033	0.312338		ENSMUSG00000017211	76758	Gsdma2
	ENSMUSG00000017221.14	1386.06	0.0079427	0.109049	0.0728364	0.941936	0.986181	ENSMUSG00000017221	22123	Psmd3
	ENSMUSG00000017264.16	565.055	-0.0773435	0.10822	-0.714687	0.474803	0.812206	ENSMUSG00000017264	50912	Exosc10
	ENSMUSG00000017286.15	587.347	0.0648823	0.111448	0.582176	0.560448	0.858344	ENSMUSG00000017286	67201	Glod4
	ENSMUSG00000017288.15	498.147	-0.0957378	0.118845	-0.805568	0.420492	0.77644	ENSMUSG00000017288	68299	Vps53
	ENSMUSG00000017291.13	300.662	-0.133771	0.144383	-0.926501	0.354186	0.733784	ENSMUSG00000017291	216965	Taok1
	ENSMUSG00000017299.13	463.112	-0.211112	0.135773	-1.55489	0.119972	0.467082	ENSMUSG00000017299	76233	Dnttip1
	ENSMUSG00000017300.9	0.114818	-1.09726	4.08046	-0.268905	0.788003		ENSMUSG00000017300	21925	Tnnc2
	ENSMUSG00000017307.16	172.161	0.300121	0.166127	1.80657	0.070829	0.367549	ENSMUSG00000017307	170789	Acot8
	ENSMUSG00000017309.11	25.3559	1.22111	0.58617	2.08321	0.0372324	0.270307	ENSMUSG00000017309	52685	Cd300lg
	ENSMUSG00000017310.7	0						ENSMUSG00000017310	78239	Spint4
	ENSMUSG00000017311.15	11644.9	0.837871	0.179799	4.66005	3.16126e-06	0.000486834	ENSMUSG00000017311	217212	Pyy
	ENSMUSG00000017314.12	173.045	0.106814	0.200899	0.531682	0.594946	0.872839	ENSMUSG00000017314	50997	Mpp2
	ENSMUSG00000017316.13	20597.4	0.0101954	0.474597	0.0214822	0.982861	0.996346	ENSMUSG00000017316	19064	Ppy
	ENSMUSG00000017344.4	56.5473	-0.788621	0.472932	-1.66752	0.0954118	0.416805	ENSMUSG00000017344	22370	Vtn
	ENSMUSG00000017376.15	143.784	-0.0452993	0.186749	-0.242568	0.80834	0.950835	ENSMUSG00000017376	18099	Nlk
	ENSMUSG00000017386.10	276.412	-0.80695	0.267601	-3.0155	0.00256554	0.0600834	ENSMUSG00000017386	22032	Traf4
	ENSMUSG00000017390.15	182.173	0.481485	0.27823	1.73053	0.0835357	0.395633	ENSMUSG00000017390	11676	Aldoc
	ENSMUSG00000017400.10	6.91914	0.407287	0.74178	0.549068	0.582959		ENSMUSG00000017400	217154	Stac2
	ENSMUSG00000017404.12	802.054	-0.0231073	0.163905	-0.14098	0.887886	0.974431	ENSMUSG00000017404	19921	Rpl19
	ENSMUSG00000017405.14	55.6457	-0.847861	0.309459	-2.73982	0.00614731	0.0995982	ENSMUSG00000017405	140859	Nek8
	ENSMUSG00000017412.15	39.9278	0.0595158	0.290743	0.204702	0.837805	0.960415	ENSMUSG00000017412	12298	Cacnb4
	ENSMUSG00000017417.14	8.61343	-0.0570051	0.682928	-0.0834716	0.933477		ENSMUSG00000017417	72324	Plxdc1
	ENSMUSG00000017418.13	63.9819	0.220196	0.264764	0.831669	0.405596	0.766224	ENSMUSG00000017418	75869	Arl5b
	ENSMUSG00000017421.18	1526.37	0.12604	0.0948974	1.32818	0.18412	0.564306	ENSMUSG00000017421	22680	Zfp207
	ENSMUSG00000017428.16	1097.17	-0.105298	0.102086	-1.03147	0.302321	0.691759	ENSMUSG00000017428	69077	Psmd11
	ENSMUSG00000017446.14	32.1739	-0.828735	0.602334	-1.37587	0.168861	0.543912	ENSMUSG00000017446	56745	C1qtnf1
	ENSMUSG00000017453.4	3.64896	-0.249846	1.03646	-0.241057	0.809511		ENSMUSG00000017453	19193	Pipox
	ENSMUSG00000017466.9	476.856	-0.686654	0.259892	-2.64207	0.00824004	0.11812	ENSMUSG00000017466	21858	Timp2
	ENSMUSG00000017478.15	312.329	-0.0529518	0.150625	-0.351547	0.725178	0.928122	ENSMUSG00000017478	76014	Zc3h18
	ENSMUSG00000017485.11	487.678	-0.0178305	0.124913	-0.142743	0.886493	0.973954	ENSMUSG00000017485	21974	Top2b
	ENSMUSG00000017491.9	9.78639	-0.61616	0.638995	-0.964264	0.334913		ENSMUSG00000017491	218772	Rarb
	ENSMUSG00000017493.12	91.9855	0.364437	0.696827	0.522995	0.600978	0.875622	ENSMUSG00000017493	16010	Igfbp4
	ENSMUSG00000017499.15	6.15332	1.00724	0.908412	1.10879	0.267522		ENSMUSG00000017499	23834	Cdc6
	ENSMUSG00000017548.15	361.111	0.0113149	0.181816	0.0622325	0.950378	0.988876	ENSMUSG00000017548	52615	Suz12
	ENSMUSG00000017550.14	22.1791	-0.29551	0.424109	-0.696778	0.485942	0.819543	ENSMUSG00000017550	237877	Atad5
	ENSMUSG00000017561.16	112.975	-0.103452	0.220447	-0.469282	0.638868	0.896207	ENSMUSG00000017561	54394	Crlf3
	ENSMUSG00000017588.2	0.428246	-0.135484	3.01581	-0.0449246	0.964167		ENSMUSG00000017588	16675	Krt27
	ENSMUSG00000017607.9	1.95623	0.760906	1.43015	0.532047	0.594693		ENSMUSG00000017607	217169	Tns4
	ENSMUSG00000017615.12	768.148	-0.186772	0.162163	-1.15176	0.249421	0.640396	ENSMUSG00000017615	21927	Tnfaip1
	ENSMUSG00000017631.18	725.752	0.302817	0.14112	2.1458	0.0318886	0.249546	ENSMUSG00000017631	109934	Abr
	ENSMUSG00000017639.13	51.4112	0.561874	0.297184	1.89066	0.0586695	0.336823	ENSMUSG00000017639	268451	Rab11fip4
	ENSMUSG00000017652.16	78.6635	-0.24823	0.362658	-0.684474	0.493676	0.824068	ENSMUSG00000017652	21939	Cd40
	ENSMUSG00000017664.16	561.368	0.0941874	0.117052	0.804664	0.421013	0.77644	ENSMUSG00000017664	228875	Slc35c2
	ENSMUSG00000017667.9	104.817	0.481171	0.19842	2.42501	0.0153079	0.167661	ENSMUSG00000017667	228876	Zfp334
	ENSMUSG00000017670.16	543.756	0.130415	0.133169	0.979318	0.327423	0.712415	ENSMUSG00000017670	140579	Elmo2
	ENSMUSG00000017677.11	274.585	-0.780603	0.22959	-3.39998	0.000673911	0.0250578	ENSMUSG00000017677	78889	Wsb1
	ENSMUSG00000017679.16	326.797	0.232475	0.14775	1.57343	0.115618	0.458205	ENSMUSG00000017679	76080	Ttpal
	ENSMUSG00000017686.17	822.797	0.14138	0.10239	1.3808	0.16734	0.541923	ENSMUSG00000017686	59040	Rhot1
	ENSMUSG00000017688.14	32.4083	0.721853	0.387706	1.86186	0.0626229	0.346677	ENSMUSG00000017688	30942	Hnf4g
	ENSMUSG00000017692.8	176.398	-0.0979412	0.232477	-0.421294	0.673541	0.911032	ENSMUSG00000017692	246104	Rhbdl3
	ENSMUSG00000017697.3	33.2214	0.210774	0.393003	0.536317	0.591739	0.871563	ENSMUSG00000017697	11486	Ada
	ENSMUSG00000017707.9	3195.44	-0.183961	0.144822	-1.27025	0.203995	0.589546	ENSMUSG00000017707	26943	Serinc3
	ENSMUSG00000017713.9	143.1	0.0153574	0.205318	0.074798	0.940375	0.985277	ENSMUSG00000017713	71776	Tha1
	ENSMUSG00000017715.11	399.58	0.0307255	0.137552	0.223375	0.823244	0.955373	ENSMUSG00000017715	74451	Pgs1
	ENSMUSG00000017716.15	12.3524	-0.821564	0.697562	-1.17776	0.238891	0.630831	ENSMUSG00000017716	11799	Birc5
	ENSMUSG00000017718.15	19.694	0.149728	0.427598	0.350162	0.726217	0.92823	ENSMUSG00000017718	71562	Afmid
	ENSMUSG00000017720.2	2.97764	0.18036	1.05214	0.171421	0.863893		ENSMUSG00000017720	73603	Trp53tg5
	ENSMUSG00000017721.15	278.92	0.195187	0.154133	1.26635	0.205387	0.59131	ENSMUSG00000017721	78928	Pigt
	ENSMUSG00000017723.11	48.0407	-2.45313	0.560657	-4.37546	1.21179e-05	0.00144336	ENSMUSG00000017723	67701	Wfdc2
	ENSMUSG00000017724.14	15.5188	-1.47487	0.785579	-1.87743	0.0604598	0.341627	ENSMUSG00000017724	18612	Etv4
	ENSMUSG00000017733.4	0						ENSMUSG00000017733	75526	Eppin
	ENSMUSG00000017734.15	43.2648	0.266287	0.306689	0.868264	0.38525	0.753982	ENSMUSG00000017734	52840	Dbndd2
	ENSMUSG00000017737.2	94.5614	0.588075	1.56956	0.374674	0.707903	0.92391	ENSMUSG00000017737	17395	Mmp9
	ENSMUSG00000017740.17	52.966	-0.258528	0.276858	-0.933791	0.350412	0.731132	ENSMUSG00000017740	57138	Slc12a5
	ENSMUSG00000017747.13	169.575	-0.0972782	0.163637	-0.594475	0.552195	0.854466	ENSMUSG00000017747	80860	Ghdc
	ENSMUSG00000017754.13	174.515	0.253242	0.16438	1.54059	0.123416	0.472884	ENSMUSG00000017754	18830	Pltp
	ENSMUSG00000017756.9	1163.4	-0.0337918	0.162829	-0.207529	0.835597	0.959778	ENSMUSG00000017756	20499	Slc12a7
	ENSMUSG00000017760.16	2409.67	-0.0266242	0.110871	-0.240137	0.810224	0.951692	ENSMUSG00000017760	19025	Ctsa
	ENSMUSG00000017764.2	277.107	0.0799436	0.144263	0.55415	0.579476	0.865508	ENSMUSG00000017764	71971	Zswim1
	ENSMUSG00000017765.17	191.15	-0.401405	0.21392	-1.87642	0.0605976	0.341774	ENSMUSG00000017765	20498	Slc12a4
	ENSMUSG00000017767.3	57.3035	0.292604	0.282973	1.03404	0.30112	0.690045	ENSMUSG00000017767	75642	Spata25
	ENSMUSG00000017774.19	1053.99	-0.207731	0.188215	-1.10369	0.269727	0.660816	ENSMUSG00000017774	17913	Myo1c
	ENSMUSG00000017776.15	829.95	-0.104628	0.138816	-0.753721	0.451017	0.796594	ENSMUSG00000017776	12928	Crk
	ENSMUSG00000017778.14	436.772	-0.0760953	0.136948	-0.555651	0.57845	0.865464	ENSMUSG00000017778	12867	Cox7c
	ENSMUSG00000017781.17	1395.15	-0.0966705	0.112957	-0.855817	0.392099	0.758526	ENSMUSG00000017781	18738	Pitpna
	ENSMUSG00000017801.15	566.941	0.143846	0.126421	1.13783	0.25519	0.646517	ENSMUSG00000017801	21428	Mlx
	ENSMUSG00000017802.14	502.194	0.0989714	0.157424	0.628694	0.529549	0.842046	ENSMUSG00000017802	67998	Retreg3
	ENSMUSG00000017817.11	5.6117	-0.773807	0.919487	-0.841563	0.400032		ENSMUSG00000017817	59091	Jph2
	ENSMUSG00000017830.15	57.9275	0.566903	0.305501	1.85565	0.0635036	0.34926	ENSMUSG00000017830	80861	Dhx58
	ENSMUSG00000017831.8	1123.65	0.0804059	0.101659	0.790936	0.428982	0.78214	ENSMUSG00000017831	271457	Rab5a
	ENSMUSG00000017832.2	0.309878	-0.135481	3.69412	-0.0366748	0.970744		ENSMUSG00000017832	75482	Hspb9
	ENSMUSG00000017837.12	702.409	0.000799834	0.116066	0.00689119	0.994502	0.999005	ENSMUSG00000017837	71966	Nkiras2
	ENSMUSG00000017843.14	1076.91	0.0445778	0.101335	0.439906	0.660005	0.905108	ENSMUSG00000017843	26931	Ppp2r5c
	ENSMUSG00000017858.12	606.681	0.246442	0.124792	1.97481	0.0482893	0.308362	ENSMUSG00000017858	245866	Ift52
	ENSMUSG00000017861.11	10.4794	-1.33923	0.637553	-2.10058	0.0356779		ENSMUSG00000017861	17865	Mybl2
	ENSMUSG00000017868.16	348.604	-0.0314266	0.199032	-0.157897	0.874538	0.971808	ENSMUSG00000017868	27219	Sgk2
	ENSMUSG00000017897.18	13.2035	-1.35389	0.561067	-2.41307	0.0158188	0.171166	ENSMUSG00000017897	14049	Eya2
	ENSMUSG00000017922.14	0						ENSMUSG00000017922	27372	Prl3c1
	ENSMUSG00000017929.13	241.46	0.0326446	0.166593	0.195954	0.844646	0.962647	ENSMUSG00000017929	56336	B4galt5
	ENSMUSG00000017943.15	633.55	0.302868	0.155343	1.94967	0.0512151	0.317458	ENSMUSG00000017943	228858	Gdap1l1
	ENSMUSG00000017950.16	422.477	-0.200894	0.179197	-1.12108	0.262254	0.653322	ENSMUSG00000017950	15378	Hnf4a
	ENSMUSG00000017969.13	49.7897	0.184075	0.291092	0.63236	0.527152	0.841038	ENSMUSG00000017969	19223	Ptgis
	ENSMUSG00000017978.18	101.004	-0.0597	0.202026	-0.295507	0.767607	0.939617	ENSMUSG00000017978	320405	Cadps2
	ENSMUSG00000017999.16	340.829	-0.181394	0.15945	-1.13762	0.255279	0.646517	ENSMUSG00000017999	228889	Ddx27
	ENSMUSG00000018001.18	183.58	-0.180473	0.199678	-0.903819	0.366092	0.742546	ENSMUSG00000018001	19159	Cyth3
	ENSMUSG00000018008.8	33.2363	0.500142	0.401847	1.24461	0.213277	0.601594	ENSMUSG00000018008	72318	Cyth4
	ENSMUSG00000018012.11	37.1702	-0.0828923	0.366653	-0.226079	0.82114	0.95455	ENSMUSG00000018012	170758	Rac3
	ENSMUSG00000018040.9	602.173	-0.0958322	0.148152	-0.64685	0.517729	0.835531	ENSMUSG00000018040	74778	Rrp7a
	ENSMUSG00000018042.18	7213.37	-0.0421238	0.10546	-0.39943	0.689576	0.916989	ENSMUSG00000018042	109754	Cyb5r3
	ENSMUSG00000018068.13	257.515	0.224393	0.166969	1.34392	0.178975	0.556642	ENSMUSG00000018068	70422	Ints2
	ENSMUSG00000018076.12	168.436	0.137509	0.211258	0.650906	0.515107	0.833505	ENSMUSG00000018076	76199	Med13l
	ENSMUSG00000018102.5	896.958	-0.0456081	0.11175	-0.408125	0.683182	0.914348	ENSMUSG00000018102	68024	H2bc4
	ENSMUSG00000018126.15	13.9841	0.541011	0.546911	0.989213	0.322559	0.708301	ENSMUSG00000018126	207495	Baiap2l2
	ENSMUSG00000018143.10	407.513	-0.26297	0.150078	-1.75223	0.079735	0.387734	ENSMUSG00000018143	17135	Mafk
	ENSMUSG00000018160.15	326.076	0.014671	0.153346	0.0956724	0.923781	0.983588	ENSMUSG00000018160	19014	Med1
	ENSMUSG00000018166.8	204.984	-1.25707	0.300864	-4.1782	2.93829e-05	0.00292792	ENSMUSG00000018166	13867	Erbb3
	ENSMUSG00000018167.10	269.872	-0.134113	0.145467	-0.921949	0.356555	0.735893	ENSMUSG00000018167	59045	Stard3
	ENSMUSG00000018168.8	77.6602	0.239142	0.240302	0.995172	0.319652	0.706798	ENSMUSG00000018168	22780	Ikzf3
	ENSMUSG00000018169.12	35.0022	0.144591	0.37202	0.388665	0.697524	0.919327	ENSMUSG00000018169	17305	Mfng
	ENSMUSG00000018171.9	1350.74	-0.0703785	0.140361	-0.50141	0.616083	0.883401	ENSMUSG00000018171	75909	Vmp1
	ENSMUSG00000018189.12	363.38	-0.196519	0.1666	-1.17958	0.238167	0.630831	ENSMUSG00000018189	56207	Uchl5
	ENSMUSG00000018196.18	348.002	0.101087	0.121394	0.83272	0.405003	0.765915	ENSMUSG00000018196	69367	Glrx2
	ENSMUSG00000018199.9	432.563	0.174952	0.128269	1.36395	0.172584	0.549337	ENSMUSG00000018199	20822	Ro60
	ENSMUSG00000018209.15	402.602	0.0223967	0.164061	0.136515	0.891415	0.975542	ENSMUSG00000018209	58231	Stk4
	ENSMUSG00000018211.13	6.95918	-0.721114	0.844781	-0.853611	0.393321		ENSMUSG00000018211	192201	Wfdc15b
	ENSMUSG00000018217.12	40.7731	0.381091	0.322809	1.18055	0.237782	0.630583	ENSMUSG00000018217	18858	Pmp22
	ENSMUSG00000018238.6	3.11827	0.0544602	1.15906	0.0469866	0.962524		ENSMUSG00000018238	14566	Gdf9
	ENSMUSG00000018239.9	141.531	-0.0398254	0.175927	-0.226375	0.82091	0.95455	ENSMUSG00000018239	67966	Zcchc10
	ENSMUSG00000018259.13	0						ENSMUSG00000018259	13529	Prl8a2
	ENSMUSG00000018263.11	0						ENSMUSG00000018263	21388	Tbx5
	ENSMUSG00000018286.6	1676.44	-0.116328	0.12939	-0.899054	0.368624	0.743957	ENSMUSG00000018286	19175	Psmb6
	ENSMUSG00000018287.12	521.751	0.0359566	0.11725	0.306666	0.759098	0.93695	ENSMUSG00000018287	216873	Spag7
	ENSMUSG00000018293.4	3682.85	-0.463525	0.201394	-2.30158	0.021359	0.202431	ENSMUSG00000018293	18643	Pfn1
	ENSMUSG00000018322.10	672.462	-0.110571	0.111491	-0.991751	0.321319	0.707553	ENSMUSG00000018322	67145	Tomm34
	ENSMUSG00000018326.9	1653.09	-0.128088	0.111672	-1.147	0.251382	0.643264	ENSMUSG00000018326	54401	Ywhab
	ENSMUSG00000018334.18	9.86705	-0.124323	0.692587	-0.179505	0.857541		ENSMUSG00000018334	16706	Ksr1
	ENSMUSG00000018339.11	4853.03	0.457122	0.197938	2.30942	0.0209205	0.200381	ENSMUSG00000018339	14778	Gpx3
	ENSMUSG00000018340.13	1437.23	0.170786	0.124702	1.36955	0.170828	0.546692	ENSMUSG00000018340	11749	Anxa6
	ENSMUSG00000018341.12	1.62132	-1.10968	1.51188	-0.733974	0.462965		ENSMUSG00000018341	16162	Il12rb2
	ENSMUSG00000018347.16	165.695	-0.256412	0.202166	-1.26833	0.204681	0.590592	ENSMUSG00000018347	52712	Zkscan6
	ENSMUSG00000018362.14	560.225	0.101577	0.108553	0.935735	0.34941	0.730471	ENSMUSG00000018362	16647	Kpna2
	ENSMUSG00000018363.16	201.524	-0.180583	0.179939	-1.00358	0.315583	0.703494	ENSMUSG00000018363	66313	Smurf2
	ENSMUSG00000018372.13	118.572	-0.164434	0.18972	-0.866719	0.386096	0.75449	ENSMUSG00000018372	320162	Cep95
	ENSMUSG00000018377.10	663.877	-0.040016	0.11105	-0.360342	0.718592	0.92609	ENSMUSG00000018377	22344	Vezf1
	ENSMUSG00000018378.13	312.907	-0.260132	0.141312	-1.84083	0.065646	0.352909	ENSMUSG00000018378	103841	Cuedc1
	ENSMUSG00000018379.17	1308.52	0.0992473	0.102199	0.971119	0.331489	0.714969	ENSMUSG00000018379	110809	Srsf1
	ENSMUSG00000018381.15	28.8694	0.504148	0.36963	1.36393	0.172591	0.549337	ENSMUSG00000018381	66610	Abi3
	ENSMUSG00000018387.12	66.775	-1.13963	0.315837	-3.60828	0.000308235	0.0148714	ENSMUSG00000018387	71774	Shroom1
	ENSMUSG00000018395.19	354.736	-0.265161	0.141236	-1.87744	0.0604585	0.341627	ENSMUSG00000018395	16568	Kif3a
	ENSMUSG00000018398.18	201.704	-0.194516	0.208616	-0.93241	0.351125	0.731579	ENSMUSG00000018398	20362	Septin8
	ENSMUSG00000018401.17	477.505	0.283915	0.136942	2.07325	0.0381487	0.273059	ENSMUSG00000018401	170749	Mtmr4
	ENSMUSG00000018405.7	204.748	0.210155	0.172582	1.21771	0.223333	0.614446	ENSMUSG00000018405	217038	Mrm1
	ENSMUSG00000018411.17	181.069	-0.105469	0.201603	-0.523155	0.600866	0.875622	ENSMUSG00000018411	17762	Mapt
	ENSMUSG00000018412.16	712.712	-0.16739	0.100642	-1.66322	0.096268	0.419224	ENSMUSG00000018412	76719	Kansl1
	ENSMUSG00000018415.14	502.4	-0.0383889	0.111319	-0.344856	0.730203	0.929072	ENSMUSG00000018415	66771	Gid4
	ENSMUSG00000018417.14	654.441	-0.375801	0.228959	-1.64135	0.100725	0.428714	ENSMUSG00000018417	17912	Myo1b
	ENSMUSG00000018425.18	526.424	-0.090364	0.122108	-0.740032	0.459281	0.801474	ENSMUSG00000018425	67487	Dhx40
	ENSMUSG00000018427.7	215.374	-0.215946	0.146172	-1.47735	0.139583	0.501552	ENSMUSG00000018427	77864	Ypel2
	ENSMUSG00000018428.15	209.19	-0.00735286	0.166274	-0.0442213	0.964728	0.992794	ENSMUSG00000018428	11640	Akap1
	ENSMUSG00000018433.14	391.974	0.179716	0.15049	1.19421	0.232397	0.624643	ENSMUSG00000018433	68979	Nol11
	ENSMUSG00000018442.13	1613.66	0.0987975	0.111228	0.888241	0.374411	0.747437	ENSMUSG00000018442	116891	Derl2
	ENSMUSG00000018446.8	552.512	-0.107758	0.167554	-0.643124	0.520144	0.836951	ENSMUSG00000018446	12261	C1qbp
	ENSMUSG00000018449.12	178.968	-0.161252	0.196039	-0.822546	0.410766	0.769448	ENSMUSG00000018449	69723	Rpain
	ENSMUSG00000018451.6	95.9235	0.54909	0.281391	1.95134	0.0510167	0.316982	ENSMUSG00000018451	103712	6330403K07Rik
	ENSMUSG00000018459.15	0.364296	-1.09727	3.53118	-0.310738	0.756		ENSMUSG00000018459	114644	Slc13a3
	ENSMUSG00000018470.8	155.933	-0.60447	0.22827	-2.64805	0.00809566	0.116992	ENSMUSG00000018470	16499	Kcnab3
	ENSMUSG00000018474.17	293.103	-0.485629	0.165214	-2.9394	0.00328851	0.0702193	ENSMUSG00000018474	216848	Chd3
	ENSMUSG00000018476.7	121.812	-0.187835	0.238373	-0.787986	0.430705	0.783034	ENSMUSG00000018476	216850	Kdm6b
	ENSMUSG00000018479.12	0.114818	-1.09726	4.08046	-0.268905	0.788003		ENSMUSG00000018479	73634	1700125H20Rik
	ENSMUSG00000018481.9	750.726	0.0272911	0.106574	0.256076	0.797892	0.948474	ENSMUSG00000018481	66884	Appbp2
	ENSMUSG00000018486.2	0.304239	0.826274	4.08046	0.202496	0.839529		ENSMUSG00000018486	22412	Wnt9b
	ENSMUSG00000018500.2	429.801	-0.104914	0.164811	-0.636575	0.524402	0.839179	ENSMUSG00000018500	11541	Adora2b
	ENSMUSG00000018501.17	1440.25	-0.0106802	0.132085	-0.0808585	0.935554	0.984996	ENSMUSG00000018501	20185	Ncor1
	ENSMUSG00000018507.16	21.4842	0.0553934	0.409867	0.13515	0.892493	0.975819	ENSMUSG00000018507	22368	Trpv2
	ENSMUSG00000018509.8	409.441	0.0092263	0.122475	0.0753323	0.93995	0.985048	ENSMUSG00000018509	73139	Cenpv
	ENSMUSG00000018537.16	44.0554	-0.339953	0.315365	-1.07797	0.281049	0.672981	ENSMUSG00000018537	22658	Pcgf2
	ENSMUSG00000018541.10	242.562	0.0599111	0.149669	0.400291	0.688942	0.916777	ENSMUSG00000018541	67480	Cwc25
	ENSMUSG00000018543.8	0.131805	0.82629	4.08046	0.202499	0.839526		ENSMUSG00000018543	72215	1700001P01Rik
	ENSMUSG00000018547.8	15.551	-0.0119278	0.491446	-0.0242707	0.980637	0.99579	ENSMUSG00000018547	108083	Pip4k2b
	ENSMUSG00000018548.15	703.25	0.403839	0.172823	2.33672	0.019454	0.192989	ENSMUSG00000018548	68729	Trim37
	ENSMUSG00000018554.13	1.35182	-1.35823	1.90847	-0.711684	0.47666		ENSMUSG00000018554	53422	Ybx2
	ENSMUSG00000018559.16	163.456	-0.17618	0.171286	-1.02857	0.30368	0.693126	ENSMUSG00000018559	67181	Ctdnep1
	ENSMUSG00000018565.17	437.581	0.063898	0.152718	0.418404	0.675652	0.911915	ENSMUSG00000018565	54351	Elp5
	ENSMUSG00000018566.14	7.07023	0.941703	0.801588	1.1748	0.240076		ENSMUSG00000018566	20528	Slc2a4
	ENSMUSG00000018567.14	3338.25	0.223405	0.101915	2.19207	0.0283743	0.235746	ENSMUSG00000018567	56486	Gabarap
	ENSMUSG00000018569.12	1790.39	-0.223666	0.169693	-1.31806	0.187484	0.568719	ENSMUSG00000018569	53624	Cldn7
	ENSMUSG00000018570.17	21.6433	-1.47823	0.485812	-3.04281	0.0023438	0.0562735	ENSMUSG00000018570	70419	2810408A11Rik
	ENSMUSG00000018572.10	418.274	0.0374513	0.117687	0.318228	0.750312	0.935129	ENSMUSG00000018572	78246	Phf23
	ENSMUSG00000018574.14	1036.33	-0.1218	0.0869334	-1.40107	0.161192	0.53381	ENSMUSG00000018574	11370	Acadvl
	ENSMUSG00000018581.15	19.8143	-0.650993	0.465139	-1.39957	0.161643	0.534421	ENSMUSG00000018581	13411	Dnah11
	ENSMUSG00000018583.5	1740.47	-0.0593609	0.0955425	-0.621303	0.5344	0.844385	ENSMUSG00000018583	27041	G3bp1
	ENSMUSG00000018585.9	744.924	-0.171028	0.196495	-0.870391	0.384087	0.753021	ENSMUSG00000018585	11927	Atox1
	ENSMUSG00000018589.8	0						ENSMUSG00000018589	237213	Glra2
	ENSMUSG00000018593.13	1741.11	0.0845809	0.50774	0.166583	0.867698	0.969639	ENSMUSG00000018593	20692	Sparc
	ENSMUSG00000018595.6	0.169411	0	4.08046	0	1		ENSMUSG00000018595	14657	Glra4
	ENSMUSG00000018599.5	113.155	-0.364693	0.188011	-1.93974	0.0524114	0.321425	ENSMUSG00000018599	237781	Mief2
	ENSMUSG00000018604.18	49.8032	-0.178834	0.422723	-0.423051	0.672258	0.910174	ENSMUSG00000018604	21386	Tbx3
	ENSMUSG00000018620.3	0.214905	-1.84281	4.0527	-0.454711	0.649317		ENSMUSG00000018620	30800	Mmp20
	ENSMUSG00000018623.9	192.764	-2.37395	0.950517	-2.49754	0.012506	0.149505	ENSMUSG00000018623	17393	Mmp7
	ENSMUSG00000018634.10	10.4462	-0.419065	0.570349	-0.734752	0.462491		ENSMUSG00000018634	12921	Crhr1
	ENSMUSG00000018648.15	150.754	-0.0985831	0.211227	-0.466716	0.640703	0.896738	ENSMUSG00000018648	56405	Dusp14
	ENSMUSG00000018651.14	176.852	-0.206184	0.177089	-1.16429	0.244305	0.636546	ENSMUSG00000018651	217031	Tada2a
	ENSMUSG00000018654.17	4.17104	-0.708776	0.977699	-0.724942	0.468487		ENSMUSG00000018654	22778	Ikzf1
	ENSMUSG00000018656.5	0						ENSMUSG00000018656	403088	Tcaf3
	ENSMUSG00000018659.12	619.57	0.0345907	0.109199	0.316767	0.751421	0.935314	ENSMUSG00000018659	103711	Pnpo
	ENSMUSG00000018661.17	1462.06	0.0642523	0.121645	0.528196	0.597363	0.873816	ENSMUSG00000018661	16834	Cog1
	ENSMUSG00000018666.13	334.103	-0.0483534	0.137892	-0.350661	0.725843	0.928217	ENSMUSG00000018666	12412	Cbx1
	ENSMUSG00000018669.14	930.436	0.103801	0.119139	0.871261	0.383612	0.753021	ENSMUSG00000018669	80280	Cdk5rap3
	ENSMUSG00000018672.15	538.683	0.25593	0.150327	1.70249	0.0886637	0.40656	ENSMUSG00000018672	56358	Copz2
	ENSMUSG00000018677.9	3247.86	0.118962	0.0873384	1.36208	0.173172	0.549952	ENSMUSG00000018677	68066	Slc25a39
	ENSMUSG00000018678.13	190.4	-0.222278	0.177928	-1.24926	0.21157	0.599157	ENSMUSG00000018678	78912	Sp2
	ENSMUSG00000018697.14	320.503	-0.172581	0.161561	-1.06821	0.285427	0.677716	ENSMUSG00000018697	56321	Aatf
	ENSMUSG00000018698.15	95.4884	-0.618993	0.253233	-2.44436	0.0145108	0.162432	ENSMUSG00000018698	16869	Lhx1
	ENSMUSG00000018707.13	928.516	-0.183671	0.101279	-1.81351	0.0697525	0.364824	ENSMUSG00000018707	13424	Dync1h1
	ENSMUSG00000018727.19	0.685443	0.80541	2.46899	0.32621	0.744265		ENSMUSG00000018727	52670	Cpsf4l
	ENSMUSG00000018733.10	213.172	0.171654	0.190676	0.900238	0.367994	0.743824	ENSMUSG00000018733	103737	Pex12
	ENSMUSG00000018736.14	1202.82	-0.00930976	0.102887	-0.0904856	0.927901	0.983588	ENSMUSG00000018736	83431	Ndel1
	ENSMUSG00000018740.14	230.695	0.129463	0.159912	0.809589	0.418176	0.775233	ENSMUSG00000018740	71998	Slc25a35
	ENSMUSG00000018750.14	180.63	-0.26609	0.200445	-1.32749	0.184345	0.564441	ENSMUSG00000018750	75580	Zbtb4
	ENSMUSG00000018752.19	11.5315	-0.442156	0.555412	-0.796087	0.425981		ENSMUSG00000018752	619441	Tnfsfm13
	ENSMUSG00000018761.14	215.308	-0.269378	0.167973	-1.6037	0.108781	0.443962	ENSMUSG00000018761	24070	Mpdu1
	ENSMUSG00000018765.5	696.152	0.05916	0.130642	0.452841	0.650664	0.901656	ENSMUSG00000018765	23879	Fxr2
	ENSMUSG00000018770.9	2225.15	0.0877493	0.113042	0.776256	0.437598	0.787795	ENSMUSG00000018770	228033	Atp5g3
	ENSMUSG00000018774.13	188.075	0.743785	0.205983	3.61091	0.000305125	0.0148151	ENSMUSG00000018774	12514	Cd68
	ENSMUSG00000018776.10	0.100953	0.82629	4.08046	0.202499	0.839526		ENSMUSG00000018776	56293	Slc35g3
	ENSMUSG00000018796.13	276.709	-0.0743846	0.172994	-0.429983	0.667208	0.908838	ENSMUSG00000018796	14081	Acsl1
	ENSMUSG00000018800.14	297.471	0.148946	0.17391	0.856456	0.391746	0.758477	ENSMUSG00000018800	217265	Abca5
	ENSMUSG00000018809.2	200.698	-0.0613418	0.201369	-0.304624	0.760653	0.937427	ENSMUSG00000018809	319822	Smyd4
	ENSMUSG00000018819.10	18.6187	-0.149436	0.659766	-0.226499	0.820814	0.95455	ENSMUSG00000018819	16985	Lsp1
	ENSMUSG00000018820.13	654.467	0.142626	0.113433	1.25735	0.208625	0.595025	ENSMUSG00000018820	319740	Zfyve27
	ENSMUSG00000018821.3	168.202	0.28238	0.263032	1.07356	0.28302	0.675399	ENSMUSG00000018821	69534	Avpi1
	ENSMUSG00000018822.7	299.854	1.00769	0.29007	3.47396	0.000512836	0.0210746	ENSMUSG00000018822	54612	Sfrp5
	ENSMUSG00000018830.10	17.5642	-0.613034	0.640653	-0.956888	0.338624	0.721514	ENSMUSG00000018830	17880	Myh11
	ENSMUSG00000018841.17	170.74	-0.128972	0.16614	-0.776286	0.43758	0.787795	ENSMUSG00000018841	19364	Rad51d
	ENSMUSG00000018844.6	1.33817	0.242339	1.53224	0.15816	0.874331		ENSMUSG00000018844	78919	Fndc8
	ENSMUSG00000018845.14	5.78046	0.926529	1.04912	0.883151	0.377155		ENSMUSG00000018845	217012	Unc45b
	ENSMUSG00000018846.8	289.821	0.231385	0.155499	1.48802	0.136746	0.497571	ENSMUSG00000018846	211347	Pank3
[truncated: 25,550 more rows]

## Sheet: Figure_3D
Fig.3D	PCs of indicated mice, used to plot the PCA scatterplot
		PC1	PC2	Phenotype	Time
	SVC001244	-4.38345	13.2139	Nnat+/-p-Light	early
	SVC001245	-4.966	8.31347	Nnat+/-p-Light	early
	SVC001246	-0.702268	19.5014	Nnat+/-p-Light	early
	SVC001247	-21.5553	-14.4513	WT	early
	SVC001248	-6.24657	1.56951	WT	early
	SVC001249	-3.03022	10.0394	WT	early
	SVC001250	15.113	10.3633	WT	early
	SVC001251	24.648	5.33585	Nnat+/-p-Heavy	early
	SVC001252	23.9328	-2.91098	Nnat+/-p-Heavy	early
	SVC001255	20.1174	-10.2219	Nnat+/-p-Heavy	early
	SVC001172	-5.94559	10.742	Nnat+/-p-Light	late
	SVC001173	-12.0232	0.0883467	Nnat+/-p-Light	late
	SVC001174	-9.58437	-2.42185	Nnat+/-p-Light	late
	SVC001175	4.90683	-33.4236	Nnat+/-p-Heavy	late
	SVC001176	22.2357	-11.1679	Nnat+/-p-Heavy	late
	SVC001177	14.0874	-18.7039	Nnat+/-p-Heavy	late
	SVC001178	2.41716	16.1016	WT	late
	SVC001179	3.41887	13.5391	WT	late
	SVC001180	-3.58981	0.397633	WT	late

## Sheet: Figure_3E
Fig.3E	Normalized gene expression profiles among Nnat+/-p mice at indicated time points, used to plot the heatmap
		SVC0012440001_L000	SVC0012450001_L000	SVC0012460001_L000	SVC0012550001_L000	SVC001174 0001	SVC001173 0001	SVC001172 0001	SVC001177 0001	SVC001176 0001	SVC001175 0001				SVC0012510001_L000	SVC0012520001_L000
	sex	Male	Male	Male	Male	Male	Male	Male	Male	Male	Male			sex	Female	Female
	Phenotype	Nnat+/-p-Light	Nnat+/-p-Light	Nnat+/-p-Light	Nnat+/-p-Heavy	Nnat+/-p-Light	Nnat+/-p-Light	Nnat+/-p-Light	Nnat+/-p-Heavy	Nnat+/-p-Heavy	Nnat+/-p-Heavy			Phenotype	Nnat+/-p-Heavy	Nnat+/-p-Heavy
	Time	Early	Early	Early	Early	Late	Late	Late	Late	Late	Late			Time	Early	Early
	Cdh1	0.0428031001097558	-1.30545204394195	-0.988730662136333	1.05162338422826	-0.411155429606459	-0.756464844411622	-1.08552517409183	2.03020340993673	1.03213139104713	0.05436728096401			Cdh1	1.11904195409551	0.400614184507803
	Tubb6	-1.08201608781693	-1.00905472601951	-0.703699262400951	1.0958179907543	-0.93534813610624	-0.534837243373934	0.484904791088163	2.01508065953441	-0.113166245202659	0.396154758364306			Tubb6	0.96189600823933	0.746153551258102
	Jup	0.318694502427594	-0.292078733586634	-1.01756685436384	0.977348323527997	-0.802184423173047	-1.09300611766779	0.701036857373979	1.62260375264807	0.18863611021118	1.27541189289029			Jup	0.878054506755232	0.753206537570087
	Ppard	-0.736718451494667	-0.582571538055026	-1.75804741657988	1.75712526768802	-1.06488560004455	-0.645048274720643	-0.752891954754741	1.15630388718952	1.12275080112667	1.39559658921657			Ppard	0.840580684071294	0.783163036025038
	Ier3	-0.740427708417223	-1.54001004108731	-1.49656898803515	1.13115585679157	-0.772240541185245	-0.524360998135129	-0.0440984991154779	1.90105848585967	0.676836186440961	0.370165798524286			Ier3	-0.200067372689996	0.525032694374912
	Homer3	0.411830525285669	0.324009244445521	0.260549189939295	1.45895798245156	-0.648760796658593	-1.09732437320367	0.243323100129871	1.94417901696416	0.253207089133625	0.973724935468323			Homer3	-0.764008756269044	1.17963847620178
	Prdx2	-0.443114007165801	1.13332416535182	-0.961268199819073	1.32362997836017	-0.996331776324675	-0.178108119016772	0.474526819270004	2.09102059136167	0.0451477915837864	0.584405385249528			Prdx2	-0.333078352653719	-0.924401031535201
	Fgfr4	0.035708826612425	-0.262377125896168	2.08316665111077	-1.02364778832983	-0.594382389671357	-0.137087852876913	-0.998017991566043	0.57100781459833	1.18089119211943	1.30030874229927			Fgfr4	-0.112566834315459	1.10274324282765
	Tuft1	0.949373975179867	-1.0503058875811	0.8747107238373	-1.27040863384262	-0.933587793955315	-1.51519691112274	-0.44012579259711	1.35053735467824	1.18444125841454	0.606368309288587			Tuft1	-0.783690462011438	1.65025865086569
	Crip2	-0.44631784105367	0.715739310359508	-0.949093821357711	0.995199319755482	-1.08746081059623	-0.396200020490034	0.0874332095166268	1.89424141721204	0.872069370057723	0.298817989129148			Crip2	-0.13916023268376	0.487513541261606
	Ddah2	-1.27426779014213	-1.5183733483171	-1.21451236474855	1.31423471595124	0.152595656943542	-0.624601581202866	0.173936107298938	1.50711431455436	0.443220672325825	0.727535568711645			Ddah2	0.499088878286077	0.123052705155267
	Cav1	-0.348442343368498	0.00813706459089815	-0.937715363927362	0.192935853994786	-0.261496019949457	-0.225697687342357	1.07441180667826	1.4600617700843	0.572786433226538	-0.0241942748511062			Cav1	0.0423886776628127	0.512895115253113
	Bcl2l1	-1.32870091147283	-1.12335869890898	-1.33116552920851	0.117602698548561	-0.42747999787043	-0.633422925385639	0.264394929139166	2.41054210256082	0.440749477403524	-0.0919170780024734			Bcl2l1	0.343675131331006	0.422210146620494
	Fgfrl1	0.263948143084565	0.220016191559855	-0.175092449917968	1.88116565388102	-0.421643241139574	-1.27665173019165	-0.769213509458484	1.85712120432437	0.830308629958477	0.408232637035862			Fgfrl1	-0.820684887264133	1.06018293406733
	Nfib	-1.07860497190898	-0.15740940290124	-1.28354273176721	2.0834858863482	-0.764373704538622	-0.754700851887978	-0.191578695956875	1.86003148213687	0.680446773235632	0.772768637978255			Nfib	-0.019659524492426	0.163250202264915
	Pttg1ip	0.123107411814421	-0.328245053502132	1.1118734038757	-0.358745672721047	0.0943167636189409	0.491976569811404	-0.946350019677044	1.89847787050169	0.552063394259275	0.412119450043792			Pttg1ip	-0.897368920279874	-0.390998681219402
	Met	0.955277353755886	-0.43106973301831	-0.00828917930584432	1.68459055235054	1.13538465877421	1.18899059588947	0.377312070982031	1.21581808070304	-0.222615381157246	-0.974628470002256			Met	0.444643037309629	0.330319023161879
	Gadd45b	1.15161133621626	0.018355683758803	-0.43172321406634	1.13113078802021	-1.27747752799708	-0.393409683786283	0.11055346407115	2.2461648668053	0.298628135715658	-0.0886039020091651			Gadd45b	-0.200056527642039	1.37669818908786
	Dstn	0.901374151139202	-1.36243178914456	-1.38470644515052	0.272986576013973	-0.967325158717845	-0.215684477354389	-0.223362462258442	2.31509987086464	0.709855772958478	-0.386916115823706			Dstn	-1.06427254388691	-0.17201855112524
	Pls3	-1.13531272251647	-0.398699864766389	-1.45826065245186	0.438469434393805	-0.796243682360463	0.0155306586563323	-0.0940936137387966	2.4822111022511	-0.196705679463867	0.271413385990465			Pls3	0.826061936542094	1.03622971436839
	Dyrk3	-0.443288005553567	-0.930258897438699	-0.997739230279125	-0.0577534109156804	-0.713653505395491	-0.984604894683063	-0.738682420923778	2.25801691624794	0.657670923360712	0.171657930424963			Dyrk3	-0.826139314842769	-0.802978212285591
	H3f3b	-0.743001603848836	-1.33302738853648	-1.4176458967318	-0.291223367524781	-1.02446992144577	-0.38338720103383	-0.388077987414592	1.61557469767484	1.09856066540506	1.02718308857004			H3f3b	0.0174127026687705	-0.308842905652641
	Bik	-0.346325534380902	-0.480324952620164	0.70073957286457	1.32305521016422	-1.03915268127057	-0.251766799419371	-0.369871152302239	2.25825553290323	0.487555493521172	0.421206901770345			Bik	0.0396690156636704	-0.100790213941037
	Sdc4	-1.62449948503255	-0.912642449026643	-0.98045455110614	1.33691922869994	-0.431913806284255	-0.157837021176613	-0.685310320952731	1.88029712945224	1.04181548913074	0.450972359218861			Sdc4	0.960217147854791	0.375929319076788
	Il13ra1	0.580105263844946	-0.491100778782764	-1.40510649116052	2.15111746703846	0.761029387839262	0.537039968872523	-0.219239149151128	2.02434031912325	-0.122635723287509	-0.39138255356338			Il13ra1	0.385721721289188	-0.722047461652485
	Ahr	-0.0404778897375113	-0.589113870959095	0.345924331077991	-0.0144371615750291	-0.192987135630788	-1.237837316901	-0.240472159137471	1.91666041259365	0.834468947600257	0.418806558258734			Ahr	-0.887161278872746	1.81376830850706
	Trip10	0.395944278956149	-1.23886909915761	0.0634179506169332	-0.765855597660954	-0.783467835907983	-0.373949391663833	-0.19673443868848	2.04193379855793	0.287100134837608	0.889100264670129			Trip10	0.462795959798287	1.4956600260718
	Wasf1	-0.969976997358807	-1.14907181596454	-0.487170488054842	-0.504871428702626	-0.0375414137454737	-0.434392484986831	-0.129409561558377	0.626271735247022	0.749837694584132	1.84980268046643			Wasf1	1.22899378820462	-1.23920378868355
	Tnfaip3	-0.48643065997372	-1.01452822692528	-1.2856764063027	1.40589696677496	-0.652175203939852	-0.924254317547882	-0.655999608263936	2.27197937795435	0.410786472664181	0.576397149489844			Tnfaip3	-0.593690625126051	-0.260254497602391
	Arid5b	-1.14273694903351	-0.23843421276009	-1.10713374747705	2.0230715845151	-0.364915470359061	-1.14282063560963	-0.647850100494096	2.03492162473972	0.819668557770241	0.261185275152009			Arid5b	-0.177456739568077	0.793745756226154
	Ntn4	-0.0596735916701392	-0.924433852239278	1.22839420530896	1.03159473138841	-0.78545616277244	-0.956767305050243	-0.728763201592906	2.08346765714627	0.767042494943594	0.0947407685620928			Ntn4	-0.657111998164053	0.491509941572493
	Eif4ebp2	0.824248941880494	1.38177182691108	0.878195978043071	-1.52219390729789	0.266693769913997	-0.710026328382771	-0.380775730407329	1.1806422938654	0.502496733516548	0.793792833041765			Eif4ebp2	-0.410746739244515	0.316372011173811
	Egfr	-1.15486192731622	-0.520018748324006	-0.813005777529266	-0.260561009069635	-0.722114344091464	-0.887031638482424	-1.07935075515472	2.05076723066384	0.533620416086574	0.727170634662559			Egfr	0.759434690634502	1.91648719271875
	Hmg20b	1.80761784544855	0.561991752066701	-0.332366422749445	0.207119506926017	-1.04626811934085	-0.142697323919652	-0.0823075058805341	1.63029457616831	0.781502285574802	0.774089315470834			Hmg20b	-0.0487372182887377	-0.150356112951906
	Cdc34	-0.662451328141402	0.305708224952233	-1.30077866786547	1.35404217524616	0.049357180751052	0.662156396052268	0.985478048715753	1.84386207046034	-0.600356175944354	-0.346698781338195			Cdc34	-1.11679827627696	-1.01503946266371
	Btg2	-0.952797156448776	-1.06369644300295	-1.08344997545752	-0.180399360736212	-0.87303971589624	-0.686066629178654	-0.694272515716237	2.09474984488373	0.854733060702961	0.341035504393237			Btg2	-0.508666677495401	-0.621540499077229
	Id2	-1.42818400956382	-0.964738711365817	-0.976677854886656	-0.418227761110272	-0.836338238561907	-0.318343551629117	-0.594520966587026	1.78491440860407	1.25419568650883	0.446441997401181			Id2	-0.494036797178644	0.0855079600485311
	Jpt1	-0.948008621203198	0.183195620683917	-0.482970731908888	1.04225367369982	-0.988315660582936	-0.302682842998481	-0.289134385922777	2.13785107102331	0.718448011969407	0.299069392479222			Jpt1	0.774560012606993	1.1676179557706
	Llgl2	-0.401910003416122	-1.00820330517407	-0.119270079575483	-1.58840611099565	-0.38183553506055	-0.986618759081165	-0.964126896909442	-0.277936736911067	1.55030464841522	1.70404280462221			Llgl2	-0.0656086544814828	0.154376160273581
	Abcc3	-0.141333576761609	-0.00223486937912494	-0.881337058127995	1.85035064914996	-1.09122815608846	-0.645053248704477	-1.00773736892524	1.73029572384117	1.08735005189912	0.329384089213887			Abcc3	-0.682089245522094	0.518064824428093
	Sptlc2	-1.69538275235537	-1.05707567701262	-0.299428804824297	0.56586083328281	-0.820955281143104	-0.200992054262135	-0.422165877631044	2.22670616443758	0.696149729808689	0.119877170530234			Sptlc2	-0.345569152768932	-0.275924509746145
	Acot2	-0.224704934208426	-0.0971852434469401	1.53105689920548	-2.02762325777567	-1.08728071692698	-0.0565049482935298	-0.216826383516803	1.65812495430673	0.558449704050613	0.421941094743093			Acot2	0.52490740352748	-0.408681238681834
	Fos	-0.9591268492312	-1.22056261368054	-1.19047062642453	-0.186762844680571	-0.749199842991904	-0.715793944986096	-0.913105438590534	1.65728775092675	1.28002507416382	0.706196855964939			Fos	-0.248364685738613	-0.5159423186258
	Nedd9	-0.545754637088689	-0.554656565688047	-1.11198397750408	1.2072130353687	0.161140934215416	-0.0502748270364726	-0.265540745159318	2.42093861703253	-0.245810978929615	0.0892627547345501			Nedd9	-0.718255042696521	0.544843283661651
	Pdlim7	-1.0630814904179	-0.476980557857078	-0.603366548715035	0.588015619170624	-0.940687513082533	-0.89922479989647	-0.207325862834275	1.74404728741631	0.710195491202923	0.836135421030855			Pdlim7	0.525892702791187	0.955523482255054
	Srd5a1	-1.30155936109033	0.0687834478913665	-0.142024142802456	0.890677168145704	0.0993545566948468	-0.538526258042725	-0.960376827224929	2.43184244992413	0.254421261241671	-0.0922575389842233			Srd5a1	-1.27743710575997	1.37813525705523
	Ocln	-0.155198096355474	-0.363208028468309	-1.25071459948009	2.49669971322772	-0.913595869222378	-0.16776846483389	-0.51776956966581	2.30951979965977	0.62405566124592	0.0701085278761736			Ocln	-0.314354180288486	0.547873023588435
	Plk2	-1.18247804088769	-0.510709737706254	-1.55910782878104	0.755747094953738	-0.743510378248647	-0.587872138638709	-0.31890137984021	2.3372855641938	0.466260145801963	-0.00521894743681266			Plk2	-0.205377747674284	0.151807058556006
	Vcl	0.177239802897302	-1.01008255708051	-0.607811793238944	1.19970196341988	-0.783275537052806	-0.113540442098043	-0.167055781036899	2.39690090498424	0.0621687826022746	0.546009604791124			Vcl	-0.402109787144933	-0.483671171742572
	Anxa8	-0.606400555534605	0.0757249737230088	-1.00534137743817	2.37852871864175	-0.736237836349867	-0.735202405308117	-0.876756718569467	1.53702833308864	1.04671099791329	1.28995195619555			Anxa8	0.22155836428868	-0.263380998458202
	Osmr	-0.29393471256967	-0.873682265809894	-1.99481052342915	1.13431329523682	-0.148886741663289	-0.270680586907679	-0.411910918553778	2.05818602972905	0.303717165841671	0.309214610823211			Osmr	0.457927214274427	0.45923358750618
	Twf1	-0.914258890678911	-0.601798898275528	-0.0276918101816334	-0.203236135724598	-1.34499766857285	-0.229748304332655	-0.331271868369571	2.0275361381177	0.773472847821276	0.509650462474016			Twf1	-0.995224419469747	-1.25993743251927
	Pmm1	-1.42152816768096	-0.00670646112746108	-1.79045766194045	0.361969849469461	-0.668601930999357	1.09768972669637	0.340374238653161	1.80470456699395	0.0707484407940935	0.00594014175657361			Pmm1	-0.299613203061861	1.24034097594473
	Bcl6	-1.05184888949345	0.406659051174446	-1.31098448966638	1.42928145130492	-1.11579743768443	-0.20303655049097	-0.190992637877755	2.30205376176979	-0.603919080134468	0.728021737056323			Bcl6	1.11025080697141	0.157096561596249
	Hes1	-0.755869246532368	-0.526802516611776	-1.56129066403901	0.589652710093804	-0.93919411273474	-0.60729766155081	-0.147716305979973	2.06749143152768	0.703887938222808	0.464805065065939			Hes1	-0.224211196246603	-0.915538138427042
	Plec	-1.44853010086072	-0.793883461559762	-0.415254494660371	0.741493932446645	-0.735431969299338	-0.820974523049267	-0.604905701447403	1.74151720286363	1.00276530145329	0.39785263657934			Plec	0.362303962824468	0.915289917159728
	Tmem45a	-0.716209221455072	1.16658020276175	1.25840468133172	0.548111131225491	-1.19551640718235	-0.735346669470752	-0.73101429395412	1.42531887882512	1.26835071909823	0.923114346470467			Tmem45a	-0.488886210374273	-0.214889606252888
	Lima1	-0.282442877309626	-1.07013830951645	-0.212879135788976	0.454987125442434	-0.79525380253588	-0.550958261463097	-0.903948726546096	2.20155326125025	0.739116307839574	0.126320138150543			Lima1	1.19763866673143	1.30210426955069
	Nr4a1	-1.00174828842258	-0.614391276555389	-1.02441780326682	-0.431126613936407	-0.64857290899766	-0.910056592713976	-0.24315478017044	2.48422967552538	0.174779096324712	-0.109216096991694			Nr4a1	-0.85934078873507	-0.530596754765917
	Krt18	0.674030767986072	-0.905628055979867	-1.05657616751775	2.08051281156738	-0.945726039414924	0.404070540916762	0.384524368091104	2.00253897927315	0.64105861806724	-0.345897588720422			Krt18	-0.630215524616987	0.689653678973797
	Cdkn1a	-0.871657616754909	-1.25526922978611	-1.31302937086948	1.25491466266953	-0.7902443333833	0.875928241627006	1.05691333196385	1.69354567669204	-0.464597353213499	0.0383976824375496			Cdkn1a	-0.67010959822349	-0.271945083632811
	Trip6	-1.09007328348835	0.409034748018413	-1.71208398802178	1.48883811537028	-0.375422914970038	-0.775012618312031	-0.572192118718991	1.99710762863204	0.443472360575044	0.62581606816751			Trip6	-0.0851992481115601	0.427804709604716
	Tnfrsf12a	-0.152762223022109	-0.551730905908383	-0.791528523218781	1.94491806904895	-0.741812961275377	-0.0952840431317631	0.387029677316799	1.94998049542763	0.616844502810831	0.219278108663451			Tnfrsf12a	-0.719953205422061	0.994720739176759
	Epas1	-1.89399902547765	0.753399967781914	-0.521608767728532	-0.139833883194341	0.570117911763328	0.676634599468035	1.28648852844507	0.862606849541713	-0.32414290430085	0.186085349900899			Epas1	-0.264519084053921	0.0593030165299501
	C3	0.0248080015130539	0.117242652639277	-0.384782162206551	-0.050976308555102	-0.671006215001309	-0.590294696588719	-0.440870855273766	1.93880114865941	0.582934578197995	1.10986518398505			C3	-0.574770266700294	2.7408378971272
	Dusp1	-0.845303830655643	-1.21588935954354	-1.15518415473603	-0.345630565687224	-0.724112713426599	-0.792877135371801	-0.480982840533603	1.70473495757866	1.48955318210227	0.48942410332298			Dusp1	-0.408858230376845	-0.400214077929734
	Bin1	0.0543542326537721	-0.435503890058528	0.149221275417601	1.74672448032413	0.175343473176474	0.5902723835647	0.0506587337637223	1.75234530885314	-0.189505540446516	0.172410561326925			Bin1	1.09539392563164	-1.32389810258221
	Ltb	1.03204201944939	1.31908490936534	-0.481298315887978	1.41567637270458	-0.797233829610752	-0.426554438091715	-0.874300205285781	2.31237133789295	0.569694759461827	0.216349638228094			Ltb	-1.00185462293243	-0.653856437119436
	Impa2	1.80616390063946	0.24222271883536	0.211419871595903	0.923322414192965	-1.30799217154658	-0.0378911155466316	-0.12999531254461	1.96342119998565	-0.00922130846135134	0.926052805724663			Impa2	0.197095930185123	-1.69642008467266
	Fads2	0.530127643031013	0.483757813218759	-0.362988492510498	1.17171872395054	-0.938871674721723	-0.895377529564568	0.438195495490007	2.27039130160538	0.122452511102998	0.46512168546778			Fads2	0.694520359320961	-1.18500594956383
	Fosl1	-1.24074886957188	-0.229864544883255	-0.803735030832195	-0.48618351205737	-0.544883671392437	0.513599535041782	0.124258302729844	2.03058205079481	0.492257961006212	-0.404694527639485			Fosl1	0.404119807958728	2.08630391121702
	Mark2	-0.184727248473115	0.500639338228548	0.3188269865338	-1.85347169892697	-0.0711114203984734	-2.00713096805701	-0.338684904518247	0.578024966966189	1.10425803115424	1.34101203726577			Mark2	-0.494261995557266	-0.432207617522884
	Ablim1	0.174210082081875	-0.950780747124999	1.09377248269187	1.23627895144907	-1.16344660845254	-0.338493953601628	-0.759815911371571	1.34710009661413	1.72794439779038	0.0401639456063024			Ablim1	0.413492302324332	-0.408094414867968
	Sfxn3	-1.53500467013438	-0.867485542308845	1.76913773868844	0.403957955308745	-1.01371799547278	-0.761922670438963	0.154636689858398	2.21654521899508	0.555079193653088	0.424605370185814			Sfxn3	-0.203573738201982	0.397718915324882
	Nfkb2	-0.546794212357786	0.593937918559048	-1.09258702235396	1.2759425833403	-0.866957900822541	-0.735441225148821	-0.723597382705357	2.15085654296674	0.397386186655737	0.531809200565914			Nfkb2	-0.417200699889108	-1.55217142136646
	Sat1	-0.155594175747793	-0.192528347363188	-1.18749694781883	2.25918990765195	-0.610001920431033	0.493950218107258	0.998116134728781	1.88067453065638	-0.00758117676745789	-0.202090136844978			Sat1	-0.19219399213498	0.497048823626144
	Tk1	-0.328700164222546	-1.18976340638797	-0.545513198965909	-0.388733909114149	-0.882002975172981	-0.712575615570909	-0.722366209729585	1.22518863547392	1.46018420922178	0.733775292858573			Tk1	1.23656909877156	0.606175465082783
	Acadl	0.989064103795839	-1.51752221066563	0.00437259414923098	1.47084259122869	-1.03999679122737	-0.405512971729072	-0.765148691733422	1.93141703148064	0.512729416963012	0.823825765620184			Acadl	0.11119479014098	0.270188955927311
	Casp8	0.323489438587738	-0.026557639979258	-2.42508238671585	1.27692088935528	-0.642178214477679	-0.476199660044303	0.0401950743737342	2.12618243278087	0.254941714124182	0.506414035711762			Casp8	0.156366505172836	0.013700737811211
	Fn1	-0.740307930697925	-0.601636829451603	-1.34505687848714	0.355415477428284	-1.26304255941867	-0.873231489794793	-0.553030356953093	1.44968408351444	0.738819133846188	0.771887043561896			Fn1	0.316077448429166	0.602853000322615
	Cd55	-0.756192839458945	0.0715533604912967	-1.36929334858917	1.15116015109489	-1.24524747672974	0.296972746199187	-0.47218829652793	1.94722871663131	0.94550928792617	-0.385140649510357			Cd55	-0.338535718496906	1.87311144364107
	Cdk18	-0.641485549493745	0.263247791059999	0.940224984169507	0.176836686955773	-0.922576018625545	-0.955414737165316	-0.804529149802961	1.62364874167894	0.878134758232732	0.713184628174371			Cdk18	-1.26425883132884	1.69242153511978
	Lamc2	-0.0682278549383066	-0.728840621728419	-0.723945484292567	1.4149740676868	-0.643465194818731	0.488253971975148	-0.444938180441571	2.23963843986064	0.574205108065862	-0.0356192689411267			Lamc2	-0.231507008405124	0.431060043298961
	Mgst3	-0.938516522473021	1.38458794411408	1.19975445534961	0.671454559065212	-0.799032274532004	0.652284583295482	1.00541984937532	1.35091878672116	0.966332242578615	-0.66584090073939			Mgst3	0.236719772396365	-0.606032676989292
	Pfkfb3	-1.03671123150197	0.0886464548680418	-0.591961050868957	1.39358208960334	-1.18807445203416	-0.719238251759922	-0.269458112923615	1.9785600764379	0.84456427909221	0.750441784815862			Pfkfb3	0.792751653754816	-0.873020103767858
	Gsn	-0.134001498308761	-1.19982677728153	-1.13901307280153	-1.26282026877496	-1.33691772848944	0.10888289136821	0.620285882356556	1.76714549272897	0.485110700394134	0.316304248843185			Gsn	1.42026767184066	1.51387345278168
	Itga6	-0.66398439980592	-1.49441095915319	-0.552108860755173	1.63223105625558	-0.898712932373823	-0.168333809348441	-1.05572657948415	1.86733692844147	0.82101563915201	0.69746886345192			Itga6	1.09824864227821	-0.0334351530830944
	Jag1	-1.18747695062461	-0.874981822952995	-0.894166657961023	0.595640116704734	-0.854949506437871	-1.07546164843363	0.0624130354449405	2.0458950802656	-0.393271622844921	0.868936357279541			Jag1	-0.364064189039141	0.66710969184777
	Bmp2	0.944634993853693	-1.18959771234975	-0.0580518837856908	0.38196896415077	-0.812873296671144	-0.260306657251883	-0.566753319967796	1.64706992462138	0.24288573112909	1.53980978603153			Bmp2	0.460943793482123	-0.34367769365717
	Bcl2l11	1.29150751880789	-0.933791952590994	-0.571361634175949	-0.0572588744529522	-0.407019740529061	-0.698687690964213	-1.11547219968661	1.35911479201456	0.669646702579726	1.57084112580772			Bcl2l11	-0.871544469715779	1.99455359023588
	Car2	-0.736810610578669	2.24134177926046	-0.685849224533222	-0.80464365082619	-0.805308230446883	-0.628124732559179	-0.72819975323444	1.52021574460327	0.8174082279166	1.50270805331501			Car2	-0.604306430550569	0.68619821787248
	Rps20	-1.00943976732204	0.333418656854484	-0.215179685712031	-0.344337432824719	-1.16337106467896	-0.127323089278127	0.0276828628048399	1.9955557221541	0.47643903414594	-0.0278451540745422			Rps20	0.541790856943152	1.00411515136249
	Tmeff1	-1.08987473782634	-0.487226613823519	-0.674280838435723	1.79663896788485	-1.21445437089466	-0.613645698795927	-0.869588528226108	1.73011042580266	0.370350511324341	1.03246810705858			Tmeff1	0.122168896301784	0.900588461843124
	Txn1	-1.0188557544279	0.890306531764371	0.0163722474196878	1.54683012550428	-0.864980841183268	0.441403483057833	0.370525886682839	2.13489991287635	0.109373758567041	0.0461710656620983			Txn1	0.308252653472582	0.134490959618977
	Slc2a1	-0.984320485839697	-0.163467060180873	-1.72840822658646	1.54896173171597	-0.662352570480723	-0.153369365867103	0.112777516365749	2.30954704010504	0.429066161678844	0.00578981189317629			Slc2a1	0.813008915340153	0.742218716023682
	Prdx1	-0.390493126048432	0.815204542574952	-0.513580355703679	1.58417534769734	-1.10804775697918	-0.313937846146801	-0.515944180698596	2.30030678334795	0.255485820820344	0.308534652059969			Prdx1	-1.21404179849888	0.840364541879421
	Casp9	0.677334980661632	-0.756333551784234	0.0103886120220247	1.01159353137833	-0.480025467918021	0.681680221223477	1.06773519839846	1.65300125577882	-0.00459228917335428	-0.25552683495954			Casp9	0.985484499482592	1.40038716827912
	Spp1	-0.334189457233043	-0.554490172898188	-1.41867513294114	1.50748820063116	-0.16205318991854	1.78320255973001	0.527590875988929	1.11936598498025	-0.721433704609638	0.261682432005702			Spp1	0.92307885662751	0.705547667115766
	Antxr2	0.111493918370874	-0.509644315296177	-0.457679336700045	1.91153998840418	-0.805505812483202	-0.439103777647663	-0.931489114920341	1.9573917179559	0.353947972054686	0.537059356716738			Antxr2	-0.0694915092795993	-0.111253889728893
	Cxcl5	0.556739521293526	-0.243081461371496	-1.60548357954121	0.236234749795716	-0.613236156820259	0.0614448813138031	-0.441551031914046	1.49357088069253	1.69837246810267	-0.0267699310431343			Cxcl5	0.281234375705393	-0.177151119230751
	Ereg	-0.699741044588009	-0.255350176959707	-0.726321081873047	-0.466034130337766	-0.604239100872497	0.102312709863146	-0.285166229409388	2.0300843371135	-0.233257368159669	1.14716103835733			Ereg	-0.61626888075023	1.16408946083888
	Areg	-0.120247491242581	-0.986656322244673	-1.48828608934961	1.15674693255546	-0.553468432624475	-1.00088459894879	0.742081415655711	2.1289969732175	-0.500840237327026	0.644267928922857			Areg	-0.14546421531349	1.62869041452884
	Aldh2	-1.14733134346622	-0.224222874045406	0.10503153739837	-1.70538781922425	-0.962785192010634	-1.18402572659824	-0.939745858501045	1.64140552920391	0.806664191325597	0.646687215042809			Aldh2	0.294981476291102	1.95668854223891
	Pxn	-1.40342096969999	-1.23797366346047	-0.536466240939154	-0.256802070234287	-0.427895465661485	-0.0243040522662148	-0.530473333094695	1.95023354856797	0.659003073308169	0.81276414047413			Pxn	0.698019369403648	-0.464394176517633
	Aass	-0.464421090248891	-1.25022752617263	-0.199884804460528	1.17021716923958	-0.767484372908832	-1.35226998104312	-1.26688156182957	1.13647129616209	0.693695069562475	1.30377885681707			Aass	1.59100178414935	-0.101534161009484
	Cd9	-0.848459112747894	-0.575602913869868	-1.21285700055392	1.18633724580574	-0.6198296066531	-0.349877876765537	-0.385344789384985	2.20367850411023	0.514599923084593	0.432640797947726			Cd9	0.70252794070715	0.558301993992672
	Cttn	-0.974621665761974	-1.77907292762914	0.620382708945659	0.0845751485248115	-0.726334597377317	-0.151819695364159	-0.598537837681676	2.33603055347305	0.485371217980669	0.487357888788853			Cttn	-0.0804089689407738	-0.360308196607553
	Flna	-0.845465108073585	-0.781353998153079	-0.853550945853018	1.34429282106458	-0.817640981335435	-0.553435168095802	-0.462037817245879	2.16349921752688	0.326329338365803	0.23437953576581			Flna	0.402538383028673	0.874821045824546
	Fgfr1	0.288735841247632	-1.84025641125156	-0.0914934281416608	0.327095792718774	-0.68346983446656	-0.667288754277923	-0.0596978254417012	2.2577941401742	0.176673713552756	-0.0267949650035929			Fgfr1	0.942529737863931	0.940759420006855
	Hpgd	-0.827381664951527	0.778636083116705	0.794913391166756	-0.11329866969989	-0.772331316154126	-0.836277004769937	-0.671336519693756	0.551776706859764	2.30398168876444	0.0608047548958982			Hpgd	-0.198732013041508	-1.43354578691871
	Sorbs2	0.754928702146317	-0.80547789808191	-0.923077090500826	1.89141190110329	-0.733535211921145	-1.05912044084299	-1.10710162203898	0.754252680830762	1.33860668101846	0.942460216703177			Sorbs2	0.12313345214689	-1.56547426391415
	Casp3	1.11753003665055	-0.611817325316919	-2.14809720798217	-0.765685812253558	-1.02379202831611	-0.802989359269003	-0.127519083058304	2.22212357842711	0.908195040181216	-0.00952397568758386			Casp3	-0.0234260766394824	0.297209076329695
	Anxa10	-0.588660096204571	-0.810653607218824	0.0361118577020704	2.21972417258697	-0.954896094707748	0.0519769206395103	0.259698344959179	2.17752896392954	0.436187045867402	-0.269747953415862			Anxa10	-0.771748870953878	0.636971217040084
	Rrad	-0.57434508692822	-0.166365891515196	-0.6041606598465	1.11278857571455	-0.0940960747753873	-0.273628059948142	0.486246473629574	2.15687681799913	-0.319677918444202	0.457948223414628			Rrad	-0.806697106383698	-0.48217262111518
	Smpd3	0.0382897957376291	-1.17050588697835	1.04168650910308	-2.16324533310253	0.0460934302594315	-0.886659472812329	0.741504598908011	0.439184375984177	1.46536741169601	0.592496581372008			Smpd3	0.703588152988379	1.07759411481476
	Aplp2	1.7705039941354	-0.442960310067806	0.948667171350003	-0.882795638855134	-0.903842763524106	-0.841419349911862	-0.782884267967792	2.1438653910171	0.702784658805767	0.0506420577493818			Aplp2	-0.61741375404556	0.878869718755017
	Birc3	1.5972314098683	0.735553736923079	-0.863382867823812	1.49684480518374	-1.03407420504151	-0.455614208767952	-0.22470218304419	2.2686516211738	0.445422054224383	0.173728117473018			Birc3	-0.157327533607948	0.454908403382071
	Cryab	-0.697646110308452	-0.234580553151432	-0.815253515146706	0.831218119876309	-0.997752188887273	-0.228106739363589	0.0324858883031997	1.95493053920585	0.91686300674596	0.417532353301389			Cryab	2.01217975082831	0.324367747482384
	Tpm1	-0.131972596627517	-1.17208868064567	-1.3991015613045	1.17213896393138	-0.956889073992336	-0.117733844268524	0.232799718418955	2.29019939575026	0.106149236184159	0.0104671254132337			Tpm1	0.873307348961809	0.140208855790036
	Abtb2	-0.29857049692098	-0.794769088172928	-1.548213712464	0.40926229069002	-0.08193169440901	-1.1449979725137	0.574657400048715	1.81284579795702	0.595123341401432	0.0799330296928947			Abtb2	0.152053924546606	0.744717542476895
	Cdv3	-0.386299513984648	-0.920305074708399	-0.316344211137964	2.20609550422793	-0.75811583446978	-0.366417272897388	0.379561762009882	2.15017155445612	0.969107291966957	-0.363884233500196			Cdv3	-0.52746257820666	0.932520732485861
	Slc16a1	-1.24952856593416	-0.808289757607808	-0.120245196494878	0.390306142688229	-1.12817061596161	0.459291045623108	0.246389059390997	2.1247184699235	0.131583067424257	-0.465053474184294			Slc16a1	1.52464005712852	1.22026574363874
	Qsox1	-0.824596204450228	-1.43770805650608	-1.04726241188028	1.15303816347114	-1.03396591659513	0.329965825509802	-0.277317093478797	1.71996121438956	1.12083583453924	0.513164759175632			Qsox1	0.401352903171226	-0.63866429830082
	Cdk10	-1.55645646236561	-0.266528614386511	1.58182240041297	-0.442215304348932	0.0223315706185846	0.0659745829433289	-0.655813564978492	1.48976669212823	0.974757774237886	0.959392160510271			Cdk10	0.0159133058521779	-0.367441250653572
	Scara3	0.867058763445217	-0.713199487557433	-1.72227796655016	0.71531705023811	-0.837684026726576	-0.66938382492236	-0.342849221016369	1.87409702945842	0.701935238877122	0.894692485997103			Scara3	-0.0936252923803924	1.29359109807386
	Dbn1	-1.56290485326526	-0.175786701393468	0.193774515844803	0.666165831864377	-1.52916601634387	-0.640059898302456	-0.48185078321989	1.77279799413276	0.0360185278199481	0.878630548490548			Dbn1	0.845851557652897	0.198656713302356
	Dapk3	-1.80892267777191	-0.19772830123225	-0.620744598970162	1.76926425440512	-1.09549938478171	-0.788786404490822	0.100572922795807	1.18932772855548	1.41032474179435	0.469699783603204			Dapk3	-0.452854320108691	0.122826612738107
	Nfkbiz	-1.34616904636466	-0.814364275241616	-0.67673667043209	0.614427580347794	-0.623482288724559	-0.783592117888887	-0.835252123311647	1.95893274769548	1.12243991364174	0.31797023740444			Nfkbiz	-0.694787760827918	-0.703376769283667
	Capn5	0.419289661841633	-1.255461667891	0.687358839023552	0.12950334504671	-1.23868996753257	-0.0832212133121959	-0.656034998361817	2.00901949558779	0.99061686466675	0.41725313268164			Capn5	0.687768854122922	-0.980034839085398
	Krt17	0.396755475599437	-1.00176664674005	-0.838417846189611	1.96744004125662	-0.705484064144553	-0.811735348337606	-0.335349464512102	1.99208126122432	0.786157123419128	0.842454823654747			Krt17	-0.765739126151848	0.00892684989191769
	Dock4	0.138992499994743	0.362901593913378	-1.13274382552617	1.32870082950973	-0.268952607875782	0.123186095833356	0.00417948352020335	1.29033516976375	0.729501461879743	1.33130537615743			Dock4	1.74495575446699	-0.049789649662639
	Myrf	-0.142823885238355	-0.142374948714693	-1.224512889823	-0.465699621737747	-0.869739063637335	-0.595118006084447	-0.744815100456241	1.69907488917959	1.38626244963163	0.134678235897167			Myrf	1.54499040183536	1.42809008574072
	H1f2	-1.28908904659773	-1.29115889733798	-1.3499042846266	-0.173254265995303	-0.713408070476216	-0.0354410500689529	-0.850358534851104	0.809539845750152	1.03476596283952	1.81277950247081			H1f2	0.370301465587357	0.018183635630311
	Btg1	-0.340251029866734	-0.463439548576554	-0.119729074857315	-1.05480633939604	-0.678260994869703	-1.13478359522667	-0.668152372100325	1.11777374313773	0.904532394814216	1.75495864044877			Btg1	-1.35980843928772	-0.190865178671721
	Tmem255a	-1.03616418171753	-0.791594620705846	0.0167508318452334	-1.12468262061763	-1.11417807979344	-0.912282191365424	-1.09681642130804	0.308701036066356	1.1728894826551	1.48239045523462			Tmem255a	-1.01189299968616	0.902393462653555
	Sbf1	0.772409844237143	-0.529245912504241	1.01663484378807	-2.0071752756263	-0.457558873045129	-1.6243775403842	0.509871739614652	0.918101248687557	0.203945373066655	1.8088045699346			Sbf1	0.091025307062763	1.05979104330724
	Micall2	-0.0520403783806721	-0.717469872398045	-0.887717621833855	0.331143802097975	-0.464748461640328	-1.33234846948696	-0.588124988039088	1.91716844092321	0.616676832984551	0.592492405093817			Micall2	-0.530674281160076	1.12620319120317
	Hk1	0.0369140559152163	-1.89984639326772	-1.14332762373072	0.403246046712489	-0.591389414736222	-0.474285475913079	0.82731624255205	1.74922041384343	-0.316103892336275	0.690962526388653			Hk1	0.521639608752358	0.991998439012013
	Mycn	0.845393371428046	0.681658767642454	-0.124607302674622	1.0706724411799	-0.617020637008868	-0.688735739037569	-0.84365137742255	2.17069125516138	0.246595917332265	0.0694731008277916			Mycn	0.761349338687935	0.727378744547034
	Klf10	1.02026051364427	-0.488405013967595	-0.604958763006984	2.35104339626555	-0.939239470517932	-0.712002699988838	-0.711399574313488	1.48090389797731	1.17868743724024	1.11982411274258			Klf10	-0.274969193417864	-0.157408644300924
	Dlgap5	1.66998343469212	-0.613560372556718	1.34353179665933	0.192681680321009	1.26279564303786	-0.833081365924427	-1.18722599690931	1.41912500764077	0.378552871346203	0.814207221782736			Dlgap5	-1.32281191210789	0.466394754598416
	Ctnna1	-0.665790851673384	-0.653287990886593	-0.154484489377262	2.00664150613266	-0.446296177209225	-0.113551487701876	-0.716691570986803	2.40084349395044	0.643809030711082	-0.153553546125698			Ctnna1	0.313320214679862	-0.896415378191702
	Tgm2	-0.238711946766547	-0.344258670015947	-1.34987863834901	1.41784894735771	-0.734333138146189	-0.260901350445833	0.114637976494513	1.93842349534008	0.539044850267851	0.59661328810475			Tgm2	1.23560860042733	0.429189845237116
	Rras	-1.13611442464131	-0.614471276692876	-0.463971102196067	1.36826117292661	-1.02692461817465	-0.508027816844163	-0.365933489437745	1.99703869740544	0.166283977304695	0.880028549871307			Rras	0.340358053899664	-0.16585859139026
	Txnip	-0.670287364180869	-1.19174948689106	-1.10239900650046	-0.144747924078271	-0.854321731050977	-0.842545149849056	-0.891286793461723	1.1456522640899	1.17612724389935	1.36141478434044			Txnip	-0.457640828049874	-0.587155340885538
	Egr1	-1.04190184631518	-1.2776612866916	-1.29227354998987	-0.0787269245988328	-0.728976280051059	-0.64076206719716	-0.484583468188046	1.74673462811562	1.22674333970353	0.830491244575287			Egr1	-0.213913416952953	-0.274224149406019
	Uqcrfs1	-1.07296337876985	0.504091120504363	0.651302964025199	-0.256151319904404	-1.63802640096138	-0.893952043992169	-0.547588849239455	1.4587635570207	0.987773392883094	0.727857440768896			Uqcrfs1	-0.886648531535586	-1.35313123153272
	Akap12	-0.854636111722533	0.0454896803557148	-0.361368114640005	-0.0908424925365819	-0.256562756810707	-0.213737826824055	-0.191817783698118	2.36459219419087	0.579785746167016	-0.0150133877069292			Akap12	0.231936286016527	-0.255106633405667
	Mcl1	-1.31561028867054	-1.06939410980123	-1.03798048840441	0.503852839407219	-0.483209814144956	-0.646749476425373	-0.951973833205622	2.1803376560096	0.200986960447241	0.752674211463765			Mcl1	-0.272625300713911	0.292210789955211
	Efhc1	0.757996018951463	-1.27545284728048	1.17047349958054	-1.02483327589409	-0.312905670114123	0.755359345850115	-0.743121386981282	0.372338996850499	0.320318989726955	1.61359192310563			Efhc1	0.152044972095555	-0.082486489472005
	Agrn	-0.910917894648872	0.926449898966768	-0.75838261245037	1.73354844993274	-0.507005360928289	-0.59657242184201	-0.610610478040292	2.08863992159533	0.774163628374015	0.532202904837989			Agrn	-0.582998080143668	0.560521492467896
	Pkp2	1.10239627054501	1.16457027983374	0.0203550419859467	-0.0230254163318521	-0.191572114149435	-0.160954253237293	-0.834789671372851	2.32660546517878	0.528614064022144	-0.0207085413603029			Pkp2	-0.00268631032341319	-0.227119131614282
	Zc3h12a	-1.17277419315409	0.518239271332223	0.178227195739427	0.35025429931624	-1.04385622385502	0.327416677125728	-0.203286158603453	1.16253724468236	1.22142066962938	1.13408748803611			Zc3h12a	-1.50230652479787	-0.405671630148261
	Id1	-0.0385182540596389	-0.875120260187479	-2.15087595416638	1.35387699777068	-0.390966828524033	-0.407185583489308	0.45761901983055	2.04017292946033	0.414875318397763	0.146906001878624			Id1	-0.0962717628342475	0.981466106642531
	Synpo	-1.31233541110171	-1.44274158729542	1.04830215391864	0.0913670200880479	-1.03805624658372	-1.4212654905866	-0.478509143465995	1.4567865245057	0.696803567020527	1.05473613047165			Synpo	-0.638023187342988	-0.637983114226472
	Ackr3	-0.492397976447493	2.07664663620892	0.572576017422926	-0.0252616842371995	-0.479398767854668	-0.866392468032579	-0.289353572491747	0.875746633715172	1.52389878748039	0.976654137623458			Ackr3	-0.114829890398645	-1.12173554659166
	Rin3	1.07825538013055	0.634985208866449	-0.415995138736182	-0.158547852679626	0.57132509068007	-0.359019732500055	0.475457978561099	2.06698275498969	0.453253095069688	-0.354613309687314			Rin3	0.35738482481917	-0.49834529024242
	Tubb2b	-0.943829768642245	-0.430689304988179	0.725527043065891	0.561703532348987	-0.495800606507254	-0.63483858757357	-0.429973408654664	1.68975844770109	1.00193748501744	1.20564443035121			Tubb2b	0.979097775956434	-0.25319927478249
	Cavin2	0.389018523024732	-0.971877405704567	-0.135257404564269	-0.645354054971913	-0.468045900397358	-0.868402102449114	-0.894441876562507	2.03553484548625	0.649452264710575	0.463731606211727			Cavin2	0.551702507220857	2.24058938966231
	Plaur	-0.272583905591282	-0.641293846736622	-1.42734401013967	1.21381486313056	-0.790439766601623	-0.423146799820358	-0.121555236263726	2.07297840968074	0.772842951748746	0.476849511790476			Plaur	0.439726006746753	1.07964221143728
	Hmga1	-0.942911691829758	0.257932752376391	0.561600711733374	-2.09300703531208	-1.46161186975171	-0.148534521651704	0.572843177044996	2.09481417594309	0.308252313630391	-0.104601231178792			Hmga1	-0.418264940841924	1.06984605500262
	Cd24a	0.00337540813792763	-0.450137547154924	-1.34526174140091	1.62891678967744	-1.10352109596284	-0.614872394705099	-0.430153346446486	1.96635069439534	0.631671603017175	0.474510589146359			Cd24a	0.776756905850565	0.578460676666612
	Nr1h4	-1.05408156855858	-1.57807644435123	0.167991155013388	0.698930537655075	-0.383835704885818	-1.25655538215105	-1.38174705714664	0.85546194688429	1.01572948376568	1.26635622731934			Nr1h4	0.0023907972493077	1.55901488557542
	Marcksl1	-0.120610649178479	-0.412933499178352	-0.366998036950417	1.78073977322964	-0.999870577133081	-0.85959212329661	-0.449855393469149	1.84797793471885	0.756522619136918	0.671176709483755			Marcksl1	0.246657982192298	1.03688516874152
	Myof	0.154300474345723	-0.969452804176097	-0.938500887710912	2.08013928175369	-0.888150734156794	-0.0704464644928357	-1.11467792448671	2.07747213572308	0.653087673786983	0.28715874912117			Myof	-0.672929334306888	0.083117093984762
	Syt12	0.649052742252097	0.0696817561040591	-1.67159647854766	1.25361344112749	-1.01466437102956	-0.488590669744908	-0.860586608954109	1.47469967434315	0.753040001401669	1.13695916758484			Syt12	0.533841301188213	1.17574167240548
	Junb	-0.960326646050421	-1.21040216522587	-1.32965240375007	-0.0542213155696882	-0.790863396533972	-0.869048861398282	-0.399323015988099	1.80299574388927	0.983035447931769	0.700123435301486			Junb	-0.369696377005059	-0.276395277922909
	Fgfr3	0.585640832115517	2.1527650050957	-0.31093046209388	-1.0828780370499	-0.265538139751423	-0.588858938715255	-0.122649268772183	0.529096836559725	2.323031591904	-0.0522502826191762			Fgfr3	-0.395458739357979	-0.68216888202182
	Rhob	-0.828153185331335	-1.10332621854945	-0.989109868083489	0.365115714534492	-0.636087718301926	-1.06224201854457	-0.210540816721945	1.8165631156122	1.17065936828697	0.562321497997287			Rhob	-0.645575432179074	0.0221366369216021
	Set	1.28618477885464	-0.828375997389782	-1.05250382140014	0.67681438694681	-0.998775734670317	0.141544789403153	0.369826244237681	2.32520796544631	0.180606238790313	0.0338912700391962			Set	-0.930220108470601	-1.3600920240967
	Pdlim1	-1.24863258608679	-0.255685338791461	-0.987716439793644	1.59922652804194	-1.23140592787624	-0.137125205792985	-0.325250327121588	1.88031946761923	0.735875453122788	0.162498632243169			Pdlim1	1.03741450475055	-0.379213387672337
	Klf2	-0.210899607723014	-1.1453963609662	-1.34150481795302	1.71740856574655	-1.05075032816675	-0.737786788189154	-0.870137422787804	1.70623188222122	0.882207119263177	0.356584528095683			Klf2	0.00323133684478747	0.00931011646128164
	Tns1	-1.30432828787147	0.39368207743629	-0.386916815063075	0.368282402716613	-0.311266356640629	-0.633953159013766	0.0998695322373736	2.06962580757835	0.356568349360448	0.824568033844278			Tns1	-0.465932007102985	0.591335150530325
	Ces1d	0.435360314647663	-1.52538360905009	1.74129746212301	-0.344440764972871	0.224602563776665	-0.268741808998095	-0.737726894368942	0.208053482350914	2.42899480221289	-0.273357059571226			Ces1d	-0.82236707143078	-1.06769652913463
	Adamts17	0.965859775652805	-0.416830799662601	-0.568736016843215	-0.437081191232621	-0.610929969080434	-1.68056352673263	-0.608245223815692	0.524305104294239	1.11164670649337	1.69116305230455			Adamts17	-1.52769344529966	1.26579739557281
	H2bc8	0.508467621842668	-1.57353245505491	-1.77559944605745	-0.0064707902553805	0.458495657467062	-0.666211985897901	1.02325318589432	0.688876296223895	0.562222333054563	1.20143429028465			H2bc8	0.543716492681377	-0.572310484587034
	Cxcl2	-2.05244585274247	0.585841287585285	1.01494694822482	1.486578923466	-1.0647303462592	-0.0335026280607265	-0.0294333538071554	2.16924286405265	0.923548928830956	-0.465943413962448			Cxcl2	-0.317641254565695	0.709510562633356
	Trp53	2.04902017872847	0.273232164682315	-0.526146444425815	0.375774127861326	-0.475028962501114	-0.79934382866791	-0.19117340984771	2.11452145200769	0.64155233265502	0.741229595552038			Trp53	0.286105157947942	0.429763567055633
	Irak2	1.86117808853842	-1.0186390191779	0.805780375748469	-1.19911576636644	-0.87070519835985	-1.22739699818294	-1.04679465516866	1.50650287652882	0.645574860341989	1.1948143414553			Irak2	-0.727038033872771	0.980849984494641
	Sphk1	-0.3545606700342	-0.192389142799371	-1.43390103528274	1.80531658351929	-0.941959776811069	-0.954312268401625	-0.628469027012646	1.80172004609222	0.691819859627441	0.727633764710234			Sphk1	-0.116390318263269	0.198388236653802
	Cks2	-1.03252984346172	-0.0528018389644449	-0.508904963064973	0.483298870382882	-1.04376534960017	-0.40037859432225	-0.327459126407853	2.0577555594817	0.154755755470354	0.98381010953094			Cks2	1.22040587237045	1.17939962164409
	Slc39a4	0.93793043415613	1.04514388260778	-0.749181100238047	1.49788774577238	-0.953114258294123	-0.288518518458684	-0.739705643662696	2.05908725503213	0.802626846153546	0.738910865019227			Slc39a4	-0.757161816017811	-0.326844965044779
	Tnfrsf11b	-0.329411887974991	-2.07375952042951	-1.02018208892853	1.04676034362944	-0.718030181973918	0.303337775964719	-1.1509936196823	1.28326281858752	0.763423115460372	1.23807021483653			Tnfrsf11b	0.0431493203395704	-0.227321336696798
	Selenop	-0.54764180508814	-1.17647066663833	-0.88135118847679	1.16237707179842	-0.755299476417031	-1.21115418778916	-1.07050888832577	1.43558657837414	0.656651618253606	0.615124234186506			Selenop	-0.992545432343313	0.240288693536657
	Serpinb5	1.25123028320668	-1.01880569235868	-0.963054156958257	0.348703593888711	-0.814023849202314	-0.684733897600623	-0.902121483916268	1.3645769036222	1.63892706513769	0.671119435270537			Serpinb5	-0.890983062423265	1.13637303146266
	Myl9	-0.576596112515762	-0.209033400041995	-1.12141976585195	0.803327571365519	-1.05187312153167	-0.539806926781344	-0.489481887756303	2.29823001332304	0.414815206174073	0.0579861464458064			Myl9	0.338314946583651	-0.497538867513795
	Nup62cl	-0.313563264162041	0.541268133634697	-0.546894833153871	2.36000787268024	-1.125099569415	-0.27842760369255	-0.3617108935781	2.20373268276221	0.307003021833009	-0.043752751690882			Nup62cl	-0.909572635524682	0.197570846229124
	Sox4	-0.858363275187094	-0.709095509739167	-1.63587620337859	0.604013069409724	-0.822807361352989	-1.03496497696377	-0.709363795830718	1.52006373331883	1.03264774990582	1.09466830133542			Sox4	-0.537050659310727	-0.0716757814785769

## Sheet: Figure_3F-G-H
Fig.3F-G-H	Raw and processed Edu+ -cells' counts, used to plot the dotplots
	Nnat+/-p-Heavy
	Edu+ -cells	Nnat+/-p-Heavy - control				Nnat+/-p-Heavy - HDACi				Nnat+/-p-Heavy - HATi
	sex	Male	Male	Male	Male	Male	Male	Male	Male	Male	Male	Male	Male
		batch1	batch2	bactch3	batch4-1	batch1	batch2	bactch3	batch4-1	batch1	batch2	bactch3	batch4-1
	proliferating cells/islet		3	3	0		0	1	0		2	6	0
	proliferating cells/islet		0	0	1		0	0	0		3	2	1
	proliferating cells/islet		10	9	8		0	0	0		3	0	0
	proliferating cells/islet		0	22	3		0	4	0		1	3	0
	proliferating cells/islet			7	2		0	1	1		8	2	20
	proliferating cells/islet
					batch4-0				batch4-0				batch4-0
	proliferating cells/islet				4				0				8
	proliferating cells/islet				6				0				9
	proliferating cells/islet				6				0				7
	proliferating cells/islet				7				0				1
	proliferating cells/islet				1				3				4
	mean		3.25	8.2	3.8		0	1.2	0.4		3.4	2.6	5
	WT
	Edu+ -cells	WT - control				WT - HDACi				WT - HATi
	sex	Male	Male	Male	Male	Male	Male	Male	Male	Male	Male	Male	Male
		batch1	batch2	bactch3	batch4	batch1	batch2	bactch3	batch4	batch1	batch2	bactch3	batch4
	proliferating cells/islet	8	0	2	0	0	0	0	0	3	1	2	1
	proliferating cells/islet	4	2	2	3	1	8	0	3	14	2	2	4
	proliferating cells/islet	0	5	0	2	0	0	0	0	0	6	0	0
	proliferating cells/islet	1	9	1	0	0	1	0	0	8	4	4	1
	proliferating cells/islet	5	0	2	1	0	1	0			4	3	0
	mean	3.6	3.2	1.4	1.2	0.2	2	0	0.75	6.25	3.4	2.2	1.2
	Nnat+/-p-Light
	Edu+ -cells	Nnat+/-p-Light - control				Nnat+/-p-Light - HDACi				Nnat+/-p-Light - HATi
	sex	Male	Male	Male	Male	Male	Male	Male	Male	Male	Male	Male	Male
		batch1	batch2	bactch3	batch4	batch1	batch2	bactch3	batch4	batch1	batch2	bactch3	batch4
	proliferating cells/islet	0	2			0	0			1	0
	proliferating cells/islet	1	0			0	0			0	0
	proliferating cells/islet	4	2			1	0			3	0
	proliferating cells/islet	5	0			0	0			0	40
	proliferating cells/islet	7	7			0	0			0	0
	proliferating cells/islet	0	4			0	1			0	0
	proliferating cells/islet	0	0			0	0			0	0
	proliferating cells/islet	0	2			0	0			3	0
	proliferating cells/islet	0				0	2			1	5
	proliferating cells/islet	0				2	2			0	0
	proliferating cells/islet	0				3	0			2	14
	proliferating cells/islet									7	2
	mean	1.54545	2.125			0.545455	0.454545			1.41667	5.08333
	Processed data
	Ranking	Nnat+/-p-Heavy - control	Nnat+/-p-Heavy - HDACi	Nnat+/-p-Heavy - HATi	Nnat+/-p-Light - control	Nnat+/-p-Light - HDACi	Nnat+/-p-Light - HATi
	0.05	0	0	0	0	0	0
	0.11	0	0	0	0	0	0
	0.16	0	0	0	0	0	0
	0.21	0	0	0.3125	0	0	0
	0.26	0.833333	0	0.3125	0	0	-0.3125
	0.32	0.555556	0	0.208333	-0.277778	0	-0.625
	0.37	0.3125	0	0	-0.625	0	-0.833333
	0.42	0.952381	0	0.104167	-0.714286	0	-0.833333
	0.47	1.30952	0	0.104167	-0.833333	0	-0.833333
	0.53	1.38889	0	0.178571	-1.11111	0	-0.972222
	0.58	1.73611	0	0.178571	-1.11111	0	-0.972222
	0.63	1.90476	0	0.714286	-0.803571	0	-0.873016
	0.68	3.57143	0	1.07143	-0.803571	0	-0.803571
	0.74	3.57143	0	1.45833	-0.803571	0.277778	-1.04167
	0.79	3.4375	0.436508	2.14286	-0.451389	0.0347222	-1.30952
	0.84	4.16667	0.401786	3.61111	-0.416667	0.243056	-0.659722
	0.89	4.20635	0.520833	3.80952	-0.833333	0.3125	-0.912698
	0.95	4.16667	0	4.16667	-0.555556	-1.875	1.04167
	1	12.9018	0.357143	12.7778	-0.625	-1.66667	8.61111
