# Supplementary material for: Independent phenotypic plasticity axes define distinct obesity sub-types
Source: Nat Metab. 2022 Sep 12;4(9):1150–65. doi: 10.1038/s42255-022-00629-2 (PMC9499872; doi:10.1038/s42255-022-00629-2)
Supplement: Source Data Fig. 4 — Statistical Source Data. [file 42255_2022_629_MOESM7_ESM.xlsx]

## Sheet: Figure_4A
Fig.4A	UMAP projections of MZ cotwins' phenotypic discordances among identified UPV clusters
	ID	UPV cluster	UMAP_1	UMAP_2	UMAP_3
	TWPID10344	Concordant	-0.0781976	0.139926	-2.457
	TWPID10402	Type-B UPV	1.74105	0.567784	0.709679
	TWPID10459	Concordant	0.600192	0.303992	-1.5272
	TWPID10576	Intermediate	1.03825	-0.217471	2.80079
	TWPID10577	Intermediate	-0.201058	0.38169	-0.0791528
	TWPID10631	Concordant	-0.631016	0.467738	-1.93319
	TWPID10826	Concordant	-1.72365	-0.0717929	-0.893706
	TWPID10916	Concordant	-0.313842	-0.072152	-2.04414
	TWPID10928	Concordant	-1.24153	-0.0192981	-2.31519
	TWPID11051	Intermediate	-1.58054	-0.286803	-0.447666
	TWPID11103	Intermediate	1.34851	1.338	0.885833
	TWPID1131	Type-B UPV	1.77137	1.09646	2.41261
	TWPID11426	Type-B UPV	1.71098	0.316942	3.04218
	TWPID11454	Concordant	-0.364506	-0.0785075	-2.21073
	TWPID1148	Concordant	-1.95002	-0.254777	-1.74648
	TWPID11606	Type-B UPV	1.03908	0.901948	1.84239
	TWPID11786	Type-A UPV	-2.22193	-0.66855	-0.554702
	TWPID11825	Type-B UPV	1.52286	-0.0665632	2.58615
	TWPID12147	Intermediate	1.22192	0.870179	2.54711
	TWPID1217	Concordant	-1.27118	0.976549	-1.7603
	TWPID12204	Type-B UPV	1.86754	0.0615229	3.47502
	TWPID1221	Concordant	-0.728673	0.250382	-0.523366
	TWPID12245	Type-A UPV	-2.27687	-1.79391	-0.642529
	TWPID12408	Type-B UPV	1.44138	1.20915	0.413969
	TWPID1248	Type-B UPV	2.02145	0.356527	2.76321
	TWPID12499	Concordant	-0.794183	0.943746	-1.81332
	TWPID1255	Concordant	-1.59365	-1.29024	-2.33988
	TWPID12590	Intermediate	0.500791	-0.545827	-1.5355
	TWPID12681	Concordant	-0.656449	-0.769898	-2.25148
	TWPID1395	Concordant	-0.488457	-1.13241	-2.37487
	TWPID14007	Type-A UPV	-2.29411	-2.16876	0.135387
	TWPID1436	Type-B UPV	2.5796	0.265265	3.01697
	TWPID14442	Type-A UPV	-2.58686	-1.77283	-0.309908
	TWPID14988	Type-A UPV	-2.3665	-0.737186	-1.14407
	TWPID1518	Type-B UPV	1.92309	1.33282	1.033
	TWPID15891	Type-B UPV	1.32676	0.768799	-0.11198
	TWPID16005	Type-A UPV	-2.47662	-1.085	-0.664263
	TWPID1646	Concordant	-2.05857	-0.822183	-1.9944
	TWPID16808	Type-B UPV	1.28328	1.44096	1.99077
	TWPID16821	Intermediate	0.376303	1.0157	-0.190319
	TWPID17629	Concordant	-1.35839	0.285453	-1.69643
	TWPID17652	Concordant	0.225392	-0.247898	-1.96975
	TWPID17665	Type-A UPV	-1.69846	-2.21151	-0.492748
	TWPID18212	Type-A UPV	-2.30084	-1.18333	-0.601521
	TWPID1844	Concordant	-0.869434	-0.646673	-2.76432
	TWPID1877	Type-B UPV	2.51777	0.45427	3.19359
	TWPID2003	Type-B UPV	2.34652	1.20783	1.67712
	TWPID2017	Intermediate	-1.01806	0.663899	0.328311
	TWPID2434	Concordant	-1.59844	1.08623	-1.09869
	TWPID2455	Concordant	-1.57118	-0.817211	-2.56726
	TWPID2514	Type-A UPV	-1.89753	-2.44016	-0.217511
	TWPID2546	Type-B UPV	2.1615	1.35907	2.2031
	TWPID2552	Type-B UPV	1.86782	1.72116	1.51596
	TWPID2557	Type-B UPV	1.59782	1.29975	1.82637
	TWPID2960	Type-A UPV	-1.69246	-2.3631	-0.464242
	TWPID3015	Type-A UPV	-2.4113	-0.439119	-0.805143
	TWPID3177	Type-B UPV	2.10767	0.620119	2.40465
	TWPID3347	Type-A UPV	-2.11219	-1.41505	-1.10091
	TWPID3351	Concordant	-1.37495	0.599284	-1.94651
	TWPID3369	Intermediate	0.717073	1.17397	1.59711
	TWPID3509	Intermediate	-1.46456	-1.35048	-1.64914
	TWPID3546	Intermediate	2.69593	-0.0496762	1.61525
	TWPID3619	Concordant	0.688471	0.737654	-1.31308
	TWPID3653	Concordant	-1.81211	0.271107	-1.02945
	TWPID3890	Intermediate	1.96833	0.157437	0.439289
	TWPID4111	Intermediate	0.655423	0.976784	1.28817
	TWPID4300	Type-A UPV	-2.10789	-2.36611	-0.658662
	TWPID4387	Intermediate	1.26933	0.706047	-0.684746
	TWPID4427	Intermediate	-0.211896	-0.512108	-0.154741
	TWPID4434	Concordant	-0.509085	0.356098	-0.958532
	TWPID4757	Concordant	-1.14189	0.92054	-0.417141
	TWPID4769	Type-A UPV	-1.28276	-1.8855	0.131812
	TWPID4831	Type-B UPV	1.65641	1.47952	1.69744
	TWPID4876	Concordant	0.729455	0.908501	-0.831136
	TWPID4924	Intermediate	1.12067	0.962794	-0.509517
	TWPID4933	Concordant	-1.239	0.12346	-2.12402
	TWPID4936	Type-A UPV	-2.08052	-2.10129	-0.876019
	TWPID4968	Intermediate	-0.306425	0.807913	0.830528
	TWPID5179	Type-B UPV	0.966537	1.21689	2.30843
	TWPID5244	Concordant	-0.924129	1.14474	-1.28236
	TWPID5294	Type-A UPV	-1.34279	-2.01029	-1.02341
	TWPID5383	Type-B UPV	2.63724	0.641441	1.79223
	TWPID5525	Concordant	-1.29501	-1.33914	-2.29838
	TWPID5602	Type-B UPV	1.96102	0.998376	1.55926
	TWPID5617	Intermediate	2.49159	1.10361	1.77856
	TWPID5625	Concordant	-0.779592	-0.327204	-2.62392
	TWPID5722	Concordant	0.727362	0.398795	-1.90718
	TWPID5767	Type-B UPV	2.46417	-0.183709	3.28016
	TWPID5899	Concordant	-1.33776	0.161585	-1.27499
	TWPID5925	Type-B UPV	2.13607	0.745716	2.10839
	TWPID5927	Type-A UPV	-1.99013	-1.76797	-1.00004
	TWPID6015	Concordant	-0.373016	-0.200677	-2.44266
	TWPID6096	Type-A UPV	-1.49791	-2.32155	-0.741162
	TWPID6175	Type-B UPV	2.05843	0.0551538	0.946697
	TWPID6192	Type-B UPV	1.65709	-0.114785	3.26527
	TWPID6233	Concordant	-0.731263	0.401854	-1.25026
	TWPID6340	Concordant	1.0731	0.343236	-1.25484
	TWPID6376	Type-A UPV	-2.46337	-1.88741	-0.268085
	TWPID6383	Type-B UPV	2.25741	0.103257	1.17994
	TWPID6515	Type-B UPV	1.39611	0.971542	1.5814
	TWPID6557	Type-B UPV	1.95749	0.388822	2.72823
	TWPID6575	Type-B UPV	1.93233	0.560524	1.05884
	TWPID6696	Intermediate	-1.29412	-0.6753	0.0336811
	TWPID6733	Concordant	0.0962664	-0.0982366	-2.12624
	TWPID6799	Concordant	-0.999531	0.793879	-0.878541
	TWPID6854	Intermediate	2.61532	0.145049	2.15682
	TWPID6875	Intermediate	0.18714	0.60468	0.980309
	TWPID6994	Type-B UPV	1.29739	1.57761	1.65454
	TWPID7111	Type-B UPV	2.66144	0.140557	2.84659
	TWPID7149	Concordant	0.626536	0.494459	-1.5352
	TWPID7192	Intermediate	1.1906	0.0544359	-0.466816
	TWPID7285	Intermediate	-0.666963	-1.43849	-1.77432
	TWPID7519	Concordant	-0.197621	0.152018	-1.38482
	TWPID7553	Type-B UPV	1.49204	-0.0545948	3.12488
	TWPID7711	Intermediate	-1.65943	0.7896	-1.2283
	TWPID7719	Intermediate	0.454909	0.938611	0.695073
	TWPID7761	Intermediate	-0.832144	1.28555	-1.50129
	TWPID7812	Intermediate	-2.07547	0.00934452	-0.438115
	TWPID7821	Type-B UPV	1.93175	-0.212957	2.49779
	TWPID7895	Type-A UPV	-2.07006	-2.05211	-0.36973
	TWPID7910	Concordant	-1.37839	0.393691	-0.625198
	TWPID8118	Concordant	-1.99503	-0.636442	-1.31775
	TWPID8152	Intermediate	1.5572	0.124638	0.169047
	TWPID8274	Intermediate	1.04632	0.533831	0.0448265
	TWPID8318	Concordant	-2.30212	-1.11016	-1.66353
	TWPID8371	Intermediate	0.22451	1.4489	0.953708
	TWPID8386	Concordant	-0.329523	-0.850175	-2.07725
	TWPID8403	Concordant	-0.554514	1.10151	-0.768443
	TWPID8405	Type-B UPV	1.8673	0.0112812	1.96432
	TWPID8414	Intermediate	-1.22821	0.09452	-0.13732
	TWPID8432	Type-B UPV	1.83762	-0.394907	2.78675
	TWPID8436	Type-B UPV	2.12842	0.565607	1.70077
	TWPID8445	Concordant	-0.45822	-0.433683	-2.33708
	TWPID8454	Intermediate	-1.0592	0.473546	-0.184623
	TWPID8457	Type-A UPV	-2.37354	-2.3227	-0.357973
	TWPID8471	Type-B UPV	2.21805	-0.172338	2.96931
	TWPID8477	Concordant	-1.36075	-0.936969	-2.62127
	TWPID8499	Type-B UPV	1.95131	0.645992	3.00739
	TWPID8560	Intermediate	0.538475	1.10565	0.988484
	TWPID8600	Type-B UPV	1.91329	0.132448	3.32284
	TWPID8628	Concordant	0.788008	0.780983	-1.00955
	TWPID8751	Type-B UPV	2.05516	0.100037	1.867
	TWPID8933	Concordant	-1.89936	-1.15945	-2.07145
	TWPID9013	Concordant	-1.4505	-0.306965	-2.38499
	TWPID9016	Type-B UPV	1.83613	1.47098	1.88037
	TWPID9206	Intermediate	-0.609349	-1.74376	0.386873
	TWPID9286	Concordant	-1.1756	-0.737677	-2.37926
	TWPID9287	Type-A UPV	-2.15215	-0.245944	-0.64912
	TWPID9307	Intermediate	0.167102	0.920053	0.370609
	TWPID9499	Type-A UPV	-2.5956	-1.45304	-1.14382
	TWPID9693	Intermediate	-1.22153	0.0381028	0.107401
	TWPID9822	Concordant	-0.777455	0.234964	-1.29487
	TWPID9944	Type-B UPV	1.37089	0.788966	2.3902

## Sheet: Figure_4B
Fig.4B	Matrix of MZ cotwins' morphometric discordances used to generate the heatmap
	Morphometric_trait	TWPID1148	TWPID1217	TWPID1221	TWPID1255	TWPID1395	TWPID1646	TWPID1844	TWPID2434	TWPID2455	TWPID4757	TWPID3619	TWPID3653	TWPID4434	TWPID3351	TWPID4933	TWPID5244	TWPID4876	TWPID5722	TWPID5525	TWPID5899	TWPID5625	TWPID6015	TWPID6233	TWPID6340	TWPID6733	TWPID6799	TWPID7149	TWPID7910	TWPID8118	TWPID8318	TWPID8386	TWPID8403	TWPID8445	TWPID8477	TWPID8628	TWPID8933	TWPID9013	TWPID9286	TWPID7519	TWPID9822	TWPID10344	TWPID10459	TWPID10826	TWPID10631	TWPID10916	TWPID10928	TWPID11454	TWPID12499
	WEIGHT	-0.0383061	0.0343452	0.0381374	0.0438519	0.0575082	-0.00469117	0.034124	0.0198935	0.0161294	0.0688102	0.0597617	-0.0245411	0.0257525	0.0249097	0.0165293	0.0323814	0.100805	0.0427177	0.027399	-0.00299401	-0.0173015	0.0252052	0.038943	0.127652	0	0.04844	0.0651736	0.0462424	-0.027399	-0.00323102	0.0396877	0.0691697	0.0132258	0.0140255	0.0813169	-0.0222668	-0.0376785	0.0196827	0.00651468	0.0316769	0.0194938	0.0456455	0.0229895	0.0611301	0.00809721	0.00946379	0.0319365	0.0296965
	HEIGHT	-0.0209238	0.00789558	-0.00626568	0.00299312	0.0145545	-0.00415801	0.000572574	-0.00250313	-0.00325204	-0.000625195	-0.00174774	-0.016359	0.0100921	-0.00289436	0	0.00626568	0.0323814	0.00609386	-0.00713594	-0.00300752	-0.0173917	0	-0.00304229	0.0609294	-0.0123458	-0.0311552	-0.0126584	0.00632113	-0.0187271	-0.0188093	0.00405955	0	-0.000643294	0.00569802	0.0128012	-0.0386465	-0.0262351	-0.00452636	-0.00371058	-0.00238095	0.0031837	-0.0121953	-0.029534	-0.00607905	-0.00190658	-0.0270953	-0.00651468	-0.00814668
	BMI	0.00439561	0.0221739	0.0502618	0.0423593	0.0299523	0.0044346	0.0320027	0.0234386	0.0229018	0.0710959	0.0629138	0.00836825	0.00347826	0.030637	0.0139862	0.0190482	0.0371395	0.0300023	0.0390505	0.00414079	0.0166671	0.0249567	0.047856	0.00719428	0.0224729	0.110712	0.0920896	0.033648	0.00826451	0.0369652	0.0303711	0.0689929	0.0141846	0.00350263	0.0571584	0.0534478	0.0168071	0.0289875	0.0170362	0.0350913	0.00961546	0.0722336	0.0822381	0.0726226	0.0120242	0.0623903	0.0445756	0.0454624
	HEAD_FAT	-0.0270059	-0.00580471	-0.0231558	0.054595	0.0949979	0.00453886	0.0375978	-0.079765	0.0328769	-0.0632264	0.0275968	-0.0817166	-0.0248222	-0.0151854	-0.0109989	-0.0422348	0.0217006	0.0530931	0.0363097	-0.0535692	0.0649667	0.0522554	-0.0152292	0.153781	0.0623367	-0.0176558	0.0172545	-0.047639	-0.033316	0.00507589	0.0630461	-0.0276641	0.0505155	0.048435	0.0345478	0.0321135	0.0290405	0.0265318	0.0261229	0.00336226	0.0347361	0.104561	-0.0551004	0.0143093	0.00984484	0.0133406	0.0356512	0.0025492
	HEAD_LEAN	-0.0167049	-0.0201669	-0.029954	0.0514939	0.0505935	0.0121283	0.0332488	-0.0867492	0.0354375	-0.0351587	0.0255403	-0.0651413	-0.00865988	-0.00203696	-0.000269368	-0.0268101	0.0235168	0.0537792	0.0454678	-0.0314712	0.05742	0.0276324	-0.0160681	0.137282	0.0383199	-0.0182411	0.0627131	-0.0308002	-0.0559419	-0.000496542	0.0631495	-0.0312276	0.0277829	0.033993	0.0321072	0.00639414	0.0142566	0.0335058	0.0167062	-0.00783136	0.040294	0.079191	-0.0675353	0.00921121	0.0381237	-7.81201e-05	0.019878	0.00997105
	HEAD_MASS	-0.0190017	-0.0169976	-0.02846	0.0521844	0.0601909	0.0105664	0.0341878	-0.0852368	0.0348656	-0.0415401	0.0259837	-0.0686802	-0.0121241	-0.0049618	-0.00260958	-0.0302543	0.0231171	0.0536253	0.0433908	-0.0362859	0.0591129	0.0332248	-0.0158809	0.140826	0.0437513	-0.0181158	0.0525263	-0.0344487	-0.0508496	0.000694334	0.063127	-0.0304385	0.0329707	0.037129	0.0326339	0.0118424	0.0175523	0.0319515	0.018778	-0.0053609	0.0390437	0.0848672	-0.0647998	0.010376	0.0318471	0.00280144	0.0234398	0.00835818
	HEAD_PFAT	-0.00800417	0.0111929	0.00530419	0.00241061	0.034807	-0.00602755	0.00341	0.00547184	-0.0019887	-0.0216863	0.00161311	-0.0130364	-0.0126981	-0.0102236	-0.00838932	-0.0119805	-0.00141647	-0.000532159	-0.00708111	-0.0172833	0.00585386	0.0190306	0.00065168	0.0129548	0.0185855	0.000460027	-0.0352718	-0.0131903	0.0175336	0.00438156	-8.08712e-05	0.00277441	0.0175448	0.011306	0.00191398	0.0202711	0.0114882	-0.00541971	0.00734486	0.00872315	-0.00430761	0.0196934	0.00969938	0.00393322	-0.0220023	0.0105391	0.0122115	-0.00580898
	LARM_FAT	-0.117486	0.0803702	0.0692805	0.0754226	0.0694698	-0.0934864	0.0593914	0.142625	-0.0652036	0.0288459	0.09687	-0.139529	0.0280929	0.0320273	-0.0647785	0.0104756	-0.0972331	0.0856979	0.0789353	-0.0778074	0.0634088	0.153772	-0.0253029	0.122366	-0.175746	0.0125403	0.00212409	0.0436879	-0.159248	0.0145149	0.18393	0.135443	-0.0218437	-0.0634784	-0.0474503	-0.0493411	-0.191135	0.0806086	-0.101621	-0.00427682	0.011447	-0.0383816	0.0110801	0.202536	0.00670209	-0.0390879	-0.0598792	0.155588
	LARM_LEAN	-0.138191	-0.0162027	0.202663	-0.0653468	0.141603	-0.110853	0.106582	-0.0383288	0.045392	0.115977	0.0990682	0.0691311	0.154823	0.0250843	0.0973088	0.0252726	0.0591253	0.00820357	0.0898843	-0.0404746	0.057559	0.0209803	0.0929772	-0.025283	0.0572115	0.0491092	-0.00828969	0.0916132	-0.1662	-0.00320902	0.0883862	0.0109814	-0.013157	-0.0278558	0.0498644	-0.0848072	-0.081124	2.93877e-05	0.256073	0.00619247	-0.00322227	0.155107	-0.022694	0.0629825	0.135763	0.00914543	0.0666944	0.0359163
	LARM_MASS	-0.129911	0.033125	0.12826	-0.00520391	0.10533	-0.10343	0.0854641	0.0412529	-0.00422465	0.0711618	0.0981692	-0.0541867	0.103537	0.0285581	0.0288657	0.0169909	0.00411255	0.0394868	0.0853521	-0.0586071	0.0603033	0.0983162	0.0444162	0.0375943	-0.0687152	0.0347843	-0.00240344	0.0672886	-0.162874	0.0053767	0.118237	0.0807007	-0.0180174	-0.0499004	0.00624621	-0.0680614	-0.130523	0.0426316	0.0652355	0.0007126	0.00323629	0.0559256	-0.00252003	0.134643	0.0769559	-0.0126124	-0.00876933	0.100935
	LARM_PFAT	0.0124252	0.0472452	-0.0589799	0.0806265	-0.0358601	0.00994375	-0.0260727	0.101372	-0.060979	-0.0423158	-0.00129927	-0.0853421	-0.0754438	0.00346918	-0.0936442	-0.0065153	-0.101346	0.0462112	-0.00641676	-0.0192003	0.00310552	0.055456	-0.069719	0.0847718	-0.107031	-0.0222441	0.00452753	-0.0236006	0.00362635	0.0091382	0.0656934	0.054742	-0.0038263	-0.013578	-0.0536965	0.0187203	-0.0606124	0.037977	-0.166856	-0.00498942	0.00821073	-0.0943072	0.0136001	0.0678932	-0.0702538	-0.0264755	-0.0511098	0.0546525
	RARM_FAT	0.106828	-0.0140571	0.268136	-0.0171541	-0.066214	-0.0426944	0.10675	0.00930387	-0.120271	-0.0438304	0.167704	0.157552	0.0205952	0.0782213	0.01409	-0.114195	-0.0258872	0.0492652	-0.042603	0.0804131	0.0524334	0.150194	-0.0300535	0.102589	-0.171758	-0.157116	0.0244258	0.06411	-0.0827165	0.00181666	0.0600751	0.0116463	0.0178618	-0.0601654	-0.0102385	-0.0621231	-0.23047	-0.0592054	-0.041695	0.144534	-0.0213869	-0.0555488	0.0767074	0.018943	-0.076587	-0.114622	-0.00997589	-0.0483025
	RARM_LEAN	-0.0786591	-0.0373635	0.156274	-0.0493307	0.0549594	-0.066813	0.0505614	-0.0910446	-0.0387492	0.0722	-0.0284274	0.0139186	0.244197	-0.0920723	-0.0421084	0.0139914	0.0706341	0.0502105	0.0393374	0.128575	0.0430537	0.141052	0.0731366	0.0771549	0.261524	0.133327	-0.056456	0.103028	0.145753	-0.0497653	-0.0126363	0.0478946	0.109631	0.0837757	0.112481	-0.0176455	-0.0452405	-0.00173716	0.364456	0.113952	0.0535911	0.232585	0.0606634	0.0043306	0.119725	-0.0397148	0.114601	-0.0789008
	RARM_MASS	-0.0146054	-0.0266053	0.213727	-0.036592	-0.00127737	-0.0572742	0.0730947	-0.0499144	-0.0752225	0.0145507	0.042822	0.0899866	0.160222	-0.0132451	-0.0198607	-0.0559587	0.0413659	0.0498383	0.00618685	0.106736	0.0472712	0.146187	0.0347717	0.0872511	0.0608779	0.0266546	-0.00934744	0.0840386	0.0363437	-0.0249169	0.00978254	0.0299726	0.0609003	-0.00132802	0.0613861	-0.0371287	-0.128788	-0.0313325	0.162422	0.129311	0.0212089	0.0850556	0.0698278	0.0115418	0.0302883	-0.0701695	0.0476149	-0.0626464
	RARM_PFAT	0.121433	0.0125483	0.054409	0.0194378	-0.0649366	0.0145798	0.033655	0.0592183	-0.0450483	-0.0583811	0.124882	0.0675657	-0.139627	0.0914664	0.0339507	-0.0582366	-0.0672531	-0.000573175	-0.0487898	-0.0263225	0.00516221	0.00400624	-0.0648252	0.0153376	-0.232636	-0.18377	0.0337733	-0.0199286	-0.11906	0.0267336	0.0502925	-0.0183263	-0.0430385	-0.0588373	-0.0716247	-0.0249944	-0.101681	-0.0278729	-0.204117	0.015223	-0.0425959	-0.140604	0.0068796	0.0074012	-0.106875	-0.0444523	-0.0575908	0.0143439
	TRUNK_FAT	-0.0437378	0.0309499	0.0652417	0.0889077	0.0330546	0.0775657	0.0894109	0.0554526	0.0482281	0.164733	0.0362514	-0.0864805	-0.00180578	0.00432332	-0.0591087	0.0695033	-0.0733972	0.072166	0.110149	-0.0679242	-0.0473594	-0.000417189	0.0190595	-0.0626674	-0.13853	0.0905272	0.0607623	0.0837544	-0.0233727	0.0935813	0.00588795	0.0857105	-0.0656158	0.060812	0.161381	-0.00822038	-0.0500632	0.0314594	-0.0652468	0.0359792	-0.00838423	0.0428945	0.135238	0.0405464	-0.108107	-0.210672	0.0673366	0.0346012
	TRUNK_LEAN	-0.0272816	0.0149612	0.0245245	0.000566456	0.0601265	-0.0187401	-0.011654	0.0366505	0.00281647	0.00873096	0.0579784	0.038225	0.0452347	0.0485926	-0.00947399	0.0665804	0.111541	0.00960931	-0.0394179	0.0291331	0.0104644	0.00833264	0.0775111	0.0654472	0.0184027	0.0209571	0.0674222	0.0396968	-0.00375716	-0.0482059	0.00694289	0.100603	-0.0144389	0.023545	0.0385157	-0.0435512	0.00788718	0.0497976	0.0710287	0.00879309	0.0166679	0.0499797	0.00500247	0.0635603	0.0180825	-0.00879601	0.0409734	0.0615621
	TRUNK_MASS	-0.0332144	0.0216529	0.0439036	0.0311289	0.0477889	0.0150505	0.0271538	0.0433068	0.0211376	0.0754667	0.0502771	-0.0159873	0.0280729	0.0312476	-0.0265095	0.06786	0.061058	0.0299538	0.0141719	-0.00680596	-0.0112473	0.00452798	0.0550716	0.0176906	-0.0541068	0.0426974	0.0641584	0.0582923	-0.0120286	0.00913986	0.00662101	0.0937827	-0.0381549	0.0393765	0.0787725	-0.0280841	-0.0137188	0.0416351	0.0109461	0.0219769	0.00639555	0.0469452	0.0635111	0.0528547	-0.0288952	-0.0849318	0.053735	0.0494464
	TRUNK_PFAT	-0.0105233	0.00929699	0.0213381	0.0577788	-0.0147343	0.0625152	0.0622572	0.0121458	0.0270904	0.0892666	-0.0140257	-0.0704932	-0.0298786	-0.0269243	-0.0325992	0.00164331	-0.134455	0.0422122	0.0959767	-0.0611182	-0.0361121	-0.00494517	-0.0360121	-0.080358	-0.0844228	0.0478298	-0.00339613	0.0254621	-0.0113441	0.0844415	-0.000733064	-0.00807221	-0.0274609	0.0214354	0.0826089	0.0198637	-0.0363444	-0.0101757	-0.0761928	0.0140023	-0.0147798	-0.00405068	0.0717273	-0.0123083	-0.0792117	-0.12574	0.0136016	-0.0148452
	L_LEG_FAT	-0.151944	0.00728671	-0.029309	0.0104425	0.107951	0.00599946	0.0240415	-0.00423143	0.0567637	0.0688628	0.0890258	-0.122513	-0.0762097	0.0219537	0.117519	-0.0588786	0.00543613	0.0522193	0.152974	-0.0196885	-0.155927	-0.00973155	-0.0245799	-0.0245188	0.0558332	0.0827906	0.0666282	-0.015712	0.105379	0.0163328	0.132665	0.0212316	0.0800046	0.0225056	-0.00608133	-0.0236835	-0.0661571	0.0274803	-0.183988	-0.0641443	0.0569786	-0.0659937	-0.00129148	0.0819358	0.00747125	-0.0388106	0.0600263	-0.151709
	L_LEG_LEAN	-0.0388598	0.0907793	0.0889396	-0.00709569	-0.0754309	-0.0203841	0.0378384	0.0914636	0.004372	0.0870274	0.113071	-0.0223859	0.0550799	0.0495533	0.0421025	0.128494	0.263768	0.121387	-0.0268193	-0.0101343	-0.00210384	0.0404504	-0.00166214	0.196574	0.0530523	0.0875144	0.0904441	0.0102849	-0.094597	0.011579	0.0136997	0.0625009	0.0422401	-0.0468965	0.180764	-0.020437	-0.00799788	-0.0602267	0.0487886	0.00310166	0.106836	0.105083	-0.00305276	0.0520364	0.00987743	-0.0119411	0.0306755	0.144269
	L_LEG_MASS	-0.0750774	0.0498168	0.0392407	-0.000476718	0.0141297	-0.0100883	0.0321974	0.0519648	0.0283539	0.0786195	0.102672	-0.0727774	0.00947463	0.0369859	0.0732726	0.032792	0.182116	0.0971697	0.0514593	-0.0144293	-0.0673485	0.0150613	-0.00921135	0.131099	0.0541404	0.0851978	0.0794559	0.000953993	-0.0172649	0.0135844	0.0498349	0.0416388	0.0605341	-0.0109235	0.0948565	-0.0216441	-0.0373769	-0.0148636	-0.0562472	-0.0289531	0.0888916	0.0340976	-0.00211014	0.0674878	0.00863635	-0.0221786	0.0458839	0.0222737
	L_LEG_PFAT	-0.076867	-0.0425301	-0.0685497	0.0109193	0.0938208	0.0160878	-0.00815596	-0.0561963	0.0284098	-0.00975664	-0.0136466	-0.0497355	-0.0856843	-0.0150322	0.0442465	-0.0916706	-0.17668	-0.0449504	0.101515	-0.00525921	-0.0885787	-0.0247928	-0.0153685	-0.155618	0.00169275	-0.00240714	-0.0128278	-0.016666	0.122644	0.00274846	0.0828304	-0.0204072	0.0194705	0.0334291	-0.100938	-0.00203945	-0.0287802	0.0423439	-0.127741	-0.0351912	-0.0319129	-0.100091	0.000818659	0.014448	-0.00116509	-0.0166321	0.0141424	-0.173982
	R_LEG_FAT	-0.21851	0.0276153	-0.126685	0.0270099	0.110012	0.02444	0.00261556	0.0457371	0.0866619	0.0946255	0.0140841	-0.00540227	-0.0293817	0.0427386	0.131279	0.0293194	0.0449672	-0.0255108	0.026194	-0.0419201	-0.0686395	0.00158143	-0.0084862	0.0185564	0.163618	0.033972	7.98225e-05	0.0946393	-0.0507823	0.00357555	0.080299	0.0674937	0.0332974	0.0649823	0.106292	0.0137492	-0.0999157	-0.0118857	-0.123184	-0.0180235	0.00784377	-0.118114	-0.118061	0.109546	0.0757396	-0.0320355	-0.00413692	-0.0276191
	R_LEG_LEAN	-0.00984184	0.076988	0.00934127	-0.0482525	-0.0106439	-0.0221101	-0.027165	0.052128	-0.0487472	0.0611691	0.153924	-0.0627651	0.0535474	0.0320955	0.0312927	-0.00344898	0.196361	0.0966838	-0.030371	0.0304064	-0.0216678	0.0368663	0.0606329	0.152987	0.0629155	-0.00740182	0.0974218	0.00176074	-0.0694258	-0.0555477	0.0603481	0.0484304	0.0238171	-0.0351847	0.152819	-0.242971	-0.00350069	-0.0010375	0.0751461	0.191698	-0.00135314	0.102868	0.00876213	0.0265079	0.0471204	-0.00956906	0.015673	0.0191982
	R_LEG_MASS	-0.0735418	0.0532584	-0.0483256	-0.0187428	0.0488615	-0.00436985	-0.0147566	0.0494994	0.0102705	0.0759934	0.0965407	-0.0351067	0.0258315	0.0369233	0.0719587	0.0138369	0.145917	0.053613	-0.0062476	-0.00232395	-0.040653	0.0194551	0.0371881	0.111955	0.102514	0.0128797	0.0528511	0.0336825	-0.0619756	-0.0313885	0.0662525	0.0580285	0.0285399	0.0155869	0.131889	-0.139714	-0.0521131	-0.00681092	-0.0166461	0.0941881	0.00184531	0.00748035	-0.0596575	0.0698864	0.0615746	-0.0179834	0.00525761	0.000307532
	R_LEG_PFAT	-0.144969	-0.0256431	-0.0783589	0.0457527	0.0611502	0.0288099	0.0173721	-0.0037623	0.0763915	0.0186321	-0.0824566	0.0297044	-0.0552132	0.00581535	0.0593202	0.0154825	-0.100949	-0.0791239	0.0324416	-0.0395961	-0.0279865	-0.0178736	-0.0456743	-0.0933989	0.0611042	0.0210923	-0.0527712	0.0609568	0.0111933	0.0349641	0.0140465	0.00946514	0.00475756	0.0493954	-0.025597	0.153463	-0.0478027	-0.00507479	-0.106538	-0.112212	0.00599846	-0.125594	-0.058404	0.0396599	0.014165	-0.0140521	-0.00939453	-0.0279266
	SUBTOT_FAT	-0.0807783	0.026522	0.0403441	0.0566438	0.0581147	0.0325176	0.0597637	0.0453855	0.0356974	0.111086	0.0542674	-0.0653931	-0.0140706	0.0223503	0.0231757	0.0183267	-0.0336669	0.0501494	0.0895527	-0.0438774	-0.0532421	0.019532	0.00177581	-0.0171325	-0.0731083	0.0560328	0.0446522	0.0659156	-0.0214948	0.0509234	0.0554277	0.0689431	-0.01273	0.0348494	0.0887186	-0.0143405	-0.0839926	0.0184653	-0.0966547	0.0116815	0.00410909	-0.0177946	0.0414589	0.0713988	-0.0299409	-0.129124	0.0371397	0.00432612
	SUBTOT_LEAN	-0.035966	0.0321598	0.0508166	-0.0146608	0.0273629	-0.0286379	0.00587861	0.0369437	-0.00490982	0.0399104	0.079301	0.0112277	0.0682433	0.0361857	0.011633	0.0602236	0.147508	0.0464116	-0.0228977	0.0249306	0.00795424	0.0261541	0.0615369	0.0979362	0.0498272	0.0359678	0.065542	0.036213	-0.0316302	-0.0365279	0.0213825	0.077113	0.00993171	0.00215543	0.0848483	-0.0708048	-0.00449745	0.0162397	0.0958749	0.0490901	0.0302835	0.0869852	0.00591077	0.0513857	0.0356388	-0.0104909	0.0413683	0.0569933
	SUBTOT_MASS	-0.0514737	0.0296144	0.0459178	0.0114644	0.0418761	-0.00592612	0.0274222	0.0401867	0.0122864	0.0716765	0.0697525	-0.0249212	0.0385853	0.0302911	0.0159926	0.0400053	0.0935641	0.0476963	0.021257	-0.00336646	-0.0166106	0.023012	0.0394847	0.0570175	-0.00493599	0.0438324	0.0552816	0.0484668	-0.0273824	0.00011487	0.0317334	0.073165	-0.00104053	0.0178207	0.0863429	-0.0468265	-0.0387538	0.0173184	0.00805647	0.0310301	0.0199399	0.0410584	0.0237201	0.061201	0.00695249	-0.0560689	0.0392175	0.0332378
	SUBTOT_PFAT	-0.0293047	-0.00309238	-0.0055737	0.0451794	0.0162386	0.0384437	0.0323414	0.0051988	0.023411	0.0394094	-0.0154851	-0.0404719	-0.0526559	-0.00794077	0.00718311	-0.0216786	-0.127231	0.00245315	0.0682956	-0.040511	-0.0366315	-0.00348002	-0.0377089	-0.0741501	-0.0681724	0.0122004	-0.0106295	0.0174488	0.00588765	0.0508085	0.0236943	-0.00422191	-0.0116894	0.0170287	0.00237566	0.032486	-0.0452388	0.00114694	-0.104711	-0.0193486	-0.0158308	-0.0588529	0.0177388	0.0101978	-0.0368934	-0.0730554	-0.00207783	-0.0289117
	WBTOT_FAT	-0.0783117	0.0254218	0.0385897	0.0565373	0.0590901	0.0315217	0.0591521	0.0407263	0.0356047	0.10572	0.0533882	-0.0659007	-0.0144201	0.0210889	0.0217053	0.0167202	-0.0303706	0.0502971	0.0873769	-0.0442276	-0.0481053	0.0206094	0.00096983	-0.0109466	-0.0689839	0.0529861	0.0438486	0.0616948	-0.02188	0.0492618	0.0558479	0.0661003	-0.0108782	0.0352053	0.0865657	-0.0129183	-0.0802216	0.0187063	-0.0936501	0.0114793	0.00529437	-0.0141592	0.0388471	0.0701284	-0.028653	-0.12378	0.037103	0.00427207
	WBTOT_LEAN	-0.0343975	0.0272981	0.0442381	-0.0080694	0.0292427	-0.0254739	0.00763629	0.0270159	-0.00168684	0.0339077	0.0754819	0.00393196	0.0632543	0.0330222	0.0105724	0.0531537	0.136739	0.0470547	-0.0170292	0.0200848	0.0126667	0.026294	0.0543987	0.100703	0.0489134	0.0309467	0.0652825	0.030233	-0.0335075	-0.0332591	0.0248838	0.067292	0.0114913	0.00476299	0.0802891	-0.0646425	-0.00293236	0.0178232	0.0903824	0.0447698	0.0311153	0.0863888	-0.000702242	0.0484812	0.0358464	-0.0096406	0.0395999	0.0529981
	WBTOT_MASS	-0.0492192	0.0264801	0.0416759	0.0148328	0.0429015	-0.00489642	0.0277599	0.0321353	0.0136533	0.0650376	0.0672632	-0.0278189	0.0358748	0.0280897	0.0146489	0.0360978	0.0880122	0.0481401	0.0227767	-0.00554132	-0.0109199	0.0236901	0.0352762	0.0619161	-0.00210239	0.0392982	0.0551105	0.0427909	-0.0287675	0.000154646	0.0340972	0.0667355	0.00100477	0.0189025	0.0826393	-0.0433331	-0.0352342	0.0182367	0.0085856	0.0291491	0.0212017	0.0435357	0.0184499	0.0588338	0.00849212	-0.052233	0.038368	0.0317168
	WBTOT_PFAT	-0.0290925	-0.00105829	-0.00308617	0.0417045	0.0161885	0.0364181	0.0313923	0.00859101	0.0219514	0.0406827	-0.013875	-0.0380818	-0.0502949	-0.00700086	0.00705636	-0.0193776	-0.118383	0.00215699	0.0646002	-0.0386863	-0.0371854	-0.00308078	-0.0343063	-0.0728627	-0.0668816	0.0136879	-0.0112619	0.0189039	0.00688755	0.0491071	0.0217507	-0.000635174	-0.011883	0.0163028	0.00392644	0.0304149	-0.0449875	0.000469597	-0.102236	-0.0176699	-0.0159073	-0.0576948	0.0203972	0.0112946	-0.0371451	-0.0715469	-0.00126492	-0.0274447
[truncated: 105 more columns]

## Sheet: Figure_4C
Fig.4C	Matrix of correlations (-log10(p-value)) between morphometric traits and gene expression discordances in MZ cotwins, used to generate the heatmap
	Morphometric_trait	ASB4	CDKN1C	DLK1	GRB10	H19	IGF2	MEG3	MEST	NDN	NNAT	PEG3	PLAGL1	PPP1R9A	TRIM28
	LARM_LEAN	0.0210132	0.120281	0.237058	0.0195578	0.0144541	0.147392	0.690475	0.583724	0.245124	1.39183	0.05506	0.379769	0.230769	0.189402
	RARM_LEAN	0.155762	0.0904401	0.181807	0.0128967	0.292136	0.858897	0.252423	0.11959	0.239914	0.0316781	0.858605	0.0898029	0.233375	0.0237203
	HEIGHT	0.0193052	0.335923	0.0802954	0.049657	0.0778786	0.682558	0.120241	0.252194	0.0054213	0.165832	0.151983	0.0847434	0.46838	0.578253
	TRUNK_LEAN	0.195362	0.270642	0.243241	0.201199	0.194403	0.501362	1.32655	0.165231	0.473317	1.58315	0.551773	0.611399	0.644457	0.262284
	SUBTOT_LEAN	0.340088	0.0702779	0.155831	0.569272	0.0178153	0.232944	0.878846	0.373903	0.17421	1.79975	0.287845	0.662474	0.553595	0.103417
	WBTOT_LEAN	0.358889	0.0604284	0.126778	0.575028	0.0352516	0.244114	0.767454	0.329236	0.179734	1.86464	0.328897	0.574713	0.531487	0.0976627
	L_LEG_LEAN	0.755164	0.345616	0.188159	0.767891	0.0678688	0.0611301	0.225984	0.946661	0.149837	1.78039	0.0917579	1.07477	0.219907	0.00199694
	R_LEG_LEAN	0.444781	0.017535	0.0855863	0.690172	0.431561	0.100669	0.599858	0.26797	0.424962	0.740972	0.175134	0.516887	0.200665	0.111226
	HEAD_PFAT	0.0964977	1.31707	0.165022	0.0280295	0.397501	0.424167	0.127936	0.0631038	0.722862	0.4379	0.170876	0.923618	0.247845	0.107447
	HEAD_FAT	0.039507	0.752057	0.19096	0.0135514	0.287361	0.0196834	0.291012	0.0301713	0.553016	0.239811	0.306764	0.0412492	0.492046	0.00129008
	HEAD_LEAN	0.0599221	0.233071	0.568228	0.146581	0.385147	0.0655567	0.25048	0.0216795	0.165555	0.694869	0.517991	0.147708	0.506228	0.0279747
	HEAD_MASS	0.0674876	0.383816	0.493523	0.0842216	0.417755	0.039021	0.237745	0.0225453	0.258668	0.59329	0.406938	0.0888997	0.523863	0.00412439
	L_LEG_PFAT	0.377158	0.118576	0.0607791	0.00570499	0.767799	0.0414181	0.386713	0.449076	1.45717	0.0462849	0.442609	0.116962	0.250894	0.327289
	R_LEG_PFAT	0.578598	0.463334	0.23571	0.430623	0.890431	0.0484313	0.568089	0.503379	2.84103	0.947186	0.808639	0.206445	0.894576	0.018608
	L_LEG_FAT	0.220281	0.0868726	0.0550986	0.206739	0.533044	0.179159	0.22483	0.0522525	1.14413	1.09518	0.348579	0.309942	0.256869	0.331357
	R_LEG_FAT	0.418087	0.251153	0.421015	0.431994	0.890175	0.059747	0.268736	0.115415	1.8586	1.71373	0.735711	0.490801	0.885486	0.126407
	L_LEG_MASS	0.0361895	0.261628	0.000928471	0.694262	0.387448	0.102745	0.0478986	0.440597	0.426837	1.49376	0.1653	0.964451	0.36857	0.282754
	R_LEG_MASS	0.0989969	0.233122	0.629123	0.614919	0.347275	0.00729126	0.00979541	0.224479	0.898279	1.59448	0.657838	1.09785	0.863791	0.298499
	TRUNK_FAT	0.38785	1.68124	0.602993	0.412988	0.126503	0.380452	0.864377	0.0670141	2.77735	0.922408	0.506228	0.876989	0.690513	0.743746
	SUBTOT_FAT	0.147438	1.2998	0.506228	0.314743	0.144648	0.0370819	0.470851	0.140575	2.52719	1.44843	0.236905	1.02385	0.714987	0.329604
	WBTOT_FAT	0.150035	1.28111	0.511146	0.314798	0.159178	0.042038	0.452212	0.1346	2.55166	1.47147	0.236752	0.996739	0.699161	0.312964
	TRUNK_PFAT	0.304505	2.02191	0.393703	0.602422	0.255879	0.579158	1.48085	0.100543	2.23633	0.289549	0.689038	0.473787	0.334221	0.647432
	SUBTOT_PFAT	0.149198	1.66292	0.409715	0.458987	0.127223	0.185368	0.922149	0.0919434	2.34897	0.538883	0.247252	0.52178	0.556109	0.358656
	WBTOT_PFAT	0.153211	1.63687	0.424043	0.475662	0.16237	0.19727	0.855475	0.112463	2.41045	0.575132	0.282512	0.556799	0.581474	0.342977
	LARM_PFAT	0.338546	1.45356	0.372309	0.461255	0.842064	0.192905	0.490408	1.02876	0.974817	0.297897	0.0335774	2.22463	0.790816	0.0861168
	RARM_PFAT	0.269239	1.20468	0.849772	0.203757	0.355302	0.651114	0.970461	0.193771	0.475321	1.24215	0.628288	1.05045	0.351667	0.367366
	LARM_FAT	0.294217	0.86618	0.210201	0.32439	1.19093	0.0307587	0.116962	0.528985	1.38803	1.3233	0.281117	1.34214	0.484169	0.133717
	RARM_FAT	0.509749	1.04783	0.824716	0.0402368	0.28894	0.374553	0.516184	0.303515	1.09926	2.04359	0.0672508	1.09443	0.597973	0.372103
	TRUNK_MASS	0.295197	0.908163	0.62166	0.532874	0.0477771	0.227794	0.0697821	0.0724248	2.41381	1.13403	0.333341	1.05652	0.959032	0.402711
	SUBTOT_MASS	0.0498991	0.607565	0.626474	0.536334	0.11881	0.158094	0.0857087	0.31926	1.55924	1.60226	0.244884	1.35072	0.705488	0.326331
	WBTOT_MASS	0.0516392	0.632177	0.592334	0.491522	0.117605	0.131645	0.0646723	0.33147	1.5989	1.57474	0.213456	1.3697	0.716678	0.315745
	WEIGHT	0.0266627	0.670902	0.624878	0.480977	0.108991	0.0331453	0.305499	0.791477	1.40877	2.1704	0.299052	2.4185	0.993254	0.357334
	BMI	0.122136	0.759283	0.657359	0.570153	0.176368	0.191856	0.0693406	1.17794	1.42029	2.41463	0.866667	3.13424	0.730357	0.218271
	LARM_MASS	0.104301	0.59198	0.00445394	0.248103	0.533146	0.156265	0.748328	0.110822	0.900588	1.62115	0.678192	0.526017	0.110183	0.342719
	RARM_MASS	0.272578	0.529661	0.410143	0.0578052	0.0359279	0.142317	0.13354	0.23604	1.18436	1.2233	0.530573	0.409226	0.669958	0.125338

## Sheet: Figure_4D
Fig.4D	Matrix of correlations (-log10(p-value)) between morphometric traits and gene expression discordances in MZ cotwins, stratified by the identified UPV clusters, and used to generate the heatmap
	UPV cluster	ASB4	CDKN1C	DLK1	GRB10	H19	IGF2	MEG3	MEST	NDN	NNAT	PEG3	PLAGL1	PPP1R9A	TRIM28
	Concordant	0.336888	0.396839	0.493335	0.510073	0.335898	0.314152	0.616572	0.325735	0.261411	0.460931	0.431017	0.6834	0.725803	0.261803
	Type-A UPV	0.292796	0.543898	0.530097	0.793139	0.355932	0.306988	0.358122	0.382394	0.277654	0.509646	0.218918	0.400885	0.239181	0.43308
	Intermediate	0.348664	0.53299	0.42833	0.394931	0.342478	0.325653	0.361243	0.557173	0.412112	0.655785	0.769221	0.253989	0.382634	0.342561
	Type-B UPV	0.63112	0.900012	0.417686	0.752223	0.508238	0.784999	0.406518	0.42046	0.841599	1.18642	0.420511	0.282491	0.582302	0.387282

## Sheet: Figure_4E
Fig.4E	NNAT expression discordances among MZ cotwins, belonging to the identified UPV clusters, used to plot the boxplot
	UPV cluster	NNAT_exp_disc
	Type-B UPV	-0.214025
	Concordant	-0.0562999
	Concordant	0.630848
	Concordant	-0.537726
	Type-B UPV	-0.369741
	Concordant	0.0594845
	Concordant	1.08038
	Type-B UPV	-0.101985
	Type-B UPV	-0.213849
	Concordant	0.344296
	Type-B UPV	-0.363626
	Type-B UPV	-0.913398
	Intermediate	0.491085
	Concordant	-0.162435
	Type-A UPV	0.0724446
	Type-B UPV	-0.442195
	Intermediate	0.990805
	Type-A UPV	0.0746764
	Type-B UPV	-0.186419
	Concordant	-0.360491
	Type-A UPV	-0.0121455
	Intermediate	0.419363
	Intermediate	-0.481295
	Intermediate	-0.163116
	Type-B UPV	-0.657152
	Type-A UPV	-0.426931
	Intermediate	-0.158257
	Concordant	-0.233905
	Concordant	-0.43753
	Concordant	-0.426455
	Type-B UPV	-0.452032
	Type-B UPV	-0.63801
	Type-A UPV	-0.34724
	Concordant	-0.200187
	Concordant	-0.414205
	Type-B UPV	-0.303044
	Intermediate	-0.65357
	Concordant	0.336779
	Type-A UPV	-0.0844637
	Intermediate	0.0663321
	Type-A UPV	0.110416
	Intermediate	-0.45545
	Concordant	0.11225
	Concordant	0.48896
	Type-B UPV	-0.387554
	Type-A UPV	0.379259
	Intermediate	-0.0985987
	Concordant	-0.120088
	Type-B UPV	0.973721
	Type-B UPV	0.714916
	Type-A UPV	0.581413
	Type-A UPV	-0.0985937
	Concordant	0.319501
	Intermediate	0.0444185
	Concordant	-0.203254
	Concordant	-0.604186
	Concordant	0.39671
	Type-B UPV	-0.285534
	Type-B UPV	-0.883579
	Type-A UPV	-0.406593
	Type-B UPV	-0.489165
	Type-B UPV	1.00891
	Concordant	0.833374
	Type-B UPV	-0.598973
	Concordant	0.283919
	Intermediate	-0.335835
	Concordant	-0.338441
	Intermediate	-0.565614
	Type-B UPV	-0.0917205
	Concordant	-0.438747
	Intermediate	-0.367867
	Type-B UPV	-1.09044
	Type-B UPV	0.00443691
	Intermediate	-0.308475
	Intermediate	0.212149
	Type-B UPV	-0.179858
	Intermediate	-1.05874
	Concordant	0.63778
	Intermediate	0.0374552
	Intermediate	0.134983
	Concordant	-0.108161
	Intermediate	0.30758
	Concordant	0.047735
	Concordant	-0.378793
	Type-B UPV	-0.371745
	Intermediate	0.0520704
	Type-B UPV	-0.55722
	Concordant	-0.0127961
	Intermediate	0.228156
	Type-A UPV	-0.0223757
	Type-B UPV	-0.179213
	Concordant	1.01217
	Type-B UPV	0.191366
	Intermediate	0.283055
	Type-B UPV	0.316982
	Concordant	0.026687
	Type-B UPV	-0.1852
	Type-B UPV	0.260348
	Concordant	0.557324
	Intermediate	0.0392657
	Type-A UPV	0.366761
	Concordant	0.260642
	Type-A UPV	0.0251876
	Intermediate	-0.381691
	Intermediate	0.110918
	Intermediate	0.060171
	Type-B UPV	0.0922701
	Concordant	0.175155
	Concordant	-0.431741
	Type-B UPV	0.700614
	Type-A UPV	-0.602221
	Concordant	-0.489181
	Type-B UPV	-1.14051
	Concordant	0.23898
	Concordant	1.0143
	Intermediate	-0.489491
	Intermediate	0.332708
	Concordant	-0.4485
	Concordant	-0.437866
	Concordant	-0.0387284
	Intermediate	-0.298904
	Intermediate	-0.690359
	Type-B UPV	0.510715
	Type-B UPV	0.47278
	Concordant	1.44569
	Type-B UPV	0.311318
	Type-A UPV	-0.180825
	Type-B UPV	-0.193729
	Type-A UPV	0.300364
	Concordant	-0.00571573
	Intermediate	0.0702731
	Concordant	0.656946
	Type-A UPV	-0.483986
	Type-A UPV	-1.13658
	Type-A UPV	0.125662
	Type-B UPV	-0.795965
	Type-A UPV	-0.554362
	Type-B UPV	-0.280548
	Intermediate	0.343991
	Concordant	0.438732
	Concordant	-0.185841
	Type-A UPV	0.38536

## Sheet: Figure_4F
Fig.4F	Serum insulin discordances among MZ cotwins belonging to the identified UPV clusters, used to plot the boxplot
	UPV cluster	Serum_Ins_disc
	Type-B UPV	1.10966
	Concordant	-0.693147
	Concordant	-0.076961
	Concordant	-0.245122
	Type-B UPV	0.268264
	Concordant	-0.216223
	Concordant	0.685767
	Type-B UPV	0.105361
	Type-B UPV	0.253314
	Concordant	0.0277796
	Type-B UPV	0.681171
	Type-B UPV	0.46609
	Intermediate	0.538997
	Concordant	-0.619039
	Type-A UPV	0.885038
	Type-B UPV	0.568505
	Intermediate	-0.735707
	Type-A UPV	0.00611623
	Type-B UPV	0.0571584
	Concordant	-0.451985
	Type-A UPV	0.0571584
	Intermediate	-0.117783
	Intermediate	0.0711411
	Intermediate	0.0990909
	Type-B UPV	0.886051
	Type-A UPV	-0.498991
	Intermediate	0.405465
	Concordant	0.139762
	Concordant	0.108214
	Concordant	0.146093
	Type-B UPV	1.50991
	Type-B UPV	0.675129
	Concordant	-0.306374
	Intermediate	-0.308473
	Type-B UPV	0.405465
	Intermediate	0.257829
	Concordant	0.606136
	Intermediate	-0.0360399
	Type-A UPV	0.231802
	Intermediate	0.19671
	Concordant	0
	Type-B UPV	0.0540672
	Concordant	0.182322
	Type-B UPV	0.961057
	Type-A UPV	-0.542324
	Concordant	0.0521858
	Intermediate	0.693147
	Concordant	0.455476
	Type-B UPV	0.336472
	Type-B UPV	1.66501
	Type-A UPV	0.117783
	Type-A UPV	0.187212
	Concordant	0
	Intermediate	0.880359
	Concordant	0.229574
	Concordant	0.223144
	Concordant	0.700367
	Type-B UPV	0.0162605
	Type-B UPV	0.554997
	Type-A UPV	0.276253
	Type-B UPV	0.446287
	Type-B UPV	0.592051
	Concordant	0.126484
	Intermediate	0.606136
	Concordant	0.04652
	Intermediate	0.223144
	Type-B UPV	-0.101783
	Concordant	-0.076961
	Type-B UPV	0.0186921
	Intermediate	0.312375
	Type-B UPV	1.50408
	Intermediate	-1.23275
	Intermediate	0.182322
	Intermediate	0.841892
	Type-B UPV	-0.0392207
	Intermediate	0.302281
	Concordant	0
	Concordant	-0.0518251
	Intermediate	-0.0487902
	Intermediate	-0.315081
	Concordant	-0.414944
	Concordant	-0.0170944
	Type-B UPV	0.102654
	Intermediate	0
	Type-B UPV	0
	Type-B UPV	0.328504
	Concordant	0.211309
	Intermediate	0.898746
	Type-A UPV	0.356675
	Type-B UPV	-0.619039
	Concordant	-0.202027
	Type-B UPV	0.780159
	Intermediate	0
	Concordant	0.510826
	Type-B UPV	-0.111226
	Concordant	0.305382
	Type-B UPV	0.398639
	Concordant	-0.536305
	Intermediate	-0.074108
	Type-A UPV	0.900787
	Concordant	-0.0984401
	Type-A UPV	0.133531
	Intermediate	0.0392207
	Intermediate	0.923671
	Intermediate	-0.157629
	Type-B UPV	0.262364
	Concordant	-0.191055
	Concordant	0.207639
	Type-B UPV	0.613104
	Concordant	-0.58103
	Type-B UPV	1.28292
	Concordant	0.793231
	Concordant	-0.0431722
	Intermediate	0.354759
	Intermediate	0.759105
	Concordant	0.0681378
	Concordant	0.312872
	Intermediate	0.798508
	Intermediate	0.402956
	Type-B UPV	0.65678
	Type-B UPV	1.18063
	Concordant	1.06087
	Type-B UPV	-0.0784716
	Type-A UPV	0.570545
	Type-B UPV	0.139762
	Type-A UPV	-0.67788
	Concordant	0
	Intermediate	-0.257829
	Concordant	0.234401
	Type-A UPV	0
	Type-A UPV	0.414944
	Type-A UPV	0.589769
	Type-B UPV	0.438255
	Type-A UPV	1.00823
	Type-B UPV	0.405465
	Intermediate	0.915608
	Concordant	-0.307485
	Concordant	0.242562
	Type-A UPV	-0.207639

## Sheet: Figure_4G
Fig.4G	GSEA results of HDAC-related gene sets, used to plot the scatterplot
	Gene Set	adjusted p-value	Normalized Enrichement Score (NES)	UPV cluster
	HELLER_HDAC_TARGETS_DN	2.88736e-06	-1.78875	Type-B UPV
	SENESE_HDAC1_TARGETS_UP	1.02325e-05	-1.60836	Type-B UPV
	HELLER_HDAC_TARGETS_SILENCED_BY_METHYLATION_DN	1.48654e-05	-1.7512	Type-B UPV
	SENESE_HDAC1_AND_HDAC2_TARGETS_UP	7.77823e-05	-1.66155	Type-B UPV
	SENESE_HDAC1_AND_HDAC2_TARGETS_DN	0.000244506	-1.6469	Type-B UPV
	HELLER_HDAC_TARGETS_SILENCED_BY_METHYLATION_UP	0.000586918	-1.44853	Type-B UPV
	SENESE_HDAC1_TARGETS_DN	0.00353866	-1.49913	Type-B UPV
	SENESE_HDAC3_TARGETS_UP	0.0057143	-1.31972	Type-B UPV
	SENESE_HDAC2_TARGETS_UP	0.00669657	-1.59939	Type-B UPV
	REACTOME_TRANSCRIPTION_OF_E2F_TARGETS_UNDER_NEGATIVE_CONTROL_BY_P107_RBL1_AND_P130_RBL2_IN_COMPLEX_WITH_HDAC1	0.0535975	1.61905	Type-B UPV
	SENESE_HDAC2_TARGETS_DN	0.0649562	-1.38159	Type-B UPV
	HELLER_HDAC_TARGETS_UP	0.0959143	-1.23668	Type-B UPV
	PEART_HDAC_PROLIFERATION_CLUSTER_DN	0.127193	-1.30819	Type-B UPV
	PELLICCIOTTA_HDAC_IN_ANTIGEN_PRESENTATION_DN	0.127193	-1.3631	Type-B UPV
	PEART_HDAC_PROLIFERATION_CLUSTER_UP	0.170909	1.31766	Type-B UPV
	MARKS_HDAC_TARGETS_DN	0.217842	-1.36583	Type-B UPV
	SENESE_HDAC3_TARGETS_DN	0.344215	-1.08726	Type-B UPV
	PID_HDAC_CLASSI_PATHWAY	0.394973	1.13268	Type-B UPV
	MARKS_HDAC_TARGETS_UP	0.525843	-1.07701	Type-B UPV
	MARTIN_INTERACT_WITH_HDAC	0.525843	-1.07736	Type-B UPV
	KASLER_HDAC7_TARGETS_2_UP	0.632411	-1.03828	Type-B UPV
	PID_HDAC_CLASSII_PATHWAY	0.632411	0.991136	Type-B UPV
	BIOCARTA_HDAC_PATHWAY	0.674384	-0.934472	Type-B UPV
	KASLER_HDAC7_TARGETS_1_DN	0.674384	0.904284	Type-B UPV
	PELLICCIOTTA_HDAC_IN_ANTIGEN_PRESENTATION_UP	0.674384	-0.949488	Type-B UPV
	ROPERO_HDAC2_TARGETS	0.674384	0.956435	Type-B UPV
	KASLER_HDAC7_TARGETS_1_UP	0.684606	0.937959	Type-B UPV
	PID_HDAC_CLASSIII_PATHWAY	0.784804	-0.83525	Type-B UPV
	KASLER_HDAC7_TARGETS_2_DN	0.786052	0.814154	Type-B UPV
	REACTOME_HDACS_DEACETYLATE_HISTONES	0.937853	0.691726	Type-B UPV
	SENESE_HDAC1_TARGETS_UP	0.0039894	1.50282	Concordant
	SENESE_HDAC3_TARGETS_UP	0.0666488	1.34841	Concordant
	MARKS_HDAC_TARGETS_UP	0.759717	1.41374	Concordant
	KASLER_HDAC7_TARGETS_2_UP	0.842105	-1.29224	Concordant
	MARTIN_INTERACT_WITH_HDAC	0.842105	1.22397	Concordant
	SENESE_HDAC2_TARGETS_UP	0.842105	1.20375	Concordant
	BIOCARTA_HDAC_PATHWAY	0.852694	0.976683	Concordant
	HELLER_HDAC_TARGETS_UP	0.852694	-1.05664	Concordant
	KASLER_HDAC7_TARGETS_1_DN	0.852694	1.15153	Concordant
	KASLER_HDAC7_TARGETS_2_DN	0.852694	0.995627	Concordant
	PEART_HDAC_PROLIFERATION_CLUSTER_DN	0.852694	0.957641	Concordant
	PEART_HDAC_PROLIFERATION_CLUSTER_UP	0.852694	0.912554	Concordant
	PELLICCIOTTA_HDAC_IN_ANTIGEN_PRESENTATION_UP	0.852694	-1.14648	Concordant
	PID_HDAC_CLASSIII_PATHWAY	0.852694	-0.998911	Concordant
	PID_HDAC_CLASSII_PATHWAY	0.852694	1.01918	Concordant
	PID_HDAC_CLASSI_PATHWAY	0.852694	0.960698	Concordant
	REACTOME_HDACS_DEACETYLATE_HISTONES	0.852694	-0.922893	Concordant
	ROPERO_HDAC2_TARGETS	0.852694	0.966944	Concordant
	SENESE_HDAC1_AND_HDAC2_TARGETS_UP	0.852694	0.953543	Concordant
	SENESE_HDAC1_TARGETS_DN	0.852694	-1.00555	Concordant
	SENESE_HDAC3_TARGETS_DN	0.852694	0.960009	Concordant
	HELLER_HDAC_TARGETS_SILENCED_BY_METHYLATION_DN	0.879135	0.943702	Concordant
	KASLER_HDAC7_TARGETS_1_UP	0.912267	0.893837	Concordant
	HELLER_HDAC_TARGETS_DN	0.956136	0.856623	Concordant
	HELLER_HDAC_TARGETS_SILENCED_BY_METHYLATION_UP	0.956136	0.892508	Concordant
	MARKS_HDAC_TARGETS_DN	0.956136	0.711797	Concordant
	REACTOME_TRANSCRIPTION_OF_E2F_TARGETS_UNDER_NEGATIVE_CONTROL_BY_P107_RBL1_AND_P130_RBL2_IN_COMPLEX_WITH_HDAC1	0.956136	0.657194	Concordant
	SENESE_HDAC2_TARGETS_DN	0.956136	-0.850086	Concordant
	PELLICCIOTTA_HDAC_IN_ANTIGEN_PRESENTATION_DN	0.965875	0.676412	Concordant
	SENESE_HDAC1_AND_HDAC2_TARGETS_DN	0.965875	0.778085	Concordant
	SENESE_HDAC1_TARGETS_UP	0.00660471	1.48109	Intermediate
	SENESE_HDAC3_TARGETS_UP	0.0465346	1.35873	Intermediate
	HELLER_HDAC_TARGETS_DN	0.0733084	1.34797	Intermediate
	REACTOME_HDACS_DEACETYLATE_HISTONES	0.11124	-1.57141	Intermediate
	KASLER_HDAC7_TARGETS_1_UP	0.186246	-1.23031	Intermediate
	PELLICCIOTTA_HDAC_IN_ANTIGEN_PRESENTATION_DN	0.186246	1.42324	Intermediate
	SENESE_HDAC2_TARGETS_UP	0.186246	1.33252	Intermediate
	HELLER_HDAC_TARGETS_SILENCED_BY_METHYLATION_DN	0.188022	1.25111	Intermediate
	PELLICCIOTTA_HDAC_IN_ANTIGEN_PRESENTATION_UP	0.31348	1.28789	Intermediate
	MARKS_HDAC_TARGETS_UP	0.321938	1.32225	Intermediate
	PEART_HDAC_PROLIFERATION_CLUSTER_UP	0.321938	1.28097	Intermediate
	REACTOME_TRANSCRIPTION_OF_E2F_TARGETS_UNDER_NEGATIVE_CONTROL_BY_P107_RBL1_AND_P130_RBL2_IN_COMPLEX_WITH_HDAC1	0.386598	1.31044	Intermediate
	KASLER_HDAC7_TARGETS_2_UP	0.531559	1.18874	Intermediate
	ROPERO_HDAC2_TARGETS	0.531559	-1.09511	Intermediate
	SENESE_HDAC1_AND_HDAC2_TARGETS_DN	0.531559	1.08296	Intermediate
	SENESE_HDAC1_AND_HDAC2_TARGETS_UP	0.531559	1.08818	Intermediate
	HELLER_HDAC_TARGETS_SILENCED_BY_METHYLATION_UP	0.616967	1.03857	Intermediate
	HELLER_HDAC_TARGETS_UP	0.616967	-1.01987	Intermediate
	SENESE_HDAC3_TARGETS_DN	0.616967	1.02452	Intermediate
	KASLER_HDAC7_TARGETS_1_DN	0.673428	0.982492	Intermediate
	PID_HDAC_CLASSIII_PATHWAY	0.673428	0.963215	Intermediate
	PID_HDAC_CLASSII_PATHWAY	0.673428	0.971349	Intermediate
	PID_HDAC_CLASSI_PATHWAY	0.673428	0.983789	Intermediate
	SENESE_HDAC1_TARGETS_DN	0.782828	-0.949505	Intermediate
	PEART_HDAC_PROLIFERATION_CLUSTER_DN	0.829022	0.881152	Intermediate
	MARTIN_INTERACT_WITH_HDAC	0.917215	0.787784	Intermediate
	SENESE_HDAC2_TARGETS_DN	0.917215	0.836632	Intermediate
	KASLER_HDAC7_TARGETS_2_DN	0.983004	-0.689329	Intermediate
	MARKS_HDAC_TARGETS_DN	0.983004	0.619307	Intermediate
	BIOCARTA_HDAC_PATHWAY	0.986159	0.57992	Intermediate
	SENESE_HDAC1_AND_HDAC2_TARGETS_DN	0.000537641	-1.72529	Type-A UPV
	HELLER_HDAC_TARGETS_SILENCED_BY_METHYLATION_UP	0.00123252	-1.52998	Type-A UPV
	SENESE_HDAC1_AND_HDAC2_TARGETS_UP	0.0186757	-1.48871	Type-A UPV
	PELLICCIOTTA_HDAC_IN_ANTIGEN_PRESENTATION_DN	0.0772076	-1.57837	Type-A UPV
	SENESE_HDAC2_TARGETS_DN	0.130019	-1.38419	Type-A UPV
	SENESE_HDAC2_TARGETS_UP	0.165823	-1.3656	Type-A UPV
	REACTOME_TRANSCRIPTION_OF_E2F_TARGETS_UNDER_NEGATIVE_CONTROL_BY_P107_RBL1_AND_P130_RBL2_IN_COMPLEX_WITH_HDAC1	0.2	1.47276	Type-A UPV
	SENESE_HDAC1_TARGETS_UP	0.2	-1.22323	Type-A UPV
	SENESE_HDAC3_TARGETS_UP	0.2	-1.19578	Type-A UPV
	SENESE_HDAC3_TARGETS_DN	0.260313	-1.16564	Type-A UPV
	HELLER_HDAC_TARGETS_UP	0.289256	-1.1678	Type-A UPV
	KASLER_HDAC7_TARGETS_2_UP	0.338983	-1.35799	Type-A UPV
	KASLER_HDAC7_TARGETS_1_DN	0.378641	-1.26346	Type-A UPV
	PELLICCIOTTA_HDAC_IN_ANTIGEN_PRESENTATION_UP	0.378641	-1.18951	Type-A UPV
	SENESE_HDAC1_TARGETS_DN	0.378641	-1.12397	Type-A UPV
	HELLER_HDAC_TARGETS_DN	0.423295	-1.09096	Type-A UPV
	MARKS_HDAC_TARGETS_UP	0.430953	-1.19921	Type-A UPV
	PEART_HDAC_PROLIFERATION_CLUSTER_UP	0.485885	-1.09101	Type-A UPV
	KASLER_HDAC7_TARGETS_1_UP	0.513062	-1.03569	Type-A UPV
	PID_HDAC_CLASSII_PATHWAY	0.513062	1.06211	Type-A UPV
	ROPERO_HDAC2_TARGETS	0.513062	-1.04504	Type-A UPV
	BIOCARTA_HDAC_PATHWAY	0.546913	-1.04933	Type-A UPV
	REACTOME_HDACS_DEACETYLATE_HISTONES	0.641631	0.964203	Type-A UPV
	PID_HDAC_CLASSI_PATHWAY	0.673701	-0.949355	Type-A UPV
	PEART_HDAC_PROLIFERATION_CLUSTER_DN	0.686154	0.925796	Type-A UPV
	HELLER_HDAC_TARGETS_SILENCED_BY_METHYLATION_DN	0.744753	-0.929362	Type-A UPV
	KASLER_HDAC7_TARGETS_2_DN	0.744753	0.862642	Type-A UPV
	MARKS_HDAC_TARGETS_DN	0.744753	-0.80671	Type-A UPV
	MARTIN_INTERACT_WITH_HDAC	0.744753	0.855415	Type-A UPV
	PID_HDAC_CLASSIII_PATHWAY	0.929705	0.694141	Type-A UPV

## Sheet: Figure_4H
Fig.4H	Matrix of GWAS p-values (-log10) used to plot the heatmap
	Phenotype	chr3:180382934-180382935	chr5:2753632-2753739	chr13:41016017-41019447	chr15:72591320-72591321	chr19:1609370-1609371	chr21:45348142-45348210	chrX:39519222-39519223
	BMI	11.9626	0.197705	1.77728	9.88472	NA	1.05611	NA
	BMIadjSMK	7.3098	NA	0.699405	NA	NA	NA	NA
	HEIGHT	NA	0.163676	2.1463	40.7212	NA	0.548214	40.5397
	T2D	NA	0.229148	3.65758	NA	NA	0.657972	NA
	HR	NA	0.216096	0.744727	61.7307	NA	0.0362122	NA
	PDRvNoDR	NA	NA	4.70997	NA	NA	NA	NA
