# Supplementary material for: Independent phenotypic plasticity axes define distinct obesity sub-types
Source: Nat Metab. 2022 Sep 12;4(9):1150–65. doi: 10.1038/s42255-022-00629-2 (PMC9499872; doi:10.1038/s42255-022-00629-2)
Supplement: Source Data Fig. 5 — Statistical Source Data. [file 42255_2022_629_MOESM8_ESM.xlsx]

## Sheet: Figure_5A
Fig.5A	Matrix of genes expression (z-score) used to generate the Twins UK heatmap
	Cluster	cl.1	cl.1	cl.1	cl.1	cl.1	cl.1	cl.1	cl.1	cl.1	cl.1	cl.1	cl.1	cl.1	cl.1	cl.1	cl.1	cl.1	cl.1	cl.1	cl.1	cl.1	cl.1	cl.1	cl.1	cl.1	cl.1	cl.1	cl.1	cl.1	cl.1	cl.1	cl.1	cl.1	cl.1	cl.1	cl.1	cl.1	cl.1	cl.1	cl.1	cl.1	cl.1	cl.1	cl.1	cl.1	cl.1	cl.1	cl.1
	UPV-B rank	33	68	16	28	185	15	113	30	88	75	172	63	64	86	171	129	109	79	99	129	144	35	59	51	115	142	140	86	136	20	190	159	58	123	129	142	48	117	151	21	119	74	143	135	163	99	86	130
	HDAC_signature	-2.6764	-2.26682	-3.76659	-2.8569	-1.38467	-3.45478	-2.33958	-2.73866	-1.7571	-1.7197	-1.28769	-1.92508	-2.33419	-2.21764	-1.18283	-1.90567	-1.90173	-2.10243	-1.61118	-1.31742	-1.68635	-2.96311	-2.31018	-2.10764	-1.60063	-1.31562	-1.40041	-2.07166	-1.87615	-3.21547	-1.32253	-0.905039	-2.38005	-1.7642	-1.80172	-1.51737	-2.1792	-2.2103	-1.02707	-3.29042	-1.55652	-2.38072	-1.33985	-1.2138	-0.984314	-1.7773	-1.61228	-1.17253
	obesity	normal_weight	normal_weight	normal_weight	normal_weight	normal_weight	normal_weight	normal_weight	normal_weight	normal_weight	normal_weight	normal_weight	normal_weight	normal_weight	normal_weight	normal_weight	normal_weight	normal_weight	normal_weight	normal_weight	normal_weight	normal_weight	normal_weight	normal_weight	normal_weight	normal_weight	normal_weight	normal_weight	normal_weight	normal_weight	normal_weight	normal_weight	normal_weight	normal_weight	normal_weight	normal_weight	normal_weight	normal_weight	normal_weight	normal_weight	normal_weight	normal_weight	normal_weight	normal_weight	normal_weight	normal_weight	normal_weight	normal_weight	normal_weight
	ITIH5	-3.91268	-1.69389	-2.7547	-2.55839	-1.15331	-3.94512	-2.07166	-2.78693	-2.14826	-2.3405	-1.27438	-2.01449	-1.24474	-2.16451	-1.7703	-3.50985	-1.06841	-2.18349	-1.12524	-0.84716	-1.19411	-1.83496	-2.74109	-1.8585	-2.48539	-0.363316	-0.917149	-0.813135	-0.662895	-2.55037	-1.60954	-1.73164	-1.14645	0.332476	-2.22004	-0.921252	-2.18656	-1.10179	-1.88041	-1.90625	-1.98213	-1.34819	-1.55996	-1.40371	-0.57494	-1.57772	-2.34226	-1.57246
	TMEM119	-1.63121	-1.72239	-2.50493	-2.37394	-1.49683	-2.05362	-0.465544	-2.39296	-1.74128	-2.09472	-0.752573	-0.847553	-2.10889	-1.70636	-1.03868	-0.973827	-1.1353	-0.383919	-0.972801	-0.912074	1.26484	-1.62604	-2.08866	-2.05403	-1.10786	-0.68108	-1.35312	-0.953492	-2.11917	-3.22679	-0.926868	-1.31481	-3.01554	-0.642877	-0.912074	-1.20683	-1.80811	-1.82948	-0.828404	-3.70826	-1.05877	-2.10015	-1.69984	-0.00647583	-1.05301	0.396146	-1.20683	0.0793016
	HADH	2.3116	2.24023	2.17433	2.52077	1.37172	2.28013	1.44151	2.74511	2.21765	2.48365	1.36242	1.55103	1.97958	1.1718	0.891321	1.8919	1.30402	1.69627	1.75999	1.41139	1.24828	1.84618	1.77081	2.10329	2.44647	0.982645	1.2573	2.02067	1.07063	1.93172	1.32553	1.21997	1.84763	1	1.74884	1.51172	1.73908	1.31617	1.11594	1.8696	1.65443	1.77081	1.26651	1.63386	1.54806	1.88075	2.12567	1.8696
	GPD1L	3.06928	1.79604	3.18967	3.11479	1.51679	2.90015	1.76735	3.14643	2.64908	2.8342	2.46461	1.449	2.4262	1.31664	1.15346	2.89359	2.29048	2.04974	0.178469	1.76735	1.21525	2.18186	1.75857	2.4417	2.28346	0.868277	0.682072	1.89326	2.50386	2.40582	1.84574	0.0476215	1.85002	1.48119	1.88405	1.64595	1.77931	1.3904	0.821336	1.96075	1.42243	1.85325	2.1381	1.63446	1.13182	2.24031	2.30882	1.8347
	COL6A1	-2.51156	-1.32356	-2.63788	-2.62355	-0.606252	-2.3637	-1.03415	-1.64301	-1.75341	-1.2928	-1.43595	-1.41259	-0.997324	-0.490345	-0.421493	-1.9185	-1.70504	-1.56179	-1.59326	-0.58387	1.1249	-0.954615	-2.00885	-0.531291	-0.690224	-0.371279	0.201361	-0.817963	-1.66931	-1.47055	-0.530866	-1.22053	-1.27358	-2.72364	-0.734432	-1.05965	-1.42172	-2.14384	-0.805846	-1.91036	0.261183	-0.63459	-1.8599	0.497612	-0.979897	-0.673392	-2.04939	-1.59795
	PXMP2	3.66286	2.63522	3.32402	3.64367	0.642327	3.8304	3.01015	3.04289	1.61564	2.64712	0.355032	1.88321	2.6988	2.03152	1.09539	3.36504	2.08777	3.37102	1.41424	1.54546	1.8126	3.38337	2.52426	2.34001	1.62467	1.01203	2.00504	3.67351	1.22658	3.2218	1.41224	1.2634	2.1112	1.80961	2.08623	0.556339	2.53826	1.37319	2.33223	3.36791	1.69076	2.11445	1.87462	1.31049	1.10319	1.65934	2.01142	2.5998
	TWIST1	2.5639	1.23305	2.26564	1.92894	1.18273	1.58571	1.23826	2.33817	1.09103	3.46118	0.249353	1.84229	1.99509	1.78026	1.8841	2.91302	1.21657	1.79067	1.33913	0.946463	1.59098	2.77759	1.93119	2.54155	-0.152634	1.08774	1.94401	0.90501	1.93331	1.7821	0.971588	0.874972	1.04264	1.35193	1.52396	1.59495	2.4578	0.605697	0.913127	1.31169	1.48888	0.835286	1.65347	0.651438	1.35885	1.86973	0.786499	2.24838
	HAX1	2.20214	2.63307	3.03019	3.3141	-0.0244674	1.75441	0.87238	3.70955	1.83347	1.89159	0.629969	1.72464	1.09643	1.16945	1.66519	1.64363	-1.3612	0.803911	2.6722	1.06455	0.624482	2.03567	1.21372	1.77568	2.28629	0.339931	-0.0578476	1.59767	-0.4154	3.1637	0.664298	-0.414256	1.619	1.11746	2.43228	0.224641	1.65416	1.50269	0.438595	0.593333	2.32654	0.819529	1.3237	1.22034	1.38196	1.76206	1.40838	1.6481
	PDLIM1	-1.17157	0.101391	-1.95108	-0.575709	-0.0540098	-1.43655	-0.12688	-1.05063	-0.100793	0.0158275	-1.72423	-1.58026	-1.06871	-0.184108	-0.757891	-0.584641	-0.92842	-1.34096	-0.586508	-2.03945	-1.69532	-1.35491	-1.13911	-1.20989	-0.973096	-1.71809	-1.50703	0.012599	-0.728179	-1.11882	-2.27192	-0.42753	-2.59628	-1.96722	-1.12635	-0.861195	-2.19705	-2.19579	-1.17937	-0.386384	-0.30407	-2.54578	0.0467432	-0.832764	0.828125	-2.06732	-0.969872	-0.951849
	ITGB5	-2.78487	-1.79687	-4.12423	-2.79331	-1.68848	-4.50761	-2.2346	-2.71037	-1.77905	-1.49514	-0.529447	-2.61547	-1.90928	-3.13325	-0.498911	-2.26053	-1.36993	-2.81766	-1.57784	-1.79236	-1.96598	-3.30942	-2.64242	-1.25643	-1.89803	-1.39655	-1.56002	-2.52803	-1.1185	-3.96116	-0.604881	0.382777	-1.67079	-1.33762	-1.93358	-1.31899	-2.42777	-0.716348	-0.849699	-2.08224	-2.42924	-2.53214	-1.64158	-1.6288	-0.696891	-2.00997	-1.63483	-2.14337
	ELF4	-1.85372	-2.2021	-1.16729	-2.08933	0.0228242	-1.09345	-0.597527	-2.00489	-1.76383	-0.0145242	-1.68478	-1.39203	-0.576666	-1.64999	-0.533382	-1.10938	0.603475	-1.91932	-1.75511	-2.72354	-0.438844	-1.32329	-0.798734	-2.29246	0.96799	-0.542777	-1.17618	-0.998714	-1.09604	-2.13581	-0.10287	-1.30119	-3.77811	-0.237182	-2.52456	-1.53111	-2.10977	-2.37408	-1.23722	-2.26033	-0.23284	-2.0305	-1.12272	0.0380193	-1.43362	-1.87467	-0.441631	0.0290884
	NUDT6	0.685802	1.75992	1.77729	1.87475	0.681616	1.67586	-0.335635	1.0187	1.13377	1.23476	0.440652	2.32302	1.98675	1.60214	1.30758	0.165918	1.65401	0.69804	1.68353	0.416113	0.978001	3.47895	2.2834	2.08369	0.651712	1.11339	0.438446	1.71184	1.61439	1.7496	0.00453212	1.17027	0.74982	1.22623	0.887899	0.405995	2.93779	0.437798	0.716336	3.62732	1.22866	0.98678	-0.168071	1.23339	1.4044	1.20104	1.16562	0.072035
	PIP4K2B	-0.445062	0.596917	1.61865	-0.340465	-1.75888	1.08574	-0.169494	0.567863	0.238531	-1.19577	-0.235054	1.82676	1.46112	0.0392952	1.20152	0.0541361	-0.523096	0.0453279	0.00329881	0.176085	-0.504061	0.139208	0.307136	0.39855	-0.541035	1.49331	0.121476	1.09423	-0.48938	0.846471	-0.16446	0.756878	1.08362	-0.368993	1.57665	-0.271097	0.175513	-0.3946	0.969799	1.32311	0.598475	0.686775	0.322168	1.579	2.32739	1.04529	1.31458	0.406819
	PCK1	2.29633	3.86752	2.35046	3.6333	1.39638	2.63453	0.841227	2.2466	2.30519	0.779685	1.7723	0.977838	2.27742	0.910262	1.8294	-0.138038	1.56685	-1.15701	2.13837	1.53073	-1.14398	1.87924	0.721869	1.35677	2.85408	-0.00781245	0.338242	2.56438	0.649472	1.56433	-0.14922	1.4798	1.09175	1.39399	-0.139912	1.04266	0.586015	0.994478	1.49435	3.58152	0.196101	1.16805	0.113481	1.08644	2.20454	1.14969	3.32495	1.28002
	MYBPC1	0.225434	0.349784	-0.825481	-0.466858	0.755353	-0.426646	1.52631	-0.0113259	0.587201	-0.437308	0.454538	1.22481	2.07765	0.34466	-0.296183	0.141984	0.552034	-1.12216	0.00880788	2.06986	1.45388	0.823101	-0.604457	0.188828	1.03188	0.99572	-1.24484	0.204111	0.312119	-0.374599	1.4175	1.23248	-1.05091	-0.102647	0.919862	0.492313	0.881877	-1.36737	0.0978017	-1.60958	2.83419	3.07606	-1.9141	1.12689	0.214588	1.20582	-0.327251	0.58843
	WISP2	-0.844525	-0.595269	-2.34524	-2.89562	-1.69798	-0.705119	0.585829	-1.95314	-3.00494	-2.75277	-0.222297	-1.19388	0.275902	-2.37169	-1.36502	0.661419	-0.524142	-1.95765	-1.34508	-1.25639	-3.0885	0.0213482	-2.06607	-1.53532	-0.755455	-1.03289	-0.592337	-2.2899	-1.86661	-3.36049	-0.754071	-1.65585	-2.01523	-1.00616	-1.6416	-1.76269	-1.95854	-1.27805	-0.182734	-1.55192	-0.311661	-0.749416	-0.878711	-0.696238	-0.564305	-0.922421	1.22936	-0.436295
	LPIN1	2.03336	1.88764	2.59823	2.65036	1.70457	3.33954	0.89334	2.98503	2.36854	2.5268	0.845073	3.12426	2.25175	3.1579	2.19303	2.01518	1.10307	3.48057	2.30584	0.820249	1.43434	3.30794	2.60289	2.73417	2.20161	0.914336	0.473856	3.06466	1.89928	2.88535	1.56183	0.978745	1.64566	1.00768	2.32921	0.952271	1.77122	0.900744	0.493111	2.36854	2.53533	1.63605	1.60462	1.39344	1.23703	1.77791	1.62354	2.26707
	HSD17B8	2.51314	2.31693	3.26978	2.85027	-1.10216	3.15651	0.973002	2.64716	1.78495	0.875097	1.5991	0.740619	1.98014	1.22694	-0.29735	3.31282	1.89311	2.62567	1.38187	1.65603	1.94911	1.45272	0.788474	1.74201	1.67039	1.1895	0.846471	1.48657	0.388016	1.30355	1.32138	-0.202615	2.05056	1.22861	1.88761	0.747046	2.2306	1.51803	-0.688442	1.7993	1.32826	1.15738	0.843072	0.908189	1.34747	2.77667	2.31705	2.06698
	COPS5	0.366079	1.20407	0.638873	0.100839	0.427501	1.37385	-0.103309	1.20064	0.599907	-0.151634	-0.0409332	1.52408	0.991995	1.66666	0.483389	0.105319	0.634172	-0.138328	1.60342	0.20249	-0.0542449	0.943746	1.80068	0.51377	-0.455132	0.698936	0.869268	1.05897	0.609913	1.9745	0.793627	1.32529	1.15344	1.25367	0.504214	0.0223727	2.46972	0.854778	1.13723	1.5128	1.43032	0.798921	0.532539	0.389655	1.39587	0.277136	0.668982	-0.0807832
	PRG2	-1.30995	-1.4397	-0.779925	-1.8536	-0.237877	-0.548171	0.658715	-1.14259	-1.47278	-1.51788	-0.382264	-2.2016	-1.09624	-0.537171	-0.474364	-1.44098	-0.88563	-0.507236	-1.4899	-0.342588	0.318609	-1.1384	-2.42158	-0.8923	-1.51664	-0.292196	-1.36571	-0.744685	-1.54882	-1.14398	-1.71008	-0.835128	-1.81511	-1.36051	-1.44011	-1.06958	-1.5226	-1.00693	-1.0676	-2.20712	-1.92783	-0.771722	-0.925698	-1.4784	-0.83026	-1.33658	-1.53527	-0.895008
	ZNF510	2.40103	0.486005	1.2835	0.308306	0.522381	3.69553	2.35655	-0.841637	-0.500903	-0.429235	0.0823796	1.042	0.488732	0.427933	0.0474469	0.265079	1.92441	-1.01963	-0.296062	1.20054	-1.09726	1.17765	1.48651	0.924654	-0.839986	0.921187	1.31769	0.939541	0.472166	1.00001	1.0159	0.739027	0.50382	0.463815	0.149072	0.685788	2.44727	1.38192	0.489693	1.18341	0.535927	1.5977	0.715106	0.443011	-0.819594	-2.58064	0.0642312	-0.104925
	PSAP	-2.39058	-1.67602	-2.40362	-1.04562	-1.22866	-2.94344	-3.02616	-1.55818	-0.0579213	-1.10964	-0.84965	-1.98148	-2.44347	-2.03701	-1.86219	-0.873748	-1.85691	-0.655074	0.322685	-0.207077	-1.28195	-1.70082	-2.59838	-1.13465	0.0762275	-1.00646	-0.93294	-1.15221	-1.75436	-3.25879	-0.952154	-0.995417	-0.791428	-1.86526	-0.688252	-0.824829	-1.86973	-0.934488	-0.741405	-2.29863	-2.13368	-2.5634	-0.93783	-1.17435	-1.2864	-0.426871	-1.21071	-0.957038
	BPESC1	1.44733	0.108589	0.672564	-0.0281497	-0.632063	-0.642911	-0.276366	0.735488	-1.87503	-1.26149	2.15737	0.200348	-0.157184	-0.527023	1.05615	0.0637302	-0.489256	-2.00813	1.07529	0.278488	-0.709825	1.23354	-0.560846	0.484008	0.885054	-0.531196	-0.15394	0.239709	0.608998	-0.846254	0.298944	0.766913	2.22903	2.03274	0.111508	1.03043	0.572532	-0.749974	-0.186421	1.43766	0.573082	-0.602932	-0.99547	-0.0704933	-0.968511	0.316442	0.029421	-0.810766
	ITGA5	-1.91763	-1.87232	-1.92845	-1.9595	-0.473369	-1.44918	-0.886195	-1.48749	-1.08793	-1.15379	-1.4409	-1.37549	-1.49957	-1.14492	-0.795289	0.171432	-1.3024	-0.101854	-1.24512	-1.06805	-0.495124	-1.16745	-2.23899	-1.54311	0.288207	-1.41221	-0.949783	-0.619033	-1.53054	-1.90723	-1.11655	-0.816204	-1.22901	-2.15611	-1.50469	-0.707839	-1.12785	-2.88558	-0.477354	-2.4039	-1.17371	-1.778	-0.408123	-0.189887	-0.579348	-1.03702	-1.23725	-0.025452
	SLC6A12	-0.815639	-0.0682047	-0.519263	-1.35773	-0.805757	-0.562332	-0.237021	-1.55416	-1.68088	-0.112565	-0.800007	-1.03446	-0.246703	-0.721341	-1.18382	0.0884355	-0.763965	0.199747	-0.146908	-1.67456	0.855711	-0.690556	-0.0705639	-0.393413	-0.267284	-1.03674	-0.841506	0.20975	-1.20426	-0.162226	-0.553642	0.175638	-0.551961	0.834047	-0.357902	-0.609135	-1.51798	-0.043819	-0.0136185	0.391443	-0.57438	-0.686331	-0.88368	-0.165276	-0.0310333	0.433568	-0.37604	-1.14495
	LOC131873	2.21322	1.23552	2.82615	1.67462	1.92822	2.49211	1.25411	2.3227	2.36341	0.178084	0.898038	2.8273	2.24228	2.18575	2.23297	0.466989	2.65017	2.28681	1.54517	1.5738	2.49645	2.19246	1.50585	1.37293	2.19048	1.71126	2.32576	2.24237	0.1167	2.42309	0.859629	1.27553	0.553747	0.695563	1.52039	1.42514	1.11495	1.09883	1.46218	1.93907	3.33278	1.58583	1.22871	3.23526	0.527662	2.12318	2.84489	2.34154
	SCARA3	-1.00286	-1.42771	-2.08558	-1.95193	-1.36585	-1.43526	-2.25871	-0.781952	-2.31011	-0.986916	-0.535527	-1.05845	-0.639401	-1.34749	-0.840299	0.0158937	-0.826572	-1.09717	-0.879615	0.190434	-0.689396	-1.39595	-2.17835	-0.810689	-1.52829	0.213801	-1.46544	-1.77081	-0.777844	-1.51021	-0.063158	-0.798521	-1.28338	-1.70663	0.24663	-0.633992	-1.36989	-1.17397	-1.30725	-2.09596	-0.444171	-1.12757	-0.763436	-0.262787	-0.629735	-0.578112	0.152106	-0.285983
	LDHD	1.87141	1.81497	3.37432	2.48802	1.22626	3.62594	0.647932	3.1422	2.52989	2.027	0.771759	2.82816	2.14873	2.428	1.01505	2.09538	2.30081	4.14205	1.22535	1.4821	2.36736	3.88784	2.32141	2.57354	2.54049	1.97663	0.871595	2.43353	0.942951	3.84709	2.05091	0.76752	2.61454	0.671071	2.23626	1.32689	2.56639	1.21893	1.01526	4.17986	0.917291	2.21493	1.86563	1.685	0.0810382	2.09589	1.21499	1.39507
	PC	0.95374	1.54285	2.08748	2.97611	0.673875	2.55353	0.796315	2.9092	1.12045	2.33111	0.671683	2.91057	2.35535	2.13993	0.801689	2.06045	1.35536	2.46159	0.968802	1.07163	2.15749	2.6347	1.8196	2.14919	1.89537	1.70018	1.81756	0.859159	0.670515	4.54206	0.0265023	1.25945	3.05339	0.914779	2.28762	1.21082	2.10891	0.501241	1.09863	2.71978	1.70765	2.83783	0.577745	1.01152	1.8885	2.29178	1.00731	1.64911
	PRSS23	-1.32811	-1.15651	-2.71312	-0.0574609	-0.534479	-2.34291	-2.07152	-0.548554	-0.647446	-0.803674	-0.570937	-0.627798	-1.55904	-1.13551	-0.354597	-0.435282	-1.38548	-0.414689	-1.32651	-0.427712	-1.19904	-1.99528	-1.1025	1.21074	0.665806	-0.329862	-0.993236	-1.45156	-0.673439	-1.9081	0.614344	-1.39244	-2.21425	-1.23371	0.586383	-0.795956	-0.637001	-0.736616	-0.251464	-1.89724	-1.38609	-1.49901	-1.04375	-0.479674	-1.33865	0.0372209	-1.37998	-0.616149
	COX5A	1.35265	3.02333	1.60512	2.39217	0.0908434	3.03402	-1.3644	2.39217	2.13009	1.46387	0.248834	1.33402	0.986481	1.59221	1.23837	1.61123	0.613533	1.40695	2.51657	0.707151	0.771017	3.10088	1.61123	1.798	1.9732	1.20907	1.10411	2.50459	0.00759133	2.75906	0.114249	1.02043	0.707151	-0.431515	1.91421	0.21847	2.37173	0.559983	1.8756	2.39217	1.17272	1.24388	0.853915	0.73927	0.539735	1.46387	0.87096	1.20907
	CD248	-3.80243	-3.12134	-3.07108	-2.87762	-2.56668	-2.93949	-2.74996	-2.05133	-2.22403	-2.13525	-2.30314	-1.84775	-2.24223	-1.97382	-0.744112	-1.25801	-1.99343	-1.13411	-0.87439	-1.39332	-0.748234	-1.59302	-2.17598	-1.90106	-0.758961	-1.58488	-1.79321	-1.59222	-1.66877	-2.56028	-0.805643	0.0727215	-2.05901	-1.18178	-0.905729	-2.07064	-2.64107	-2.27291	-1.13894	-2.7316	-1.41148	-2.15368	-0.504744	-1.10989	-0.520198	-0.546637	-2.02823	-0.748234
	PCCB	0.806432	1.68887	2.4489	2.87258	0.734619	2.4774	0.544696	2.59451	1.76562	1.61772	-0.781099	2.7401	1.37659	2.60858	1.06371	1.38705	1.90145	2.12906	1.46964	0.925331	2.36448	2.2468	2.89224	2.42618	1.11792	1.48783	1.31264	3.26433	0.711784	2.81991	0.340395	1.11792	2.03927	1.53198	1.71578	0.702028	2.59451	1.148	0.478085	3.61707	2.33352	1.84685	1.32674	2.1211	0.8068	0.948205	2.14157	1.57655
	C21orf33	1.63167	1.97333	1.7589	2.0045	0.0571922	2.42217	0.935693	2.23018	1.24684	2.10567	-0.239955	1.96118	2.36098	1.97738	2.06128	1.03794	1.15337	2.53703	1.68748	0.572967	1.27875	2.97722	1.91545	1.62117	0.99474	0.661852	1.39768	2.5206	0.991794	2.96322	1.4951	0.662296	2.22015	2.2993	0.979845	1.49248	2.40174	0.697268	0.687638	3.01294	1.09867	1.10786	1.73642	1.35179	1.0007	1.70341	2.39995	1.42471
	SEPX1	2.83271	1.84102	2.844	3.2326	0.698827	4.71384	1.1055	2.12722	2.0262	3.09044	0.102512	2.39329	1.68401	2.30708	0.717065	2.24697	2.28614	2.47305	1.93604	-0.603857	0.81291	2.20591	2.36429	1.57	2.75781	-0.22358	-0.627667	1.69117	0.152076	2.73004	1.26653	2.0297	1.37641	0.59726	1.79046	1.62208	1.6939	0.0969035	-0.130432	2.88586	2.04004	2.16923	0.61095	1.44584	-0.703868	0.22898	1.70039	2.41151
	RAB31	0.371387	-1.92024	-3.08971	-2.63831	-0.148852	-0.534727	0.796856	-2.111	-1.5123	-3.37313	-0.6712	-1.63725	-2.14868	0.569811	-1.40826	-2.51722	-0.692418	-2.39248	-1.70666	-0.788086	-0.603251	-0.814136	-1.93049	-1.04638	-1.48578	-0.977345	-0.945727	-2.3378	-1.73983	-3.71731	-1.23539	0.184256	-3.31927	0.363636	-1.85615	-0.259072	-2.44127	-1.93232	-2.17855	-2.58447	-0.298913	-1.44074	-0.584425	-0.799695	0.377367	-0.606455	-1.77776	-1.56454
	SLIT2	-0.453206	-3.40603	-2.12858	-1.92648	-0.903507	-1.17994	-0.0327915	-0.496472	-1.72707	-1.2563	-1.3338	-0.0675262	-1.84641	0.893906	-0.697719	-1.11359	0.598169	-0.0899137	-1.56729	-0.643281	-0.836984	-1.68643	-1.65662	-0.526609	-2.00761	0.0496542	-0.3548	-0.958799	-0.956891	-0.984622	-0.594434	-1.48523	-1.10343	-1.11423	-1.96685	-1.89131	-0.475803	-1.67695	-1.29806	-2.2184	0.141371	-0.774321	-1.36955	-0.665105	-1.41933	-1.5471	0.0857705	1.15751
	HIGD2A	0.0766697	1.95595	1.65849	3.10011	-0.22551	0.853032	-1.275	2.07445	1.49724	1.60661	-0.721337	1.85795	1.02372	-0.135446	0.878462	2.03786	0.82342	2.0011	1.40492	1.08348	-0.0154402	1.48618	0.186352	3.17332	1.52415	0.955701	0.926851	2.15021	0.803854	1.6555	1.78048	-0.180198	1.88745	-2.90435	2.29787	1.38921	1.04359	1.13779	1.17519	0.808999	0.268428	-0.282906	1.18032	1.62971	0.930793	1.43685	1.46901	1.05827
	CPEB2	1.56681	0.351826	0.355783	0.893452	1.10424	1.57926	1.73542	-0.315619	0.0465848	-0.746409	0.474452	1.31607	2.36883	1.17159	0.297129	0.443957	0.374434	-1.21312	-0.0689341	-0.469604	-0.464716	0.031941	1.6201	-0.47778	0.8061	0.173223	0.564027	0.806631	2.05457	2.00822	0.868273	2.6959	-0.615452	0.903253	0.177605	0.894881	1.38455	0.0232926	1.07322	1.64748	1.29217	2.91925	-1.26899	0.670584	0.520522	0.715186	0.767266	-1.05718
	KIAA2022	0.0659487	-0.557114	0.296304	1.44965	2.55617	-0.0495874	0.934527	-0.823943	-0.0489908	0.783046	1.63592	-1.6727	0.882054	-2.26849	1.98317	1.64179	-0.676832	-0.0316203	-0.198851	0.937761	-1.02776	-1.42677	0.0314078	0.125572	-0.731105	0.393359	0.811758	0.454035	-1.97671	-0.489253	0.433314	-0.866178	-0.118764	-0.704625	1.04866	0.673091	0.0775744	0.554128	-0.130045	1.28679	0.630831	-1.18701	-0.809113	-0.0343771	-0.867252	-1.52538	1.7006	0.665282
	ZYX	-1.61126	-1.51134	-1.73799	-1.79489	-0.756671	-1.41283	-0.754653	-1.48523	-1.27371	-2.15938	-1.15186	-1.51257	-1.42543	-0.732495	-0.445125	-1.71023	-0.799308	-1.44113	-1.47288	-1.8335	-0.857912	-1.41122	-0.794575	-2.1365	-0.773863	-1.26452	-1.16759	-1.59802	-0.899556	-1.86164	-1.59057	-0.963043	-2.55306	-0.518501	-1.33945	-1.78735	-1.85174	-2.47662	-1.19807	-1.90265	0.180336	-1.63493	-0.486444	-1.02475	-0.320054	-1.35256	-1.38518	-0.687023
	IRS1	1.98865	-0.467347	0.501198	0.796418	0.605115	1.52199	3.72038	0.786485	-0.546571	0.701307	-0.172388	2.9299	1.39748	0.763289	1.73633	0.711013	1.31646	-0.602384	0.00994938	0.324638	0.389513	-0.0233669	1.82762	0.406428	0.537447	1.5837	1.28334	0.0936189	0.678417	2.75608	0.416636	1.22322	-0.0856326	0.710174	0.641416	1.21887	1.66222	1.20659	1.6584	1.25725	2.8355	2.6663	-0.346594	2.55687	0.717523	-0.640265	2.34795	1.05496
	LOC649125	-0.00815057	0.285566	-0.37228	1.38952	0.22554	1.48711	0.709256	-1.58708	0.898507	0.296213	-0.620966	1.13358	-1.21199	-0.562802	0.339757	1.4842	-0.636266	-0.700909	-1.07772	-0.879567	-0.2746	-2.21615	-0.791054	0.625359	-1.46438	0.801646	0.191694	0.377724	-1.00719	0.0728558	0.796021	-1.6966	0.486297	0.0894152	-0.16531	-0.207434	0.649193	0.160386	-0.176091	-0.540185	-0.567974	1.00837	0.592897	-0.253227	-0.357537	-0.183353	0.483303	1.02339
	CYHR1	0.687145	1.55524	1.83686	0.674046	-0.49278	3.408	2.23584	1.29795	1.64372	1.53742	1.0472	0.635644	1.13437	1.6725	0.659517	0.142471	1.0551	1.51443	0.813513	2.62149	0.526756	2.88033	-0.33716	1.95269	0.441113	1.13437	0.964365	-0.022542	-0.524413	1.90594	0.368537	-0.313649	2.37753	1.47942	-1.16604	0.0554125	1.21071	-0.428128	0.410286	1.24392	0.906596	2.10639	1.55017	0.340216	1.64908	1.08185	1.22385	0.999301
	APOB	0.137528	1.09432	2.98146	1.5214	0.459782	2.42861	0.244859	1.87241	0.787977	0.846481	1.81875	1.44022	1.5462	0.0913445	0.633107	0.0905967	-0.0928452	2.30593	0.801079	0.113686	1.84556	2.17854	1.57355	1.78962	2.40612	1.22875	0.961982	1.20518	1.71036	1.65743	1.8727	0.67439	2.919	0.809335	1.78155	1.14752	1.52435	1.80861	1.09716	0.214283	1.06132	1.28586	1.75104	1.02372	1.21841	1.71097	0.531121	0.730617
	THY1	-4.78215	-2.69495	-3.28478	-2.72908	-1.54675	-2.78813	-3.26256	-1.78913	-2.11764	-2.68758	-2.37781	0.246716	-1.65831	-0.737636	0.0662653	-2.65542	-1.0624	-0.534216	-0.691166	-0.480926	1.32721	-1.59693	-1.12881	-0.559242	0.122997	0.403936	-0.765126	-0.558533	-0.685097	-2.62787	0.388239	-0.573965	-0.502586	-2.08473	-0.365239	-0.416542	-1.30014	-0.641294	-0.223858	-2.00164	0.133775	-1.2705	-0.524177	0.850226	-1.22612	-0.0743199	-3.09372	-0.595267
	CMTM3	-2.01182	-1.44367	-1.86353	-2.41379	-0.891999	-1.85778	-1.04436	-1.87877	-0.587686	-1.51037	-1.03411	-1.5038	-0.724603	-1.99584	-1.22983	-1.55524	-1.81784	-1.34333	-1.44399	-1.0049	-1.97569	-1.95455	-2.44314	-3.05178	-0.866784	-0.272829	-0.55748	-2.01483	-1.82603	-2.8179	-0.668597	-0.210647	-2.07835	-0.264498	-1.77811	-1.78286	-1.71508	-1.84697	-0.555295	-2.60381	-0.179465	-1.00158	-1.35245	-0.120588	-0.895137	-0.705337	-0.583051	-0.751196
	FAM152B	2.09579	2.02255	2.57287	3.1196	-0.0237938	2.10676	0.859035	2.56205	1.28385	1.64858	-0.107761	1.97276	2.10154	1.01188	2.03627	1.30952	2.46458	1.26779	1.77207	1.26248	0.480295	3.01743	1.66682	2.84086	0.0231927	0.547035	0.492502	1.64358	1.30273	2.72528	-0.425562	-1.13141	1.90267	0.491295	2.0915	0.605423	2.12921	1.4308	1.09963	3.06037	1.81024	1.69612	1.6304	1.52294	1.37564	1.21831	0.926983	0.287968
	PCBD1	4.40743	3.32009	4.46455	4.30454	1.43581	3.50349	2.10006	4.36637	2.10298	3.08912	1.3987	2.33128	3.05289	2.65456	1.57085	3.7046	1.19317	2.98724	2.08898	0.972224	1.72894	3.4863	2.701	2.12817	2.82945	0.966773	0.748398	2.08184	2.23503	3.54701	0.461814	0.608971	1.36836	0.938153	2.16779	1.23296	2.44437	2.05426	0.773657	3.68648	2.3851	1.33286	1.82351	0.391787	1.27766	1.7857	2.26692	1.87722
	SLC45A2	0.172126	-0.639149	-2.16094	0.861172	0.188822	0.0941692	2.50629	0.377829	-0.98122	-0.901524	1.79955	0.085962	1.01949	-0.603071	0.06585	-0.0978089	-1.3669	-0.863555	0.449667	0.680397	-1.10839	0.0527851	-0.12529	0.963321	2.20234	-1.40149	-0.785237	-1.21002	1.85294	-0.897874	-0.0843427	0.324118	-0.973775	0.0123923	-0.536649	0.939748	0.438641	-1.47538	1.42743	1.3594	1.02088	1.90298	0.839483	0.337771	0.904676	1.10817	0.137582	0.588699
	ARG2	8.36829	2.51908	3.57823	3.34292	2.36828	3.35043	1.28661	4.3217	1.89373	5.34426	1.76464	0.951434	1.04704	2.0881	0.783471	0.467654	1.07655	1.08451	1.06805	1.06056	0.428508	3.47649	0.314997	4.09946	1.15258	0.665612	0.162277	2.14454	0.584658	3.14951	0.0859366	1.86741	0.746613	-0.928834	-0.360319	2.29794	0.389685	-0.27199	0.625867	2.97519	0.237649	1.26696	-0.607813	0.840869	0.158466	-0.249609	2.16553	2.01594
	HCK	-1.86329	-1.01942	-1.81658	-1.65515	-0.873656	-1.42004	-1.47791	-1.32283	-0.813021	-1.1708	-1.31407	-1.14917	-0.580985	-1.64709	-1.65165	-1.82982	-0.600527	-1.3403	-1.62125	-2.01465	-0.821039	-1.4555	-1.695	-2.14138	-1.94923	-1.81957	-0.799367	-1.60174	-2.68596	-2.29957	-1.7848	-0.977501	-3.21924	-1.44871	-1.49597	-1.26941	-1.83225	-1.39561	-1.35363	-1.41235	-1.09413	-2.27884	-1.05869	-1.08618	-0.487412	-0.989967	-1.17964	-1.84784
	C7orf55	1.81782	2.31884	3.09273	2.87429	0.963748	3.2846	1.08447	3.17286	1.91084	0.997036	-0.169457	2.18967	1.35202	2.46144	1.15772	2.76311	1.83771	2.94242	1.49138	0.741984	1.29636	3.1583	1.23969	2.59368	2.96759	1.00742	0.93359	1.84573	0.585992	2.65981	1.03839	1.08813	1.56409	0.668422	2.27981	0.986584	1.25953	0.526762	0.0563666	3.25907	1.75131	0.365753	0.762524	1.0306	1.39596	2.01626	2.11506	2.03885
	SLC27A2	4.87084	2.98238	5.0458	3.23068	2.7185	4.07218	3.17226	4.30191	3.155	4.3094	2.67351	2.01296	3.20711	2.33131	0.684323	2.46254	2.94006	2.03371	1.41468	0.298503	1.24646	3.33093	2.86692	2.77795	2.33013	1.09821	0.378375	2.74332	2.67024	3.44312	0.886069	1.17926	2.58977	2.02878	2.07905	2.06186	2.49515	2.07268	1.22184	3.03859	1.94374	2.8998	1.67793	1.68302	1.65495	2.67801	3.20711	1.88838
	LOC439957	-0.635706	-1.22197	0.846832	0.676723	0.283926	0.172948	0.295719	-0.488596	1.32061	-0.466502	0.142153	-0.771668	-1.40585	0.244945	0.120195	-0.461227	-0.00795711	-0.559399	2.77818	1.02656	1.06351	1.92381	-1.1642	1.80718	-0.753124	1.1576	0.185328	-0.0464526	0.022346	-0.374637	0.674193	0.154681	0.289563	-1.49015	-0.289453	0.343384	-1.33498	-1.1377	-0.649973	0.833421	0.632201	0.720684	-0.183713	-0.673533	-0.335887	-0.518246	0.829302	1.133
	C16orf14	0.681575	0.798308	0.339135	-0.196063	-1.85153	1.13561	1.1489	1.6792	-0.00124526	2.90679	-0.393544	2.06118	0.777425	0.992098	1.34029	1.26967	0.542632	1.93269	0.647424	0.674491	-0.971588	1.03366	-0.15405	0.881542	0.0158747	1.26484	0.340518	0.971406	-0.475828	2.8936	-0.0405775	0.910778	2.01465	0.164714	-0.18898	-0.124894	1.9883	-0.339094	1.08203	2.04255	0.700825	0.417453	0.465539	0.834554	0.48161	-0.292157	-0.413139	1.59897
	NDUFS5	2.40404	1.15614	3.40754	1.79468	0.0747961	2.79427	0.504936	2.08953	0.630291	0.141698	1.41949	1.8111	1.84549	1.18945	0.626569	0.477422	-0.397309	1.20479	1.79468	1.35821	0.936203	0.937277	1.61127	0.907696	-0.384979	0.49093	0.769612	0.487218	1.26631	2.29013	0.501223	1.37334	1.74565	1.8111	1.11341	-0.2697	1.37334	0.37862	2.16305	1.51367	1.61127	1.59448	0.907696	1.15991	1.04883	1.54598	1.32705	1.12951
	NAALAD2	3.06257	1.08735	2.38797	2.48711	1.72521	3.51241	2.2902	2.20221	2.13617	3.38936	1.52735	2.34967	2.38633	0.953177	0.662451	2.46783	2.1817	1.95777	0.212231	0.981571	2.99896	2.77372	2.37645	2.12112	2.04171	1.29565	1.92558	1.88353	2.22797	3.19668	1.6161	1.17728	3.30415	0.839115	2.97515	1.93328	1.70841	2.41579	0.948	2.59133	1.90692	2.15405	1.49715	2.48172	0.753262	1.51396	2.5491	2.38547
	SPTAN1	-2.3044	-2.69297	-2.9972	-1.89398	-0.915722	-3.60767	-1.25117	-3.28625	-1.2826	-3.15492	-0.0865102	-1.95548	-2.3838	-2.47896	-0.108393	-2.07692	-3.24517	-1.63828	-0.620298	-0.177285	-0.386743	-2.18516	-2.87997	-1.11819	-1.18505	-0.576005	-1.01991	-1.89219	-0.617038	-2.70978	0.037268	-0.205729	-0.653855	-0.44994	-1.38532	-0.727718	-1.46767	-1.60531	-0.673927	-3.59861	-0.922357	-2.18002	-0.650323	-0.650323	-0.661939	-0.643664	-2.28575	-0.521959
	LOC646906	-0.858889	-0.397281	-0.505728	0.672628	0.445966	-0.338648	1.36403	1.01264	0.954781	0.308373	0.38736	0.0100354	-0.876127	-0.554474	-0.458033	1.38884	-0.354015	1.9824	-0.0808885	-0.0736952	3.00305	1.80825	1.68731	0.692731	0.0779773	-0.482128	-1.46278	0.200071	2.3802	-0.0632489	-0.627433	0.84263	-0.59066	-0.24416	0.45642	-0.346847	0.147546	0.94514	0.04277	-0.860249	0.903474	1.33524	0.869278	-1.21701	1.18625	0.380942	0.30256	-0.954939
	SLC7A1	-0.1714	-1.16393	-1.46581	-0.485177	0.0513318	-0.700775	-0.744562	-1.32669	-1.43761	-0.54355	-0.953464	-1.73682	-0.46021	-0.490238	-0.254634	-0.17056	-1.17586	-0.951242	-0.852122	-1.51825	-1.58783	-1.03698	-1.29992	-2.01666	-0.738865	-1.54432	-1.57134	-2.04469	-0.670485	-1.12466	-1.10094	-0.558242	-1.69859	-2.27252	-0.845079	-1.41685	-2.12972	-1.88501	-0.867011	-2.04247	-2.01097	-0.834233	-0.822582	-0.915395	-0.985659	-1.2123	-2.56621	-0.104014
	FLJ44968	1.08207	-0.198029	0.60145	0.89585	-1.44845	-0.798649	-0.569304	0.146285	-0.999893	0.999794	1.54881	0.27072	-0.107301	0.891531	0.750148	0.20778	-0.695203	0.15612	-0.737129	1.03283	-0.435196	0.102043	-0.180736	0.962305	0.952927	-0.111058	1.58517	0.508621	0.618756	0.501288	-0.649666	0.147902	-0.880423	0.241564	0.740367	0.0525772	-1.28139	-0.256429	-0.426515	-0.461034	1.86569	0.00254495	0.134256	1.02189	0.366038	0.272755	1.24032	0.344053
	DDT	2.61507	2.60567	2.7579	2.83018	0.0304707	2.31337	-0.891864	1.88604	2.98428	1.68218	0.94308	2.15375	2.26774	1.74085	0.583042	3.1954	2.1314	2.09334	3.15805	2.28376	0.31251	1.88396	2.97554	2.34609	0.603061	1.59022	1.84932	1.91549	1.11093	2.22829	0.980531	-0.37707	1.75517	0.661639	2.47815	0.842978	2.77988	1.75043	1.13025	2.28376	0.994582	0.867659	1.55441	2.40788	1.70053	2.19905	0.568221	0.591651
	GPC1	-1.76451	-1.00847	-1.88843	-2.31039	-1.20177	-2.0011	-0.836844	-2.30872	-1.88306	-1.44947	-0.807865	-1.97818	-1.96659	-0.327721	-0.321155	-1.75104	-2.0078	-0.544419	-0.243698	-0.833035	-0.291338	-0.260754	-1.65635	-1.54376	-1.96483	-1.11074	-0.967543	-0.474311	-1.61881	-1.3007	-1.72608	-1.36682	-0.148019	-1.08696	-1.8615	-1.27105	-1.21916	-1.72978	-0.824157	-1.68774	-1.26049	-1.34581	-1.60231	-1.01876	-0.571342	-2.46948	-2.34588	-1.9486
	BATF	-0.79162	0.391116	-1.8314	-1.58091	1.6304	-1.01869	0.109174	-1.2045	-1.70159	0.00489384	-1.01498	-1.5565	-1.70386	-0.656906	-0.882847	-1.21377	1.98438	0.333672	-0.75172	-1.26973	-0.441284	-0.235458	-0.5799	-0.852489	-0.795867	-0.43312	-0.612179	-1.24042	-0.81101	-1.44289	-0.639019	-0.00449304	-1.07139	0.0235317	-0.483799	-1.29185	-0.516137	-0.80162	-0.638023	-0.809651	-0.101339	-1.02373	-0.361319	-1.13431	-0.0690029	-1.64999	-0.490707	0.364318
	IRAK1	-3.05471	-1.60694	-3.57079	-1.65509	-1.64576	-3.81991	-2.6598	-2.02547	-1.56769	-2.27755	-1.28369	-1.97178	-1.70675	-3.05562	-0.72548	-0.689787	-1.83403	-1.27809	-0.473723	-0.524353	-2.36416	-0.928182	-1.80922	-1.27809	-0.78046	0.460854	-1.3198	-0.971516	-0.489848	-1.87078	-1.30673	-1.52319	-1.00993	-3.10989	-0.484896	-0.504863	-1.18466	-1.07167	-0.77194	-2.73092	-2.24342	-3.00434	-0.189371	-0.943783	-0.535	-1.4903	-2.88862	-0.851046
	PHF13	1.18171	1.15162	1.61213	1.14558	0.238441	3.07677	1.80755	1.09229	0.510406	-0.384966	1.51844	1.18997	1.25621	1.36509	-0.810072	0.0344592	1.05306	-1.94971	-0.445743	1.74673	-0.12649	2.43556	-0.943555	1.01318	2.58736	1.62113	1.68896	1.40216	2.90989	1.98183	1.86242	1.36099	1.89712	-0.179209	0.13619	1.75972	-1.20698	-0.279786	1.84627	2.75496	0.463266	0.84366	1.5831	0.243553	0.595032	2.29567	1.29037	-0.820965
	PPIE	3.66651	1.36522	4.09698	1.24344	-0.232867	3.2557	1.32183	2.4539	0.494306	2.43717	1.36619	1.76177	1.6453	1.0903	1.72248	0.643066	1.38883	2.21425	1.42922	1.75071	1.21271	2.47697	0.613759	1.1667	-0.108174	1.39948	0.796353	0.330021	0.800641	2.41715	0.565552	-0.124556	2.09597	2.62885	1.94147	0.985932	1.08341	1.07555	0.992658	2.49514	1.55294	2.21143	1.67529	1.32323	1.23534	2.22371	1.69853	1.60721
	PCCA	1.87477	3.26933	1.13284	3.09345	1.02916	2.53325	0.0710651	2.31259	2.1674	2.49452	0.607534	2.67596	1.4595	1.16849	1.22451	2.06744	1.49877	2.43762	1.45135	1.36642	1.3534	2.26468	1.30802	2.55201	1.4317	1.50538	0.611829	2.75972	0.771829	2.53915	1.2337	0.580948	3.23552	-0.575714	2.22272	0.989347	2.15641	1.2448	0.833042	1.8661	1.64304	1.41214	1.11213	2.53657	1.11385	2.31071	1.99266	1.77372
	RPAIN	2.70082	1.54902	3.20684	0.73658	1.34523	3.05039	2.60237	1.89908	1.10549	0.737372	0.979514	2.05724	2.61148	2.61647	1.04626	0.439459	2.22642	0.472157	0.727726	0.178494	0.456132	3.25619	2.71448	0.945215	1.3942	0.640353	1.03073	0.933675	1.20462	2.63524	1.2984	1.52721	1.3559	2.09845	0.273102	0.622068	1.52969	0.84671	0.814406	3.70261	2.07475	1.65344	0.603818	0.819133	1.1802	0.739172	1.60156	-0.0235208
	PLXNA1	-2.29225	-1.06472	-1.88813	-2.13299	-0.529384	-1.40869	-0.362779	-1.99017	-2.25796	-1.75053	-0.97409	-3.69017	-2.72138	-1.32309	-0.591877	-0.962326	-1.79516	-0.242862	-1.11208	-0.465145	-0.91151	-1.39265	-0.778132	-2.06273	-1.68146	-1.00583	-0.228586	-1.20713	-0.0369802	-1.71926	0.0992795	-1.74261	-1.13983	-1.29834	-1.23344	-1.80138	-2.47854	-2.77328	0.048072	-1.5728	-1.1997	-2.24318	-0.697	-1.62644	-1.54705	-2.49515	-1.67143	-0.442941
	FSTL3	-3.50747	-3.23315	-3.44331	-3.96398	-1.92914	-3.44122	-1.2726	-2.88653	-3.2946	-2.59833	-0.373322	-2.03564	-2.45014	-2.72171	0.60281	-2.44806	-2.91692	-2.44098	-2.29824	-0.771608	-1.35281	-2.5125	-0.879632	-2.56938	-2.41645	0.535262	-0.12593	-2.04221	-1.42911	-2.12071	-0.897533	-1.90367	-1.49929	-1.35073	-2.38955	-1.82502	-1.42506	-1.69187	0.957034	-3.40805	-0.607919	-2.11419	-0.990016	-0.560855	-2.11631	-2.54225	-2.40896	-0.523399
	PLEKHO2	-2.33002	-1.53254	-2.78368	-2.28547	-1.45804	-1.41572	-0.41951	-1.95726	-1.27369	-2.60557	-0.429982	-0.791086	-2.00566	-2.22244	0.0301404	-1.67069	-3.47678	-1.32102	-0.601685	-0.408344	-1.39729	-1.72355	-0.983079	-2.71676	0.31552	-0.968922	-0.878235	-1.54891	-1.52104	-1.29972	-0.387415	-0.973629	-1.30788	-1.46229	-3.19152	-1.06059	-2.02809	-1.50491	0.500635	-2.53897	-0.904995	-1.57552	0.560302	-1.13337	-0.826584	-0.312927	-0.217235	-0.0094658
	UNC93B1	-2.26501	0.218799	-1.56484	-2.42878	-1.04383	-1.05953	-1.01856	-1.15278	-0.875263	2.82175	-0.785053	-0.817401	-0.820806	-1.55243	-0.539959	-1.67407	1.28473	-0.693334	-1.29856	-0.116056	-0.537096	-0.896368	-0.616791	-2.04283	-1.42411	0.22033	0.486587	-0.349098	-2.4533	-3.43591	-0.275376	-1.51525	-1.27298	-0.691094	-0.909398	0.177237	-0.444019	-1.30156	-0.0262738	-1.78194	0.486935	-1.38486	-0.112724	0.0880339	0.651833	-0.668716	-0.450829	-0.141023
	THYN1	5.9403	3.00218	4.30617	3.07649	1.72864	3.25799	2.54243	4.0074	1.97675	2.93602	1.8423	1.45922	2.0926	1.61647	1.40158	1.47414	0.52994	1.70067	2.41678	1.40556	0.560605	2.15165	1.61108	2.5436	1.69083	0.70647	0.634203	1.48861	0.967961	1.9809	0.478606	1.50904	1.94452	3.23361	1.56451	1.33865	1.85263	2.02936	1.06124	2.75878	1.69739	1.8013	0.707338	1.48334	1.80915	1.48912	2.84939	1.58625
	TUBB2B	-1.92323	-1.88808	-1.90114	-1.56693	-1.48159	-1.94038	-1.32266	-1.93859	-1.45998	-1.76361	-1.36761	-1.31052	-1.25027	-1.62337	-1.44207	-1.82811	-1.85271	-1.68797	-1.47823	-0.981536	-1.18007	-1.61648	-1.3097	-1.67438	-1.53732	-0.773424	-1.22151	-1.9946	-1.32214	-2.43897	-1.51816	-0.411691	-0.989495	-1.36917	-1.75162	-1.3925	-1.67047	-1.76446	-1.23809	-1.54976	-1.38619	-1.51124	-1.35857	-1.24719	-1.67996	-1.81757	-1.76304	-1.56357
	LETMD1	2.3395	2.36455	3.20351	1.913	1.5503	3.57652	2.76241	2.53982	1.40995	1.4313	0.712591	1.07343	2.8699	2.04917	0.224997	1.70221	2.23692	0.0265741	1.19914	0.372785	1.56092	2.35772	2.12227	1.44993	0.760885	1.05039	2.06016	1.47938	0.908525	2.65847	0.979735	0.650004	0.816102	2.79586	1.18002	0.800834	1.75972	2.2768	0.700368	3.50005	2.12706	2.14062	0.366454	1.96907	2.02654	2.77091	1.89804	-0.170535
	TFPI	-0.299619	-2.25986	-1.10602	-2.12238	-0.230965	-0.506865	-0.022812	0.0359485	-2.29657	-1.11302	-1.71704	-0.343173	-0.166926	0.94006	-1.40545	-1.02184	0.628829	-0.101188	-2.25566	-1.00915	-1.01196	-0.606384	-1.44886	-1.36881	-0.509285	0.38486	-1.45557	-0.707068	-0.637253	-0.162714	-0.253395	-0.623221	-1.71639	-1.797	-1.07559	-0.600598	-1.1581	-0.826801	-1.80974	-1.35661	-1.15277	-1.1552	-2.27826	-0.245772	-1.03476	-1.13742	0.966325	1.79793
	NDUFA8	-0.0563942	1.25111	1.33456	1.44592	-0.0924828	0.401245	-0.95738	0.110805	0.591666	0.120342	-0.786412	1.7622	1.11884	1.15077	1.60101	0.81543	0.551823	2.03995	0.960008	1.11884	1.68266	2.31198	1.69436	2.21413	1.71741	0.835823	1.20502	1.05314	0.702612	2.63716	0.204396	1.25911	1.19455	0.660404	0.918725	0.29846	1.89919	-0.158659	0.621019	3.20092	0.681303	0.611418	2.46353	0.045337	0.491524	0.185363	-0.290478	1.06636
	LOC440132	-0.274445	-0.971075	-1.7201	-1.21386	-0.832438	-0.792792	-1.12682	-0.386017	-0.641108	-0.724351	-0.977526	-1.16767	-1.15418	-1.19479	-0.343584	-0.202004	-0.919811	-1.07821	-0.291817	-0.699706	-1.10006	-1.02432	-0.814674	-0.986221	-0.683109	-1.0047	-1.34859	-1.07603	-1.27091	-1.22886	-0.358093	-0.1519	-0.345112	-1.54286	-0.55851	-1.21074	-1.41369	-1.32365	-0.826305	-0.850441	-0.734108	-0.624067	-0.747518	-0.605673	-0.493745	-0.803149	-0.885133	-1.18785
	FGFRL1	0.509004	1.10565	2.37769	1.58828	1.0049	2.03091	1.62305	1.97111	1.02971	0.874081	1.24819	1.48335	1.20086	1.45086	0.791952	0.49151	1.59843	1.93654	0.767362	0.726368	2.21698	1.62395	2.37864	0.653366	1.56995	1.50908	1.82051	2.02735	0.339381	2.91718	1.51362	1.05176	1.6201	1.45814	1.32769	2.05002	2.10105	0.996447	1.21807	1.5954	1.62289	1.99139	1.23515	2.06631	0.4897	0.88411	-0.0746277	0.66541
	EIF4EBP1	2.6398	1.47252	3.68993	2.14284	-0.484924	3.62434	1.18529	3.75602	1.77754	1.92579	2.81972	0.74371	1.47277	-0.407379	0.56185	0.756337	0.69303	3.30657	2.15011	1.15272	0.104252	3.24092	-0.0665566	2.177	2.00056	1.75072	1.15158	1.32348	1.2782	1.64654	1.54284	-0.345243	0.996554	1.62467	1.20505	0.83113	0.717247	1.32407	0.93525	-0.639681	1.51985	1.48717	1.54587	0.753932	1.88202	3.15287	1.81887	2.75336
	LMOD1	0.362901	0.26084	-0.369313	-0.914921	-0.850772	-0.616596	1.06121	-0.817262	-1.24855	-0.776586	1.40666	-1.23039	-1.63224	-1.2272	-0.981008	0.0105937	0.363759	-0.948739	-1.89956	-0.302938	-0.221505	-0.790385	-1.97258	-1.10559	-1.30569	-0.531085	-0.607704	-0.955886	0.176694	-0.902481	0.651857	-2.03662	-1.04769	0.679217	-0.373551	-0.460607	-0.652808	-0.270626	-1.19083	-1.60399	-0.956218	-0.622264	0.158158	-0.892937	-0.30893	-0.811738	0.110725	-0.24959
	C14orf180	-0.54529	1.22014	1.58552	0.485905	0.838979	1.94624	1.71848	1.1985	2.00848	0.0232448	0.838979	1.07587	0.64568	1.12171	-0.00786026	0.786624	-0.0229206	2.72665	0.812501	1.81162	1.91142	2.29987	2.54683	0.147686	0.624662	0.799424	1.59894	0.266439	0.95859	0.723705	2.07022	1.12565	1.58629	0.829032	0.417738	1.37221	1.89758	1.97401	0.691541	2.30031	0.666792	1.78947	1.17979	0.672961	-0.247557	2.15019	1.25806	1.65842
	COX8A	1.97056	1.13918	3.36388	2.21599	-0.0716322	3.11761	1.61684	2.17394	0.959252	0.995794	0.0659638	2.49249	2.04948	1.48121	0.816556	1.123	1.55913	2.15376	1.36554	1.32699	2.13245	3.22853	1.2706	1.91086	-0.0557794	1.14121	1.29018	1.49927	0.643724	2.81247	0.0733538	0.748267	1.51988	1.19638	1.5975	0.458592	1.49935	-0.802144	1.10501	3.51298	1.53951	1.48121	1.42363	2.15376	0.363665	1.79231	1.21485	1.57898
	LOC647340	0.108784	0.677545	-0.278862	0.150461	-0.0923995	0.556336	-0.39656	0.567182	0.496629	-1.13241	-0.776997	1.31075	1.56182	1.68451	0.433034	0.0281801	0.13643	0.345543	0.942713	1.57905	0.247772	1.95435	1.9257	2.28219	0.332321	1.36027	0.729623	1.26654	-0.054869	1.84633	1.09499	1.51131	0.805468	0.91276	0.638491	0.0409997	1.51131	0.504581	0.805468	2.22359	0.898016	0.291195	0.440973	0.668959	0.398059	1.61553	-0.0679327	-0.649749
	RAI2	2.40188	1.69381	3.43163	2.35195	0.415727	2.45588	2.72337	3.30831	1.52788	2.01453	2.04952	0.429204	1.64737	0.707431	0.21158	3.17506	-0.657828	0.562795	0.901548	1.37854	1.77623	1.0262	-0.0856312	2.30693	2.63799	-0.495911	0.0196578	1.94408	1.46882	1.15936	0.279632	1.09532	1.08925	0.159509	2.5033	0.254702	0.833772	0.806931	1.07814	0.475452	0.609313	0.553738	0.0388399	0.893822	2.72533	2.8026	1.09428	-0.971647
	CRIPT	2.32545	0.917865	2.30686	1.09174	1.11146	2.94859	1.25371	1.54091	1.39373	0.810378	-0.167855	2.06273	1.0806	3.4371	-0.414853	1.48751	0.7215	-0.468296	0.389391	-0.959068	0.654314	1.3314	1.61062	2.25107	1.02033	1.16366	0.200779	0.993797	1.58678	1.44374	-0.19376	1.37175	1.12373	1.0659	1.36177	0.609861	1.55275	1.38596	0.654314	2.46188	0.835525	0.376721	1.00217	0.833251	1.00904	0.725112	1.51599	0.346582
	HMOX1	-1.3754	-1.01309	-1.54045	-1.0349	-0.970478	-1.20746	-0.813699	-1.31203	-1.00716	-1.47194	-1.24685	-1.16459	-1.15784	-1.96068	0.44959	-1.75582	-1.93351	-0.987508	-0.0249114	-1.33837	-1.94753	-1.14598	-1.27843	-1.36164	-0.642757	-1.54472	-1.13858	-1.69178	-0.085697	-1.13315	-0.680436	-1.53365	-0.698207	-0.742169	-1.83557	-1.29411	-0.751941	-2.15525	-0.945867	-1.03425	-0.435015	-1.11106	-0.31064	-0.298272	0.0458968	0.373667	-0.281333	-0.432734
	UBTD1	-0.0610871	1.17698	2.06668	0.723577	0.925385	1.95527	2.80612	1.27555	1.19151	-0.896334	1.37289	0.979849	1.7311	0.732273	1.73163	-0.973395	2.13013	1.94681	1.06663	0.993856	1.83908	1.75051	2.59026	0.419587	0.188366	1.45518	1.84282	0.894175	1.35126	1.05924	1.29169	0.382834	1.61421	1.76718	-0.266623	1.44307	1.52541	2.27674	1.87639	2.05884	1.97171	1.14706	1.46031	0.862022	0.747116	1.58949	1.01832	1.3762
	MCAT	2.30166	1.75336	1.89694	1.60897	0.589887	2.46839	1.48286	2.39603	1.13214	1.8868	-0.126526	1.83374	1.22963	0.647932	0.875282	-0.663814	1.07809	1.40003	0.859937	1.84168	0.184294	3.43063	1.97864	1.60832	1.31594	1.43498	0.907678	1.47692	1.34844	1.69749	1.30435	1.16487	1.5093	0.463441	0.903794	1.34574	0.349929	2.09558	1.79406	1.45755	2.69936	2.22789	0.820539	1.92863	0.607867	1.14933	1.60658	0.109112
	PHGDH	0.987202	1.28585	1.59381	1.23483	0.327556	1.95426	0.00891815	1.72596	1.83394	0.632945	0.662665	0.711225	0.987202	-0.474759	1.52772	1.31571	1.53184	2.22811	1.88182	1.21327	0.723559	1.73443	1.36036	0.130682	2.14366	0.823313	0.559676	0.481021	-0.422746	1.31108	1.62356	1.30087	0.97411	1.31571	0.692642	1.00737	1.14762	0.947274	0.509078	0.47673	1.09741	0.0623078	1.66373	0.205506	1.17737	1.18335	0.804871	1.80637
	S100A11	-3.10988	-1.3943	-1.92468	-2.18465	-1.15039	-3.21635	-4.28791	-1.78207	-1.23962	-2.36265	-1.19051	-1.2382	-1.63819	-1.56512	-0.183391	-2.08782	-2.93017	-2.11894	-1.97549	-1.18776	-0.389244	-2.27227	-2.45494	-1.63819	-1.4797	-0.676914	-1.58774	-1.33177	-1.49051	-3.03029	-0.601136	-0.148906	-1.24643	-1.71697	-1.02005	-0.748716	-2.16748	-0.743029	-0.938989	-2.82088	-1.5677	-2.9551	-0.274265	-1.28181	-1.59663	-1.35488	-2.47324	-1.0317
	RCN1	-1.01739	-0.734467	-2.32216	-0.259877	-0.359282	-1.09021	-3.07375	-0.548256	0.587658	0.883093	-0.379732	-1.33441	-1.77654	-0.640803	-0.0657482	0.116791	-0.160718	-0.0718558	0.314117	0.609821	-1.87795	-1.05636	-1.84065	0.584164	0.314385	-1.58877	-1.77976	-0.580092	-0.604094	-0.0627052	-0.172252	-0.552691	0.625936	-1.11107	0.552599	0.00456171	-1.03232	-0.264098	-0.45067	-3.31011	-1.25568	-1.15469	-0.219195	-0.447809	-0.858883	-0.685757	-1.17357	0.376865
	MRPL46	2.58107	1.32239	1.38582	2.08185	0.0749037	2.20859	1.34982	2.15385	0.421678	4.04178	0.143161	2.21024	2.07202	1.87889	1.27691	1.44656	0.906243	2.16374	0.206961	1.0328	0.981399	2.5382	2.91208	1.54715	1.53532	1.75211	1.09649	2.36787	1.99974	3.82018	1.47527	1.04134	2.05885	1.37359	1.13391	1.1811	1.77432	0.88642	1.00441	3.19121	1.13987	1.31401	2.53556	1.70505	0.314525	1.24882	0.753674	1.01596
	CCKAR	-0.363874	0.208222	0.177104	-1.38299	1.07753	0.248719	1.35461	-1.32113	-1.12951	-0.555822	-1.48877	-0.686071	-1.13418	0.346664	-0.0242292	0.719589	-0.466824	-0.136258	-0.294529	0.307768	1.27922	-0.443865	-1.3009	-0.118345	-1.46671	1.18982	-0.687007	0.441901	-1.23203	-1.67671	-1.11077	-0.674744	1.32973	-0.268044	0.549449	0.430789	1.77124	0.592217	1.50628	0.27073	0.185792	0.960183	-0.644391	-2.18533	0.0688222	0.569283	1.09213	-0.639402
	RCN3	-1.36869	-0.68007	-1.71619	-1.15384	-1.78628	-1.32785	-0.954119	-1.50717	-0.682	-1.25844	-1.08954	-0.225135	-1.21432	-1.08542	-1.5444	0.434503	-1.01963	-0.72247	-0.662115	-1.10369	0.000871564	-1.41904	-1.55545	-0.654087	0.222293	-0.985672	-1.05725	-0.576583	-1.18317	-1.89662	-0.733138	-1.0396	0.368328	-0.34531	-0.305007	-0.523282	-1.06864	-1.43236	-0.634729	-2.13439	-0.718665	-1.25844	-0.0860357	-0.062782	0.620764	-0.524617	-1.372	-0.318841
	C11orf74	2.03311	0.763568	2.64781	1.94401	0.383263	2.95448	1.59455	1.4545	1.08929	-0.534822	-0.0893969	0.673698	2.13242	1.21719	0.181408	0.630598	2.44584	0.204063	1.38067	-1.30189	1.13405	2.88298	1.91291	0.792573	1.2065	-0.11542	1.85239	0.104134	1.55034	2.16275	1.06886	1.08117	-0.194745	2.7395	0.359108	0.238489	0.749406	0.907244	0.0421414	2.81543	1.5038	1.4709	1.35592	1.5338	1.02649	1.08659	0.63799	0.887252
	HAGH	-0.436881	1.35133	0.998525	-0.47011	-0.0327183	0.598753	-0.720776	0.641909	1.27857	0.0542482	0.185556	0.410398	0.618109	-0.277786	1.18671	-0.643263	1.80801	-0.999487	1.80764	1.94887	0.506073	1.66828	0.834371	2.21184	0.394172	0.298154	0.400789	1.50299	0.94733	2.02388	-0.505054	-0.742772	2.0361	0.127632	1.03836	1.14298	0.813757	0.718214	2.40859	2.22592	0.0656217	-0.417169	0.259295	0.801905	0.477022	1.27634	-0.299444	0.309196
	MAPK3	-1.55006	-0.79566	-1.00851	-1.04061	-0.530212	-1.8629	0.29982	-1.61672	-1.59103	-3.81372	0.440344	-1.63087	-0.966351	-0.354598	-0.459992	-1.15155	0.787471	-2.788	1.23961	-2.03657	1.67258	-0.50988	-1.06311	-1.21592	-0.487465	-2.11698	-1.21993	-1.26632	0.671013	-2.5665	-0.0346	-0.689589	-1.57683	0.958946	-1.2316	-1.42562	-1.33281	-1.67382	-0.645555	-1.30619	-0.287392	-0.927301	-1.05823	-1.70145	0.424273	1.38452	0.245845	-2.14302
	STAG3L1	1.68187	0.935294	3.36866	0.282369	2.18817	3.08548	0.191422	2.21223	0.933226	3.36802	-0.589789	2.08693	1.26597	1.59872	0.657618	-0.235926	1.56076	1.26099	-0.300857	-0.0137087	-0.156966	1.65143	1.50482	1.3601	0.193763	1.13459	-0.230075	1.11061	2.35647	1.21528	1.32026	0.456891	0.828153	2.09126	0.156845	0.202936	1.99588	1.31496	-0.306169	2.0565	0.976692	2.81178	1.00426	1.58231	1.13767	1.17339	2.86181	1.39112
	ABLIM2	-1.91281	-1.25425	-2.33911	-0.54369	-1.71762	-1.16325	-0.259817	-2.62617	-2.0665	-0.322558	-0.784351	-1.52549	-1.28461	-0.483633	-0.749661	-0.26758	-1.50177	-0.186647	-1.58701	-0.791862	0.689302	-0.781221	-1.48383	-1.1666	-2.34775	-1.03486	0.66625	-0.919525	-0.975357	-0.9956	-0.336133	-0.593352	-3.19126	-0.518941	0.0424925	-1.80342	-1.7674	-1.50679	-1.23417	-2.17299	-1.41546	-0.675718	-0.818639	-1.26852	-1.4787	-1.3415	-1.87429	-1.29533
	ZNF594	2.82223	-0.164378	2.9213	2.08568	2.17649	3.22088	0.97792	0.931438	1.7021	1.55539	0.59383	-0.841712	0.0246985	2.46644	-0.255948	1.39117	-0.888237	1.37936	0.464259	1.45589	-1.07158	2.38231	1.02093	3.08005	1.42078	0.555462	-0.718502	0.866972	0.963325	2.63075	1.15664	0.707879	1.80508	-0.159481	1.63142	0.425256	1.0963	1.01179	-0.520569	2.4344	0.666694	0.463255	0.53978	0.734732	0.038978	0.567962	1.05371	0.817154
	NDUFB8	1.68402	0.282729	2.14298	1.75586	-0.362861	2.66716	1.181	0.432541	0.432541	0.909783	1.25344	0.842325	0.842325	2.53632	0.517384	0.306044	1.43252	0.842325	0.182979	1.21801	2.84772	2.86639	2.49898	1.57477	1.43252	0.712256	1.21801	1.35567	0.649474	2.00426	0.652727	1.04362	2.08013	1.11175	0.809643	0.306044	1.28889	-0.893641	-0.136044	2.84772	1.25344	1.01101	1.43252	0.977139	0.127284	0.00689202	0.553417	1.32389
	FCGBP	-1.54637	-1.08081	-2.27262	-1.9087	-1.21992	-1.99419	-1.54073	-1.68102	-1.57223	-1.69526	-1.54084	-1.40348	-1.44908	-1.62997	-1.05284	-1.79565	-1.86096	-2.11071	-1.65959	-0.894447	-0.878882	-1.21714	-1.41669	-1.73599	-0.53173	-1.08767	-1.24544	-1.80866	-1.54132	-1.97625	-0.843765	-0.84196	-1.75464	-1.11866	-2.06729	-0.899774	-1.72166	-1.97346	-1.12032	-1.88973	-1.24693	-1.71458	-1.7216	-1.59016	-0.663059	-0.996651	-1.36797	-1.26484
	DNAJA3	1.50769	0.951616	1.67078	2.26525	0.902208	2.47512	0.826922	1.3173	1.71666	2.42982	1.0636	-0.394529	0.194992	1.67699	0.436176	3.32152	1.24876	2.91788	1.31367	2.16454	1.30585	1.83941	1.55823	3.22246	1.06732	0.40062	-1.09484	1.30404	1.03036	1.65604	1.32526	1.45811	1.58167	-0.653074	1.37037	0.539678	2.04602	0.934507	-0.384777	3.16696	1.21916	1.80002	1.3209	-0.0524405	-0.62757	1.95614	1.54692	2.29507
	SLC22A4	-1.99853	-0.792008	-1.70286	0.0774543	0.724182	-2.57368	-1.39036	-0.840061	1.35438	-0.226344	0.0959266	-1.11876	-0.998168	0.893778	-1.33305	-1.6141	-0.803678	-0.464747	-0.357984	-0.403357	-0.699833	-0.201979	-0.442961	-0.355035	-0.622941	-1.18987	0.384531	-0.816933	-1.40522	-0.292392	0.853453	0.14218	-0.994285	-0.591021	0.817523	0.32127	-0.663475	-1.34958	-1.17079	-0.401242	1.25588	-1.29132	0.465468	1.28099	0.347515	-0.212002	-0.638861	-0.118695
	ICA1L	1.333	0.164827	0.366826	-1.11546	1.05585	0.418729	1.46182	1.10925	-0.337919	0.381091	1.52388	0.238158	0.512841	0.464065	0.652126	-1.0803	-1.49564	1.41952	-0.47264	1.05176	2.26721	-1.60326	0.23268	-0.298902	-0.395358	-0.477331	-0.115343	-0.809411	0.732276	-0.291775	-0.803647	1.37695	0.773196	1.43814	0.151656	0.260078	2.40401	-0.415671	-0.327976	0.306818	0.844576	0.563763	1.04511	0.732556	1.25032	-0.603857	0.260462	0.251155
	KLF11	-0.0127095	-1.06258	-1.67188	0.374687	0.227317	-1.46103	-0.179412	-1.17616	-0.949809	-0.630109	0.670092	-1.89267	-1.17757	-1.65112	-1.7628	1.58973	-0.233952	-0.379207	-0.902059	-0.1421	-0.431643	-1.92551	-1.31382	-1.7735	-1.21542	-0.207586	1.15938	-0.709587	0.459981	-1.76778	1.40141	-1.77215	-1.30648	-0.154814	-1.29106	-0.0452292	-1.25183	-1.0434	0.098478	-1.23814	-1.12069	-0.946993	0.881243	-0.61427	-0.58429	-1.04885	-0.733692	-1.23341
	KBTBD9	-2.22807	-1.92085	-0.605338	-0.808436	-1.98792	-1.48482	-1.15863	-2.36896	-0.559437	-2.42679	0.280387	-1.87128	-1.85751	-1.111	-0.63874	-0.0438295	-1.65312	-1.95971	-1.67512	0.463897	-2.36925	-1.13551	-0.627186	0.341995	-1.12317	-0.341083	-1.22442	-0.796496	0.610717	0.253209	0.93427	-1.09053	-0.861047	0.613882	0.496476	-0.551461	-1.69322	-0.963173	-0.0183098	-1.93426	-0.748077	0.516727	-0.571222	0.442197	-1.0901	-1.04797	-1.77441	-0.744922
	ACAN	-2.07197	-0.63298	-1.84141	-0.989145	-0.545641	1.30768	-2.97039	-1.56906	0.155885	0.635349	-0.530632	-0.19701	1.03772	0.446317	0.723517	0.42723	1.22951	2.01483	-2.07054	-0.0917259	0.406448	-0.996166	0.226024	-1.3043	-0.108541	0.500461	0.918382	-2.92185	-1.42445	-1.05605	-0.488515	-0.363025	0.861402	1.82986	0.573532	0.776983	-2.10331	-1.30073	-0.814174	-1.20654	1.01578	0.667034	1.43431	0.583037	-0.209255	0.138299	-0.504887	0.771856
	ACY1	0.982169	2.22429	2.12562	2.40355	0.277681	3.02487	1.14541	3.11174	1.66827	2.28716	-0.0452563	2.25017	1.69868	3.76801	0.83163	1.68074	2.32367	3.79015	2.0722	0.920475	3.07082	3.05898	2.98486	2.85944	1.9212	1.33551	2.01491	2.2731	0.646686	3.76683	0.597317	0.537999	2.64839	0.650795	2.38082	0.843526	2.61262	1.93523	0.982169	3.09261	2.49308	3.0293	1.43557	1.26142	-0.337164	2.33788	0.0661512	1.13631
	C17orf61	2.04441	1.75143	3.52024	2.45824	0.203699	3.02527	1.29472	1.41461	0.893694	0.862462	0.0267927	1.17631	1.42718	1.05821	0.558541	3.28569	1.5672	1.04728	1.19992	1.60654	1.77594	2.44882	1.23492	2.5954	2.72143	0.213247	1.61929	1.09519	0.840761	2.27011	1.20131	-0.00221477	1.74905	-0.21478	2.15886	1.16511	0.904642	0.632881	0.798483	1.84424	0.936897	0.904642	1.5151	1.14154	0.642235	2.86544	1.23492	1.36639
	FANCE	2.52941	1.49545	1.31221	2.05809	1.29107	2.98791	1.62205	1.94633	0.596898	1.21167	0.78149	1.8469	1.46807	2.13667	0.388982	3.54493	-0.358297	0.820109	0.179833	3.6598	0.918934	2.33901	0.919813	1.718	1.90511	0.678707	0.815762	1.55233	2.05705	2.32471	1.1776	0.502877	4.13394	-0.344683	0.733131	0.907893	2.10547	-0.80764	2.08513	2.36603	0.160466	-0.894384	0.508378	1.39819	-0.554606	1.08175	1.28483	1.52494
	CABC1	0.385855	1.53721	1.46675	1.41617	0.165054	1.46314	0.775213	0.99806	0.918209	2.54673	2.03992	0.900198	1.17915	0.775213	1.46398	1.0199	1.52917	1.19568	1.44834	2.12769	0.744177	2.02181	1.06972	1.97876	0.349095	0.696541	0.761018	1.89279	0.879549	1.67006	1.59102	0.378363	2.94755	0.594372	0.688375	0.597034	1.22887	0.833178	2.03124	0.951659	0.014386	1.24569	0.73008	0.815122	1.72577	2.06155	1.13401	1.37332
	TM7SF2	2.59507	2.15928	2.39256	1.82238	1.35511	2.56944	2.58639	2.2914	1.03061	2.52127	1.39085	0.412315	1.7515	1.75775	0.953814	0.82974	2.44918	1.72085	1.25409	0.628255	1.87633	2.78226	1.20913	1.04466	0.718645	0.593698	0.763103	1.69351	0.7851	1.34755	0.888054	0.387846	1.93719	1.66612	0.144151	1.29511	1.27439	1.27979	1.22896	1.97816	1.89016	1.05933	1.47202	0.860876	1.61677	1.02613	1.86239	1.70245
	S100A10	-2.10339	-1.71458	-1.89768	-2.76148	-0.371376	-3.06846	-3.70922	-1.79484	-0.566436	-3.72789	0.197971	-1.07441	-1.33392	-1.66141	-0.077855	-1.01153	-2.19058	-3.16226	-0.7991	-1.13437	-2.24064	-2.46227	-3.48664	-1.49262	0.665093	-0.977318	-1.40078	-2.35714	-1.03856	-3.99434	0.181684	-0.650825	-2.13325	-1.54588	-0.39697	-0.482635	-1.79973	-0.132141	0.381056	-4.1522	-0.980897	-2.16185	-1.0073	-0.24352	0.189444	-0.60614	-2.02758	-1.24099
	C15orf17	1.08448	1.78891	1.32158	2.00138	0.480339	1.56034	-1.3077	2.61341	0.849463	1.26079	3.09986	0.583057	1.49603	-0.111852	0.925032	1.29207	0.00531587	1.99182	0.159165	2.02928	0.332398	1.09495	0.450918	1.62323	0.744584	0.894616	-0.868768	0.997502	0.133213	2.56907	0.878043	0.0924634	1.98562	0.863525	0.437783	1.00606	0.933713	1.64847	0.367076	0.980907	-0.134292	0.919884	1.24641	1.35883	1.35236	2.35045	1.57527	1.53397
	AQP7P2	2.33429	2.51434	2.36894	0.731578	1.72334	2.26468	1.93834	2.08531	1.0671	1.45918	1.07644	0.505609	2.71887	0.568248	1.48649	-0.130775	1.06847	1.47724	1.02917	1.68216	2.18582	2.06617	0.720262	1.00403	1.14481	0.691708	0.948595	0.495667	0.540839	2.10731	0.465872	0.10007	1.14711	1.75492	1.11049	0.509076	2.61282	1.42345	1.12793	2.24509	0.905382	0.875604	1.586	0.601478	2.25053	2.49401	1.00155	1.86517
	ARFIP2	-0.0725046	0.430416	-0.245109	-1.41562	-0.00133162	-2.39863	0.382447	-0.289004	-0.594884	-0.777647	1.35717	0.00610626	1.31361	-1.19799	0.461161	-0.0221031	-1.35276	0.642628	-0.156559	1.28652	1.73138	0.59735	0.0702676	0.45661	1.01413	1.00252	-0.043299	-0.488435	0.321966	-0.545928	0.232813	1.65065	-0.419818	1.45148	-0.961464	-1.01186	-0.431815	-0.359634	0.446072	-1.14986	2.71611	2.71669	-0.59574	0.402439	0.991756	1.70155	-0.149301	-0.155976
	S100A3	-0.663696	-0.593776	-1.6503	-1.09516	0.17007	-1.80085	-1.17193	-0.332867	-1.11743	-1.10155	-0.778131	-1.11376	0.0428459	-0.670341	-1.40186	0.541852	-1.4241	-1.25573	-0.294853	-0.252422	-1.08071	-1.80656	-1.10684	-0.363897	0.532251	-0.678013	-1.61011	-0.329668	-0.824062	-1.28486	0.163205	-0.811082	-0.816934	-1.27981	-0.275502	-0.880955	-0.983578	-0.447849	-0.333332	-1.55763	-0.976799	-1.43948	-0.693825	-0.684649	-0.492785	-0.705321	-0.958726	-0.334876
	PPP2R2D	1.22266	1.41513	1.52563	-0.79762	0.72124	1.31591	0.375589	1.57755	1.14254	0.442569	2.82343	-1.12193	0.210863	-1.19931	1.24742	-0.369184	0.402402	-0.225426	0.344554	2.44313	-0.244003	1.00075	0.660766	1.35082	0.0584455	1.04652	1.24528	1.54899	0.470609	1.86762	2.18913	2.03606	1.1731	1.82249	-0.700402	1.47459	2.26385	1.17037	2.05641	-0.331288	1.05059	1.55875	0.634632	2.09368	1.13326	0.705029	1.42519	-0.0565598
	NDUFAF2	3.83195	2.98176	2.56078	3.48217	0.888453	3.47363	0.872422	3.04656	2.28827	2.23272	-1.22662	2.65683	2.2606	1.84955	1.14369	1.96052	0.626255	0.143068	1.56505	-0.24603	0.840038	2.94601	2.17649	0.876479	2.5084	1.35206	-0.427034	2.18945	1.32224	2.4661	-0.129253	1.20972	1.91112	1.70876	0.796296	0.183092	2.72977	1.26146	1.22634	3.37035	2.21882	1.21399	1.53539	1.43267	0.999737	1.17208	1.34338	2.72977
	DIAPH1	-0.109899	-2.62172	-1.52211	-0.671867	-0.38653	-0.476296	1.15402	-1.74647	-1.28412	-0.660563	-0.858069	-1.19767	-1.06023	-0.535565	-1.09429	0.868414	-1.82292	-0.327385	-1.95749	-0.827531	-0.386237	-1.23895	-1.99519	-1.62707	-1.39431	-1.01959	-0.95307	-1.14007	-2.00927	-1.22963	-1.20369	-0.203224	-2.11419	-1.45863	-0.929704	-1.23242	-1.72528	-2.1328	-1.24561	-1.78622	-0.0613913	-0.683157	-0.908231	-0.460653	-0.576322	-0.7652	-0.356221	-0.303109
	LOC728635	0.299199	0.684443	2.09991	0.768763	-1.41494	-1.94081	0.575896	2.8452	-0.405068	0.15207	0.314928	1.55149	1.30823	0.329932	1.0425	-0.112301	0.718467	2.09277	1.05595	0.491047	0.891567	-0.752159	0.912819	0.798717	-0.0991604	-0.202881	0.94129	1.57616	-0.305996	1.2329	0.545744	0.447695	1.84491	-0.415922	0.45825	1.20494	0.931564	0.601393	1.03729	-0.409916	-0.41212	0.475971	2.33903	1.33006	1.3933	-0.34618	1.40574	1.07329
	COQ5	2.67144	1.08118	2.18294	1.87257	1.27556	3.4019	-0.0230281	1.11999	1.00221	1.29875	-0.760244	0.715928	0.853847	2.34032	-0.343953	0.593955	1.26163	1.31235	-0.234411	1.58922	1.15587	3.10671	3.05312	2.62949	1.32647	0.0171545	0.769944	1.03349	0.550369	1.08476	1.23197	0.880553	0.907697	2.60853	1.00659	1.00221	1.32193	0.940919	-0.556566	3.23307	1.07446	2.08715	0.0654678	1.51789	0.577138	0.345933	0.481866	0.698284
	ARID3A	1.77086	-0.549741	1.7799	-0.0578921	0.85779	2.32877	4.64477	-0.314551	-1.08619	-1.02848	2.33994	1.67991	0.269936	0.634157	0.0291215	-1.36228	-1.00264	-1.18706	1.16666	2.13809	0.0694621	0.542393	-0.661119	-1.12782	0.974474	0.990539	1.05173	-0.338464	1.70721	2.61955	2.30456	0.737332	1.77086	0.214732	-1.29987	1.85711	1.27592	-0.747091	1.81086	0.57752	-0.085809	1.82911	1.23728	1.57562	0.532494	1.44549	1.24246	-1.11764
[truncated: 776 more columns]

## Sheet: Figure_5A1
Fig.5A'	Matrix of genes expression (z-score) used to generate the Twins UK heatmap
	Cluster	cl.1	cl.1	cl.1	cl.1	cl.1	cl.1	cl.1	cl.1	cl.1	cl.1	cl.1	cl.1	cl.1	cl.1	cl.1	cl.1	cl.1	cl.1	cl.1	cl.1	cl.1	cl.1	cl.1	cl.1	cl.1	cl.1	cl.1	cl.1	cl.1	cl.1	cl.1	cl.1	cl.1	cl.1	cl.1	cl.1	cl.1	cl.1	cl.1	cl.1	cl.1	cl.1	cl.1	cl.1	cl.1	cl.1	cl.1	cl.1
	UPV-B rank	33	68	16	28	185	15	113	30	88	75	172	63	64	86	171	129	109	79	99	129	144	35	59	51	115	142	140	86	136	20	190	159	58	123	129	142	48	117	151	21	119	74	143	135	163	99	86	130
	HDAC_signature	-2.6764	-2.26682	-3.76659	-2.8569	-1.38467	-3.45478	-2.33958	-2.73866	-1.7571	-1.7197	-1.28769	-1.92508	-2.33419	-2.21764	-1.18283	-1.90567	-1.90173	-2.10243	-1.61118	-1.31742	-1.68635	-2.96311	-2.31018	-2.10764	-1.60063	-1.31562	-1.40041	-2.07166	-1.87615	-3.21547	-1.32253	-0.905039	-2.38005	-1.7642	-1.80172	-1.51737	-2.1792	-2.2103	-1.02707	-3.29042	-1.55652	-2.38072	-1.33985	-1.2138	-0.984314	-1.7773	-1.61228	-1.17253
	obesity	normal_weight	normal_weight	normal_weight	normal_weight	normal_weight	normal_weight	normal_weight	normal_weight	normal_weight	normal_weight	normal_weight	normal_weight	normal_weight	normal_weight	normal_weight	normal_weight	normal_weight	normal_weight	normal_weight	normal_weight	normal_weight	normal_weight	normal_weight	normal_weight	normal_weight	normal_weight	normal_weight	normal_weight	normal_weight	normal_weight	normal_weight	normal_weight	normal_weight	normal_weight	normal_weight	normal_weight	normal_weight	normal_weight	normal_weight	normal_weight	normal_weight	normal_weight	normal_weight	normal_weight	normal_weight	normal_weight	normal_weight	normal_weight
	A2M	-0.632331	1.13792	-1.29806	0.197483	-0.271442	-1.66625	-1.77682	0.314818	0.601638	0.0636854	0.307769	-0.375923	-1.60418	-1.05841	-0.17145	0.547021	-1.90907	1.44774	0.149457	0.701425	-2.14021	-2.32462	-0.596896	0.793565	0.514435	-0.601984	-1.00858	0.481913	-1.06042	-1.12936	0.329956	-1.21978	0.974988	-2.17133	1.36124	-0.707025	-0.638235	0.82898	0.537528	-1.57696	-1.43105	-0.717277	-0.0703129	-0.42069	-0.688182	0.00862214	0.100732	0.661581
	AACS	0.688053	1.10748	0.708942	3.57223	1.19467	2.9127	0.813668	3.43881	0.766836	0.237829	-0.523279	2.01268	1.63973	1.8569	1.1093	2.78891	0.861213	2.9501	1.42465	-0.249159	1.93227	2.86764	2.58251	1.39967	2.43763	0.0451586	0.653519	2.34052	0.856162	3.26698	1.24384	1.72089	1.68937	0.881447	3.31663	1.74134	0.956625	1.54906	1.05867	1.5478	2.45095	1.13911	0.775006	1.11537	0.850962	0.447206	0.885779	2.1235
	AADAC	1.48764	0.878211	1.26739	0.652069	1.21293	0.502061	1.64231	1.95272	1.12633	-0.0788848	0.0195449	0.69645	1.04931	0.774779	1.67436	0.0538002	0.682254	-0.766397	1.04534	0.453085	1.34941	0.48567	-0.315665	0.799854	0.263641	1.42486	0.479984	-0.167687	-1.01958	-0.858458	0.217622	1.58068	-0.823931	0.1258	-0.528507	-2.2162	-0.606234	0.630076	0.0696797	0.528712	2.1596	0.54781	-0.859069	0.72178	1.12252	0.312539	0.324045	0.129962
	ABCC3	-1.94884	-1.8531	-1.69298	-1.69336	-1.52993	-1.51259	-1.46028	-1.96585	-2.03745	-1.70185	-1.67697	-1.46114	-1.78447	-1.56328	-0.589772	-1.6908	-2.07507	-2.19249	-2.19833	-1.23305	-0.756863	-1.25378	-2.02376	-1.48049	-1.26249	-1.28256	-0.125965	-1.12614	-1.37447	-1.99388	-0.988042	-1.35408	-1.76841	-1.01143	-1.92356	-1.31631	-1.75906	-1.25399	-1.36978	-1.10307	-1.90208	-2.20659	-1.43001	-1.33954	-1.09233	-1.32574	-1.39533	-1.73818
	ABCD1	-1.39135	0.184846	1.09548	-0.19488	-0.0219834	1.12465	2.30325	0.0866311	-0.268954	1.81562	0.704717	-0.898225	0.175613	-0.584527	0.880791	-0.350048	0.0614655	1.46111	-0.564443	0.815465	1.53434	1.72368	2.10884	-0.58521	-0.846351	0.732641	1.02922	0.686856	0.636774	0.930539	0.0294916	-0.227956	1.75002	0.346255	-0.0637096	1.55099	0.976889	0.322985	0.306953	-0.0260008	0.665651	0.972123	1.311	-0.197152	-0.0993307	0.522403	-0.964325	1.05139
	ABHD5	1.91838	2.85864	2.9717	2.92267	1.04679	1.93448	0.764906	2.19076	2.83479	2.74441	2.04978	1.2018	1.17842	0.206849	1.59551	1.72517	0.400534	1.48062	1.62403	0.90273	-0.320009	1.35734	0.73767	2.73519	1.83501	-0.0468285	0.0907321	1.83469	1.07035	1.56282	0.712304	0.798908	2.69973	0.773915	3.02752	0.0681888	0.802335	2.47671	1.02584	0.0787525	0.552168	0.878125	0.0618546	0.976018	2.08079	2.75532	1.35361	0.460178
	ABI3BP	0.204236	-0.950405	-1.8974	-1.61952	-0.931503	-0.0387871	-1.00631	-0.645958	-1.16771	-0.995799	0.276164	0.0222471	-0.919326	-0.761603	-1.7369	0.0581698	-1.90551	-1.73751	-0.862831	-1.14274	-1.01614	-0.392605	-3.67921	-1.58653	0.0489245	0.746331	-0.21722	-0.77211	-1.39107	-1.7263	-0.168011	0.0643958	-1.03355	-2.37218	-0.716582	0.087167	-1.45656	-0.379741	-0.69258	-3.18964	0.89319	-0.595684	-1.38474	0.923101	-0.454703	-0.411694	-0.107646	-0.0713673
	ABLIM3	-0.348536	1.00707	0.0826363	0.413095	0.674673	0.757675	0.0633429	-1.2618	0.824511	1.22015	2.08755	1.07235	0.530218	-1.23731	2.02691	-0.00344493	-1.165	1.21869	0.972153	0.837949	-0.1865	-1.07891	-0.28254	0.51632	0.0258139	-0.085527	0.535373	-0.137858	0.113399	-1.28894	-1.22898	0.0840843	1.72235	-0.275905	0.0153125	0.653679	0.413095	0.664727	0.88102	0.990442	-0.909343	0.0829744	0.291983	0.0876185	1.17918	-0.526124	-0.139186	0.277275
	ACADM	1.05988	3.29813	1.16713	1.96988	1.26975	2.54385	-0.698114	1.0863	2.08968	0.98727	0.89862	1.9397	1.83653	0.961953	1.60936	0.86624	0.245203	0.779755	2.16164	1.60999	-0.125378	0.722238	1.92163	1.78621	1.47277	0.892916	0.92361	2.54701	1.19093	1.95619	0.603727	1.09644	1.90984	-0.779792	2.21499	0.580124	2.17631	2.54761	1.69236	2.55071	0.549007	0.752035	0.0923035	1.66361	0.843787	1.21441	1.75453	0.788875
	ACLY	-0.789741	-0.796702	0.43377	2.65071	0.54882	0.0305436	-0.765376	0.939393	-0.651404	-0.580547	0.0345955	1.09419	-0.215538	1.28957	1.54716	1.08302	-0.688254	1.57409	0.701888	0.68383	0.848705	2.24997	2.54416	1.76915	1.25083	1.19042	0.790894	1.81802	2.44462	3.4979	1.49142	1.52592	1.40798	0.0890951	2.34983	1.16894	0.979188	0.771867	-0.0876046	2.05384	1.32882	2.24402	-0.0148235	1.04318	-0.170927	-0.620402	0.159462	1.35166
	ACP1	1.59977	0.692746	1.34566	0.253988	0.0377336	1.16962	1.72773	1.2698	0.0905248	0.0820914	0.347404	1.27468	1.56931	1.08808	0.269531	-0.109452	1.04946	-1.42126	0.500922	0.107036	0.154938	0.131089	1.29529	0.155532	0.19135	0.218054	0.100556	0.253339	1.20388	1.11568	-0.673833	1.74101	-0.408945	1.83249	0.415883	0.220064	1.3858	1.61127	0.941271	1.80975	1.36557	1.43615	-0.627892	1.07458	1.35959	0.901242	1.0981	-0.998205
	ACP5	-0.912312	-0.627143	-1.01064	-1.29241	-1.28353	-0.912391	-1.09621	-1.20239	-1.09988	-0.851991	-0.346072	-0.844788	-0.745726	-1.12495	-0.25694	-1.50063	-1.24583	-1.24314	-0.855705	-0.561715	-1.02286	-1.00355	-1.1129	-1.17583	-0.277566	-1.27569	-0.620034	-1.06833	-0.963088	-0.743892	-1.11594	-0.907932	-1.33733	-0.543839	-0.988174	-0.622995	-1.32761	-1.45477	-0.200759	-1.08877	-1.20698	-1.02619	-1.0526	-0.992198	0.385304	-1.11294	-1.02581	-0.987621
	ACSL1	-0.207987	1.52403	-0.0234162	1.46096	0.188677	-1.71653	-2.13831	0.926996	1.22206	0.845063	0.10715	0.189415	-0.134787	0.0505192	1.45538	1.67639	-1.20439	1.7755	0.709496	1.1999	0.108574	-0.720833	-0.522227	1.24114	1.2273	0.203282	-0.598366	1.28234	-0.434534	0.777621	1.7281	0.562815	1.67261	-1.38636	2.32655	0.0629874	0.112126	1.79812	0.519806	-0.0974974	-0.595495	-0.117853	0.174191	-0.115242	0.181941	0.508392	0.35464	0.745999
	ACTA2	1.29853	1.38105	-0.181992	-0.0946116	0.358636	-0.621325	0.47605	0.193936	-0.148854	0.403263	0.667634	0.429978	0.219494	0.288605	-0.438544	-0.271223	1.16634	-0.17176	-0.394538	-1.81212	-1.3228	0.16861	0.185716	0.403263	1.13056	1.18976	-2.72106	0.448255	1.61053	0.00391869	-0.713915	0.541951	-0.894697	0.495151	0.987815	0.551226	0.667634	0.194972	-1.24743	-0.44546	-0.853678	0.677723	0.143526	-0.337122	0.298426	-0.52921	0.897898	0.97629
	ACTB	-0.963097	-1.13373	-1.69818	-1.77867	-0.155743	-1.74956	0.296919	-0.32227	-1.88942	0.0788994	0.553536	-0.254069	0.282933	-0.576681	-0.259761	-2.27295	-0.690216	-2.14824	-1.80692	-1.10001	-0.784046	-1.55526	0.772591	-2.83292	-1.8986	0.442523	-0.819179	-1.45435	0.480989	-1.1631	-1.49528	-0.187319	-1.86196	1.2809	-2.09089	0.680248	0.241136	-1.3083	-0.0468257	-0.494942	0.417505	0.674036	0.439738	0.289429	0.0439787	-1.29499	-0.404821	-0.167116
	ACTG1	0.901269	-0.616525	0.381063	-1.3065	-0.474508	0.307452	0.581834	0.439123	-0.345801	-0.480605	-0.633508	0.198719	0.656597	0.644564	0.324499	-1.27876	0.30999	-1.65456	-0.929008	-1.0991	-1.36962	-1.60797	0.664358	-1.7273	-0.173044	0.893417	-0.0445593	-0.450345	0.579163	-0.0464351	-0.756977	-0.733382	-2.32429	1.38555	-1.15386	0.241539	-0.0642899	-0.498111	0.504256	0.12125	1.41203	0.610816	-0.0267425	1.16129	0.428767	-0.145359	0.867843	0.38263
	ACTG2	1.49071	0.703147	1.0647	0.846274	-0.10169	0.378778	-0.833011	0.772465	-0.531496	-0.208531	0.785253	1.47983	-0.306182	0.121345	-1.04345	0.147106	1.62759	0.0908696	-0.859434	-1.07798	-0.581851	0.246089	-1.17683	-0.130804	1.72504	2.20596	-1.65903	1.05472	1.72195	0.366133	-0.787265	1.33511	-0.271812	-0.205496	1.62189	0.767975	0.962919	-0.0130778	-0.631263	-0.503344	-1.10438	0.897678	0.160268	-0.710541	0.0261197	0.166485	1.53901	2.26921
	ACTR2	0.619371	-1.57119	-2.02044	-1.06127	0.690367	-0.816019	-0.265225	0.0177022	-1.16034	-0.731406	-0.912201	0.555023	0.198952	0.420396	0.516998	-0.96559	0.652398	-1.06569	-0.984117	-0.921699	-0.833431	-0.829976	0.842924	-1.53281	-0.994676	-0.000161053	0.398578	-0.61543	0.631258	-0.237582	-0.851181	1.21674	-1.48464	1.2582	-0.893281	-0.111678	0.323465	-0.483866	-0.142477	0.372707	0.577978	0.276749	-1.08987	0.0774046	-0.214089	-1.75327	0.43558	-1.50204
	ACTRT1	-0.581653	0.38143	0.31162	0.576774	-0.229257	0.86094	-0.476355	0.447299	0.4551	2.3454	-1.72946	1.08856	2.46303	1.67448	0.260466	0.162608	0.491313	0.128156	1.46921	-1.45893	4.04314	1.43443	1.95203	-0.782105	-0.251316	0.835311	-0.169854	-0.837524	0.360309	-0.163765	-0.844559	0.128705	-0.347959	-0.668712	1.18955	-0.232297	2.70754	1.06081	-0.725326	1.13073	-0.736722	-0.0837996	0.236411	-0.402525	-1.39558	0.424806	-1.34272	-0.241504
	ACVR1	1.54042	0.852678	2.91317	1.92431	1.73257	2.62414	-0.545448	0.770194	1.22304	0.107055	1.59172	0.49766	0.217709	-0.0614787	-0.193466	2.34789	-0.252684	-0.120385	0.918769	0.406267	-0.605434	0.891853	-0.202264	2.11656	1.67513	0.146398	-0.16221	1.63778	0.217709	0.383583	1.51449	0.580202	1.43551	-0.841407	1.84247	0.85966	0.257045	1.78473	0.258824	-1.70632	0.987359	1.02032	-0.229912	0.502413	0.658777	1.15717	0.0420981	-0.052271
	ADH1A	2.04284	1.70315	2.18894	1.6913	1.84159	1.63244	1.42952	1.5986	2.12008	2.22188	1.89865	1.52952	1.61944	1.25141	1.15411	1.33369	1.06424	0.584114	1.46954	1.10494	-0.0676058	1.44721	1.91135	1.56916	1.41965	0.379871	0.95364	1.95982	1.46954	1.4896	-0.0188014	0.444476	1.46954	1.13892	1.64998	1.54949	1.60929	1.90846	1.4494	1.07244	1.33369	1.67077	0.53695	1.29602	2.03982	1.62949	1.87516	1.11331
	ADH1B	2.72022	1.77142	2.76721	2.1218	1.82501	2.68879	2.11816	2.2443	2.22454	3.09027	2.34016	1.7328	1.81483	1.84523	0.898537	1.94369	1.3471	1.26988	1.38555	1.04066	0.807906	1.91628	1.58077	1.98962	1.33837	0.680295	1.11787	2.03637	1.31843	2.15004	0.143705	-0.113093	2.06982	1.59036	1.15775	1.91533	1.60009	1.59956	1.18745	1.22576	1.77056	1.93666	0.743134	1.59036	2.13928	1.46128	1.92956	1.98259
	ADIPOQ	0.278221	1.42467	1.14925	1.76168	0.946397	0.998471	-1.09429	1.5167	1.11971	0.110677	0.327851	1.04132	1.83044	0.799301	0.599109	0.857363	1.68365	-0.525378	1.54372	-1.7873	-0.49148	1.75252	0.932271	0.791395	1.21827	-0.0571743	-0.774395	1.31012	-0.111079	-1.63163	-0.469584	0.576906	-0.190175	2.10566	1.29585	0.800587	1.5167	1.78838	0.588155	1.55242	1.07157	0.344838	0.150274	1.13614	0.975696	1.70539	0.352673	-0.311386
	ADM	-2.37344	-1.06407	-3.1865	-1.98055	1.6291	-2.55261	-2.03047	-2.52646	-2.85001	0.970083	-0.211653	-2.72165	-0.1174	-1.56485	-0.0918655	-1.34535	0.682681	-1.08702	0.396171	0.477865	-1.53228	-2.0932	2.19597	-1.16856	-1.84313	-2.61367	-1.42432	-1.39301	-0.290473	-2.22591	-2.26767	-0.254071	-0.757589	-1.40568	-1.33397	0.89649	-0.73939	-2.55202	-0.947258	0.0219784	0.231065	-1.95282	-0.127945	-2.19655	-0.945158	-1.94304	-0.417779	0.419362
	AEBP1	0.248865	0.723506	-0.950839	-1.70299	-0.518642	-0.339626	1.44077	-0.230351	-1.54968	-0.194817	1.38443	0.318946	0.285684	-0.13624	-0.0317596	0.583954	-0.27992	-0.550166	-0.289171	-0.452749	-0.132556	0.291139	-1.90989	-0.110417	0.0148334	0.787012	-1.51547	-0.576892	-0.159109	-1.29509	-1.36157	-0.35278	-1.66397	-0.698033	-0.22476	-0.886445	-0.0816262	-1.99632	-0.320103	-1.70442	-0.332835	-0.232128	-0.383508	0.824325	0.143833	-0.725075	0.601937	1.3665
	AGPAT2	-0.844899	0.669119	-0.355423	-0.26632	-0.570308	-0.783317	0.651033	0.717273	-0.188825	-0.596292	1.11273	1.66104	0.326061	0.518676	0.391237	-0.491187	0.120085	1.65584	0.00629371	0.857358	1.97106	0.262751	1.44719	-0.645718	1.29989	2.0045	0.903497	1.52316	0.571357	2.03902	0.378821	1.086	1.03581	1.97143	-0.565441	0.924567	1.44469	0.967857	0.567707	0.937083	0.224178	0.545744	0.922306	0.911438	1.5445	1.40928	-0.374277	0.871345
	AGPAT9	4.87052	3.44925	4.47065	4.30348	2.50624	4.77157	2.49203	4.69614	2.55569	5.16113	1.77495	1.56493	2.63892	2.86143	2.29725	3.44946	3.0963	4.61144	0.266622	2.4449	0.602632	2.34532	1.69563	2.3425	2.26821	0.739784	-0.0280236	2.28576	2.3037	3.32787	2.09239	-0.295927	2.08724	1.22054	1.32106	1.30365	1.27388	1.95062	-0.381819	2.849	1.12517	1.82257	2.311	1.33673	1.09027	1.79933	3.37998	4.08258
	AKR1C3	-5.84499	-1.76651	-3.17578	-2.81147	-1.89873	-2.95254	-4.34812	-2.91744	-1.70773	-3.73122	-2.37871	-1.1369	-2.18488	-2.55654	-0.638897	-2.29178	-0.88106	-1.64292	-1.17417	-1.40592	-1.37162	-0.915084	-1.64292	-1.76037	-1.62907	-1.43941	-0.35828	-1.40423	-1.68205	-3.04377	-1.85771	-1.0842	-0.052772	-2.11893	-2.53397	-0.988178	-1.19002	-1.90147	0.011682	-1.15218	-1.53516	-3.70192	-2.69737	-1.11415	-1.4829	-1.68872	-3.39317	-1.66139
	ALCAM	-0.512334	-1.30426	-1.36592	-1.03885	-0.683009	-1.15906	-1.57595	-0.63058	-0.553627	-0.90394	-0.248122	-1.16628	-1.07983	-1.16291	-0.998052	-0.429824	-1.19689	-1.50813	-0.922098	-0.455569	-1.04095	-1.19473	-1.57546	-0.955026	-0.797983	-0.564153	-0.679119	-0.932721	-0.912654	-1.6544	-0.812183	-0.50378	-0.996661	-1.22525	-0.733084	-1.15593	-0.647133	-1.16195	-0.472609	-1.68339	-0.804091	-0.910706	-0.940619	-0.790397	-0.281185	-1.00036	-0.614168	-0.145813
	ALDH1A1	0.131753	-0.732668	1.46479	-1.01413	0.156876	-0.407806	-0.190776	0.646942	1.12625	-1.31012	2.10552	-0.860378	-0.242051	-0.745888	1.07268	-1.69087	-0.345008	-1.19813	1.36125	0.438584	-0.40383	-0.364912	-0.625015	-1.43812	-0.556952	-1.14869	-0.48519	0.356149	1.07752	-2.22145	0.891864	0.258051	0.59597	1.66949	-0.548644	-0.00241563	-0.761001	1.72223	0.397236	-0.964473	-0.774882	-0.697188	-1.10228	-0.128709	1.91463	1.05345	0.262034	-0.802048
	ALDH1A3	-0.931174	-1.35677	-1.77386	-1.74667	-1.46529	-1.09657	-1.30897	-0.404743	-1.97851	-1.29296	-0.237643	-0.991669	-0.283332	-0.816157	-1.96418	0.0656053	-1.6605	-2.54109	-1.63081	-1.48591	-1.21382	-2.07711	-1.30214	-1.69898	-0.638845	-0.641225	-1.26208	-1.70391	-0.662841	-1.26274	-1.53492	-1.17285	-2.79082	-1.4387	-0.749779	-1.28808	-1.66456	-2.29425	-0.268613	-1.97841	-0.397352	-0.487645	-0.851914	0.226495	-0.352143	-0.75035	-0.919049	-0.204598
	ALDH1L1	1.61166	2.3501	1.57781	1.92284	0.343604	2.46032	1.75252	2.0206	1.58393	1.80993	1.44147	0.990973	1.25538	0.702022	0.972381	1.70959	1.63576	1.74875	1.56385	1.42515	1.64638	2.36091	1.49002	1.45101	0.771022	0.609053	1.46741	1.78969	1.1793	1.30243	0.927029	0.651601	1.99373	1.9639	0.933754	1.22542	1.64638	1.36488	0.534449	1.33648	1.19641	1.24323	1.9639	1.11658	1.80789	1.54708	1.00991	1.81351
	ALDOC	-4.46382	-0.405055	0.871945	-0.10371	-1.64631	0.666015	-3.6199	-0.338872	-0.295554	-4.2848	-0.779945	1.11545	0.375181	0.896612	0.415928	-3.52393	0.628803	0.665099	1.56855	-1.20304	0.616874	2.46079	0.799531	-0.925069	0.30153	-0.347667	0.725972	0.444293	0.087219	0.396738	0.56277	0.144786	0.616874	0.799531	-0.338872	-0.261616	0.385809	0.206151	0.628803	1.18105	0.628803	0.261169	0.860525	-0.542631	0.852319	0.65246	-1.25777	-0.605731
	ALG5	0.166442	1.69196	-0.584502	0.141846	-0.388712	-1.59708	-2.29299	0.572884	1.31185	-0.285661	0.895354	-0.889438	-1.46911	-0.854421	0.427834	0.632154	-1.33048	0.780605	1.54634	1.56883	-1.27345	-2.08947	-1.17321	0.646005	0.0606045	-0.606583	-1.19686	1.04743	-0.55388	-1.2362	0.0588467	-0.1749	1.94055	-1.75487	1.60588	-0.646202	-0.543674	1.58441	0.506422	-1.24583	-1.64058	-1.2285	0.610744	-0.490219	-0.0751294	-0.176096	-0.394851	0.541542
	ALOX5AP	-1.35814	-0.854207	-2.42768	-0.969499	-1.31646	-2.33115	-2.22885	-1.12299	-0.350175	-0.611414	-0.893057	-0.595645	-1.50482	-1.79599	-1.56091	0.129554	-2.07791	-0.666883	-0.631525	-0.904236	-2.0679	-0.444334	-0.0630367	-1.22759	-0.407332	-1.28638	-0.514909	-1.54883	-1.35915	-2.3971	0.0363096	-0.0298217	-2.30174	-1.37263	-0.188313	-1.83683	-2.88214	-1.66273	-0.355252	-1.70312	0.00658023	-2.11345	-0.607751	-0.584798	0.356699	0.0362009	-1.23058	0.335469
	ALPL	-2.46055	-0.45162	-1.57421	-0.0225767	-1.88592	-1.65565	-2.2083	-1.42514	-1.01373	0.267232	-1.80729	-0.0187544	-1.60442	0.174636	-0.54696	-2.35597	0.202195	-0.869297	0.0988396	-0.68149	0.707832	-0.520604	-0.396759	1.31562	-1.66886	-0.239232	1.01972	0.427621	-1.24585	0.709663	-1.53875	0.7009	-0.621183	-1.16411	-0.559194	-0.459508	-0.637937	-1.79334	1.13276	1.02156	-0.569353	-0.260675	-0.82413	-1.43195	-0.740292	-0.688013	-1.09859	-0.79998
	ALPP	-1.3585	-1.12746	0.419601	0.554337	0.35202	-0.329156	-0.969461	0.20539	0.790579	0.632329	-0.919398	-0.612624	-1.66621	-0.404421	-0.138985	0.595114	0.20539	2.02733	-1.10925	-0.141675	-0.812462	-0.746993	-1.4397	0.52159	-0.445231	0.359055	-1.15298	0.0696347	0.237947	-0.712715	1.00215	-0.52955	0.49977	-2.23674	0.131235	-0.204193	-0.144451	1.23773	-0.193003	-1.54814	-1.56145	0.17989	0.1603	-0.892794	-1.37449	-0.504556	0.51047	1.59522
	AMICA1	-2.18743	-0.132077	-1.23382	-2.02538	-1.76226	-1.13621	-1.13314	-2.181	-1.32	-1.85271	-1.37018	-1.37765	-0.497898	-1.62238	-1.45427	-1.31559	0.0166105	-1.34858	-1.48355	-1.36664	-0.272672	-1.32795	-0.822592	-1.7387	-1.12977	-0.870492	-1.23946	-1.69075	-2.18254	-1.73146	-1.69335	0.361816	-2.70609	-0.47259	-1.65571	-0.960923	-1.3003	-1.54822	-0.910401	-1.23756	-0.860988	-1.68581	-1.22137	-2.37185	-0.653817	-0.701282	-0.988393	-1.18796
	AMY1C	0.255471	0.287006	0.185962	0.267606	-0.396956	-1.67326	-1.69425	0.717036	0.986658	-0.189619	0.617612	-1.45965	-1.19199	-0.905767	0.690948	0.544789	-1.38238	0.554068	0.598463	0.548738	-2.20939	-2.6907	-1.72352	0.443894	0.763345	-0.601308	-1.09254	0.188812	-0.657514	-1.34943	-0.449997	-1.24981	0.753616	-2.02664	1.29449	-0.124431	-1.30018	0.673022	0.194311	-1.83374	-0.956602	-0.5285	0.532973	-0.279434	0.425502	0.0362025	0.606665	0.80751
	ANG	3.43569	1.70055	2.91281	1.81934	1.81243	2.69115	3.61959	2.55003	1.99994	2.96854	1.5706	1.19925	2.41623	2.14177	0.96664	0.702434	2.65997	0.714078	1.56545	0.357714	1.08862	2.06966	1.90005	1.499	1.17296	1.05362	0.956038	2.1331	1.50399	2.36577	0.840515	0.407261	2.08543	1.63442	0.983816	1.22841	1.0508	1.69978	0.994234	2.53992	2.08101	1.92878	1.05591	1.42424	1.67928	2.25797	2.20769	1.1518
	ANGPT2	-0.565579	-0.973482	-1.87352	-1.15256	-1.25415	-0.889724	1.46887	-1.59675	-1.73997	-0.69794	-0.752722	-1.20243	-0.851196	0.520521	-0.578279	-1.02951	1.48862	-1.00037	-1.55002	0.0026875	-0.773461	-0.688372	0.248286	-1.23288	-0.147394	0.154868	-1.09026	-0.63074	-0.399353	-0.702906	-1.00506	-0.226725	-1.65286	-0.581958	-0.406053	-0.909732	-1.61624	-1.25147	-1.23621	-0.924399	0.478767	-0.413876	0.166255	-1.0536	-1.04777	-0.544115	-0.7637	-0.339399
	ANKDD1A	-2.52429	-1.91334	-2.3432	-2.63887	-1.39256	-2.71577	-1.95482	-2.31129	-1.64458	-3.22143	-0.915922	-1.86903	-2.26012	-1.82434	-0.672962	-3.16034	-2.26652	-1.56931	-1.61092	-0.719727	-1.86707	-2.14657	-1.02102	-1.92198	-2.11984	-2.18053	-1.84693	-1.50979	-0.937303	-2.69701	-1.20926	-0.853415	-1.58242	-0.91512	-1.48886	-1.4687	-1.22485	-1.38097	-0.563948	-2.27966	-2.04993	-1.91746	-1.3634	-1.24308	-1.17353	-1.72169	-1.65936	-1.97181
	ANKRD30B	-0.919458	-0.342116	-0.128313	1.20291	-0.00476628	-0.858348	-2.29908	0.0208943	0.895516	0.311221	-0.960263	-0.441076	-0.796897	-0.805681	-0.217121	0.652327	-0.673959	1.21921	-0.475028	-0.245793	-1.32915	-1.52775	-1.31892	1.05433	0.151806	0.0154209	-1.75931	-0.0848839	-0.00476628	-1.12332	0.563391	0.41569	1.53962	-2.37657	0.403473	-0.349949	-0.821668	1.53459	0.351449	-1.52916	-3.04051	0.104505	-0.26133	-1.02692	-1.04052	0.206966	0.323181	0.762974
	ANKRD33	-1.52404	-0.410328	-1.50078	-0.26939	-0.966884	-1.18121	-1.9821	-0.37308	-0.796433	-0.384214	-1.16006	-1.66868	-1.52847	-1.31788	-0.813651	0.00527498	-1.00243	-0.247108	0.126895	-0.335779	-0.231223	-0.717517	-1.22217	-0.622536	0.292678	-1.16657	-0.954296	-1.09749	-1.23507	-1.55342	-1.00139	-1.01305	0.0275779	-0.918287	-0.0956435	-0.715707	-1.16776	-0.955275	-0.74259	-0.68652	-1.88303	-1.2404	-0.563542	-1.19701	-0.927304	-0.216753	-1.61944	-0.71704
	ANXA1	-2.40955	-1.27581	-3.59074	-2.35079	0.024718	-2.29061	-1.68212	-2.4209	-1.16028	-2.4209	-0.124659	-0.918502	-0.855983	-0.871008	-0.028277	-1.95253	-1.14529	-2.9372	-0.324835	-1.17473	-1.11718	-1.0317	0.259967	-2.12575	-1.3326	-1.04309	-0.981222	-1.24863	-0.342727	-2.91997	-0.643416	0.318965	-1.53683	-0.695157	-1.66876	-1.30448	-1.17473	-0.78421	-0.251563	-1.37328	-1.28973	-1.4835	-1.90128	-0.760263	-0.149709	-0.950567	-1.9268	-2.32765
	ANXA2P1	-2.42615	0.786867	-1.31599	-0.919224	-0.792726	-4.05224	-3.09585	-0.595135	0.996643	-1.89867	-0.392844	-0.284154	-0.944481	-1.18863	0.124369	-1.02709	-1.85268	-0.626407	0.161804	-0.154758	-1.12123	-2.06375	-1.29215	0.36278	-0.37832	0.431959	-1.12621	0.677622	-1.17927	-2.57512	-0.42008	-0.579747	-0.0908592	-1.94093	0.273412	-0.79637	-0.603159	1.00921	0.967492	-2.79981	-1.38676	-2.26373	-0.0647246	-0.518495	0.180602	0.0870195	-0.809834	0.126473
	ANXA5	-1.33652	-2.00475	-2.44528	-1.75974	0.085077	-3.03297	-0.516254	-0.73222	-1.29615	-1.27962	-1.34424	-0.575467	-0.293233	-0.271925	-0.339058	-1.8771	0.398859	-2.4003	-1.17023	-1.22906	-0.816372	-1.04712	0.761311	-2.36037	-1.43788	-0.594645	-0.33463	-1.75547	-0.446268	-1.11329	-1.71429	0.413167	-1.698	1.14084	-2.35454	-0.654351	-0.872194	-1.20398	-0.366293	0.0490007	-0.55653	-1.2464	-1.45269	-1.00611	-0.521691	-1.18644	-1.01536	-1.20349
	AOX1	-0.885626	-2.08143	-1.19723	-0.99628	-1.29649	-1.06225	0.158349	-0.569806	-1.31601	-1.76405	-1.46715	-0.490255	-0.555949	-0.598201	-2.12953	-1.45761	-2.24213	-2.96477	-0.634003	-0.641515	-0.0923644	-0.883201	-1.52506	-1.09675	-0.88039	-1.15962	0.674175	-1.10092	0.0960871	-1.78252	0.0140182	0.461313	-2.52447	1.60098	-0.134126	-0.316754	-0.374598	1.27004	0.0780528	-2.45624	0.338148	-0.310384	-0.288646	0.207545	0.0409318	-1.15593	-0.798365	-1.49298
	AP3S1	0.848583	-0.658181	-0.892952	-0.505525	-0.437669	-1.60572	0.826756	-0.388502	0.152697	-1.14373	0.0683175	-0.184004	0.606755	0.247617	0.524082	-0.439937	0.380286	-2.49537	0.518906	-0.121644	-0.86061	-0.970601	0.509837	-0.396887	-0.374025	-0.449098	-0.515036	-0.339786	0.492701	-1.0809	-0.763326	1.05184	-1.03335	1.30283	-0.259081	-0.033819	-0.199705	0.0136714	0.0574235	0.66762	0.855298	0.399615	-0.983142	0.640813	0.125006	0.852351	0.731834	-1.10315
	APCDD1	1.4541	-0.552757	1.14355	-0.839626	2.08368	0.750453	2.92197	0.00252208	1.4373	-0.964998	1.12681	-0.578618	0.948547	1.41012	-1.19604	1.09698	1.08127	-1.27197	0.0936282	-0.018369	0.251369	1.63293	-1.18716	-0.449744	-0.391236	-1.04158	-0.127212	0.540386	-1.8948	1.0502	-0.210129	1.56916	-2.98147	1.2601	-0.0599664	1.34938	0.436315	1.56579	-0.535153	-0.39945	1.23359	2.77828	-0.0629013	1.29952	1.41382	0.373655	-0.395401	-0.738537
	APOB	0.137528	1.09432	2.98146	1.5214	0.459782	2.42861	0.244859	1.87241	0.787977	0.846481	1.81875	1.44022	1.5462	0.0913445	0.633107	0.0905967	-0.0928452	2.30593	0.801079	0.113686	1.84556	2.17854	1.57355	1.78962	2.40612	1.22875	0.961982	1.20518	1.71036	1.65743	1.8727	0.67439	2.919	0.809335	1.78155	1.14752	1.52435	1.80861	1.09716	0.214283	1.06132	1.28586	1.75104	1.02372	1.21841	1.71097	0.531121	0.730617
	APOC1	0.739106	0.969748	0.983573	3.57138	-0.501053	3.20562	0.457343	2.14297	-0.706668	3.36169	-1.14024	2.26955	-0.518513	1.53032	0.22222	2.17896	-0.0892261	1.32671	-1.36813	0.534836	1.12452	1.14658	1.87079	2.11984	1.28885	1.29964	1.36708	1.31771	0.619098	3.73953	-0.450636	-0.665671	2.08248	-2.69665	3.13749	0.804928	-0.195511	-0.699049	0.302541	1.34685	0.547047	1.78536	0.277535	1.00492	-0.621712	0.651659	1.19325	0.196177
	APOE	0.916258	2.09478	1.92401	1.5399	0.401071	2.87733	2.0959	2.0959	0.544437	1.99071	0.713828	1.5399	1.1638	1.86369	1.96603	1.32679	1.72476	2.01611	0.369386	1.79182	1.76854	2.12809	2.28259	1.10875	1.05653	0.123124	0.952429	1.30773	1.19218	1.71554	0.446023	0.736491	1.26468	0.843637	1.20619	0.748331	1.23541	0.212627	0.880208	1.74588	0.736491	1.39442	1.32679	0.76029	1.39062	1.01611	1.52159	0.678918
	APOLD1	-0.369838	0.228013	-0.736514	-1.04804	0.644215	-1.07542	-0.261633	0.663623	3.0641	0.53504	-0.0752842	0.663623	0.347479	-0.466837	0.881944	-0.773356	-0.955896	0.422006	0.0892978	-0.260764	0.575377	-0.368028	1.81603	-0.849888	-1.06791	0.494722	1.16492	-0.73771	0.630035	-1.30852	-0.855393	1.39515	-0.877271	-0.093	-1.84258	0.621414	-0.757148	-1.17846	-0.309726	-0.0198503	-1.31325	0.132135	3.91245	-0.47212	-1.07784	-1.93232	-0.0121795	-1.1011
	AQP7	1.7108	2.91218	2.92461	1.99063	1.42278	1.49035	1.34972	2.04243	1.38445	1.5566	1.61398	0.826878	2.01721	0.697663	1.64318	0.859744	1.26266	2.23032	1.77762	1.82207	1.73907	1.10286	0.663787	1.6831	0.6872	0.58566	0.519327	1.33689	0.962512	1.80794	0.00737051	0.145748	2.83985	0.164011	1.94471	1.39774	0.933403	1.84478	1.54844	1.90509	1.07424	0.422687	1.29742	0.933403	2.04587	1.55245	1.25733	1.66907
	AQP9	-1.1681	-0.0128666	-1.15623	-0.837577	-0.955115	-0.62877	-1.14407	-1.25112	-0.884246	-0.639644	-0.775126	-1.07028	0.015583	-1.02714	-0.525476	-0.910653	-1.1024	-0.749921	-0.675169	-0.998769	-0.512126	-1.22364	-1.56512	-0.967603	-0.783992	-0.762267	-0.819466	-1.32566	-1.07271	-1.04059	-0.627068	-0.572763	-1.01557	-0.297019	-0.534853	-0.895991	-1.15432	-1.25379	-0.60729	-0.448527	-1.15866	-0.973974	-0.859849	-0.706672	-0.892593	-1.29326	-0.499439	-0.880114
	ARF4	-0.485197	-1.07438	-2.1015	-1.63341	-0.168094	-2.48507	-0.867828	-1.4354	-1.10062	-1.16757	-0.877359	0.167333	-0.391824	-0.28508	-0.45935	-1.51058	-0.102423	-2.42159	-0.122953	-0.728381	-1.13595	-1.52297	0.362359	-1.30507	-1.01265	-0.410434	-0.176769	-1.31628	0.165775	-1.11917	-0.79345	0.938396	-2.03562	1.31628	-1.21616	-0.216742	0.0628266	-0.789888	0.0561251	-0.0513958	0.411728	-0.415072	-0.131277	0.223497	-0.12138	-0.638775	-0.577479	-1.53396
	ARHGAP20	-0.4044	-1.14313	-2.37931	-0.690209	0.614631	-0.499694	1.28619	-1.93212	-0.407867	-2.03453	-0.791386	-1.01176	0.946725	0.204421	1.90405	-0.913789	-0.235106	-2.19746	-0.2637	0.0185422	-0.359996	-1.70086	2.44604	-0.4044	-0.207681	-1.64331	0.632068	-1.5843	1.18221	-1.26154	-0.391467	0.0689175	-1.05207	1.03284	0.262385	0.316865	0.0428159	-0.583626	0.166322	-0.0597538	1.67551	0.163016	-0.445154	-0.346364	-0.0592783	-1.72057	-0.232159	0.623278
	ARHGAP21	-1.98763	-1.06275	-2.59827	-1.141	-0.705214	-3.45054	-2.09807	-2.20253	-0.688589	-2.33423	1.09745	-2.08007	-1.79925	-1.3398	0.458149	-0.228609	-2.23965	-1.77331	-0.764389	0.85986	-1.81663	-2.80914	-2.50563	-0.653539	-0.630088	-0.822861	-0.868093	-1.29391	-0.00575116	-2.92532	0.540233	-0.703541	0.465559	-3.29624	-0.0556286	-0.126235	-0.734752	-0.431298	0.361759	-4.18885	-1.89977	-1.5228	-0.905194	-1.07822	-1.09278	-0.848922	-2.15247	-1.00373
	ARHGAP4	-1.59854	-0.80009	-1.85493	-1.10171	-1.24081	-1.43293	-0.842016	-1.26167	-0.597206	-0.163409	-1.50326	-0.794878	-1.27972	-1.53888	-1.31485	-0.533602	-0.939375	-0.527323	-1.05078	-0.690845	-0.720113	-0.901805	-1.48667	-0.772355	-0.513819	-0.903453	-0.776117	-0.755236	-2.02095	-1.20478	-1.0444	-1.03128	-0.679348	-1.42793	-0.943648	-0.497374	-1.45463	-2.13512	-1.15209	-1.25955	-1.01812	-1.58163	-0.560806	-0.91526	-1.89898	0.206576	-0.790288	-0.212458
	ARID5B	0.00587522	1.08106	1.88386	1.58924	0.442401	-0.608117	-0.416278	-0.658285	0.988939	1.05813	0.208331	0.0537601	1.03229	2.20627	-1.37633	3.38192	1.10635	1.23015	-0.0338933	-0.308267	1.1323	-0.136942	1.72471	1.43352	-1.09478	-0.405855	1.0754	-0.0393117	0.309494	0.24426	-0.185176	0.260174	-1.62878	0.335135	2.66787	0.425398	2.32647	0.924175	-1.02409	-0.0931879	0.553756	1.10175	-1.33842	0.122486	0.0288393	-0.70248	-0.735959	-1.06301
	ARL6IP5	-1.94695	0.972414	-3.12712	-0.469225	-0.278147	-2.48697	-3.66311	-1.43651	0.0320937	-1.15642	0.115091	-0.556448	-1.35273	-2.51438	-0.833654	0.625452	-2.15859	-2.06215	0.634481	0.26901	0.0494078	-1.30103	-1.77866	0.737446	-0.3312	-0.30568	-0.0954193	0.148841	-0.83074	-2.38354	0.63069	-1.72948	1.20853	-1.81369	1.15013	0.146121	0.0395922	1.25044	-0.0325134	-2.63588	-0.776885	-1.04432	-0.00530306	-0.491073	-0.543244	-0.425197	-1.32552	-0.499818
	ARPC3	1.17831	0.665178	1.22726	0.305705	0.41573	1.13453	-0.104646	0.561303	0.954308	-0.62803	-0.148818	-0.0274411	1.04286	0.208502	0.563792	0.310598	0.860045	-0.569362	-0.123046	-0.822607	-1.15796	0.921152	1.89557	-0.0501897	-0.892532	-0.480196	-0.748039	-0.604389	1.71157	-0.164156	1.3051	1.09407	-0.621935	1.44158	0.0151221	-1.04023	1.0191	0.389648	-0.736105	1.95572	0.0627194	0.97216	-0.673882	0.0245576	0.788236	1.24547	0.707173	-1.50304
	ARPC5	-0.718545	0.483402	-2.41932	-0.128618	-0.211949	-3.62366	-2.72919	-0.410931	0.876395	-1.4168	0.319562	-0.930719	-1.59562	-1.4178	-0.44859	0.509124	-2.23769	-0.740971	0.331929	0.562951	-2.10655	-3.15071	-1.30683	0.509907	0.476882	-0.469861	-0.856172	0.346674	-0.686089	-2.25912	-0.248863	0.0815487	0.625937	-1.85138	0.776563	-0.742104	-1.5187	0.0104828	-0.23339	-1.48976	-0.948432	-1.3796	-0.447585	-0.800867	-0.667578	-0.393123	-0.2392	0.101174
	ATF5	-1.13391	-1.4651	0.974619	1.57343	-1.04296	0.846147	-0.164973	-0.345034	0.324936	1.52987	-1.06656	-0.877222	-0.673411	-1.41783	0.596395	1.25439	-2.02064	0.890004	-0.26063	-0.366687	0.268201	0.619867	-2.60238	0.773709	1.94356	0.266748	-0.188308	0.305129	0.211627	1.56934	0.116147	-0.246074	2.55483	-1.57781	-0.284885	-0.632768	-0.478975	-2.20447	-0.617837	0.341169	-2.72463	-0.264372	-0.503581	-1.03548	-1.03885	0.0167956	-1.10841	1.13247
	ATOH8	0.487219	-0.122337	0.687117	-0.606851	-0.475168	0.425861	1.19266	-0.358778	0.217367	2.78645	0.175956	-0.48911	-0.668346	-0.691389	-0.0781531	0.448255	1.02957	1.4637	0.0301236	-0.475168	0.11183	0.573021	0.236698	-0.480872	-0.501904	0.586075	0.444072	-0.220687	-0.91538	-1.56336	-1.02456	-0.831376	-1.47494	0.711151	-0.321806	-0.585129	-0.176657	0.300639	0.342567	-1.28976	0.870874	-0.467866	0.664189	-1.09899	-0.206379	-1.47343	-0.0132086	0.371679
	ATP13A1	-0.605	-0.452547	-0.552394	0.102323	-0.515265	-0.874264	-0.62125	-1.1184	1.43936	-0.244821	-1.01151	-0.805948	1.45458	1.39191	-0.229418	-0.249094	-1.0719	-0.0724928	-0.25432	-0.174517	-0.10294	-0.709026	-0.724357	-0.0324448	-0.0367302	-0.553287	-0.74071	-0.546112	-0.981631	-0.290508	-0.479436	-0.974929	0.0742614	-1.2719	-0.078551	-0.689519	-0.436181	-1.29259	-0.719178	-0.228142	1.27706	-0.727931	-0.411869	-1.09365	-0.391317	-0.47072	-1.24509	-0.415969
	ATP1A2	-0.476057	-1.09003	1.31248	1.81183	-1.83567	-1.48016	0.591493	2.26265	1.90445	0.700534	0.71395	0.245548	-2.36171	0.128116	-0.443865	0.264734	-1.59654	0.848449	1.17779	0.363926	-0.787505	0.793763	1.54457	1.18731	0.286888	0.471604	1.01769	-0.780262	-0.684313	-0.623928	0.604397	-0.320359	0.110342	-1.0908	1.55955	-0.0889738	-1.92432	1.28959	0.253819	-0.423345	-0.145632	1.4398	0.0536647	-0.0193909	0.0840857	1.31663	0.717705	-0.92942
	ATP1B1	-0.27846	-0.161941	-1.42891	-0.480337	-0.0328982	-1.40548	-1.01737	-1.31964	-0.00864815	-1.16185	0.209181	-0.534409	-0.606333	-0.667901	-0.988478	-1.06982	-1.67849	-1.72465	0.119753	-0.913785	-1.78506	-1.22987	0.0411888	-0.838121	-0.313766	-0.766823	-0.795069	-1.30107	-0.887999	-1.87416	-0.327821	0.235975	-1.18962	-0.252152	-0.502802	-0.665138	-1.45326	-1.69835	-0.750701	-0.285586	-0.109054	0.594473	-1.30779	-0.00319241	-0.469335	0.229228	-0.41019	-1.56575
	ATP5C1	0.519905	1.25862	-0.4859	1.01718	0.344012	-0.892434	-1.23978	0.829288	1.58414	-0.50915	0.655103	-0.117644	-0.104652	-0.554564	0.719236	0.778401	-1.52081	0.415074	1.59907	1.47178	-1.64728	-1.03867	0.224805	1.47729	0.753888	0.0521053	-0.587041	0.973313	-0.00115255	-0.221099	-0.344003	0.302917	1.53879	-0.721843	1.91221	-0.811633	0.279199	1.9657	1.2985	0.344012	-0.260349	-0.572446	0.244778	-0.0678451	0.535322	1.43109	0.402095	-0.243007
	ATP8B4	0.408579	1.258	2.20032	0.135739	1.9624	2.8565	0.117512	-1.69889	1.69898	2.76471	1.70875	0.437194	3.09874	0.609452	0.100224	0.108491	1.13135	-0.13832	0.72035	-0.831183	2.4425	2.3456	0.495265	1.08944	1.49634	0.490274	1.27336	0.725737	0.52417	0.303521	0.810887	0.0139218	1.08944	0.843253	1.30558	1.47764	1.19063	0.458535	0.715327	1.33511	0.697509	1.28511	1.06227	0.344048	1.81905	0.799377	1.00756	0.541187
	AURKAIP1	-0.00602171	0.904073	0.21434	0.950028	-0.939843	-0.122975	-2.19872	0.385233	0.899624	0.246979	-0.239591	-0.738928	-0.951119	-0.738928	0.773105	1.3279	-2.07502	1.33851	1.06358	1.75271	-0.556266	-0.210419	-0.760496	2.19058	1.41033	-0.692143	-0.754373	1.13548	-0.800191	0.618938	-0.0529217	-0.513719	1.96562	-1.89824	1.67005	-0.445565	-0.329639	0.476172	0.803759	-0.449019	-1.17989	-1.33041	0.130879	-0.948341	0.079717	1.04296	-0.650917	0.320304
	AXIN2	0.820713	-0.274068	-0.457596	-1.56418	0.881543	1.58893	2.01183	-2.03899	1.05557	-2.44503	0.692794	1.01819	-0.714597	-1.41053	1.19566	-1.64146	0.226694	-2.55754	1.22418	0.694936	-1.39329	0.665687	-1.11755	-2.2207	0.889943	-0.306159	0.441396	0.12134	-0.442501	1.60435	1.34953	1.321	-0.129788	1.18415	-2.05261	1.53586	-1.6383	-0.421948	2.22743	-0.353577	0.65829	1.19895	0.464036	1.65098	1.76029	0.089422	1.25668	0.409425
	AZGP1	1.45569	2.51796	2.91283	2.68536	1.43106	2.96556	0.771291	3.04678	1.65143	1.97004	1.14415	1.50064	2.21429	0.80257	1.41695	2.25208	1.66379	3.13046	1.59819	1.22012	1.49337	2.66152	1.33144	1.04944	2.22539	1.09199	0.168873	1.93974	2.30455	1.3567	1.77832	0.448015	2.0061	0.820356	2.09659	2.35145	1.3566	1.98571	0.688367	2.04359	1.1943	1.14283	2.09491	1.33903	1.13954	2.18504	1.79284	1.94779
	B2M	-0.0626401	0.95473	-1.04834	0.553154	0.145708	-2.91665	-1.57752	0.403858	0.835533	0.941538	-0.410565	0.623508	-0.572996	-0.251484	-0.288666	0.267604	-0.791508	-0.893123	0.408777	-0.452235	-1.99837	-2.04196	-0.633622	0.112903	1.17402	-1.18234	-0.655049	-0.0603208	0.255844	-1.36543	-1.24632	0.309628	-1.00547	-0.183727	1.17491	0.439327	-0.208817	0.887064	0.327337	-0.603408	-0.108977	-0.414109	-0.787093	-0.00728029	0.28365	1.11182	0.346191	-1.52708
	BASP1	-1.05458	-1.766	-2.25234	-1.98339	-1.1135	-0.926213	-2.09553	-0.156374	-2.28208	-1.36311	-1.53192	-0.855787	0.252698	-0.79295	-0.436979	0.149049	-1.42552	-2.45632	-1.36684	-2.59925	-1.98163	-1.53505	-2.13618	-0.96022	-0.3481	-0.584661	-1.37524	-2.00115	-2.18662	-2.89342	-1.14358	-1.09492	-2.48196	-1.70312	-0.471868	-1.36876	-2.50804	-1.76492	-0.441198	-3.53344	-0.16336	-1.75968	0.142758	0.376797	-0.626911	-0.231523	-0.00150477	-0.0545786
	BCYRN1	-3.55442	-1.96459	-2.39268	-1.60422	-2.01809	-2.56918	-2.28677	-1.58389	-1.93154	-1.84305	-1.54078	-0.403378	-2.12269	-2.70124	-0.267983	-2.43903	-1.8362	-1.20175	-0.783957	-0.849416	-0.00861045	-0.96817	-1.22642	-1.25397	-1.95113	-1.09589	-0.741063	-1.14667	-1.71481	-2.86088	-1.62898	-2.01687	0.829246	-2.04583	-1.42651	-1.27835	-0.863316	-1.31674	-0.0348403	-2.25898	-0.946535	-2.49734	-0.853232	-0.973128	-1.23249	-1.51255	-1.13558	-1.43247
	BGN	-0.311433	-1.57248	-2.0896	-2.19073	-1.36637	-1.39914	-1.88301	-1.79444	-1.42067	-1.37325	-0.362646	-0.613881	-0.367401	0.0232537	-1.35371	-1.02107	0.842052	-0.845258	-0.97813	-0.9309	-0.622658	-2.02081	-1.88025	-0.836688	-0.144612	-0.221173	-1.01343	-0.548346	-0.061701	-1.29773	-0.629258	0.0183437	-1.27116	-0.64015	-0.362646	-0.427935	-0.64921	-3.0546	-0.769703	-2.19073	-1.26412	-0.688437	-0.98997	-0.735801	-0.834297	0.638553	-0.163811	0.699167
	BLZF1	-1.16257	-0.316062	0.35526	0.577235	0.515604	-0.332985	-1.98624	0.121621	0.927911	0.417555	-0.94294	-0.846838	-1.44554	-0.329407	0.146359	1.02546	-0.26922	2.22826	-0.682777	-0.140011	-1.03001	-1.38552	-1.40951	0.196445	-0.33322	-0.0298142	-1.19729	0.80099	-0.150476	-0.785454	1.11573	-0.590423	0.843701	-1.74969	0.251431	-0.862906	-0.0564385	1.42795	-0.601157	-1.3803	-2.06454	-0.28329	0.622944	-0.928446	-1.19468	-1.13708	0.840206	1.44799
	BOK	0.702857	1.57789	1.23277	1.3971	1.58452	1.72348	1.49566	0.976618	-0.431799	1.83273	2.33052	0.319684	1.09672	1.74708	0.60305	1.25437	2.09018	2.40721	0.573186	1.65111	1.34908	1.23467	1.73987	0.426358	0.740407	1.10718	1.88413	0.0412437	1.24349	2.51912	-0.128501	-0.216339	1.82255	0.702857	0.309149	1.40858	1.71728	0.98983	0.402759	1.83538	1.17403	1.96761	1.49108	0.87377	0.682934	1.15243	0.00741179	1.69033
	BPHL	1.84989	1.26337	1.53766	1.2142	1.08115	2.59031	1.02266	1.29929	1.03805	2.84148	0.180959	0.443689	2.07195	1.47165	0.885702	1.63551	1.69799	0.907924	-0.470195	1.41004	1.17168	1.25565	2.25235	1.7019	0.998125	-0.317871	1.08431	2.50174	0.3323	2.26685	0.172894	1.1562	2.38502	1.51387	0.531616	0.786731	1.92476	1.85662	-0.393632	3.38549	1.88508	0.611596	0.0963983	1.02266	0.562219	0.647848	1.82239	2.1889
	BPNT1	-0.369946	-0.766379	1.15211	0.785395	1.21651	2.99096	-0.685166	-0.0500476	1.4537	0.710801	-0.979017	-0.872518	-0.666388	1.37631	-1.08122	1.53461	2.98399	2.65675	-0.922416	-0.527227	-0.207885	1.81043	1.64902	1.07734	-0.781255	-0.175481	-0.616885	-0.583763	1.0675	-0.338094	1.65693	0.515633	-0.198162	-0.143513	-0.963276	-1.06215	0.852088	1.70618	-0.920198	1.68689	-0.235943	1.26343	-1.1197	-0.480895	0.289866	0.529835	1.99503	2.41474
	BTG2	1.66948	1.81113	3.37901	1.74985	1.52851	2.50045	2.10964	3.57206	1.39205	1.43141	1.36075	1.42178	2.78281	-0.286043	-1.06133	-1.03567	1.7155	-1.63789	-0.0795352	-0.508269	1.97211	2.91791	1.12981	0.00266137	0.215276	0.461383	0.754277	1.1927	0.342697	0.372611	0.423772	1.30704	-0.301703	2.48548	0.220882	1.22914	-0.432605	1.26584	-0.0119867	3.48554	1.87745	1.29327	2.35964	-0.0462995	0.168049	1.34992	0.0915743	-1.12715
	BTNL9	0.11235	1.69683	1.08264	1.28455	0.222008	-1.13011	-2.06096	-0.730456	1.68113	2.38691	1.69578	1.33635	0.694769	-0.498482	2.41103	-0.920489	0.95704	0.533134	1.19183	0.426459	0.258313	0.188746	1.75657	0.395189	0.469492	-0.00796421	-0.696009	0.0356963	1.89996	1.66444	0.95585	0.522261	0.514047	-0.571409	1.13527	0.623093	1.7083	2.26099	0.507957	1.07534	0.401135	0.326324	0.557032	1.36152	-0.526115	-0.614859	1.87695	0.0648948
	C10orf10	-1.68729	0.634347	0.297904	1.33399	0.934433	-0.728541	0.480071	-0.0729441	-1.09299	3.00329	0.160656	-0.76136	0.277607	1.12075	-2.28851	2.78261	1.783	2.78261	0.237098	0.514162	1.93937	0.253565	1.85688	1.39941	-1.58124	0.575893	0.374739	-1.04688	0.472802	-1.58125	-0.252863	-0.490157	0.222291	-0.597371	2.28858	1.29679	1.37135	1.32453	-1.5579	-1.65728	0.946063	0.318899	1.40306	-0.422506	-0.238629	-0.246707	-1.59609	0.501619
	C14orf166	0.2576	1.72749	-0.463711	1.38724	0.21199	-0.990145	-2.01367	1.05508	1.72245	-0.2557	0.459263	-0.0915357	-0.867767	-1.07188	0.757954	1.11899	-1.33181	0.537542	1.14574	1.05961	-1.0464	-1.38985	-0.605872	1.3343	1.68554	-0.286963	0.0229346	1.05715	-0.613072	0.0198296	-0.185727	-0.112967	1.22522	-1.43053	1.93757	-0.124544	-0.44682	2.0867	1.10067	-1.76024	-0.502022	-0.683412	-0.183413	0.0820519	0.307921	1.18236	0.612503	0.939099
	C14orf180	-0.54529	1.22014	1.58552	0.485905	0.838979	1.94624	1.71848	1.1985	2.00848	0.0232448	0.838979	1.07587	0.64568	1.12171	-0.00786026	0.786624	-0.0229206	2.72665	0.812501	1.81162	1.91142	2.29987	2.54683	0.147686	0.624662	0.799424	1.59894	0.266439	0.95859	0.723705	2.07022	1.12565	1.58629	0.829032	0.417738	1.37221	1.89758	1.97401	0.691541	2.30031	0.666792	1.78947	1.17979	0.672961	-0.247557	2.15019	1.25806	1.65842
	C19orf33	-0.823974	1.62342	-1.21952	0.852029	-1.41434	-1.41576	1.17406	0.299456	1.12213	0.0779868	0.902786	-0.549484	-1.03628	-1.13071	-0.368324	1.23736	-0.269155	1.5067	-0.388046	-1.46986	3.39101	-1.05768	-0.410442	-0.254054	0.24283	-0.00393764	0.260468	0.891251	-1.30289	0.310624	-1.05525	0.0264904	-0.792476	-0.178159	-1.15639	1.34948	-1.0093	-0.296064	0.322948	0.68656	-1.8982	1.11871	0.474025	0.00379186	-0.90676	0.791412	-0.420489	1.26631
	C1orf162	-1.72491	-1.50189	-1.55513	-1.58999	-0.787779	-1.09688	-1.38777	-1.82178	-0.961807	0.0201411	-1.09035	-0.912833	-1.75588	-1.8466	-1.11707	-0.920037	-1.34506	-1.48087	-1.44533	-1.14805	-1.63995	-1.41248	-1.07591	-1.428	-1.18552	-1.3883	-1.24882	-1.44253	-2.22007	-2.00085	-1.40148	-0.0899403	-2.00744	-0.617529	-1.32074	-0.879291	-1.62293	-1.89997	-0.648314	-1.94047	-1.15083	-1.46507	-0.753288	-1.45651	-0.553977	-0.758809	-0.654552	-0.721396
	C1orf198	-2.43277	-2.23486	-2.48622	-2.42216	-0.383666	-3.27836	-0.244564	-2.27566	-2.30579	-3.43523	0.294112	-1.89146	-1.25806	-2.59001	-0.0499568	-3.26307	-0.765412	-3.00162	-2.60878	-1.05898	-0.70127	-2.6169	-1.0889	-3.00419	-2.40388	0.252231	-0.198453	-2.35659	-0.0529446	-3.77321	0.0488189	-1.44649	-1.78125	1.81196	-2.48845	-0.155652	-2.00252	-1.55505	-0.14223	-2.33911	-1.33858	-2.40167	-0.525866	-0.987973	-0.687115	-1.98685	-2.04866	-2.34987
	C1QB	-1.83681	-0.0524024	-2.51038	-1.22276	-1.70068	-2.58392	-2.22758	0.429097	-0.0928366	0.802492	-0.526183	-0.466466	-1.32579	-2.3198	-1.62026	-0.545898	-2.02847	-0.953147	-0.80915	-1.58507	-1.75087	-0.749178	-0.859837	-2.1027	-0.772863	-1.32776	-0.236511	-1.71837	-2.857	-3.30768	-1.22434	-1.30433	-3.02104	-0.743607	-0.412434	-1.3053	-3.03429	-0.890568	-0.155532	-1.52046	0.418964	-1.28719	-0.633665	0.429097	0.734727	0.939071	-0.96975	-1.3717
	C1QC	-0.895966	-0.720472	-2.41716	-1.71058	-1.08455	-2.71029	-0.446265	0.233942	-0.780096	0.292073	-0.0571099	0.0853404	-0.832977	-1.58961	-1.89271	-1.32072	-1.40287	-1.8764	-1.42822	-2.11934	-1.65455	-1.33035	-0.108723	-2.80999	-1.34685	-0.876792	-0.444955	-2.10734	-2.7511	-3.12004	-1.27826	-0.594039	-3.64277	-0.0792828	-1.24663	-1.3508	-2.52044	-1.26647	-0.123076	-1.02772	0.75282	-0.96713	-0.898142	0.430534	0.762197	0.282338	-0.56075	-1.36581
	C1QTNF5	-3.36532	-1.3217	-3.65012	-1.78613	-1.6238	-2.86193	-1.85159	-2.17507	-1.5715	-1.60841	-1.43368	-1.29582	-1.90708	-2.23133	-0.814108	-1.68769	-0.942985	-1.33273	0.0938744	-0.992609	0.199639	-0.379941	-1.44942	-1.84753	-1.43368	-0.852996	-0.832069	-1.65238	-1.39652	-3.38416	-1.63645	-1.71526	-1.25255	-0.876631	-2.31048	-1.06183	-1.49938	-1.08683	-1.15421	-1.86349	-0.281935	-0.775512	-0.559455	-0.636649	-0.450803	-0.83697	-1.26896	-0.537431
	C2orf40	1.50537	1.69004	1.43716	1.6618	1.85228	0.728027	-0.709721	-0.458397	-0.426572	0.502744	-0.470913	1.64009	1.01559	-0.0325065	1.30463	0.955368	1.95842	0.386762	1.22913	-0.147055	-0.654723	1.64591	1.00193	0.149632	1.74259	1.84286	0.554174	1.94458	1.49684	0.658553	1.03367	1.2489	0.543523	0.535706	0.915231	1.55619	1.14414	0.416139	0.0940298	0.947868	1.24058	0.826437	-0.0325065	0.454512	0.294787	0.384219	1.21778	-0.47402
	C5AR1	-1.36258	-0.849507	-1.29764	-1.39594	-0.769314	-1.02484	-1.77561	-1.60908	-1.09208	-0.82094	-0.843724	-0.716017	-0.689698	-1.49382	-0.874595	-1.42289	-1.60157	-1.09005	-1.05989	-1.25428	-0.876012	-0.731783	-0.659198	-1.39671	-0.986844	-0.906474	-0.0919388	-1.63161	-1.16809	-1.99721	-0.728216	-0.80802	-1.72682	-0.943224	-0.900806	-1.10397	-1.31377	-1.38483	-0.193636	-1.1441	-0.361397	-1.0832	-1.53046	-0.612216	-0.223858	-0.767127	-1.1521	-0.807446
	C5orf30	-1.16146	-0.541083	2.38541	2.22245	0.108878	-0.0883288	-0.97164	-1.56552	1.00066	2.465	1.93609	-0.229271	0.900874	1.24556	0.0986786	3.00253	1.00998	2.93956	0.616396	-0.30689	2.06857	0.779053	0.155314	1.27892	1.86788	0.327728	0.357428	0.348602	0.751445	0.46809	1.89805	0.30267	0.249056	0.233462	2.173	0.652937	1.60902	1.29958	-1.53951	-0.483739	0.0613856	1.73751	-0.484432	0.806906	0.375306	-0.246897	0.129055	-0.717515
	C6	3.36033	1.37015	3.00146	2.71685	1.73934	3.06063	3.06841	3.39307	2.77627	2.42433	2.33777	1.61267	2.01576	2.27761	-0.891465	2.51241	1.99308	2.57166	0.685795	1.00594	2.01728	2.79821	0.294911	2.12883	1.9583	0.976917	1.35299	2.54356	-0.0344376	2.9255	1.43204	1.01027	1.81352	1.2723	2.29987	1.25454	1.27033	0.826014	-0.395338	2.43231	1.02623	3.03558	0.27163	1.85696	1.50104	2.47199	2.35887	1.61982
	C8orf4	2.08757	0.160129	0.335994	1.22935	0.739267	1.15062	-0.134609	-0.609709	1.99194	1.37309	-1.08204	1.2627	0.23335	0.631917	1.51787	-1.19273	0.738191	-0.391414	2.224	-0.891515	0.14494	-0.533472	1.76535	0.992371	1.41344	0.166294	0.479537	0.155874	0.53581	1.24587	-0.171952	1.46387	0.0896484	1.93776	-0.999415	-0.38565	2.37763	-0.0463634	0.6881	1.37119	1.75982	1.0606	0.0146204	1.04568	0.316316	-0.41612	3.00041	-0.323521
	C8orf59	1.61444	1.57379	1.04386	1.31842	-0.0419877	-0.745155	-1.33292	1.25338	1.69508	-0.120052	1.17768	-0.0858955	-1.4129	-0.439885	0.960214	1.55819	-1.35547	0.22502	1.2968	1.10293	-1.42555	-2.41109	-0.882001	1.38953	0.753534	-0.676992	-0.531271	0.638312	-0.337785	-0.625302	0.428676	-0.010931	0.525303	-1.45353	2.24007	-0.423395	0.134782	2.19347	0.603153	-1.34444	-0.920967	-0.651134	0.305057	0.174801	-0.939793	1.19354	1.16073	0.253527
	CA4	-0.076763	1.82762	1.21014	0.572466	0.989612	0.526274	0.711605	0.346488	0.68177	2.7007	0.656162	1.41596	1.63623	0.400143	1.33676	-0.586558	2.09103	0.839176	1.59906	0.0246465	0.711605	1.77134	1.51729	-0.352776	1.21555	0.282423	1.21555	0.871072	0.866103	-0.289394	-0.397091	1.02667	0.585183	1.89697	0.293439	1.26924	0.511034	0.286874	0.0973218	1.56277	0.929673	1.11622	1.49675	0.73748	0.723934	0.000545004	0.404236	0.0481829
	CADM3	-0.31981	-1.08188	-0.967153	-1.74384	-0.399658	-0.921815	-0.219763	-0.839912	-1.17192	-0.952262	-0.215819	-0.704503	-0.752745	-1.23321	-2.12034	-0.790704	0.24557	-0.409608	-0.721569	-1.38907	-0.576613	-1.27857	-1.49102	-1.45757	-1.82138	-0.586201	-1.24764	-1.266	-1.7306	-1.8615	-0.0644822	-0.35125	-1.6587	-0.707199	-0.861043	-0.355738	-0.944066	-1.14055	-1.20065	-0.892255	-0.695421	-0.527375	-0.735565	-1.07016	0.740496	-0.595203	-0.330672	0.540676
	CALCRL	2.54297	2.39788	2.48072	2.69431	1.23839	3.49475	1.09896	1.60545	1.50111	4.17423	0.791751	2.40054	2.59726	2.2628	0.404155	3.4037	1.66648	0.84942	0.769143	1.011	2.07262	2.99602	1.57498	1.76558	1.6245	0.528516	0.214203	1.9192	1.53286	2.80299	1.05607	1.61497	1.91779	0.057799	2.39454	1.62975	2.13747	0.692279	0.30668	2.23857	1.68443	0.997367	0.796716	1.50682	0.356798	1.38797	2.32837	1.2959
	CALM2	0.162554	1.23131	-0.691853	0.63905	0.633368	-1.5774	-2.42677	0.672761	1.22113	-0.838714	1.0109	-0.377393	-0.539531	-0.685859	0.966593	0.878581	-1.45148	0.404272	1.08542	0.762421	-1.34598	-2.67925	-0.543655	0.0299606	0.843788	-0.434802	-0.36803	0.688988	0.106626	-0.871707	0.489067	-0.0252958	0.756637	-1.74417	1.94107	0.272176	-0.118734	1.37908	0.633368	-0.787167	-1.28949	-0.771195	0.172742	0.106626	-0.500931	0.420595	-0.340229	-0.0597581
	CAP2	-3.25729	-2.12406	-3.24591	-0.96812	0.465387	-3.42126	-3.48599	-2.08558	-1.87925	-2.83359	-0.694662	0.842954	-1.06691	-2.57889	-0.210076	0.417256	-0.922874	-1.86692	-0.183571	-0.222571	-0.347559	-1.0871	-0.211484	-0.298088	0.0161652	-0.678083	-0.620509	-1.45009	0.224417	-0.0482665	0.949671	-0.0768722	-1.36992	-0.749932	-0.558965	-0.270491	-0.680868	-0.25689	0.335409	-2.57385	-1.0407	-0.994484	-1.44218	-0.124464	-1.54544	-0.244358	-2.0379	-2.73946
	CASQ2	0.887361	1.16082	0.320817	2.82445	0.962365	0.693849	1.50222	1.47942	1.60477	1.47235	0.204797	2.41098	1.7561	2.16376	0.819812	1.67865	1.5435	3.37565	0.0207631	1.27532	0.478984	1.22828	2.68133	1.85041	2.13796	1.38886	1.7445	2.18496	1.95922	0.644246	1.10341	1.12685	1.81956	0.739866	1.36446	1.64339	2.18244	1.75327	0.161335	2.08571	1.52319	1.38806	1.13234	1.93488	0.178182	0.722527	2.56394	1.24889
	CAV1	-3.07714	-0.954346	-1.97075	-2.9182	-0.545395	-1.91469	-0.882299	-0.917241	-1.99615	-2.22594	-0.0977092	-1.02901	0.485114	-1.20843	0.0947978	-1.19888	-0.2964	-3.00397	-1.03518	0.383014	0.0500796	-0.878657	0.591144	-2.67632	-1.3981	-0.920572	-0.455514	-1.6871	0.849648	-2.96422	-0.331056	1.37188	-1.67462	0.927008	-2.00216	-0.569429	0.248714	0.288394	0.308501	-1.0526	0.617382	-0.47052	0.43806	-0.0694544	-0.538243	-0.733573	-1.43813	-0.794643
	CAV2	-1.30531	-0.944984	-1.35286	-1.18344	-0.454099	-2.09877	-0.513273	-0.69445	-0.36638	-1.93586	-0.731259	-0.599281	0.849978	0.25521	0.226105	-0.297767	-0.513482	-2.58103	-0.0165217	0.423315	-0.863526	-0.347479	0.404644	-0.860968	-0.105304	-0.878792	0.118989	-0.609191	0.910699	-1.62114	-0.0982601	1.22085	-1.43106	1.04731	-0.632971	0.123231	0.28694	0.749583	0.080264	0.495691	0.0931894	-0.655762	-0.982822	-0.310234	-0.194908	-0.035777	-0.5282	-2.30691
	CCDC109B	-0.0758602	-0.426492	-2.36393	-0.728732	-0.639341	-1.36959	-2.32789	-0.869467	-0.265408	-0.774108	-1.06465	-0.770342	-0.943277	-1.01855	-0.925494	0.11771	-0.560077	-1.77996	-0.835156	-1.10747	-1.95904	-2.1681	-1.88974	-0.931928	0.178697	-0.905379	-2.15014	-1.68111	-2.05175	-1.74602	-1.60558	-0.373718	-1.86887	-2.39859	0.0530095	-1.29736	-1.48967	-1.62199	-0.866569	-2.09264	-0.63864	-1.48446	-1.33113	-0.468134	-0.314044	0.296451	-0.900449	-0.572189
	CCDC3	-3.5482	-1.51775	-1.9507	-3.28694	-0.707323	-4.23625	-1.87379	-2.66325	-1.42935	-3.74895	0.779075	-2.25773	-1.3129	-2.97715	1.36646	-2.9849	0.470283	-1.71938	-0.314808	0.115603	-1.77003	-2.35742	1.31639	-2.21425	-1.33011	-0.538457	-0.524083	-0.237845	1.62117	-5.0432	0.326519	0.0272671	-0.493956	2.12167	-2.42693	0.285312	-0.0795486	0.364508	-0.0924911	-1.24085	-1.00369	-3.13109	1.24886	-1.34478	0.870078	0.375804	-1.46579	-1.28544
	CCL13	0.238765	-0.62943	-1.35961	-0.624987	-0.781629	-1.26383	-0.794511	-0.67527	-0.345584	-0.767819	0.162782	-2.10548	-2.2128	-1.68761	-1.66173	-0.609158	-0.78346	-0.354853	-0.697577	-0.677166	-1.18963	-0.692345	-1.51846	-2.2967	-0.679615	-1.86592	-1.54871	-1.18885	-0.580803	-2.50058	0.626822	-1.5694	-2.21786	-1.5571	-1.20824	-2.09952	-1.53953	-1.03566	0.0626756	-0.936603	-1.84747	-1.13337	-0.323934	-0.918942	0.560827	1.34014	-0.812008	-0.395012
	CCL19	-1.73667	-1.21794	-2.05697	-1.58637	-0.412964	-1.99715	-0.799828	-1.10176	-1.53205	-1.50837	-0.896443	-0.849195	-1.82584	-2.11659	-0.534787	-1.92991	-1.67842	-1.63616	-1.35542	-1.34613	-0.960619	-1.51898	-1.49745	-1.09809	-1.6999	-1.2854	-1.43424	-1.40699	-1.18551	-1.77041	-1.40186	0.193263	-1.56709	-0.0340927	-1.4077	-0.00357425	-1.45472	-1.79409	-0.939876	-2.17922	-1.08741	-1.26313	-0.268457	-1.0766	-0.601194	-0.669747	-1.45173	-1.62856
	CCL2	-1.16029	-1.06851	-2.47214	-1.62338	-0.544986	-1.94223	-1.8051	-0.395794	-0.216504	-0.427372	-1.22108	-1.45996	-0.819237	-0.95121	-0.464272	-0.385584	-1.5675	-1.85451	-0.698265	-1.19952	-1.72708	-2.31355	-0.291379	-0.923648	-0.00780974	-1.86352	-1.84136	-1.12926	-0.391238	-1.74955	-1.47095	0.426649	-1.86213	-1.77547	-0.375466	-1.06654	-1.15501	-0.931871	-0.506749	-0.701052	-0.548926	-1.08493	-1.07539	-0.845459	-0.616361	0.237231	-0.634929	-1.02786
	CCL21	2.38166	-1.03802	0.777885	0.938435	-0.426377	1.88208	0.851701	2.54235	0.925419	1.51474	2.63586	0.365989	1.67599	2.31154	-0.822529	0.216807	2.36177	1.24986	0.147653	-1.30533	-1.29931	-0.729697	-0.992523	-0.603481	0.884209	0.947329	-0.929192	-0.134529	0.0152358	1.70479	0.241921	-0.0946835	-0.707936	-0.873902	1.06375	1.23415	0.339257	1.72405	-0.551361	-1.09357	0.617946	-0.300614	0.222191	1.09982	-0.397859	2.72586	2.26722	2.98342
	CCL22	-1.00245	-0.784491	-1.02124	-0.757052	-0.728256	-0.971007	-1.46649	-1.54689	-1.11228	-0.797745	-0.911733	-0.703673	-1.1993	-0.895595	0.443175	-1.11162	-1.2008	-0.728229	-0.910026	-1.05725	-1.06409	-0.920544	-0.26826	-0.602532	-0.603777	-1.17591	-0.250102	-0.509493	-1.28601	-0.992742	-0.314805	-0.141271	-1.167	-0.953674	-1.52757	-0.970718	-0.865851	-0.678133	-0.311407	-0.819397	-0.846882	-1.09805	-0.368945	-0.720989	0.0525956	-0.425701	-0.795231	-1.09929
	CCL3L3	-0.878721	-1.59565	-1.28917	-1.48842	-1.02181	-0.594769	-1.33674	-1.17964	-0.471312	-1.40405	-0.75894	-1.43771	-0.385908	-1.42643	-1.14198	-1.44672	-1.22102	-1.19515	-0.986805	-0.3892	-1.6438	-1.43397	-1.25378	-1.38921	-1.03689	-0.986123	-0.898976	-1.25194	-1.28107	-1.28671	-0.703614	-0.726407	-0.535876	-1.27694	-0.73234	-0.713217	-1.70802	-1.60227	-0.329558	-0.188545	-1.31136	-1.30935	-1.21997	-0.985442	-0.840899	-1.17719	-1.13987	-1.03996
	CCL5	-0.0703584	-0.43871	-0.139912	-1.73364	0.477516	0.410209	-1.78697	-1.42388	-0.0908563	-1.24112	-1.00777	-1.262	-0.444153	-0.250651	-1.40011	-1.46427	0.4203	-0.239354	-0.779196	-0.678996	-0.415544	-1.89303	0.119882	-1.5181	-1.07102	-0.245563	-0.95635	-1.1056	-2.21524	-1.00246	-0.440324	0.635231	-2.4237	1.41254	-0.528478	-1.19939	-2.23748	-1.05881	-1.3336	-0.61905	1.92943	-0.900571	-0.6897	-1.96963	-1.00245	-0.790002	1.6922	0.183898
	CCL8	-1.34973	-0.239618	-1.06962	-0.903951	-0.67611	-0.749888	-1.11594	0.0940975	0.955339	1.34901	-0.727101	-1.51082	-0.101094	-0.951819	-0.94115	-1.31155	-0.682633	-1.67611	0.235496	-0.555229	-0.913103	-1.81145	1.90338	-1.95898	-0.870778	-1.92238	-1.00668	-2.01434	0.349474	-2.61237	-0.420264	-0.0611058	-1.12299	-1.04306	-1.4133	-0.559302	-0.706834	-1.12355	-0.694493	0.222955	0.030505	-2.06255	-0.506694	-0.692497	-1.01456	0.137985	0.485801	0.277635
	CCND1	-4.32477	-3.22004	-5.19672	-3.67989	-1.71065	-4.24409	-2.24152	-4.55094	-2.29032	-0.812361	-0.626054	-1.57334	-3.62364	-2.52779	-0.333569	-3.77191	-1.9856	-2.39651	-0.357389	-1.33206	0.124063	-1.98377	-0.596374	-3.46638	-1.88108	-0.720781	-0.295297	-0.333569	-1.16093	-3.43047	-0.569361	-0.445022	-1.04416	-0.656465	-3.46176	-2.10098	-2.24402	-4.006	0.275262	-1.87821	-1.17188	-2.80165	-1.75961	-1.4243	-0.68118	-2.10098	-1.92416	-1.47959
	CCND2	-2.2124	-2.19414	-4.91078	-3.62052	-1.77036	-4.08492	-1.11229	-3.39498	-1.84346	-2.28685	-0.499416	-2.824	-2.57125	-1.43012	-0.768836	-3.04726	-2.26111	-3.60574	-0.174285	-0.383533	-0.905496	-2.12542	-1.27186	-2.34914	-2.83508	-1.45308	-0.246887	-1.78706	-2.20174	-4.23303	-1.75115	-0.0917585	-3.56341	0.272502	-2.08938	-2.21045	-1.68885	-2.37988	-0.203476	-3.22067	-1.17457	-2.38552	-3.61361	-2.30139	-1.29645	-2.79232	-2.16061	-2.36627
	CD14	-0.466047	-0.957585	-2.16351	-1.93909	-1.16303	-0.940604	-0.759148	-0.82263	-1.4278	-0.990378	-1.04532	-1.49807	-1.82781	-1.09972	-2.9778	-1.13051	-1.21881	-1.43679	-1.24078	-1.93672	-1.56469	-1.07987	-1.85577	-2.32159	-1.21204	-0.815388	-1.25631	-1.27593	-3.14184	-2.81467	-0.982512	-0.886236	-2.37366	-2.28783	-0.960935	-1.467	-2.45738	-1.68431	-0.839719	-0.791122	-0.130037	-2.17747	-0.991139	-0.760138	0.83675	-0.402064	-1.64843	-0.676986
	CD163	-1.08724	-0.629101	-2.79139	-1.19079	-0.986641	-2.60885	-0.608878	-1.02263	-0.521069	-0.806093	-0.508026	-0.949692	-0.986305	-1.85974	-1.68607	-0.237908	-1.77937	-2.10763	-0.61106	-1.29877	-1.98257	-1.15966	-0.727912	-1.61871	-0.689383	-1.79918	-0.778559	-2.20119	-2.50891	-3.05068	-1.27347	-0.770794	-2.89725	-0.843202	-0.517993	-1.06545	-2.52722	-1.24725	-0.156795	-1.52049	-0.217849	-2.13138	-1.57588	-0.354867	0.307173	0.649422	-1.13662	-2.03641
	CD209	-0.534994	-1.4425	-2.13503	-1.63774	-1.01396	-1.54946	-0.77554	-0.263903	-0.933681	-0.754212	-0.580969	-1.18392	-0.920695	-1.61801	-1.72728	-0.742468	-0.962077	-0.681943	-0.662968	-1.62178	-0.817929	-0.811879	-1.92576	-2.24281	0.103932	-1.47766	-0.400207	-1.81111	-1.81165	-2.16203	-0.857119	-1.49851	-2.58261	-1.25279	-0.19603	-1.94582	-2.53546	-0.518149	-0.586373	-0.685503	-0.0511564	-1.45985	-0.33624	-0.866285	0.480599	-0.021596	-1.58488	-1.58035
	CD248	-3.80243	-3.12134	-3.07108	-2.87762	-2.56668	-2.93949	-2.74996	-2.05133	-2.22403	-2.13525	-2.30314	-1.84775	-2.24223	-1.97382	-0.744112	-1.25801	-1.99343	-1.13411	-0.87439	-1.39332	-0.748234	-1.59302	-2.17598	-1.90106	-0.758961	-1.58488	-1.79321	-1.59222	-1.66877	-2.56028	-0.805643	0.0727215	-2.05901	-1.18178	-0.905729	-2.07064	-2.64107	-2.27291	-1.13894	-2.7316	-1.41148	-2.15368	-0.504744	-1.10989	-0.520198	-0.546637	-2.02823	-0.748234
	CD52	-1.43985	-1.2742	-1.22199	-1.7569	-1.08062	-1.17863	-1.28154	-2.25378	-1.53956	-1.56386	-1.68797	-1.20925	-0.987584	-1.54965	-0.252366	-1.60713	-1.07311	-1.43247	-1.45287	-1.8413	-1.18445	-1.5807	-1.36782	-2.01184	-0.947957	-1.54937	-1.01153	-2.34929	-1.92682	-1.72357	-1.19185	0.29464	-2.56637	-0.560866	-1.52995	-1.07421	-1.79526	-1.5673	-1.21765	-1.51134	-0.370258	-1.6804	-1.3796	-1.77379	-0.921838	-1.20522	-0.888173	-1.0915
	CD68	-0.990711	-1.10335	-1.80447	-1.36777	-1.06897	-2.07309	-1.77288	-0.695508	-0.602412	-0.44294	-0.919506	-1.78995	-1.47667	-1.83042	-1.03201	-0.596784	-2.61399	-0.941356	-0.552629	-0.670473	-1.6565	-2.0543	-1.98595	-1.44633	-0.355014	-1.61195	-1.31131	-1.47234	-1.81022	-3.05123	-1.0554	-0.857093	-1.22599	-1.74476	-0.402482	-0.961242	-2.15706	-0.843981	-0.636678	-1.58915	-1.01039	-1.69306	-0.43917	-0.938374	0.189956	0.0953428	-0.717863	-1.16204
	CD74	-3.80656	-0.940667	-2.2698	-2.81302	-0.384088	-1.7329	-0.890295	-2.27152	-0.952157	1.57869	-0.286024	-1.0355	-1.99407	-2.17989	-1.4919	-1.48945	-0.751048	-2.85622	-1.26534	-1.40584	-1.34832	-2.4022	-0.785682	-1.61458	-1.44054	-1.03971	-0.543956	-3.47901	-2.21644	-3.21194	-2.30007	-0.115463	-4.52588	-0.653739	-1.44213	0.269243	-1.22641	-1.88804	-0.145969	-1.74422	0.0992245	-1.12373	-0.222142	-1.00256	-0.338069	0.985657	-1.63604	-2.63546
	CDC20	-1.33845	-0.862178	-1.08577	-0.647856	-1.11255	-1.31798	-1.54941	-0.930955	-1.37073	-1.20562	-1.53116	-0.579925	-1.0264	-1.35178	-1.00174	-1.28395	-0.835295	-1.46304	-1.3174	-1.10833	-0.0903201	-0.966392	-1.10403	-1.11563	-0.130654	-1.11313	-0.868791	-1.32522	-1.09758	-1.24256	-0.920313	-1.01558	-0.431124	-1.02731	-1.26836	-1.12773	-1.1812	-0.815326	-0.494063	-1.1097	-0.8439	-1.25843	-1.15815	-0.665347	-0.86842	-0.661018	-1.08873	-1.11183
	CDH5	0.453266	0.954801	-0.32819	0.74331	0.91587	0.489165	0.848205	-0.560806	0.818072	0.0544234	-0.355889	0.904416	1.00158	0.800425	0.972311	-1.32498	1.79936	-0.803223	1.05735	-0.342106	0.119563	-0.40069	1.61867	0.60669	0.931027	-0.422512	0.584831	0.598236	1.88786	-0.251787	-1.13288	1.44201	-1.17102	1.91629	0.0138075	0.485148	0.848205	-0.380117	0.198844	1.08593	1.32039	0.687053	-0.160421	0.487968	0.426171	-0.688085	1.14012	-0.762234
	CDKN1C	1.35828	0.741821	2.44356	1.97093	2.15898	1.7205	0.909915	2.10346	2.38981	1.17469	0.480882	0.202451	1.07614	0.0301301	-0.0488969	0.2867	1.43912	1.71032	0.71623	0.37641	-0.180051	1.57348	0.00425492	1.65655	0.795623	0.198442	0.583874	1.66697	2.18912	-0.226742	1.91007	-0.721577	-0.0367892	1.30206	1.79631	1.69411	0.0119282	2.03661	0.753483	-0.287402	1.16839	1.02278	0.956131	0.887348	1.87604	3.07228	1.21716	0.939192
	CDO1	0.832263	2.23825	-0.203672	1.27817	-0.397014	0.0722071	-1.48853	1.55161	0.783614	0.575205	0.854327	-0.378397	0.962518	0.139832	0.491766	1.08495	-0.944591	-0.0462938	1.151	1.41025	-0.551613	0.662681	-0.758228	0.793976	1.34787	-1.55331	-0.919077	0.707996	0.181586	0.0118272	-0.382641	-0.184808	0.0723922	-0.779384	1.14389	-0.528012	0.838559	1.18932	0.801453	-0.489739	-0.229009	0.0680271	-0.0888535	0.454439	0.902123	0.43787	0.921757	0.970017
	CDR2L	-2.4137	-2.94822	-2.61843	-1.11925	-0.245575	-1.62541	-1.4572	-2.89494	-0.652789	-1.82744	-2.50392	-0.668303	-2.30453	-0.77777	-0.486236	-1.52305	-1.23243	-0.753992	-0.659423	-1.62784	0.180714	-0.872116	-0.431878	-0.756194	-0.949639	-0.43298	-0.715862	-1.41452	-0.886882	-1.28367	0.312997	0.223923	-1.87639	-0.81535	-1.37544	-1.00119	-1.11833	-1.07318	-1.47701	-1.23839	-0.385137	-1.31937	0.144571	-1.10807	-1.11292	-1.10292	-1.64723	-1.0105
	CEBPB	0.116209	0.348718	1.50476	0.0211753	0.163408	2.62091	2.38015	-0.525524	0.321395	-2.66464	1.3591	1.73117	0.723308	-0.0612634	1.54007	-3.81041	-0.354081	-3.94353	1.13178	0.807233	-1.18519	1.6531	0.358727	0.309602	2.03773	0.116209	0.643181	0.301664	1.13178	1.89856	0.892817	1.49363	-0.037788	1.19432	-1.31826	0.764457	-0.608312	-1.31241	2.46765	2.25509	1.25852	1.45975	-1.02626	1.42613	0.996601	0.893767	2.29587	-0.658429
	CEBPD	1.03264	0.831828	-0.438143	1.2811	1.39601	-1.1503	-0.124943	2.25422	1.63215	3.00071	-0.322707	0.741144	1.25125	-1.26533	-1.39789	2.59232	0.684342	-0.606985	1.32817	-0.535261	0.691409	-0.326323	1.72497	1.32522	-1.64059	0.341308	-0.444794	-0.808623	0.357549	-0.88415	-0.597769	-0.612714	-1.21884	-1.20251	1.23472	1.81544	-1.71757	-0.0987133	0.334498	-0.649908	0.0210783	0.311519	2.41554	-0.964196	-0.219122	0.5032	0.527035	-1.34875
	CEBPZ	1.1888	-0.21539	2.42189	1.16458	1.03179	1.00279	-0.834501	1.7971	0.830391	1.43763	0.236281	-0.199061	-0.413549	0.288778	0.889176	1.1661	0.224306	1.38229	0.302511	0.808133	-0.685411	-0.219824	-1.2821	1.67205	-0.240253	0.714971	-0.837845	0.635974	-0.93444	-0.380054	0.700418	-1.55568	1.35396	-2.32427	1.35073	-0.220923	0.385308	2.23796	-0.266803	-1.43567	-1.46112	-1.05635	0.4815	-0.0435649	0.479779	0.316171	1.1502	1.54421
	CECR7	-1.24167	-2.04256	-0.181253	-1.40331	-0.639437	0.668206	-0.634039	-1.69827	-1.22345	-2.12887	-0.0744121	-0.664621	-1.38258	-1.17777	-0.568474	-0.978528	0.249709	-0.288965	-1.36069	0.762471	0.121348	0.291953	-0.846806	-0.977462	-1.38845	-0.140188	-1.14751	-1.48432	-1.11989	-1.74086	0.73066	-0.517077	0.963593	-1.57939	-1.24666	0.0223948	-1.65297	-2.05905	-0.517077	-0.553772	-1.27882	-0.963911	0.654438	-1.22247	-0.954549	-0.813866	-1.11777	0.451491
	CETP	-1.53927	2.31658	0.145486	-0.0834118	-0.857277	0.533594	0.646266	0.807612	0.705227	2.08868	0.0836183	1.45524	0.654177	2.16129	0.78677	-0.501459	1.97942	0.819206	0.354774	2.25899	1.32863	1.35057	2.0118	1.17447	1.75178	0.763252	2.47921	0.821922	1.4288	0.455694	0.437509	1.02321	0.676636	-1.07102	1.24525	0.432917	1.67907	0.586799	0.931422	1.99639	0.919856	0.320193	1.58852	0.178813	1.40558	0.997597	1.52992	-0.394721
	CFB	-1.11771	-2.29809	-1.51308	-2.30558	-0.924675	-1.43343	-1.36545	-0.589702	-1.86056	0.475441	-1.28058	-0.906422	-1.35878	-0.161914	-1.88676	-0.194137	-0.0855453	-1.31608	-1.78907	-1.46039	-0.960929	-1.22079	-1.55571	-1.9754	-0.84727	-1.25183	-1.25242	-1.6115	-2.5977	-1.43722	-1.4949	-1.31258	-1.50407	-1.01732	-1.0433	-0.629224	-1.89725	-2.15685	-0.885442	-2.02864	-0.698404	-1.13833	0.966301	-0.443216	-0.0395607	-0.86249	-1.16426	-0.0161361
	CFLAR	-1.62719	-0.0340154	-1.3419	0.422816	0.497592	-2.51355	-0.0955828	-0.435825	-0.39782	1.84317	-0.0575678	-0.194752	-1.16006	-0.796089	0.181758	0.387208	-0.559504	0.728795	0.170181	0.235664	0.0821943	-0.754752	-1.90313	1.13977	-0.948842	0.270301	-0.57112	-0.0123048	-0.924251	-0.997682	0.568275	-1.71557	1.11358	-1.81115	0.44349	-0.611031	0.463744	-0.66799	0.0777189	-2.77361	-1.47728	-1.34205	0.42593	-0.102639	-0.00838627	0.759505	0.495979	0.353025
	CGNL1	0.498256	-1.42605	-1.89293	-0.779306	-0.93989	0.0216255	-0.862919	-1.88271	-0.723977	-0.0451089	-0.80963	-0.917097	-1.16457	-0.544745	-1.22704	-1.20173	0.293011	-1.75476	-0.840847	-1.38774	-0.869192	-2.27959	-2.41373	-0.501747	-0.718285	0.235008	-1.95787	-1.13782	0.148696	-1.84036	-0.91534	-0.408342	-2.42699	-1.01901	-0.229347	-0.660431	-0.027234	-1.42764	-1.92938	-1.32733	-1.40446	-0.20329	-2.08969	-0.910316	0.103242	0.351498	0.103737	0.484292
	CHCHD2	-0.750421	0.236062	-0.483059	-1.58457	-0.964034	-1.16143	-2.66553	1.08952	-0.326045	-0.352404	2.26372	-0.48542	0.870318	-1.19678	-0.38108	0.299624	-1.18859	1.26918	-0.173559	-0.52751	-1.9752	1.03021	-1.75181	-0.145749	-0.326045	-0.646429	0.683718	-0.161855	1.01596	-0.829867	-1.15434	0.999958	1.22265	-2.10106	0.425576	-0.513785	-0.946084	-0.0397047	-0.41385	-0.894572	-1.32108	-1.45238	-0.41385	-0.220751	-0.268214	-0.474869	-0.534442	-0.326045
	CHST3	-2.46656	-1.18235	-1.02509	-1.569	-0.81957	-1.02604	0.255485	-1.29043	-0.49775	-1.30766	0.717852	-1.60367	-1.20863	-1.67306	0.892081	-3.36077	-1.25791	-0.964261	-0.54456	-2.08435	-1.22803	-1.61262	-0.16127	-2.57338	-1.41113	-1.0572	0.0794719	-1.61566	-1.35584	-1.9441	-1.10642	-2.66764	-2.0711	-0.555204	-3.10062	-0.391395	-1.50945	-1.88158	0.023054	-1.58361	-0.626633	-1.13785	0.524486	-1.08395	-0.472347	-2.355	-1.09374	0.45176
	CHURC1	-0.747557	-1.10484	1.7908	1.29462	-0.544131	-1.33848	-1.86324	-1.12796	-0.00825235	-1.06475	-0.384239	-0.539292	-0.851882	0.801006	1.33237	1.50385	-1.04915	-0.979455	-0.541698	-0.41329	-1.17357	-1.0733	0.492397	-0.0141286	1.28195	-0.886316	-0.95784	2.21516	-0.746059	-1.36603	1.31502	0.670524	-0.317633	-1.57702	0.0185111	1.1491	-0.660483	-0.492822	-0.494476	0.772944	0.750414	0.581854	-0.677548	-0.901326	-0.714262	-0.747177	1.60451	0.974636
	CIDEA	2.62656	2.42162	2.52531	1.99458	1.34703	2.44993	2.46104	2.51918	1.49393	2.62	1.96215	0.719237	1.55081	1.29804	0.437529	1.45711	1.53227	0.967489	2.00158	1.0703	0.719631	2.00014	0.51047	2.07459	0.593898	0.632878	1.08553	1.86245	0.858002	1.40039	0.29569	0.583199	1.56405	1.47033	0.808099	1.65504	1.21879	1.15219	1.50091	1.37689	1.76592	1.80517	0.863866	2.03382	1.90535	2.1765	2.23908	1.88552
	CIDECP	-0.82484	1.26277	-0.0808893	1.21172	0.131191	-2.23166	-1.60311	1.2936	1.44513	-0.467701	0.925474	-1.40052	-0.264512	-1.98894	0.760564	0.508041	-1.69362	1.90184	0.893167	0.955824	-0.742452	-1.2353	-0.870545	1.27394	0.667552	-0.474099	-0.944798	0.982098	-1.21353	-1.32256	0.195387	-0.755802	2.28042	-1.89562	2.06465	0.106084	-0.195734	1.90217	1.02985	-1.30746	-0.776717	-0.862937	-0.610128	-0.700075	0.266097	1.12601	-0.153636	0.411095
	CILP	-1.31602	0.0990598	-1.6944	-1.61674	-1.42919	-0.611325	-3.25248	0.215081	-0.559768	-1.97661	0.394044	-0.147866	1.19074	-1.04968	-1.37942	1.13889	-1.35689	-1.00506	-1.81252	-0.503639	-1.58845	-0.363463	-1.80101	-1.15977	1.22203	0.390445	-0.399537	-0.799929	-2.72736	-0.0387517	-0.166473	-0.56073	-1.32498	-3.32061	0.413828	-0.993569	-1.89983	-0.877115	-0.0223708	-2.12575	0.216916	-1.16439	-0.476221	0.811886	0.400394	0.625152	-0.69278	-0.0579203
	CISH	-0.390342	3.10176	2.78605	1.5874	-0.398309	0.00163165	1.56521	-0.718993	1.6204	2.15786	2.22985	0.025722	-0.597042	3.64213	0.0600514	2.88384	3.19994	4.12995	0.756572	0.797708	1.11032	0.174869	-0.0559071	1.94566	0.634645	2.22589	3.7578	-0.810963	-0.470671	1.93761	2.05572	0.233173	0.119956	-0.467842	3.05701	-0.225966	3.88117	1.83768	1.38608	-0.822806	-0.154604	3.20269	-0.205188	0.868999	1.88481	-0.615474	0.591343	-0.279224
	CITED2	0.396133	1.32991	0.752026	2.14066	1.37888	0.293719	0.626078	1.48341	0.347359	2.51205	0.978732	-0.471753	0.867709	-1.02345	0.440454	2.06358	-1.081	1.18051	1.64229	1.63709	0.814794	-0.448854	1.75931	2.17111	-0.0929836	-0.817925	-0.920851	1.0776	0.544393	-0.285283	-0.127413	-0.5764	2.26483	-1.85732	2.29523	0.681261	-0.313508	1.65319	-0.20477	-0.491862	1.49726	0.0164224	1.67449	0.526554	0.432463	2.14732	0.862347	2.60083
	CITED4	0.362562	-1.4123	1.5964	0.0816956	-0.22845	1.64745	1.90471	-0.876982	1.10872	-0.384183	0.920859	0.0418009	-0.573009	-0.305316	0.305276	0.0128951	0.313745	0.668773	0.183811	0.311365	-1.56577	0.521434	-0.875077	-0.574902	0.503578	0.703424	1.61385	-0.426371	-0.537088	1.20529	-1.17129	-0.473946	-0.537088	-1.48339	-0.965272	0.187216	0.868834	-0.0477929	1.78942	-2.70274	0.047222	1.18332	0.412769	0.989705	-0.920795	-0.251416	-0.380107	0.379497
	CKB	1.10841	0.995792	2.3899	2.58012	-0.31818	2.19366	2.29091	2.00313	1.05894	0.848882	0.315281	2.20549	0.851836	1.65276	0.980834	1.55348	0.191032	2.01949	-0.279336	1.29482	2.47704	2.07232	1.52675	2.00313	1.28467	1.63469	1.52675	1.44407	0.987363	3.36394	2.11303	0.203407	2.14503	1.21271	2.30413	2.10691	2.14293	0.957067	1.45617	2.37158	1.33537	2.12596	1.60391	1.98888	0.352842	0.922282	1.21271	1.15999
	CKMT2	-0.348687	0.66926	-0.555824	0.75761	-0.645235	-0.555824	-1.38811	0.0112039	0.0962051	1.79613	-1.1597	1.89335	0.422617	1.92787	-0.0812312	0.531824	1.77836	1.73978	1.37849	-0.811621	1.39646	2.36333	1.90084	1.88268	1.64224	0.442879	1.46052	0.675971	-1.63933	2.70862	0.552511	0.91827	2.06849	-0.348061	1.54057	0.475349	1.06551	0.466873	-0.238513	2.52192	0.72625	0.554852	1.0081	0.4952	0.0227094	-1.27269	-0.162785	1.23195
	CLCNKA	-2.56154	-1.0441	-1.74147	0.0917359	-0.786044	-1.22047	-1.81247	-1.37298	-1.44798	-1.3578	-0.935692	-0.393724	-1.00738	-1.3908	0.482709	-2.19383	0.0262326	0.162307	-0.36602	1.03879	0.684831	0.613713	1.24111	-0.616604	-0.12047	0.805596	0.0118274	0.661606	-0.836031	0.430173	0.0512685	-0.21599	1.99684	-0.193562	2.13709	0.496673	-0.67053	-0.277065	0.155524	3.07436	0.273965	0.100535	0.0749264	-0.90531	0.296697	-0.528141	-2.10627	-0.241467
	CLDN11	2.37615	0.42079	0.37967	0.339011	-0.109142	-0.120218	-2.04478	1.22157	-0.15457	0.573372	0.241725	-0.863564	-0.861301	-0.172323	-0.528045	2.26651	-0.260435	-0.149929	0.202149	-0.973563	-0.679116	-1.4419	-0.927729	1.0081	2.20284	-0.441674	-1.78104	-0.0247291	-0.928634	-0.880432	0.692681	-0.533428	-0.701004	-1.73811	3.0612	-1.08184	-0.988311	0.201611	0.414489	-0.747349	-0.523963	-0.745284	-0.834517	0.274687	1.4973	0.990427	0.56534	1.85433
	CLDN5	-2.13613	1.29318	-1.65164	-1.07402	0.0626498	-0.234994	-1.35855	-2.13392	0.146617	0.605704	-0.560517	0.615446	-0.171759	-2.28681	-0.919697	0.452046	0.3637	0.400478	0.480431	-0.696022	-0.629426	-0.190883	0.211829	0.0291229	-0.248246	-0.675769	-1.06286	-1.35033	-0.0363593	-2.46833	-1.84927	0.129596	-1.00669	-0.447369	-0.875682	0.950621	-2.22791	-1.57753	-1.17532	-0.266842	-1.3373	-0.629426	0.649727	-1.49563	0.770012	-0.274488	-1.45387	-0.493987
	CLDND2	2.2065	2.75094	1.97835	2.09846	1.05739	3.18179	2.11126	0.921116	0.570361	1.28393	0.323369	0.604004	-0.608322	0.213137	0.0569727	-0.281807	1.45383	0.143144	1.74745	-0.160108	3.45805	1.79223	0.660308	1.28044	-0.995868	-0.128072	1.62571	0.918532	-0.516828	0.627194	-0.203136	-0.098053	2.19796	0.14058	0.500842	0.741798	-0.107957	0.0261128	-0.000556019	0.612294	1.63672	1.44312	0.302391	0.866461	0.746093	1.41492	0.908988	-0.363551
	CLEC3B	-1.25938	-0.289948	-1.80268	-0.803751	-1.25817	-2.99568	-3.00082	0.232663	-0.217984	-0.645096	-0.600523	-0.0961856	-0.746045	-0.884168	-0.848777	0.160749	-0.772335	0.17125	0.0211277	-0.394017	-1.20062	-1.57163	-3.66121	0.102392	0.502355	-0.823014	-0.566119	-0.946496	-2.47053	-1.4957	-0.725577	-2.4734	-0.28545	-2.45428	1.19495	-0.722616	-1.75861	-0.536628	-0.584924	-2.96852	0.0953459	-1.5423	-0.0728208	0.514185	0.921181	1.0481	-0.672043	1.25066
	CLIC6	0.690391	-1.09773	-2.56495	1.29432	-0.136001	0.214022	-0.998151	0.644028	0.361298	0.36191	-0.1994	-1.29862	-1.85381	1.39377	-1.86749	-0.845524	-1.04135	-1.31148	-2.18856	-2.14824	0.118672	1.19677	-0.440934	0.711578	-0.823692	-1.0325	0.611464	-1.99644	-2.19317	-0.735855	0.462761	-1.09547	-1.17935	-0.165139	-0.000500629	0.635973	-1.3501	-0.346898	-1.56196	-1.49893	-0.143299	-0.901833	-0.573281	-2.00245	1.25977	-2.50213	-0.811825	0.23235
	CLIP3	-2.35443	-2.031	-1.23692	-2.09206	-1.60383	-2.21533	-1.24614	-2.49362	-2.01206	-1.51287	-0.748024	-1.34586	-1.63833	-1.38555	-0.604698	-0.826398	-1.40167	-1.59261	-0.930391	-0.307416	-0.175512	-0.711488	-1.91438	-0.639281	-0.0281972	-1.3068	-0.459065	-1.5012	-0.835359	-3.31941	-0.901158	-0.678835	0.189625	0.999901	-1.05748	-0.558022	-1.52352	-1.2545	0.545317	-1.86138	-1.34497	-2.69672	0.627285	-1.45373	0.414296	0.112916	-1.47848	-0.717091
	CLIP4	2.41925	0.421702	2.96732	-0.110572	1.45369	2.20423	2.14466	1.62684	0.165689	0.872251	1.12736	1.05692	2.29112	0.81538	-0.376755	-0.872532	1.60152	-1.17071	-0.404659	-0.0559452	-0.281681	1.04317	2.0844	-0.73751	-0.177902	-0.317971	0.409774	0.626167	1.73859	0.825021	0.388765	1.57574	-0.432148	2.89851	0.0584174	0.771795	0.783796	2.0573	0.617521	1.46929	1.07228	1.49361	0.0955684	0.820704	1.08639	-0.0552898	0.960868	-1.17172
	CMPK1	0.0920419	0.672505	-2.97412	-0.323953	-0.231258	-3.02202	-1.84144	0.285122	0.588761	-1.05719	1.38889	-1.45226	-1.495	-1.13102	0.0789809	0.198014	-1.73618	-0.571771	0.687031	0.907044	-1.57517	-2.7266	-1.29376	0.543797	0.142103	-0.783158	-0.705484	0.375785	-0.600852	-1.65327	-0.539379	-0.336562	0.285209	-1.34919	1.11724	-0.542504	-0.609977	1.11921	0.0636482	-1.71497	-1.23214	-1.03715	-0.657638	-0.655748	0.476217	-0.388195	-0.147325	0.0640504
	CMTM6	2.00846	-0.0749577	0.389515	0.712957	1.84899	2.30311	1.37446	0.0121775	0.255027	0.797062	-0.532462	0.958423	1.56749	0.831915	0.758338	0.054431	0.43426	-1.45877	-0.202646	0.0299706	0.0823852	-0.247742	1.69335	0.288694	0.180802	-0.520532	-0.186172	-1.14758	0.473404	0.960215	-0.63286	0.947822	-0.308582	0.984457	0.456422	-0.115983	0.729631	1.04536	0.882129	1.27674	1.01828	1.96089	-0.990359	0.967011	0.774851	0.0798359	0.368544	-1.62086
	CMTM8	2.41326	1.24763	4.11227	2.09188	1.67952	3.18859	2.13276	0.962963	1.60605	1.02534	0.628616	2.72895	2.59804	2.29405	1.2695	0.101961	3.06655	1.36852	0.856472	-0.272956	0.883384	2.42259	2.73515	0.695773	1.18889	1.25017	0.551777	1.94605	2.34671	3.16069	-0.326742	0.396576	0.344986	1.20699	0.545718	0.729986	2.20511	0.922281	1.18749	2.46098	2.22704	1.31822	1.19862	1.68907	0.935994	1.78627	2.53504	0.243913
	CNBP	2.34135	1.9328	2.07455	0.702049	0.616221	0.707447	0.485573	1.5485	1.48998	0.393209	1.46031	0.225073	0.648283	0.687598	0.308567	0.779852	-0.0805906	-0.223477	1.54021	0.879296	-1.803	-0.503011	0.678792	0.914444	0.823726	-0.32532	-0.476715	1.44278	0.734249	1.03902	-0.113057	0.902625	0.734268	0.33085	2.04994	0.0319621	0.327225	1.80631	0.647985	0.968604	0.160934	0.416097	0.0406582	0.444728	1.23749	1.14983	1.6954	-0.131627
	CNIH4	0.702453	2.163	0.729169	1.64734	-0.00435978	-1.35814	-1.68692	1.10573	1.80308	0.0520352	0.583357	-0.41942	-0.835581	-0.117467	0.30329	1.00044	-0.846698	0.347094	1.70363	0.705386	-1.29883	-1.02326	-0.445609	1.41946	0.969967	-0.305028	-0.27176	1.15179	-0.826984	0.0605748	0.0817302	0.203429	1.88233	-1.9205	1.71413	-0.919709	-0.386253	1.57276	0.651172	-1.48607	-0.71557	-1.09889	-0.410536	0.162277	0.313603	0.707453	-0.385151	0.520362
	CNN1	2.22466	0.299724	1.33039	0.869683	-0.461171	0.34449	0.0274617	0.712594	-0.220873	-0.0467939	1.06212	1.19579	-0.00055648	0.0338598	-0.653911	0.108132	1.87846	-0.0544552	-0.616397	-0.607677	-0.728423	0.0753773	-0.889775	-0.326566	0.913848	2.92098	-1.0299	0.446279	2.29396	0.286455	-0.298868	0.946066	-0.646286	0.69998	1.46116	0.879347	0.976353	-0.347684	-0.529642	-0.750456	-0.809262	1.05014	-0.444648	-0.324467	0.178621	0.170219	1.97586	2.82809
	COBL	-0.465293	0.101064	-1.31888	-0.575092	0.576895	-0.327308	0.494693	-1.66504	1.02281	1.13754	-0.842842	0.843476	-1.8603	0.871506	-0.436588	-2.61063	0.349143	0.0586933	0.313145	0.209515	0.27234	0.0267672	1.97148	-0.402784	-2.14308	-0.223896	0.761568	0.21156	0.394086	-2.35255	1.02691	-0.331555	-0.719402	2.5395	-0.980596	0.261052	0.7222	0.978895	-0.323416	0.0995388	0.213399	-1.67329	-0.515104	0.35525	1.01896	-0.58709	-1.99637	0.71858
	COL15A1	-0.649777	0.405277	-2.75336	-0.415828	0.301042	-0.81605	-0.891254	-1.18392	-0.198754	-2.03692	-0.271925	-0.550204	-0.665447	-0.633812	0.165828	-0.305245	-1.58736	-0.791222	-0.550204	-0.0270928	0.325993	-1.34197	0.342824	-0.312496	-0.672256	-0.411236	0.839735	-0.795022	0.42176	0.286899	-1.52388	0.959985	-1.33288	-0.997871	-0.0474886	-0.758421	-0.411236	-1.06157	-0.188999	-0.257352	0.943476	0.648905	-0.819859	-0.102312	-0.789587	-1.15593	-0.985127	-1.15993
	COL1A1	-0.0712009	-1.02328	-0.808773	-1.6647	-0.999164	-0.614259	-0.957728	-0.0821295	-0.337446	-1.78686	-0.810775	1.72471	-0.425835	1.21855	0.709048	-0.639566	-0.00351684	-0.154558	-0.614883	-0.496328	1.28147	0.860664	-0.912161	-1.28259	1.22953	-0.0842385	0.0170438	-0.417207	-1.15195	-0.361349	0.144128	-0.0127025	-1.17906	-1.01321	0.330541	-0.688499	-1.51629	-1.5444	-0.0263122	-0.809189	1.08684	0.428591	-0.571302	1.60034	-0.194562	1.26254	-0.52927	0.827191
	COL1A2	-0.625548	-0.110827	-1.91925	-2.00215	-0.654526	-1.53926	-1.60688	-0.0885092	-0.0610182	-1.49248	-0.288933	1.25721	-0.195878	0.637996	0.197145	-0.742505	-0.404233	-0.978736	-0.297291	0.485467	0.196181	-0.192928	-1.05779	-0.787306	0.994464	0.275516	-0.0194194	-0.314479	-0.977559	-1.14105	-0.360634	-0.150004	-0.997582	-1.11925	0.65747	-1.0076	-0.702172	-0.289397	0.685027	-1.16635	0.939078	-0.15935	-1.15076	1.78384	-0.218579	1.12148	0.69281	0.228979
	COL3A1	-1.64397	-0.437899	-2.58432	-1.66292	-0.517156	-1.82061	-4.03739	-1.23588	0.218395	-2.41129	-0.434159	0.583933	-1.35469	-0.299311	0.273993	-1.28043	-1.24001	-1.19845	-0.369036	-0.179684	-0.77759	-0.965025	-0.909325	-0.785076	0.229636	-0.454684	0.0548277	-0.135835	-1.2784	-1.95889	-0.311937	-0.234264	-0.176445	-2.29658	0.540144	-0.946939	-1.19436	-0.576654	0.152252	-2.02514	0.484162	-1.00869	-1.55215	1.37332	-0.847339	-0.477425	-0.567172	-0.422476
	COL6A1	-2.51156	-1.32356	-2.63788	-2.62355	-0.606252	-2.3637	-1.03415	-1.64301	-1.75341	-1.2928	-1.43595	-1.41259	-0.997324	-0.490345	-0.421493	-1.9185	-1.70504	-1.56179	-1.59326	-0.58387	1.1249	-0.954615	-2.00885	-0.531291	-0.690224	-0.371279	0.201361	-0.817963	-1.66931	-1.47055	-0.530866	-1.22053	-1.27358	-2.72364	-0.734432	-1.05965	-1.42172	-2.14384	-0.805846	-1.91036	0.261183	-0.63459	-1.8599	0.497612	-0.979897	-0.673392	-2.04939	-1.59795
	COL6A3	0.483519	1.14655	-1.48403	0.151447	0.984269	0.358117	-0.313742	0.331573	0.34028	-0.944736	0.757403	0.939731	0.1945	0.824464	0.504241	0.727301	-0.981544	-0.418874	-0.205012	0.168073	-0.572381	-0.317816	-0.501964	0.361864	0.781505	0.569841	-0.0240413	0.359823	-0.664009	0.322309	-0.09389	-0.102433	-0.156865	-2.22008	1.59091	-1.04552	-0.703277	-1.0679	0.415231	-0.913039	1.05995	-0.057962	-0.539238	1.65876	0.372851	0.89656	0.868691	-0.0753738
	COL8A1	-1.94756	-1.28015	0.695925	-1.68515	0.906133	-0.724699	-0.0515811	-1.43736	-0.164735	-1.62487	0.667662	-0.151332	-0.412209	-1.07301	0.167269	-2.05474	1.55028	-0.991242	-0.565697	-0.805158	0.0406706	0.126253	-1.381	-1.22963	-1.22698	1.00834	0.744959	-1.28805	1.16137	-1.75143	1.90339	-0.273786	0.0257042	0.147355	-1.88894	0.780578	-1.43492	0.51614	0.497973	-1.33065	-0.630695	-1.13296	0.248341	-0.243492	1.19988	0.754829	0.251192	-0.0539136
	COMP	0.399012	-0.890296	-0.735442	-0.801475	-0.728183	-0.919565	-0.518041	-0.352525	-0.561524	-1.06751	1.07693	-0.970765	0.461962	-0.508148	-1.1291	-0.108756	-0.163548	-0.996929	-0.310204	-0.483054	-0.931294	-0.847742	-1.25547	-0.703202	-0.855176	0.23601	-1.14681	-0.0724015	0.931183	-0.632477	-0.0746307	-0.734853	-0.733407	-1.01364	0.190652	-0.435135	-0.821559	-0.58731	-0.793685	-1.01433	-0.497052	0.145918	-1.02507	-1.03296	-0.0211317	-0.18567	0.11267	1.78682
	CORO1C	-1.61711	-1.29674	-2.99256	-1.00896	-1.27172	-3.56202	-2.54591	-1.38549	-0.288251	-2.18326	0.079085	-1.72673	-1.74551	-2.13549	-0.156412	-0.602939	-1.89136	-0.696135	-0.114248	0.515195	-1.71484	-3.24732	-1.30721	-0.724719	-0.068695	-1.42109	-1.33458	-0.707935	-0.515636	-3.06448	-0.228159	-0.595569	0.706186	-1.50749	0.396469	-1.01446	-1.63176	-0.0103145	-0.356374	-2.01482	-1.56831	-2.1307	-0.552665	-1.24621	-0.681795	-0.612669	-1.46919	-0.302447
	COX7B	0.60412	1.75065	-0.184321	1.39426	-0.122194	-0.554747	-3.34134	1.52254	1.51313	-0.854667	0.915885	0.13698	-0.238169	-0.239003	0.841819	1.42955	-1.52538	0.910209	1.98707	1.10896	-0.86487	0.140229	-0.434409	1.91963	1.27905	0.43568	-0.092134	1.76068	-0.455587	0.496332	-0.345184	0.225408	2.37149	-1.46237	2.5269	-0.97606	0.280721	1.76844	1.03596	-0.267873	-0.722244	-0.328763	-0.894122	-0.153481	0.51711	0.938978	-0.307182	0.720682
	CPA3	0.19893	-0.309345	-1.31637	-1.42134	-0.251652	-1.16176	0.589902	-0.382229	-0.211404	-0.156451	-0.302101	-0.0378395	-0.754934	-0.627469	-1.49119	1.46244	-0.185169	-0.531419	0.0492954	-0.798293	-1.949	-1.25509	-0.993413	0.5683	0.194701	-0.996289	-0.542716	-0.889797	-2.31488	-1.85979	0.0920659	0.193613	-2.38663	-1.41272	1.57786	-1.22877	-0.909024	-0.420735	0.11207	-2.61872	0.301772	-1.60004	-1.90943	-0.0745623	0.220946	1.14196	-0.16284	-0.93773
	CPE	0.410073	0.65112	-1.38114	0.236766	0.356065	-2.1872	-1.70617	0.562805	0.652305	-0.856869	1.39517	-0.944891	-1.05664	-1.00299	-1.5397	0.568331	-2.29942	-0.255134	0.124978	0.0234023	-1.33098	-1.63114	-1.5651	0.209402	-0.239981	-0.663279	-0.893909	0.330218	-1.05939	-1.04981	-0.738414	-0.432465	-2.14049	-1.57027	1.5884	-0.530647	-0.227698	0.432642	0.273929	-0.856025	-0.982623	-0.52121	-0.97234	-0.468785	0.084532	-0.600083	-0.312758	-0.144202
	CPVL	-1.14112	-0.820903	-2.13568	-1.32127	-0.928726	-1.3414	-1.47013	-0.63724	0.989152	-1.91407	-0.244892	-0.335598	-1.52139	-1.38794	-1.51324	-0.0611721	-1.45505	-1.31465	-0.396293	-1.19119	-0.107035	-1.89744	-0.914956	-1.25087	0.579885	-1.06286	-0.440173	-1.79213	-1.53193	-2.80178	-2.40257	0.0089449	-2.50253	-0.254	0.611953	-0.253529	-2.17974	-0.587807	0.152482	-2.12792	-0.18766	-1.10378	-1.13813	-0.741943	-0.0920117	0.945107	-0.381524	-1.5441
	CPXM1	-0.0155042	-0.887925	1.32077	0.0415548	-0.383314	0.93429	-0.586663	0.105572	0.77411	-1.61058	-0.384414	-0.113797	-1.38304	-0.456636	0.585361	-0.798816	-0.709954	-0.439453	0.0700817	0.552591	-0.0155042	-0.0135006	-1.11648	-0.309238	0.336959	0.0800409	0.331603	-0.469457	0.28926	-1.08943	0.0159706	-0.922697	0.188307	-0.138186	0.301535	-0.415877	0.0299054	-1.27919	-0.256856	-0.760689	-0.86744	-0.883944	0.14053	1.25039	0.584749	1.43431	0.620355	0.18959
	CRABP2	-1.39811	-1.58094	-1.69489	-1.93378	-0.396353	-1.01513	-0.607747	-1.39368	-1.02027	-1.9849	-1.56422	-0.370568	-1.63137	0.102964	-1.34474	0.175877	-2.07531	-1.3426	-0.738112	-0.986364	0.105735	-0.605666	-1.37558	-1.21163	0.159529	-0.836989	-0.873925	-1.18826	-1.0143	-1.26986	-0.465319	-1.03085	-2.60695	-1.90198	-0.418475	-1.82206	-1.43583	-1.508	0.1801	-2.33304	-0.105492	-0.0546061	-0.878436	0.797634	0.0727506	0.736109	-0.904665	0.180861
	CRIM1	0.648476	0.596063	1.43837	-1.51334	0.755578	-1.01916	0.28703	-0.863737	-0.0297557	-0.435359	0.627348	0.666204	1.73006	-0.376149	0.33785	-1.54417	-1.06476	-1.57633	-0.00933314	0.098058	-1.31674	-0.888965	1.62328	-1.03985	-0.416674	-0.565423	-0.408478	0.0859251	2.19529	-0.551546	-1.03944	1.75374	-0.350707	2.13163	-1.02437	1.4338	0.797096	0.982426	1.01052	0.482952	0.0578452	-0.204622	-0.347291	1.05243	1.40361	0.654526	1.51538	-1.76529
	CRIP1	-1.42385	-1.55273	-1.95776	-0.890227	-1.21304	-1.57782	-2.26443	-0.907269	-1.0298	-1.15009	-0.993388	-0.298071	-2.04657	-1.89647	-1.45659	0.0956376	-0.765365	-0.642412	-0.652864	-0.745417	-1.13472	-0.999692	-3.91044	-0.8878	0.256083	-0.479193	-1.29478	-0.913065	-1.67405	-2.32915	-0.916187	-0.331409	-2.04478	-1.61446	-0.349179	-0.968018	-1.3753	-0.510911	-0.650293	-2.96239	-0.21262	-1.16536	-0.402094	1.17471	-0.243236	0.505763	-1.36078	0.241481
	CRLS1	1.48726	2.43062	1.70373	2.65281	1.1577	2.4927	0.270095	2.26692	2.60806	2.51145	1.40337	2.33523	2.04434	1.49054	1.69959	1.67003	2.82222	1.02442	1.36919	0.76809	0.241414	1.94452	1.52605	2.3727	2.07868	0.156295	1.11757	2.376	0.411028	2.08226	0.522225	0.957701	1.67357	1.68711	1.75909	0.863536	2.19911	1.73727	1.09191	2.5814	1.49988	1.63685	1.26874	1.1349	2.61459	1.96209	1.50944	0.272512
	CRYAB	-6.40922	-1.67184	-3.60503	-6.87761	-1.17684	-4.88433	-2.6315	-3.80826	-1.98719	-2.65733	-0.23842	-2.14993	-1.71974	-3.00536	-0.415277	-5.83731	-1.45645	-4.54222	0.0386332	-2.24377	-0.908873	-0.600945	-1.33118	-2.36316	-3.26875	-0.615992	-0.10666	-1.44862	-1.31235	-4.36169	-1.12461	-0.865382	-2.3184	-0.333327	-4.37803	-1.45645	-0.82072	-1.28065	0.461555	-2.87945	-1.19541	-3.04144	-2.11926	-1.88721	0.262441	-1.9535	-3.15065	-2.57711
	CRYBB2	-0.501902	-0.0758069	-0.184488	-0.543426	-0.699579	-0.469467	0.148588	-0.335358	-0.774238	-0.638983	-0.484783	-0.147195	-0.462539	-0.331776	-0.790099	1.86191	-0.6404	0.27108	-0.601288	-0.622276	2.79457	-0.18238	-0.686864	-0.105643	-0.6274	-0.162979	-0.334951	-0.57718	-0.482024	0.0873172	2.54886	-0.544801	0.552626	-0.0454638	-0.420785	-0.301949	-0.465239	-0.26711	-0.652029	0.238955	-0.282682	2.47331	-0.687047	-0.41437	-0.22932	-0.0977299	-0.614848	-0.694859
	CRYZ	-2.27872	0.911455	-0.402436	0.456209	-1.08516	-0.270344	-1.9459	-1.48588	0.388883	0.0551656	-0.409606	-0.875252	-0.81391	1.17822	1.21781	0.259513	0.510663	-1.01021	1.25869	0.305144	-0.144832	0.524143	0.0177898	0.888964	0.211545	0.0857367	-0.26441	0.132464	0.288516	-0.432681	0.24807	-0.458001	1.74301	-1.58403	2.25129	-1.23932	-0.426924	1.81741	0.755313	-1.18012	0.0161689	0.51924	-0.25334	-0.493979	-0.969972	0.20994	-0.153989	-1.76846
	CSF1R	-0.852632	-0.920085	-2.69302	-2.03461	-0.945251	-2.0445	-0.219594	-0.939355	-1.27515	-0.371308	-0.583251	-0.792464	-0.958656	-1.69609	-2.36185	-0.762148	-1.7605	-0.778459	-0.715336	-0.995684	-1.34103	-0.685115	-1.48652	-2.52212	-0.308969	-0.447918	-0.306813	-1.23559	-2.82141	-3.64807	-0.347796	-2.01544	-2.91901	-1.48136	-0.890204	-1.52049	-3.18882	-1.87061	-0.103744	-2.13338	-0.226525	-2.92856	-0.655733	-0.51051	0.394061	0.575803	-0.8147	-0.790504
	CSF2RA	-3.05168	-0.76486	-1.28787	-0.336912	-1.33063	-1.63869	-2.69139	0.454733	1.61483	-0.86271	-1.73245	-0.863095	-1.6876	-1.30941	-0.0575851	-0.632649	1.12551	1.18997	-1.51341	-0.486065	-1.56071	-0.613846	1.11402	0.723164	0.210092	0.925246	-0.307448	1.26032	-0.180901	-2.76412	1.18318	-0.940076	-0.318666	0.270807	-0.326286	-0.124314	0.504111	-1.1976	-0.730017	-2.18343	-0.254954	1.59647	-0.0622566	-1.46282	-0.605036	-0.778454	-1.11133	-0.902837
	CSN1S1	-1.99455	-1.44161	-2.13918	-0.632227	0.0420059	-1.91025	-0.699378	-1.7627	-1.25609	0.148848	-0.210923	0.0578875	-1.53805	-0.386808	0.513475	-1.99302	-1.2343	-1.68948	-1.02271	-0.311704	-0.540628	0.0282694	1.26577	-0.871534	-1.23962	-0.364278	0.704169	1.22245	0.167845	-1.69588	0.156258	0.408038	0.205689	1.47315	-1.49693	1.30687	-0.19155	-0.700868	0.0893638	0.510704	0.342066	-1.4028	-0.0958983	-0.0602411	0.0617125	-0.58658	-1.69101	-0.995409
	CSNK1G2	-1.84513	-0.557682	-2.23124	-0.525933	-2.08845	-1.84921	-2.26413	0.747008	0.273155	-0.459169	-0.312092	-0.0235494	-0.167802	-0.904306	0.0853759	0.737553	-1.48066	-0.850314	0.327975	-0.253547	0.196448	-2.4952	-1.39219	0.357701	0.10127	-0.088419	-0.0206759	0.878846	-0.577566	-0.00934932	1.22426	-1.31871	0.749994	-0.727542	0.647072	0.349498	1.05311	0.284613	0.0824794	-2.30261	-0.60806	-1.27884	0.103323	0.0551826	-1.19827	1.08044	-1.0427	-0.345231
	CSRP1	1.17721	1.93989	1.47223	0.0971084	-0.122616	1.09754	2.35666	0.694062	-0.483772	0.71726	1.27503	0.35786	-0.272661	0.731784	-0.731502	-0.397783	2.06468	0.627782	-0.897682	-1.14826	0.270383	0.212834	-0.156632	-1.04026	-0.437589	1.77508	-0.772615	0.355771	1.48027	0.66809	-1.02099	-0.146687	0.265138	-0.0358613	0.20936	0.826649	0.983959	0.0280525	-1.16018	-0.163951	-0.222125	1.62229	0.559553	0.0139365	0.113641	-0.724663	1.10475	2.25531
	CSRP2	0.542044	2.23827	2.60767	1.98414	0.316307	1.85621	0.198312	1.77624	2.55979	0.0448933	1.01871	0.41832	0.925116	1.41556	-0.347316	0.894711	-1.09366	1.18854	1.07428	2.12103	-0.206674	0.922909	-0.854173	1.92145	1.67633	0.152857	1.03604	2.61131	-0.113955	-0.167129	0.746452	-0.347546	1.37949	-0.577618	1.52803	1.42502	1.11352	1.45257	1.7591	0.0780076	0.506216	0.328014	-0.272839	1.7478	1.27115	2.14664	0.623435	1.13706
	CTGF	-0.42284	-0.845273	-2.74571	-0.770464	-0.956353	-1.62225	-1.64951	-0.93861	-1.19252	-2.20687	0.030099	-1.91318	-0.612302	-0.509469	-1.50708	0.479684	-1.06264	-2.31128	-1.29445	-1.04354	-2.17855	-2.15575	-2.02921	-1.25065	0.151811	-0.994503	-1.68516	-0.55008	-0.324858	-0.844775	-1.55041	-0.846326	-2.11952	-1.36199	0.0548452	-0.923136	-1.82827	-1.76169	-0.479169	-1.74861	-1.53823	-1.14296	-0.931275	-0.659416	-0.556034	-0.315533	-0.663421	-1.14873
	CTHRC1	-0.90765	-1.35975	-2.60216	-1.20514	-1.21252	-2.68203	-1.58557	-1.38158	-0.760395	-1.76557	-0.267491	-0.93289	-0.615222	-1.16378	0.673241	0.462718	-1.20011	-1.44067	0.465055	-0.0298088	-1.68261	-2.08142	-1.36547	-0.367801	0.592566	-1.29001	-1.39569	-0.86328	-1.55791	-2.67276	-1.1307	-0.444254	-1.00853	-1.75869	0.193276	-0.756271	-1.54232	-0.149093	0.0915416	-1.77145	-0.871775	-1.47975	-1.03806	-0.452481	-0.63552	-0.0171818	0.553681	-0.226679
	CTSB	-1.5842	-1.75977	-1.69469	-1.79148	-0.597487	-1.33857	0.132004	-0.772563	-1.59462	-0.184739	-1.97604	-0.617559	-2.10281	-0.531322	-1.47394	-0.917762	-1.03548	-1.10094	-2.32072	-1.23603	-0.970015	0.115348	-1.56157	-1.491	-2.27213	-0.850413	-1.07847	-2.29639	-1.81307	-1.89647	-1.58622	-1.42476	-1.41085	-0.58965	-1.80087	-0.98313	-0.913119	-1.78586	-1.89671	-1.27616	-0.541756	-0.801633	-1.46344	-0.973625	0.513816	-1.255	-0.896381	-0.220556
	CTSG	0.00352166	-1.23307	-1.96777	-0.875406	-0.895438	-1.13633	-0.840791	-1.59201	-1.6154	-0.93518	-2.49176	-1.17457	-1.92523	-0.393352	-2.16268	0.199937	-1.21395	-1.5647	-0.784921	-1.99647	-1.06903	-0.835075	-3.05647	-0.707259	-0.822242	-1.18585	-0.422538	-1.28913	-3.97519	-3.31469	-0.353001	-1.5607	-3.61232	-2.3957	-0.73439	-2.36179	-1.9209	-2.61294	-0.711377	-2.82374	-1.49893	-2.6983	-2.36119	-0.251249	0.862707	0.227915	-1.02203	-0.44334
	CTSK	1.45383	0.0325962	-2.56845	-1.45334	-0.0300336	0.109636	1.47615	-0.414041	-0.693841	-1.52249	-0.540128	0.275443	0.383935	-0.740221	-1.45319	1.57224	-0.864896	-1.40719	-0.126986	-0.698124	-2.21189	0.280477	-1.88661	-0.541586	0.367834	-0.424712	-0.0931717	-1.05013	-2.23909	-2.23545	-0.193491	-1.02929	-2.79115	-0.766193	-0.800517	-1.4857	-1.28848	-1.47771	-0.866265	-0.863473	0.708936	-1.60343	-0.985448	0.550618	0.790128	0.444367	1.76364	0.578366
	CUEDC1	-2.09219	-2.93482	-1.99349	-1.27103	-0.714285	-1.36443	-0.315031	-0.957724	-1.89029	-1.59832	-1.93189	-0.57945	-2.2473	-0.58278	-0.107836	-1.02369	-0.0688457	0.794609	-1.99411	-0.602935	-0.462004	-1.42461	-1.74072	-0.796706	-1.5326	0.160572	-0.676796	-0.555165	-1.12004	-2.21882	0.052738	-2.09756	0.243963	-1.81356	-1.58946	-0.991684	-1.40831	-1.10274	-0.0894225	-1.48969	-1.22595	-1.96259	-0.0736033	-0.99935	-0.862034	-1.92198	-0.238663	0.474592
	CUL5	0.613074	1.58055	0.0559706	0.828422	0.740644	-2.95947	-2.13259	-0.145197	1.73877	-0.163803	0.695259	-0.26344	-0.952866	-0.333752	0.309493	1.67494	-1.33055	-0.251144	0.363114	1.0054	-1.34947	-1.0152	-1.53065	1.66618	1.01246	-0.328962	0.024249	0.852132	-0.497016	-0.350633	0.357101	-0.41951	-1.02467	-1.12141	1.80817	-0.21961	0.0665656	1.26116	0.464752	-1.36981	-0.295423	-0.688153	-0.366296	0.586797	1.14707	0.288177	0.713649	-0.022641
	CXCL10	-1.41881	-0.686285	-0.926254	-1.03882	0.17555	-1.10074	-0.877568	-1.37273	-0.465567	0.298576	-0.726162	-0.408034	-0.597458	-0.314175	-0.658439	-0.925165	1.0713	-0.724646	-0.410107	-0.900162	-0.533005	-0.628907	2.52553	-1.34134	0.210599	-1.1819	-0.680313	-1.22163	2.11363	-0.957824	-0.851373	0.382866	-1.41738	0.141154	-0.947465	0.26983	-0.192834	-0.828099	0.346098	0.0676683	2.68374	-0.374218	-0.419663	-1.03975	-0.630923	0.456624	-0.858176	-0.39581
	CXCL14	1.37935	-0.983333	0.859661	0.0828229	-0.0629117	0.372643	0.975035	0.0676181	0.257058	-0.855633	-2.42228	0.672913	-0.869757	1.5105	-1.59994	-0.00530366	0.557442	-0.901146	-0.297132	-0.0819792	1.09433	0.370849	-2.20905	0.614677	0.430712	0.348646	-1.34139	-0.170792	-1.82305	-0.820184	1.19694	-0.474891	-1.32574	0.530153	0.660191	-0.980548	-0.288897	-1.0673	-1.33039	-0.885687	-0.427241	-0.866194	-0.519646	1.19156	-0.484005	-0.556361	-0.262887	-1.13353
	CXCL9	-1.21995	-0.665706	-1.36492	-1.2268	0.347589	-1.48148	-0.76574	-0.189122	0.232022	-1.00942	0.241853	-0.650787	-0.83758	-1.00493	-0.150685	-1.05301	0.431196	-0.998465	-0.419887	-0.603425	-1.08871	-0.424736	1.4148	-0.594519	0.0707622	-1.20686	-0.415601	-0.640378	-0.606283	-1.06865	-0.89464	0.697848	-1.59056	1.20244	-0.927585	0.375251	-0.633079	-0.904124	-0.121558	-0.702129	2.57468	-0.721709	0.137054	-0.807283	-0.684419	-0.0471667	-0.773251	0.0350841
	CYB5A	0.954736	1.84489	2.0424	2.38021	0.871947	2.11867	0.295926	2.451	2.17042	1.24447	0.68468	2.32604	1.71771	1.05314	1.08742	1.86729	0.453656	1.42903	2.21674	0.848161	1.02431	1.90757	1.30794	2.0451	2.39997	0.728505	0.846865	2.23651	0.824057	2.59537	1.31163	1.51488	1.59313	0.470688	2.47409	1.59568	1.8344	1.09015	0.970289	1.3068	1.51279	1.47305	1.17902	1.28583	1.3875	1.88237	0.738591	1.01262
	CYBA	-2.91889	-2.20723	-3.53491	-3.12476	-2.50873	-3.10578	-0.600874	-2.87149	-1.46734	-1.84654	-2.11421	-1.7065	-1.42018	-2.71959	-0.46206	-2.13183	-1.24752	-1.31825	-0.699954	-0.708814	-0.000904446	-2.29788	-1.50887	-1.5403	-2.19886	-1.12002	-0.920053	-1.26009	-2.35493	-4.27593	-1.21387	-0.742004	-2.96146	-0.440423	-1.72981	-1.70118	-1.89105	-2.27641	-0.881623	-2.07046	-1.28892	-2.6821	-1.65819	-1.05739	-0.353468	-0.681841	-1.89292	-0.772779
	CYBRD1	1.59217	-0.591215	-0.194497	-1.24226	1.64564	0.350768	1.46882	-0.0197162	0.251743	-1.089	1.36835	0.0130461	1.14642	-0.386008	-0.708952	-0.476522	0.125723	-2.85844	-0.0658576	-0.785858	-0.918261	0.467444	0.243725	-1.73323	-0.042225	0.12123	0.618394	-1.03675	1.11361	-1.78448	0.580289	0.367506	-2.33097	1.20145	-0.707171	0.634669	0.0232566	0.187113	0.153368	-0.564485	1.27664	0.586171	-0.389644	0.625589	1.37021	-0.221431	0.257824	-1.86976
	CYP26B1	0.646308	-0.339554	-1.08202	-2.24187	0.894786	-3.67909	1.23267	-0.936516	-0.255666	-1.32187	0.465031	-0.822889	-0.31917	-0.18494	0.746358	-0.902326	-0.583079	-2.46475	0.137759	-0.483785	-1.21309	-2.94237	0.819288	-0.667453	-0.272419	-1.05882	-0.893071	-1.21372	-0.272419	-1.3247	-0.405361	1.44839	-1.97511	0.565071	-1.24474	-0.465986	-0.888369	-1.36834	0.884831	-0.28697	0.405749	0.0752679	-0.653465	-0.0782539	0.2062	0.136368	0.485277	-0.932792
	CYP27A1	0.288948	-0.820633	0.068083	-1.16597	-0.540316	0.467353	0.983823	-0.00227234	-1.74639	0.552105	-0.786487	-0.0157895	-0.647632	0.227732	-1.29488	-0.420895	-0.817294	-1.03528	-0.488799	-0.840683	0.42288	0.0105583	-0.995934	-0.335757	-0.445145	-0.109946	-0.768051	-1.22789	-1.71777	-0.329563	-0.907856	-0.447113	-0.0955081	-0.750347	-0.211479	-0.646697	-0.246069	-1.77713	-1.48383	-0.510986	0.140961	0.35008	-1.1522	0.391239	-0.304733	-0.570989	-0.199192	-0.844252
	CYR61	-1.28746	-0.973757	0.112631	-0.826063	0.264619	0.184633	-0.978326	0.252969	0.114195	-1.09509	-0.917364	-0.239237	2.9256	0.350342	2.63038	-0.740701	0.802296	-2.3702	-0.00451104	-0.641533	-0.191812	-0.00668535	3.82549	-0.924252	-0.692267	0.615441	-0.930082	-0.822439	1.15704	1.03202	-1.49193	2.44017	-0.81832	0.888813	-0.633413	1.52686	-0.18793	-1.5988	-0.958256	3.7848	0.496244	1.79916	-0.00592006	0.628069	-0.812507	-0.853493	0.0817416	1.44359
	DAPK2	1.74767	2.32735	1.45443	1.55099	2.15801	1.69635	2.75647	1.59585	1.34008	0.454418	2.4985	0.954779	1.79275	1.55099	0.19496	0.13064	2.69889	0.502846	1.19576	-0.0553066	1.04367	2.83839	1.30643	0.346921	0.387969	0.729241	1.71968	0.408234	2.63264	1.56832	0.0942573	0.649767	0.98301	2.91291	0.0911732	1.295	1.03173	2.21304	0.482897	2.3221	1.51027	1.2276	1.96758	0.894806	1.84744	1.94078	1.13453	0.912028
	DBI	0.745142	0.514445	1.74227	2.25925	-0.0403059	-0.780763	-3.06648	1.2201	1.19267	0.157649	-0.506925	0.728106	0.38892	1.01418	1.66164	1.68412	-1.65876	1.55607	0.842968	0.990959	-0.639065	-0.0190329	0.1667	1.56794	1.62671	0.756632	-0.296726	1.55806	0.269891	1.72973	0.400588	0.849004	3.05316	-1.17141	2.66076	0.542735	0.461197	1.47956	0.8387	1.20616	-0.500487	-0.0914271	0.851153	0.0143768	-0.154491	0.444309	0.523716	0.696867
	DCD	-0.106573	-0.416916	-0.401065	-0.220091	-0.200845	-0.342082	-0.123704	-0.251279	3.49327	-0.188692	-0.196432	-0.209139	-0.258907	-0.208892	-0.351658	-0.135041	-0.154471	-0.197755	-0.312714	-0.0702998	-0.253518	-0.477545	-0.243204	-0.284428	-0.00380723	-0.394007	-0.171501	-0.300533	-0.138467	-0.389458	-0.31623	-0.318842	-0.307224	-0.241928	-0.228481	-0.2907	-0.189544	-0.319744	-0.186958	-0.30067	-0.250455	4.63378	-0.13083	-0.189444	-0.374969	4.03981	-0.191457	0.360649
	DCN	0.864321	0.0893627	-1.59545	-1.49946	0.276693	-0.662124	0.363461	0.885565	-0.554894	-0.991187	-0.00216513	0.744009	1.28655	0.470876	-0.550093	-0.034321	0.258955	-2.07841	-0.0115534	-0.36888	-1.25119	-0.602697	0.162147	-1.24045	0.147991	0.129423	0.0934325	-0.646434	-1.30672	-0.607804	-0.108662	0.72701	-1.90076	0.624538	0.392604	-0.639148	-0.65187	0.00673825	0.3683	-0.0229323	1.1966	-0.217983	-0.877519	1.5174	1.18486	0.748287	1.77098	-0.714692
	DCXR	1.66413	2.03695	3.18335	2.64452	0.240665	2.71787	1.22291	2.05074	1.38973	2.14214	0.431675	0.980929	1.20385	1.2669	1.17092	2.58244	0.406278	3.04865	0.680325	1.30815	1.36669	2.18034	0.81647	1.95124	2.11675	-0.563468	0.993799	2.13051	1.11832	2.22901	1.68131	-1.06141	1.77431	0.149327	1.52785	1.17922	0.48762	0.340555	0.909713	1.80924	0.782167	0.317441	1.68898	0.410947	0.968127	0.833995	1.19011	2.11675
	DDIT4	2.30042	-0.274613	0.898478	1.3535	0.992733	-0.327956	0.0862027	1.43752	2.22624	0.777916	0.774311	0.329071	0.195549	-1.70585	-2.16724	-1.34076	-1.23926	-1.33283	-1.12918	1.55922	0.422031	0.709838	-3.06674	-1.49565	0.55125	0.030935	0.823616	-0.0452631	0.435204	0.402393	1.86417	-0.381443	0.569906	0.976861	-1.32073	-0.212857	-2.80419	0.245454	1.75348	0.96744	-0.847878	0.795998	2.18705	1.26156	-0.818981	1.00445	2.15826	-0.740649
	DDX21	1.15472	0.754117	0.395976	-0.0668245	1.07875	0.338889	0.921879	0.138018	0.823316	-0.0482138	0.529464	1.07603	1.26499	0.561999	1.02484	0.0592128	-0.59507	-1.98711	0.748346	-1.15227	-1.23932	-0.12358	1.97592	0.063787	0.471335	0.155124	-0.309358	-0.387594	0.534445	1.2697	-0.771233	1.28301	-2.10505	0.397661	0.33326	-0.0660301	1.07154	1.22928	0.624143	1.4412	1.22885	1.21649	-0.891261	0.641448	0.774608	0.367527	-0.245821	-1.3429
	DEFB1	-0.305006	0.662437	0.171688	-1.89365	0.182033	0.370051	-2.38611	1.30402	0.200252	-1.36403	0.553436	-1.17573	-0.808615	-1.70811	0.375681	-0.586924	-0.1406	-1.28347	-0.944629	-1.38893	0.880034	-1.22231	-0.601528	-0.237204	-2.19003	-0.976205	1.11331	-1.44722	-0.954131	0.156081	-0.9444	-1.36824	-1.81987	-0.57593	0.231157	0.402444	1.01052	0.802949	1.23121	0.402444	-1.16395	-0.0807503	-0.241464	-0.818045	1.13403	0.525383	-0.00796101	-1.3894
	DEFB103B	-0.933146	-1.19143	-1.44513	-1.06761	-0.781196	-1.28056	-1.06056	-0.988343	-1.22782	-1.1766	-0.405971	-1.29958	-1.11354	-1.28066	-0.829716	-1.28364	-1.11954	-1.11457	-0.95097	0.0364013	-0.925254	-0.289579	-0.759767	-1.48601	-0.835367	-1.04131	-0.77688	-0.720146	-0.063852	-1.13637	-0.187464	-0.374036	-0.526111	-0.457176	-1.30906	0.068418	-0.631302	-0.81658	0.388295	-0.905108	-1.3205	-1.19245	-0.558839	-1.07647	-0.645065	-0.795236	-0.949771	-1.1269
	DENND4C	-1.47398	-1.22197	-0.711647	0.0606864	-0.522476	-0.531438	-0.887756	-0.412804	-0.590214	-0.115399	0.10729	-0.580499	-0.835497	-1.26475	-0.371554	-0.150359	-0.836425	0.354853	-1.0122	0.88773	-0.74612	-0.0881168	-2.32015	0.671253	-0.0629551	-0.179756	-0.0920683	0.0887755	-0.46391	-0.180946	0.456536	-1.09109	0.933341	-1.3312	-0.509597	0.286666	-0.467767	-0.273148	0.33951	-1.57775	-1.12493	-1.02784	0.0827207	-0.375728	-1.20581	0.17744	-0.407763	-0.0348753
	DES	1.04371	-0.376015	1.27154	0.559604	-0.944127	0.442627	-0.304203	0.527424	-0.708759	-0.442174	0.707546	0.992601	-0.656163	-0.538389	-0.350349	-0.126215	2.57244	-0.642039	-0.797987	-0.772341	-0.730624	-0.0998313	-0.60139	-0.18282	0.423671	2.70223	-0.561062	0.672691	1.80112	-0.280827	0.0118089	1.03667	-0.676373	0.00838776	0.761206	0.497429	0.337133	-0.275217	-0.215454	-0.176429	-0.869178	0.0357737	-0.368762	-0.515484	0.304492	-0.239235	1.72034	3.12914
	DEXI	-1.08486	1.05016	-2.59852	0.619698	-0.16696	-1.4936	-2.37205	-0.520473	1.27324	-1.00589	0.681271	-1.03273	-1.63906	-1.44643	1.25895	0.354189	-1.35981	0.733822	0.855841	0.835932	-1.30299	-0.76943	-0.779574	1.33138	0.900089	-0.794633	-0.453944	-0.929206	-0.367575	-0.325012	-0.540899	-0.562414	0.719538	-1.06716	1.29764	-0.247597	-0.383682	0.263424	0.921518	-0.162907	-1.94911	-1.37515	-0.187567	-0.192295	2.08556	0.646799	0.861694	1.24056
	DGAT1	-2.33391	0.986079	1.65875	0.309884	-0.0263819	1.68262	0.00884557	0.38102	0.163294	0.559491	0.535071	1.02789	0.912445	1.11665	1.11685	1.19005	1.14116	2.28255	0.695954	0.660811	2.10561	2.30191	0.452853	1.37764	2.08825	0.0841553	1.10042	1.29306	0.794587	2.33625	1.34125	-0.510631	2.34966	-0.150726	0.741326	0.779468	1.04693	-0.405973	0.2557	1.83594	0.892148	1.20657	0.964403	0.136222	0.420877	1.74022	0.129365	1.18454
	DGAT2	-4.05633	-0.333648	-3.18125	0.115552	-1.63048	-1.71923	-3.22438	-0.449271	-0.341416	-0.918465	-1.11032	-0.156452	-1.28443	0.127532	0.112722	1.73803	-1.95709	1.93375	-0.760979	-0.0654103	0.425779	-0.108922	0.336192	0.257001	1.13263	0.102177	-0.929343	-0.114406	0.325903	1.16064	1.06037	0.27075	1.32552	-1.38426	2.01638	0.0685654	-0.293389	0.445485	0.163126	-0.133401	-1.36769	-1.70656	1.37389	-0.578215	-1.07652	-0.429918	-1.07193	1.03458
	DLAT	-0.411024	-0.172978	-0.689214	1.44544	0.661665	0.546027	-1.7333	0.501871	1.15578	-1.27597	-0.0820935	1.62261	0.0929817	0.237199	2.68382	2.33969	-1.15264	2.41382	-0.315133	0.332169	-0.839926	0.37955	2.23279	0.418449	1.33984	0.519378	-1.18077	1.06742	0.175153	1.01883	1.76513	0.953241	1.26571	-1.43312	3.39718	0.371484	0.60968	1.30399	0.0908121	0.748141	-0.0467468	0.605658	0.00544332	-0.194195	-1.21665	-0.950986	-0.433542	1.55346
	DNAH17	5.0052	-0.527351	-0.222951	4.11209	1.62677	-0.0632604	-0.0786431	4.9106	0.776179	-0.208386	-0.229503	-0.816316	0.311267	0.21019	-0.0348561	-0.0854135	2.49626	2.55117	1.66953	0.0720825	0.527022	2.80528	3.56979	1.45385	-0.285174	0.441165	1.96236	2.23747	1.32145	5.02863	2.63443	1.65659	-0.0393167	0.356976	2.34387	2.20837	0.623141	1.50299	-0.466517	3.22113	2.44718	-0.0680806	0.976295	1.60994	0.525549	1.02353	-0.120294	3.7178
	DNASE1L3	-2.20672	2.6233	-1.23524	1.13732	-0.316165	-0.322464	0.780155	-0.881107	0.79703	-0.513218	-0.624648	0.107568	-0.474656	-0.211675	0.752641	-1.30353	-0.418992	0.468793	0.0819325	-0.8499	0.0801464	2.58993	0.753667	-1.23516	0.294887	0.415138	2.41779	0.527993	0.73004	-0.33954	-0.537548	0.787121	-0.485943	-0.900144	-0.769856	1.17924	0.143318	1.05946	0.940005	0.680693	-0.120149	-0.991795	0.481999	0.668369	0.37063	-0.454467	0.601113	-0.0294311
	DNLZ	-1.4843	-0.0210829	-0.270778	0.344652	-1.85188	-0.401734	-0.481974	1.99923	-0.599046	-1.13431	-1.0048	0.690906	1.3354	-1.14003	-0.181894	0.217151	-0.898248	-0.402709	-0.624023	-1.49066	-1.04408	2.53607	-1.12467	2.45305	0.286416	-0.677782	-0.195632	-0.438175	-0.428606	2.27733	-0.123467	-1.20334	-1.40541	-0.807853	-0.998993	-0.355009	-0.28424	-2.03871	-1.22439	-0.0963367	-1.46176	-1.83367	0.113028	0.711089	-0.029908	-0.485094	-0.63328	0.42312
	DOCK2	-1.57637	-1.12011	-2.00122	-1.50565	-0.884982	-2.08547	-1.45511	-1.71924	-1.13699	-1.2471	-1.87341	-1.04341	-1.19655	-0.617776	-1.89813	-0.827244	-1.11699	-2.23942	-0.944613	-1.44605	-1.74064	-0.785157	-0.757746	-1.82533	-0.738357	-1.84213	-1.10383	-1.82354	-2.46023	-2.67617	-1.22179	-0.18581	-2.71107	-0.793355	-0.922433	-1.39425	-2.02357	-1.83015	-0.798565	-1.06693	0.181438	-2.30791	-1.33772	-0.812549	-0.364627	-0.510485	-0.936863	-1.60178
	DPEP2	-1.61069	-0.968775	-1.1674	-1.70938	-1.18316	-0.926365	-1.36818	-1.90889	-0.689375	-2.59637	-0.858295	-1.15136	-0.963939	-1.05998	-1.26659	-1.77571	-0.77984	-1.04939	-1.42732	-1.19375	-1.28702	-1.0627	-1.06644	-1.48739	-0.426791	-0.508817	-0.465152	-1.50434	-1.69199	-1.92541	-0.499869	-0.888546	-2.52418	-0.268655	-0.841999	-0.770051	-2.13136	-1.44879	-0.490462	-1.9231	-0.537958	-2.13744	-1.23801	-0.723921	0.251134	-0.687032	-0.285419	-1.16692
	DPT	-2.66757	-2.09504	-1.86435	-2.91029	-1.82578	-2.85366	-3.06601	-1.52397	-1.77771	-2.49303	1.0982	-2.96218	-1.19396	-2.04432	-0.0259506	-2.35104	-1.04975	-1.85319	-1.14209	0.842443	-2.35104	-2.53836	-1.40815	-2.84191	-2.24838	-0.760979	-1.67619	-2.40081	-0.457243	-2.84506	-0.295366	-0.97118	-1.32951	0.376416	-2.50846	-0.715561	-2.8763	-1.61243	-2.37026	-1.92386	-1.9853	-3.47073	0.0797595	-2.42452	-1.76258	-1.24693	-2.72655	-0.513531
	DUSP1	0.103857	0.0717606	-1.31437	-1.51638	-0.271292	-0.878041	-0.588273	0.75605	1.99007	0.157801	-0.034175	-1.21826	1.44644	0.216172	-0.489425	0.797042	-0.170896	-2.07957	0.578354	-0.328607	-0.31023	-0.883828	1.76137	-0.376719	-1.03984	1.21131	0.570109	-0.519998	-1.03559	0.155165	-1.23649	2.09194	-2.24794	-0.589248	-1.13488	-0.818804	-1.5916	-1.88153	0.869803	2.67871	-1.81411	2.35735	1.40509	-0.149575	-1.29077	-1.18166	1.324	0.79855
	DUSP14	-2.00804	-1.46819	-2.53878	-1.52657	-0.906486	-2.32574	-0.281617	-2.25769	-0.596142	-2.89923	-1.92682	0.386995	-2.10136	-0.772017	1.15435	-1.92548	-1.59095	-0.98001	0.270401	-0.0923073	-0.894052	-0.965963	0.770836	-1.07935	-0.161249	-0.0723536	0.775028	-1.58025	-0.560429	-0.358911	-0.306924	-0.763891	-0.380293	-0.980802	-1.44354	-0.179916	-0.778468	-2.01302	1.13546	-1.17504	1.04156	-1.47029	0.111165	0.74226	-0.217997	-0.530998	-0.0705365	-0.0028538
	DUSP19	-1.35194	-1.3183	-0.0410026	0.476879	0.893747	0.580281	-0.199868	-0.0478609	0.443558	1.39569	-1.83852	-0.283197	-0.999009	-0.146085	-0.246361	0.552551	1.4816	2.46109	-1.43178	-0.606609	-0.601084	-0.0232105	-0.253365	-1.09731	-1.15788	0.242638	-0.978513	-0.342621	0.925703	-0.127086	1.32768	-0.0478609	-0.199868	-1.34239	-0.446233	-0.555482	0.390714	0.934698	-1.12262	-0.0298868	-1.88431	0.336153	-0.00492633	-0.87732	-1.53326	-1.13218	0.714682	1.25581
	ECHDC3	1.57369	1.79297	2.87709	2.04132	0.85841	3.09622	1.00952	2.05553	1.76684	2.45139	1.82367	1.86857	1.24361	1.27135	1.45659	1.23949	1.08305	1.85522	1.13157	0.940893	1.43303	2.02575	1.77132	0.966335	1.78851	0.994962	1.00604	2.2376	-0.0263928	1.71159	1.2168	0.356423	1.75368	1.18185	0.998548	0.692738	1.50643	0.909007	1.01665	1.43303	1.4653	1.60691	0.189737	1.98902	1.86941	2.05073	1.40398	0.453977
	ECM2	-1.0272	0.531978	-2.00972	-0.67065	0.867931	-1.51381	-1.06531	0.000701815	0.736261	-1.94591	0.772921	0.195425	0.625405	-0.90542	0.0737191	-0.963474	-0.391217	-2.16575	0.929798	0.484525	-1.06007	-1.02086	0.621838	-0.10003	-0.377683	-0.438713	1.13317	-0.173276	0.263041	-2.39074	-0.141222	0.49992	-0.15745	-0.198349	0.322536	-0.132899	0.208285	1.12565	1.07966	-0.158952	0.590947	-0.126989	-1.05785	0.317342	0.813319	1.15899	0.814176	-2.36618
	EEF1G	1.66237	1.45474	-0.69411	1.56049	-0.226802	1.32206	1.61281	2.12646	1.09803	0.447509	1.65864	0.623888	0.804392	1.9298	-0.94863	1.90452	-0.0511995	0.766197	0.485432	0.495598	-0.371341	-0.0373494	0.987532	0.634692	1.35967	1.41022	0.137832	0.143321	0.325478	1.16979	-1.32305	-2.15233	0.766197	0.508038	-0.742655	0.984522	0.495598	0.966044	0.447509	1.66237	0.470173	0.687229	1.13826	0.896916	1.5612	1.33201	1.85563	1.00336
	EGFL6	-1.84108	-2.37807	-3.13247	-2.00366	-1.47795	-3.1145	-1.99298	-1.80125	-1.54095	-1.96257	-1.28833	-2.07989	-1.71224	-1.89505	-0.650161	-1.98419	-1.95739	-1.85431	-1.07231	0.169523	-1.95246	-2.67731	-2.05595	-1.86903	-1.8989	-1.78998	-1.0122	-2.4393	-1.80975	-2.81209	-1.3009	-1.37901	-1.93758	-0.999545	-1.89763	-1.03809	-1.64309	-1.9404	-0.524267	-1.97685	-1.67537	-1.92519	-1.78907	-1.77087	-0.636414	-1.95861	-1.6376	-1.94496
	EGR1	0.0750912	-1.07987	-1.51984	0.562201	-0.316974	0.221495	-0.524874	1.77351	-0.269614	-0.600899	-0.883364	-0.997055	2.01626	0.151883	-0.42473	1.12377	-0.822215	-0.959154	0.117202	-1.01074	-0.747796	1.18343	3.08357	0.131769	-0.312074	0.230663	-0.936715	-1.1485	-1.03929	1.37872	-1.54836	2.16061	-1.93817	-0.766268	-0.501075	-0.333093	-0.696957	-1.8303	-1.30081	4.50588	-0.547597	2.81609	-0.170164	-0.460124	-1.5322	0.0867859	-0.309625	1.3471
	EHD2	-1.66527	0.356413	-2.11102	0.0265842	-0.887887	-3.09578	-1.60033	-0.43522	-0.0690856	-0.2373	0.551133	-1.32197	-1.19263	-1.85544	0.894003	-0.534208	-1.98891	0.795449	0.446836	1.17992	-0.90209	-1.43252	-1.86441	-0.818794	-0.615786	-0.315363	-1.19075	0.848684	-0.792275	-1.90879	-0.692985	-1.17728	1.59991	-1.52079	0.208994	-0.287813	-1.00997	1.00068	1.11961	-2.62143	-1.03457	-1.74888	0.710349	-0.57691	0.00719872	-0.16768	-1.0627	0.063283
	EHHADH	1.01799	0.393739	0.416439	0.294657	0.721519	-0.0745185	-0.336929	1.10571	0.323141	0.651414	-0.397005	1.05099	1.77518	1.75482	1.28187	-0.752727	1.52888	-1.5558	0.340112	-0.28836	0.319045	0.12543	1.87096	-0.244844	0.247239	0.4294	0.283573	1.94263	0.776966	1.17088	-0.687893	1.00721	-0.055443	2.30554	-0.0286689	0.424026	0.848325	0.814172	0.37851	2.37693	1.09418	1.38041	-0.306223	0.44683	0.318106	-0.545955	1.15801	-0.663168
	EIF2AK2	-0.77471	-0.277889	-0.691185	-0.13679	0.189648	-1.38316	-1.26027	-0.566245	0.0739665	3.44271	-0.0120847	-0.80358	-1.28817	-1.02304	0.0441729	-0.266863	-0.205399	0.391622	-0.081246	0.227528	-1.01709	-1.22585	-1.91632	0.309264	-0.460844	-0.179194	-0.688403	0.436904	-1.01535	-1.70179	-0.255049	-1.00184	0.580253	-1.42503	0.60239	-0.594574	-0.237986	1.19458	0.433718	-2.49738	-1.41483	-1.28975	0.245082	-1.05922	-0.888146	-0.877769	0.536737	0.613385
	EIF3A	0.193364	1.64798	-0.477387	0.858753	-0.505913	-0.965719	-2.11368	1.02127	0.657083	-0.999096	0.838424	-1.05703	-1.3866	-0.876971	0.340663	0.621298	-1.64515	0.379902	0.51057	1.6703	-1.90935	-1.61027	-1.39361	0.9885	0.502021	-0.372692	-0.632894	0.873436	-0.850623	-1.05707	-0.204738	-0.902906	1.8572	-2.00257	1.003	-0.333121	-0.776519	1.54674	0.112107	-1.20841	-0.735849	-1.2503	0.524947	-0.675543	0.375196	0.264817	0.285399	0.617825
	EIF4B	3.02508	0.505737	2.40913	0.778569	1.49233	2.09255	2.96808	1.62032	0.616124	0.465183	1.33959	0.18778	1.77231	1.06696	1.15652	1.73193	0.951942	-0.63983	-0.136168	0.784698	0.958106	0.583946	1.60443	-0.0462629	0.204223	0.633859	0.778569	0.36312	1.4849	1.87437	1.25911	0.610372	0.528412	1.00844	0.061194	0.663626	0.976978	0.986259	0.215373	2.04221	1.47059	1.63603	-0.248735	0.888419	0.700979	-0.025107	1.31915	0.44755
	EIF4EBP2	3.93306	2.0492	3.34074	1.52344	2.31213	2.37908	3.61313	2.70777	0.857726	1.73309	2.1695	0.78211	2.2381	1.37278	1.26781	1.3322	1.54549	0.63726	0.86628	1.09723	1.10599	1.82924	1.30586	0.606717	0.566557	0.790516	1.46284	0.501851	2.12829	1.62807	0.772514	0.555024	0.760291	1.9607	0.271485	0.885203	1.37838	2.64663	0.680098	2.19441	1.56276	1.94755	0.294862	1.82741	1.74076	0.905814	2.36604	1.51373
	ELOVL5	-0.217922	1.06563	-1.47292	0.247494	1.04243	-1.33139	-2.25712	-0.362181	1.12602	-1.04267	0.89759	0.526975	-0.3854	0.0410968	1.79756	0.595025	-1.51348	0.521669	1.51909	1.26024	-1.0341	0.2523	0.843931	0.62097	0.851848	-0.233793	0.360782	1.63617	0.490654	-0.57153	0.495698	0.773625	1.55432	-0.780325	2.15052	-0.464872	0.418476	2.19813	0.929093	-0.354548	-0.126162	-0.538971	-0.213348	0.0872789	0.369052	-0.0525646	-0.0434083	-0.541409
	ELOVL6	-0.339613	0.375603	-0.0255904	3.17942	0.178325	0.66578	-1.12733	1.67243	-0.24992	0.272108	0.0169602	2.64747	-0.354982	1.60806	1.23466	1.05469	-0.673967	1.32829	0.115948	1.18384	0.560303	0.852455	2.21071	2.36373	1.40867	1.23486	0.653173	1.96227	1.69274	4.5688	0.488414	0.593478	3.02137	-1.14736	2.66995	0.34272	1.87665	0.611205	0.617667	1.43979	0.219942	1.72978	0.616384	1.41872	-0.0963095	-0.356534	-0.362914	0.885115
	EMILIN2	-1.45838	-1.93876	-1.92582	-1.68696	-0.972938	-1.64658	-1.62924	-0.730115	-1.50138	-1.10597	-0.914154	-1.04136	-1.41764	-1.09417	-1.63495	-0.432122	-1.23806	-1.06085	-1.49161	-1.66451	-1.2324	-0.905782	-1.89598	-1.02943	-0.187168	-1.27321	-1.40772	-1.11636	-2.41151	-2.00813	-0.466781	-0.94786	-2.9186	-2.23519	-0.107502	-1.39156	-2.39068	-1.79948	-0.884385	-2.09753	-0.585176	-1.45104	-0.397935	-0.380674	0.307845	-0.133129	-1.06215	0.662587
	EMP3	-0.701648	-1.66753	-1.18062	-1.91571	-1.21008	-1.3039	-0.200007	-0.866476	-1.84367	-0.949004	-1.23722	-1.32791	-0.56978	-1.06531	-0.804828	0.223031	-1.03896	-0.719123	-1.13236	-1.70572	0.0633654	-1.41663	-2.1923	-2.11616	-0.961919	-0.581877	-0.765256	-1.91987	-2.12773	-1.52673	-0.385337	-0.363645	-2.20211	-1.69806	-1.06342	-1.67161	-1.44885	-1.61716	-0.486273	-1.92603	-0.676598	-0.0529479	-0.175929	-0.0729274	0.0643517	-0.866476	-1.1059	0.623853
	ENPP2	0.69549	0.428551	0.176114	-0.191838	2.10994	0.453254	1.65359	0.128586	0.778892	0.0459493	0.861769	0.44812	1.47982	-0.562826	-0.338216	-0.580202	0.389503	-2.57461	0.419603	0.107344	0.13106	-0.529945	0.502649	1.05087	0.172852	0.0300291	0.125206	0.767005	1.18062	0.364335	0.132951	0.0496704	-0.272529	0.947967	0.7586	0.29731	1.00007	1.76233	0.719639	-1.05039	1.058	1.88554	-1.51496	1.39902	1.03534	0.00146829	1.0582	-0.707124
	EPB41L3	0.820823	-0.450544	-2.35902	-1.91805	-0.293105	-1.78896	0.925677	0.0517089	-1.78683	0.111955	0.12403	-1.09608	-0.310293	0.379225	-0.911041	-1.46204	-0.394341	-3.91973	-1.41468	-1.10344	-1.3118	-2.12031	0.0728943	-2.34432	-1.33641	-0.943488	-0.735668	-1.02416	-0.708432	-1.38275	-2.2771	0.389087	-0.964027	0.779327	-1.57102	-1.32811	-0.233068	-0.638404	-0.574382	-0.771335	0.455676	-0.777951	-1.81649	-0.0496685	-0.202338	-1.74271	-0.48988	-1.10034
	EPB42	-2.35963	0.621147	-0.407154	0.443558	-1.43014	-1.57386	-2.42244	-1.0095	-0.175398	-1.30966	0.81166	-0.154908	-0.783973	-2.83766	0.853102	-1.57895	-0.0611838	2.21804	1.5556	-0.86884	-0.340088	0.7496	0.784597	-1.40531	-0.260336	-0.886789	-0.46532	-1.14434	1.17618	-2.6565	1.03736	0.493054	-1.12871	2.64806	-1.61973	0.0717859	-0.0698408	-0.393285	-0.412443	-0.421273	-1.35458	-3.28587	1.88372	-1.37639	1.1568	0.0309527	-1.67631	-0.812964
	EPDR1	-3.6327	-3.19897	-4.05552	-2.68168	-0.875667	-3.67846	-2.36201	-3.11334	-1.81483	-3.37344	-1.73351	-0.878751	-1.90518	-2.66079	-0.844011	-2.82171	-1.74114	-3.56808	-1.27214	-1.89798	-0.500335	-1.65068	0.156846	-2.72488	-1.89099	-0.923299	-0.727592	-2.40124	-0.522369	-2.54643	-0.249269	-0.264936	-1.43914	-0.213945	-2.56209	-0.607763	-1.89798	-1.75293	-1.01641	-1.61281	-1.0891	-1.63556	-1.42859	-1.16191	-1.35033	-2.7896	-1.5822	-2.17854
	EPHX1	-2.62973	0.653685	-1.01585	-0.979668	-2.29772	-0.649102	-1.33117	0.467167	-1.24869	0.651459	-0.15787	0.789626	-1.1344	-2.75767	9.6837e-05	-1.00168	-1.37057	0.591839	0.663582	0.432513	-0.170048	0.0144774	-0.442247	-1.08519	-1.55058	0.644348	0.792072	-0.0721951	-0.276437	0.0420612	-0.510451	-1.96456	1.12241	-2.02611	-0.827915	0.986589	0.0220872	-0.484451	0.356538	-0.238441	0.349887	-0.757827	0.832478	0.0610127	0.452744	-0.986492	-2.54236	0.0933935
	ERAP2	0.374783	0.0985081	0.947514	-0.278166	0.338867	1.03541	0.230532	-0.107315	-1.62581	1.82426	0.329435	-0.158621	-1.38883	0.270558	1.20566	-1.833	0.528836	0.209832	-0.401069	1.09959	-1.54764	0.00546905	-1.25635	0.384771	-1.64903	-1.57562	0.31587	-1.56074	0.617299	0.170088	0.0873561	0.595188	-1.82564	0.75637	0.355481	0.876393	0.305637	-0.136235	-1.58759	-1.69581	0.328217	0.171839	0.611015	-0.380979	-0.0308514	0.314639	0.963728	-1.31701
	ERRFI1	1.04557	0.717195	-0.592006	0.850734	1.01049	-0.490939	0.214138	1.79109	0.941961	-0.406477	0.301783	-0.851888	0.243289	-0.806246	-1.74126	1.42498	-0.859767	-1.57186	-0.579923	0.544565	-0.198604	0.284775	-0.987873	0.315316	-0.641972	0.104061	0.821902	-0.29497	-0.410314	-0.785774	1.57167	-0.751288	-0.747756	-0.921921	0.710808	-0.146307	-1.31008	-0.11553	0.606283	-0.0333674	-0.444089	-0.494253	1.83732	-0.333258	-0.253609	1.34268	0.273369	-1.17092
	ESPNL	-0.915899	-1.02392	-1.11787	-1.42653	-1.06937	-1.41043	-0.675541	-1.14121	-1.14992	-1.08869	-0.5717	-0.211903	-1.2292	-0.111017	-1.29667	-1.13772	-0.553296	-1.14184	0.0603843	-0.852002	0.0650868	-1.27982	-0.123144	-1.19793	-0.504157	0.172516	-0.704919	-0.173928	-1.2397	-0.902441	-1.31486	-0.871186	-1.16556	0.172752	-0.992905	0.0577225	-0.938028	-0.333182	0.723498	-0.55376	-0.826427	-0.904615	-0.335397	-0.123977	0.597905	-0.241738	-0.639629	0.135219
	ETFA	2.42338	2.35171	1.80386	1.39268	1.27071	2.19936	1.76696	1.4833	1.11131	1.57768	0.525024	1.32889	2.26348	1.8744	1.08099	0.388061	1.98393	-0.03205	0.807461	0.943344	0.827705	2.20692	2.47572	0.986305	0.80453	0.566238	0.964553	1.96054	1.53575	1.99406	0.819111	1.44616	0.305297	2.32662	0.535503	0.627044	1.77923	1.38148	1.05743	2.90139	1.91189	1.42461	0.412833	1.28423	1.78803	0.64319	1.83724	0.694436
	F13A1	-0.260093	0.300917	-2.82131	-0.570055	-0.211254	-2.0904	-1.01855	-0.272423	0.338101	-0.927631	0.0626844	-0.480004	-1.02222	-1.10009	-1.85918	0.836693	-0.355171	-1.42303	0.247633	-0.479062	-2.33823	-1.9971	-0.097193	-0.325038	0.133975	-1.32331	-0.886418	-0.637456	-1.42712	-2.15266	-1.01376	-0.265997	-1.69454	-0.603404	1.29021	-1.12523	-1.93819	-0.782543	-0.195347	-0.709987	0.370329	-1.10804	-1.06241	0.416962	0.62845	1.5868	-0.208851	-1.53204
	FADS1	0.0310772	0.91896	1.90613	1.43935	0.246209	1.728	-1.71544	2.02233	0.380337	0.280982	0.589697	2.06654	0.647068	1.65241	1.55816	1.54315	-0.55107	1.93699	0.739725	0.617903	1.63695	2.93688	2.10503	1.26239	1.39366	0.950802	1.09796	0.868019	0.827667	2.2309	2.17249	2.27305	2.01903	0.283116	1.28602	1.54196	1.08692	1.74911	1.10898	1.3845	0.944307	1.06977	1.12321	0.327938	0.405402	-0.175114	0.424003	1.78422
	FAIM3	-1.58587	-1.26572	-1.42827	-1.898	-1.08455	-1.2865	-1.48047	-2.07892	-1.12198	-1.33646	-1.20938	-1.32401	-0.97266	-1.34772	-0.323777	-2.10274	-1.61618	-1.9837	-0.846789	-0.888286	-1.27689	-1.1834	-1.00755	-1.56243	-1.61431	-0.813417	-0.694799	-1.8458	-1.79138	-1.6686	-1.25911	0.111604	-1.78216	-0.677377	-1.58827	-1.09034	-1.40184	-1.27379	-1.30221	-0.613619	-0.832876	-1.46397	-1.46061	-1.16261	-0.921956	-1.26463	-0.581588	-1.02332
	FAM104A	-0.677136	0.0438023	-1.91802	-0.531774	-0.265188	-2.255	-1.55793	-1.00591	0.629583	-1.08586	1.07692	-1.43577	-1.71289	-1.11619	-0.292672	0.470986	-1.11931	0.0289755	0.289828	1.39218	-1.01996	-2.55173	-1.3983	0.645813	-0.00870852	-0.921671	-0.786981	-0.275587	-0.444937	-1.74716	0.612176	0.215192	1.38696	-1.7481	0.811085	-0.671359	-1.26848	1.07278	0.396202	-2.20454	-1.74767	-0.736975	-0.067902	-1.13512	-1.19529	-0.469625	-0.573844	0.138426
	FAM107A	-3.50156	-2.18328	-1.42884	-1.18868	-0.905261	-1.19454	0.617819	-0.880549	0.571948	1.15476	-0.200631	-1.0838	-2.08893	-1.84193	-0.816542	-0.0705574	-0.709845	0.00748699	-1.30164	-0.733422	0.378898	-0.0842833	-0.655396	0.103934	-0.36289	-0.891692	-0.160723	0.242136	-2.27394	-0.822875	-0.657123	0.237785	-2.96979	-0.0662342	-0.0338656	0.31494	-0.701924	-0.365663	-0.266457	-2.17826	-0.895555	-0.940921	0.805513	-1.6073	-0.641282	-0.0500242	-1.3703	-0.931783
	FAM129A	0.621179	-1.46272	-0.389067	-2.27115	0.470288	0.175318	1.61228	1.01767	-1.4468	-1.48067	-1.30244	0.794948	-0.0636969	0.771388	-0.441804	-0.976851	1.59531	1.39012	-2.50114	-0.615141	0.29321	-0.60053	-2.28687	-1.90203	-0.77405	1.45962	-0.136726	-0.874304	-0.245593	-0.553742	-0.422237	-0.880782	-1.07961	-0.592409	-1.40647	0.0825233	-0.47671	-1.83606	-0.693916	-0.852426	0.11274	-0.321533	-1.03154	-0.00544937	-0.829983	-1.82057	0.897854	1.83543
	FAM89A	0.895598	1.76954	1.07285	1.91096	1.52923	0.382057	0.185229	2.33983	1.61311	1.04064	0.83304	-0.0960935	2.1767	0.0502479	1.298	0.57271	0.945812	0.63101	1.96197	1.01039	-0.764713	1.23867	1.81276	1.31694	0.997609	0.038911	-0.182544	1.62008	1.80888	0.405095	0.742118	0.628334	0.943156	1.19258	1.28049	0.881471	1.13257	2.02832	0.822088	2.07583	0.205385	-0.163634	0.698482	0.273145	0.877803	1.32398	1.31404	0.331795
	FAM98A	-0.916825	0.091678	-1.6	0.280382	-1.07291	-2.85837	-1.95698	-0.52069	0.0315104	-0.898523	0.375725	-1.26377	-1.51206	-1.76082	-0.359665	-0.0917654	-1.64673	0.0413616	0.869951	0.846324	-1.78252	-2.55008	-1.75841	-0.313856	-0.375349	-1.07848	-1.2864	-0.149094	-0.393861	-1.84729	-0.0347677	-0.859344	0.561322	-1.33874	0.669428	-1.06341	-1.33983	0.404258	0.00687863	-1.88392	-1.47943	-1.41398	0.0965059	-1.12005	-0.870168	-1.0676	-0.893938	0.0603647
	FASN	-1.20209	1.00576	0.975191	1.3175	0.541979	1.11569	-0.962147	1.17704	0.605189	0.888709	0.173561	1.49764	0.693825	0.970695	1.42389	0.861124	0.574583	1.11507	0.750473	0.478712	1.08465	1.8265	1.17704	0.80567	1.35458	1.17704	0.861124	1.53633	0.970695	1.53633	0.362288	0.478712	1.3175	0.208698	1.71494	1.39318	1.02813	0.865994	1.05471	1.11507	1.46523	1.05471	1.56508	1.28032	0.838725	0.511175	-0.117783	0.750473
	FBP1	0.692576	0.699718	1.07351	1.13963	-0.0201824	0.586904	-0.0405492	0.487841	-0.0649902	0.797261	-0.362819	0.00420891	0.574083	0.0486143	0.571056	0.629982	0.404875	0.899609	0.373917	-0.935862	0.36454	0.502435	0.305124	-0.485344	0.318629	-0.711016	-1.01417	-0.0280952	-0.714253	-0.932496	-0.777881	-0.1661	-0.0327255	-0.313433	-0.323091	0.362336	0.277806	-0.370963	-1.61542	0.774179	-0.0848106	0.38115	0.337803	-0.320064	-0.507422	0.941636	-0.550393	-0.0593017
	FCER1A	-0.778444	-1.43948	-2.32025	-1.37702	-0.249347	-1.46268	-1.78494	-2.17834	-1.30104	-1.5702	-2.36565	0.349657	-1.4438	-0.440589	-1.97923	-0.107884	0.120705	-1.86719	-0.152659	-1.73244	-1.37325	-1.65458	-0.436784	-1.06806	-0.757615	-1.25645	-0.689346	-1.46027	-2.55244	-2.69175	-1.48972	0.227546	-2.07784	-0.846865	-0.989976	-1.29087	-1.54572	-2.09558	-0.00204528	-2.39291	-0.0854996	-2.6143	-1.85867	-0.7611	0.0830223	-0.590265	-1.45427	-1.41378
	FCER1G	-1.309	-0.86741	-2.51895	-2.25111	-0.910998	-2.13578	-1.83631	-1.60647	-1.40938	-1.53075	-1.21534	-1.24087	-0.762675	-1.89716	-1.13219	-0.710356	-1.46668	-2.0287	-0.675256	-1.52383	-1.94245	-0.947384	-0.770076	-1.96678	-0.94967	-1.5772	-0.550754	-2.40505	-2.41607	-2.93398	-2.18291	-0.104265	-3.25644	-0.195057	-0.4619	-1.13457	-2.64013	-1.48035	-0.596124	-0.833125	0.199163	-2.15031	-1.47176	-1.06746	0.592473	0.398696	-0.671475	-1.82051
	FCGBP	-1.54637	-1.08081	-2.27262	-1.9087	-1.21992	-1.99419	-1.54073	-1.68102	-1.57223	-1.69526	-1.54084	-1.40348	-1.44908	-1.62997	-1.05284	-1.79565	-1.86096	-2.11071	-1.65959	-0.894447	-0.878882	-1.21714	-1.41669	-1.73599	-0.53173	-1.08767	-1.24544	-1.80866	-1.54132	-1.97625	-0.843765	-0.84196	-1.75464	-1.11866	-2.06729	-0.899774	-1.72166	-1.97346	-1.12032	-1.88973	-1.24693	-1.71458	-1.7216	-1.59016	-0.663059	-0.996651	-1.36797	-1.26484
	FCN1	-1.45861	-0.604022	-1.14235	-1.21804	-0.900784	-0.960727	-1.68869	-1.85925	-1.01187	-0.265912	-0.936914	-1.1368	0.0970618	-0.995126	-1.17593	-1.37756	-0.507465	-0.688294	-0.837073	-1.11339	0.186935	-1.45433	-1.35364	-1.68561	-0.479062	-1.02469	-1.2772	-1.46381	-1.61052	-1.08227	-0.972667	0.327003	-2.20326	-0.194169	-1.11227	0.261401	-1.21118	-1.60651	-1.1485	-0.621273	-0.919469	-1.07966	-0.0644116	-1.41423	-1.29203	-0.144243	0.0983913	-1.05364
	FGFBP2	0.589252	2.55714	2.54552	2.11916	1.26492	0.211163	2.45713	3.65059	1.76232	0.958751	1.51418	0.674602	2.43341	2.15561	0.472793	0.336507	1.35186	1.37531	0.674029	0.549395	0.499963	1.97598	0.699334	2.39641	1.17239	0.603222	1.54575	2.31023	2.89979	0.631921	0.673064	0.746498	2.15089	0.665334	0.672409	1.51193	1.93576	1.54421	0.46816	1.99245	0.998755	1.05385	0.84448	0.122489	1.57339	1.80914	2.42187	0.256527
	FGFRL1	0.509004	1.10565	2.37769	1.58828	1.0049	2.03091	1.62305	1.97111	1.02971	0.874081	1.24819	1.48335	1.20086	1.45086	0.791952	0.49151	1.59843	1.93654	0.767362	0.726368	2.21698	1.62395	2.37864	0.653366	1.56995	1.50908	1.82051	2.02735	0.339381	2.91718	1.51362	1.05176	1.6201	1.45814	1.32769	2.05002	2.10105	0.996447	1.21807	1.5954	1.62289	1.99139	1.23515	2.06631	0.4897	0.88411	-0.0746277	0.66541
	FH	-0.094887	1.52215	-1.8367	1.20585	0.0119094	-1.84927	-2.24057	0.480991	1.516	-0.166539	0.829472	-0.367728	-0.619113	-0.340418	0.970705	1.38894	-1.41087	1.52051	1.39971	1.61689	-0.772296	-0.940326	-0.517445	1.59599	1.21624	-0.227102	-0.654377	1.59368	-0.740231	-0.729812	0.818626	-0.371334	2.19659	-1.89223	2.30212	-0.442427	-0.060705	1.7083	0.581332	-1.44129	-0.7776	-0.679081	0.452858	-0.48687	0.157368	0.718479	0.237738	0.524751
	FHL1	-5.69338	-1.18912	-2.40352	-4.64678	0.0332106	-5.07249	-0.618856	-1.14991	-2.02982	-1.19614	0.639041	-2.89601	-0.314503	-3.6969	-1.3642	-4.03318	1.0545	-3.59704	-0.0744071	-1.81209	-0.640044	-1.59718	-2.21275	-3.62402	-3.98441	-0.299036	-0.75986	-0.950344	-0.974904	-4.2776	-1.31709	-3.034	-1.50888	0.0501354	-3.80042	0.518711	-2.00636	-0.133704	0.21172	-1.02173	-0.774077	-1.91346	-0.851598	-0.509056	1.66828	-1.59104	-1.40584	-1.96009
	FHOD3	2.98844	1.41088	3.89092	1.54063	2.21693	3.46061	4.74827	2.03859	2.08346	2.36533	2.44137	1.94444	1.80014	3.63034	0.564546	0.184851	3.03633	2.37825	0.25968	1.18504	1.77039	2.68427	3.2823	2.94771	0.335708	2.19787	2.67472	2.3212	2.44918	3.5734	0.84875	0.171182	2.49427	2.26664	2.39394	2.18847	1.07827	1.609	0.9672	2.35379	2.85588	3.51003	1.40123	1.52098	0.769177	2.04945	1.73854	1.8099
	FKBP5	-0.350885	-0.368728	2.9333	1.3629	-0.188489	2.5767	1.72403	1.27668	1.59889	0.0325969	1.38073	1.8603	-0.14438	0.591859	-0.138622	3.05223	-1.41508	1.84926	-0.243036	1.29609	0.314378	2.55357	0.164754	1.20825	-0.578756	0.641725	0.830026	0.916917	-0.727477	1.97656	1.19958	1.61615	0.328034	1.25315	1.68426	1.47678	2.81791	0.97998	0.794082	-0.99529	0.323731	0.657286	-0.251508	0.426921	-0.0262388	1.96386	-0.287392	0.543663
	FLNC	0.144584	-0.929594	-1.30216	0.225398	-0.573834	-1.78664	-1.08843	-1.0677	-0.513732	-1.49216	0.384638	-0.359075	-1.30536	-1.20682	-0.539861	0.524587	-0.683837	-0.348968	-0.542167	-0.171259	-1.22827	-1.39647	-1.99915	0.641255	0.531722	-0.372012	-1.51467	-0.402857	-0.42223	-1.57482	0.460515	-0.492492	-1.21483	-1.61862	1.68246	-0.845377	-1.00114	0.322464	-0.533113	-2.04617	-0.971845	-0.943242	-0.215226	-0.0803971	0.247637	0.948154	-0.325986	0.780662
	FMO2	-0.179982	1.404	2.26743	0.887954	1.22294	2.23529	0.243652	0.490823	0.694297	0.955353	0.757392	-0.027329	1.23935	1.50162	0.280499	0.306128	2.71885	1.23522	-0.179982	0.608871	0.885946	1.16462	1.30679	1.40506	0.774366	0.698072	2.31646	1.2923	-0.327354	0.122338	0.895179	-0.9419	0.982466	0.96716	0.694297	0.932139	0.665238	0.239634	0.196774	-0.0714335	2.40827	2.25485	0.284484	0.891721	0.0227463	1.12211	1.13851	0.851592
	FMO3	-2.03493	2.32883	-0.92676	2.8016	-1.29654	-0.586243	-0.714174	-0.381659	-0.922198	0.0590122	0.724451	-0.564334	-0.336501	0.488333	0.108597	0.0291194	0.560023	1.02154	0.187033	-0.0971407	-1.64295	0.738941	0.205382	1.00912	-1.2578	-0.395251	1.11976	1.9362	-0.440878	-1.15041	0.253062	-1.77612	-0.425706	-0.30712	0.390673	0.332392	-0.0795745	-2.04283	-0.141183	-0.341618	-0.130999	-1.5105	0.117965	0.813974	0.778359	1.96884	-1.47891	0.387416
	FNDC1	0.907056	0.479017	-0.165035	-0.435817	0.30044	0.869304	-0.719783	2.27485	0.151167	-0.124787	0.76955	0.114822	1.29184	0.143487	-1.83609	1.37321	0.22013	-0.381538	-0.605426	-0.0295448	-0.679788	1.37461	0.0868916	0.863118	1.11931	1.14318	1.08213	1.02526	-1.24494	0.340098	0.505058	-0.289772	-1.14384	-0.85983	2.88651	-1.15439	-1.06123	-0.0105635	1.01726	-0.505985	2.0183	0.358477	-0.0670981	2.21879	2.80787	1.32584	0.640663	1.31477
	FOLR2	-1.53627	0.088131	-2.12429	-1.89623	-1.55938	-2.42817	-1.4291	-0.562367	-0.822465	-0.882711	-0.793342	-0.556907	-1.10772	-2.04095	-2.07861	-0.531101	-2.17238	-1.39378	-0.548056	-1.5662	-1.46042	-0.675244	-1.05587	-2.37025	-0.870981	-1.02603	0.0511038	-1.83488	-2.54063	-3.92331	-0.740401	-1.47031	-3.36196	-1.64712	0.0781099	-1.57818	-3.08738	-1.59346	-0.0327188	-1.3409	0.281624	-2.89833	-1.16807	0.206361	1.02161	0.763064	-1.33617	-0.852364
	FOS	-0.647758	-0.917487	-1.13814	-0.228682	0.00256624	-0.262635	-0.841114	3.10145	-0.608946	-0.0747679	-0.631805	-1.06926	2.51141	-0.754164	-0.465512	0.666957	-0.907508	-1.0551	1.29501	-0.847109	-0.286423	-0.458515	2.7963	-0.782357	-0.906191	-0.0497884	-0.842932	-0.902511	-0.804403	0.559057	-0.73439	2.70027	-0.901842	-0.496123	-0.570539	-0.29038	-0.617074	-1.05192	-0.711889	4.20411	-0.704882	2.9913	-0.194738	0.11883	-1.14179	-0.0876975	-0.250565	1.64029
	FOSB	-0.544016	-0.868198	-0.799937	-0.82921	-0.80118	0.396408	-1.19287	1.99294	-1.04243	-0.713338	-0.602714	-0.974852	0.179847	-0.349447	0.354715	1.09359	-1.1614	-0.0342796	-0.196869	-0.364377	-0.158427	-0.632276	0.483285	-0.892167	-0.876592	-0.869912	0.580204	-0.00762697	-0.988726	-0.550634	-0.542586	0.33612	-0.0462786	-0.811411	-0.993944	0.524208	-0.422827	-0.731022	-1.26901	2.51832	-0.0469588	0.632778	-0.450862	-0.520881	-0.69323	0.631891	-1.09679	-0.27429
	FOXC1	0.128451	-0.387957	-0.801818	-0.651721	0.0173144	-0.536654	0.395578	-1.08465	-0.887528	-0.0814346	-1.06018	-0.466156	-0.864088	0.504251	0.0122218	-0.699593	1.76445	0.570273	-2.03108	-0.513	-1.08374	-1.87152	-0.550869	-0.0601686	-1.0611	0.262387	-1.89007	-0.580181	0.572992	-1.59939	-1.72817	-1.40827	-0.629067	0.451035	-1.02858	-0.187655	0.000479001	-1.81811	-1.16865	-0.635345	-1.78447	-0.437344	-0.0921236	-1.24855	-0.819658	-0.932068	1.08253	0.689306
	FOXO1	0.411149	-0.308611	2.99954	2.2055	0.551243	1.86634	3.11393	1.19035	1.00689	1.29949	0.260154	-0.579195	0.808611	1.10315	-0.667997	2.2887	0.084138	2.07622	-1.09264	1.77591	2.11262	2.57456	-0.837436	-0.731506	0.38681	0.367178	1.98366	0.38784	-0.28188	1.70921	1.72498	0.0653588	-0.678766	-0.852901	0.568662	0.771885	0.774602	-0.804701	0.277111	0.406351	1.16468	2.25792	0.505735	0.374728	-0.942551	-0.969655	0.306432	0.551243
	FRG1	0.227913	1.14942	0.142408	1.11685	-0.513442	-2.23789	-2.14194	0.329519	1.07787	-0.0543867	0.26526	-0.919635	-0.936023	-1.30212	-0.379469	1.14067	-1.72639	0.631995	0.652341	0.963827	-1.0015	-1.38072	-0.786773	1.07166	0.335095	0.053629	-0.521157	0.797814	-0.931035	-1.22208	0.333664	-1.42669	1.63652	-1.56975	1.97197	-0.142923	-0.440572	1.47684	0.382808	-1.42915	-1.36938	-0.962666	0.246599	-0.694633	-0.448913	0.648252	-0.0169579	0.582557
	FRZB	-0.623201	-0.515113	-1.15897	-1.00863	-0.899509	-1.01944	-1.22815	-1.34756	-0.309756	-1.57957	-0.394251	-0.965877	-0.76067	-0.933282	-0.638119	-0.552472	-0.402998	-0.69681	-0.917772	-0.840144	-1.93478	-1.27038	-1.04796	-0.635396	-0.357285	-0.567557	-1.22815	-0.867822	-1.07164	-1.39854	-0.772857	-0.81615	-0.392592	-0.76403	-0.229446	-0.183832	-0.460831	-0.949593	-1.06788	-2.01041	-1.19915	-0.0300994	-0.827406	-0.714443	-0.979993	-0.027298	-0.304774	-0.319391
	FSTL3	-3.50747	-3.23315	-3.44331	-3.96398	-1.92914	-3.44122	-1.2726	-2.88653	-3.2946	-2.59833	-0.373322	-2.03564	-2.45014	-2.72171	0.60281	-2.44806	-2.91692	-2.44098	-2.29824	-0.771608	-1.35281	-2.5125	-0.879632	-2.56938	-2.41645	0.535262	-0.12593	-2.04221	-1.42911	-2.12071	-0.897533	-1.90367	-1.49929	-1.35073	-2.38955	-1.82502	-1.42506	-1.69187	0.957034	-3.40805	-0.607919	-2.11419	-0.990016	-0.560855	-2.11631	-2.54225	-2.40896	-0.523399
	FTH1	-0.841278	-0.433963	-4.18956	-0.497921	-0.487107	-3.10114	-2.80611	-0.939698	0.0640793	-0.461347	-0.565733	-1.98545	-2.00448	-1.61397	-0.444369	-0.279688	-2.47218	-1.30674	0.863132	0.179539	-1.95863	-3.71227	-1.6958	0.338246	-0.0364958	-1.37684	-1.3843	-0.00584645	-0.834573	-3.21372	-0.916315	-0.484474	-0.532982	-1.59091	0.320144	-1.40367	-1.41422	0.419361	0.28944	-1.97913	-2.05386	-2.3114	-0.818989	-0.990924	0.0928339	-0.734076	-1.18426	-0.295794
	G0S2	-0.929174	-0.0332935	1.16916	-0.0114915	0.456566	0.515514	0.851181	-0.808985	0.959169	-3.08353	1.58392	1.49992	-0.00542326	0.00378534	1.56252	-3.21956	-0.680081	-1.06472	-0.0909311	0.336717	-0.952268	0.588957	0.0286731	-0.67751	1.3643	1.2376	0.892833	-0.114499	0.31236	1.88626	0.755351	-0.0114915	0.823189	1.36918	-1.35995	-0.299399	-0.67751	1.03371	1.9028	1.48012	1.62324	1.23317	-0.584195	1.38347	1.09652	1.69778	2.36108	0.281401
	GBE1	0.860823	1.60236	0.303345	1.51257	1.15689	0.367791	0.16547	1.21826	1.48123	-0.0252137	0.919573	1.14318	1.33885	0.759036	0.709717	1.00954	-0.268136	-0.584823	0.421187	1.11303	-0.574664	0.774954	1.03551	0.922151	1.08615	-0.0147766	0.554357	1.19481	0.706641	0.977955	-0.331995	0.621865	0.908036	0.906718	1.40385	0.797905	1.20314	2.38954	1.57561	0.483775	0.459506	1.02767	-0.918247	0.706641	1.27136	1.07398	0.138512	-0.106717
	GBP4	-1.46124	0.206493	-0.874277	0.815262	0.577765	-0.256104	-0.707327	-0.474688	-0.402635	3.91528	-0.184166	0.457902	-0.428424	-0.214036	-0.704658	-0.151178	1.74313	-1.49235	0.373532	0.0874511	-1.03796	-1.02388	0.751027	0.618152	0.113114	-1.17887	-0.214036	-0.135696	0.474571	-1.55045	-0.913684	0.291746	-1.3172	0.735687	0.0977649	0.436537	0.536492	-0.169204	-0.389512	0.634151	0.790263	-0.475477	0.136549	-0.289171	-1.57609	0.74233	1.10496	-1.18558
	GCHFR	1.14624	1.32536	2.61662	1.34498	-0.858192	1.24168	1.73529	2.17393	1.48155	1.44779	0.895914	2.47941	1.44572	2.22446	1.42515	2.51957	0.25814	2.27295	0.45225	0.979536	2.82427	2.53702	1.49548	2.42295	2.53193	1.08504	1.52921	1.33215	0.484407	2.50451	2.38903	0.580628	3.01321	0.131804	1.94347	0.557121	1.88731	0.884651	0.390424	1.68753	1.33152	1.2061	2.1992	1.039	0.0412231	1.95406	0.836193	1.70815
	GDF10	-0.906976	-1.48839	-2.49701	-1.45732	-0.670894	-1.88472	-0.853073	-2.27237	-1.83116	-2.39855	-0.268197	-0.760962	0.298236	-0.151631	-2.18867	-0.316404	0.0795161	-3.08699	0.219668	-1.15752	-1.13923	-1.47006	-0.55015	-0.517319	-1.06939	-0.12896	-1.70145	-0.789332	-0.770056	-1.9379	-1.4314	0.124234	-2.61426	-0.341284	0.310961	-1.27683	-0.922362	-1.98358	-0.137405	-1.84946	-0.56081	-0.423352	-2.32098	-0.884632	-0.629982	-0.265607	-0.228842	-0.785204
	GDI2	0.370658	1.1028	-2.37246	0.983077	0.0755976	-2.59326	-1.66671	0.533844	0.916322	-0.154795	1.50055	-0.840852	-1.24703	-1.03385	0.103072	0.666227	-1.74443	0.0797936	0.701138	0.960924	-0.947327	-2.17813	-1.68456	0.170885	0.508363	-0.522194	-0.370027	0.514789	-0.731776	-0.922324	0.187765	-0.561645	1.18287	-1.15173	1.26281	-0.295337	-1.08386	1.62904	0.833538	-1.89482	-1.0595	-0.822566	0.553999	-0.610314	0.211182	0.633548	-0.363123	0.697512
	GDPD5	-1.81508	0.659253	-0.229983	0.539583	-0.587529	-0.566925	0.778753	0.830417	-0.242152	0.100568	0.776069	-1.02755	0.123699	-0.54533	0.929586	1.15167	-0.439757	2.74077	-0.61564	-0.62992	2.08989	0.802272	-1.2517	-0.159834	0.542217	-0.24885	0.292619	-0.662126	1.42449	3.27123	1.35613	0.660492	0.709935	0.421612	0.170772	0.142215	0.549916	-0.532061	-0.359182	0.904598	-1.28144	1.06853	2.58528	-0.967004	0.0899315	-0.206368	-1.39412	0.660492
	GHR	1.31575	2.22929	2.10758	1.18114	0.785144	1.50591	-0.445364	1.26895	1.71564	1.46156	1.41859	0.444856	0.61271	0.331816	-0.00438455	2.16485	-0.259443	0.663386	0.792924	1.05525	-0.20828	0.569298	-0.861734	2.11885	1.63641	-0.12876	0.00960136	2.50899	-1.12086	0.15248	0.145468	-0.868109	1.79773	-1.72064	2.32992	0.608067	0.489529	1.93194	1.38909	0.295668	-1.19386	1.39868	-0.0540163	0.668228	0.292134	1.19297	0.82119	-0.415913
	GJA1	1.86189	2.60304	1.77873	2.84005	0.759215	2.46646	-1.44835	1.33851	2.19468	1.73648	1.37881	-0.127198	-0.197407	0.891339	0.390449	3.84942	-1.15171	1.07531	2.08796	1.48806	-0.893515	1.19982	0.0315801	2.28216	1.63659	-0.15771	-0.487865	2.88199	0.00982462	0.235672	0.329168	0.240671	2.9567	-0.68517	4.31758	0.473692	0.621426	1.66967	0.155767	-0.857704	0.176387	-0.664117	0.359189	0.274074	1.04867	-0.161935	0.835009	0.532199
	GLDN	-0.376264	-0.376106	1.27998	0.793664	-0.338299	0.57283	-0.307368	0.753691	-0.0516363	-1.26613	-0.508138	-0.576004	0.920757	0.344497	-0.298243	-0.56409	-0.132202	0.15763	0.410743	-0.680069	-0.0366501	0.114028	1.31228	-1.12593	-0.193125	-0.848649	-0.35667	-0.0076946	2.23069	1.43838	0.267305	-0.0228948	-0.980957	-0.783509	-1.4269	0.25801	-0.722111	1.27137	-1.12367	-0.426391	-1.34718	-0.348168	1.64558	-0.0578167	-0.359447	-0.732379	-0.00119436	1.34562
	GLRX	-2.81558	0.0973901	-1.11874	-0.707514	-1.24214	-4.27717	-2.31944	-1.20027	0.0121016	-2.20626	-0.383219	-1.37303	-1.03503	-2.86895	-1.10751	-1.56135	-3.37388	-1.30018	1.27146	0.140428	-0.6484	-1.49193	-1.77922	-0.766285	-0.645536	-0.701844	-0.965903	-1.00895	-1.37728	-2.01835	-0.823263	-0.243638	-1.08881	-0.357292	0.346613	-0.516985	0.145781	-0.213389	0.878974	-2.3869	0.39703	-0.935452	-0.431639	0.648048	0.770091	-0.385262	-1.8748	-1.2517
	GLYCTK	5.81467	4.03855	5.13532	5.5104	0.931207	5.13901	2.40921	5.566	0.724506	6.04323	0.310616	-0.0749775	3.01825	3.0921	0.485122	4.10813	2.49893	2.70396	2.02169	0.816284	1.09626	3.33643	1.16761	2.63566	2.86775	0.495065	0.339829	2.32027	2.36087	2.79042	0.584884	-0.0994861	2.91937	0.688946	2.09701	1.67221	1.27332	1.19156	0.223478	5.13624	1.78256	2.31941	1.08054	0.113739	1.19156	2.24536	2.25533	3.22736
	GM2A	-1.05039	-1.35706	-1.50747	-1.78091	-0.0210031	-0.520911	-2.47616	-0.227616	-0.562018	-1.17276	-1.74561	-1.54295	-1.30492	-0.759435	-1.35158	-0.366358	-0.17366	0.445002	-0.198878	-1.05471	-1.07008	-0.0263442	0.390059	-1.43596	-1.28266	-0.598539	0.374016	-1.13822	0.105227	-0.732156	0.440347	0.474932	-2.09867	-0.430008	-1.38443	-1.94057	-0.370691	0.407243	-1.43079	-0.9823	-0.321403	-0.322282	-0.713597	-0.810921	-0.997256	-0.541304	-0.459524	-0.479679
	GMFB	-1.68313	-1.58063	-4.38851	-0.538983	-0.34827	-2.55438	-2.3452	-1.41647	0.348449	-1.38691	0.0117438	-1.48144	-2.50409	-1.3038	-0.366519	0.036928	-2.27179	-1.26051	-0.999973	0.962307	-1.57521	-3.16665	-1.37427	0.464336	-0.590049	-0.647224	-0.618776	-0.253315	-0.441077	-2.24154	-0.865334	-0.542795	0.569223	-2.96286	0.115647	-1.08838	-1.64365	0.018895	0.280472	-1.21709	-1.54716	-0.765854	-0.231483	-0.741819	-2.20327	-1.32315	-1.23014	-0.320118
	GMFG	-1.52864	1.3986	-1.92038	0.256891	-0.545145	-1.72386	-0.976239	-0.0610234	0.467257	-0.128804	0.0324411	-1.62191	-0.723023	-1.10432	-0.293558	0.496617	-1.59351	1.10376	0.482826	0.331971	-0.68656	-1.96368	-1.57674	1.56185	0.465641	-1.06282	-0.862762	-0.0665957	-0.709208	-1.54379	-0.556559	-0.849237	0.696638	-1.65211	1.50445	-0.759203	-0.890421	0.635573	-0.215689	-1.74414	-0.983811	-1.35846	-0.282017	-0.422537	-0.663199	0.34452	0.388565	0.118391
	GNG11	0.468115	1.03891	-0.770458	0.254612	0.441949	-0.0246596	0.399106	0.0136506	0.208891	-0.826126	0.0949387	0.548088	0.856019	0.42042	0.952614	-0.727962	0.473253	-0.961989	1.43417	-0.72417	-0.563395	-0.56041	1.21023	0.749942	0.738755	-0.622873	0.352076	0.797761	1.78914	-0.572157	-1.34613	1.61375	-0.814732	1.71146	0.53742	0.404396	0.42042	0.518116	0.188646	0.500166	1.37029	0.689109	0.0226873	0.883906	0.195458	0.597385	1.56798	-1.00488
	GNG12	0.779935	-0.0825149	-0.266163	-1.17393	0.478764	-1.22204	0.950219	-0.377436	-1.01927	-0.597205	-0.268034	0.680806	1.73275	-0.406455	0.0921679	-1.40297	-0.377756	-1.38662	-0.461313	0.169253	-0.936445	-2.33811	2.16836	-1.00513	-0.923802	-0.192942	0.281552	0.199242	0.907243	0.232538	-0.742595	1.40666	-0.576151	1.73842	-0.505188	0.419201	0.29146	0.790889	0.375742	0.913007	0.742861	0.744837	-0.266371	0.305966	0.606134	-0.645102	0.867232	-1.13569
	GNG2	-1.76013	-1.14302	-4.10329	-2.07094	-0.315677	-3.90625	-1.96393	-0.943615	-0.556412	-2.15344	-0.414977	-0.826379	-1.08819	-1.55104	-0.835831	-1.44998	-2.34509	-2.74171	-0.866749	-0.191001	-1.60058	-2.55052	-1.63135	-1.13389	-0.489883	-1.12442	-0.322429	-1.20816	-1.07047	-2.39511	-0.937637	0.226927	-1.3259	-0.0311041	-0.3607	-0.516537	-0.717599	-0.0698542	-0.114144	-1.50063	-0.500708	-1.18869	-1.55894	-0.64022	-0.922147	-0.468359	-1.71438	-2.48022
	GNL3L	-1.33034	-2.42155	-0.0804211	-1.07883	0.326287	0.613028	0.170881	-0.615343	-0.863396	0.656032	-2.43225	-0.181241	-1.17075	0.661815	-0.206972	-0.572131	1.47684	2.38636	-1.67968	-1.27696	-0.146426	0.320718	-0.108888	-0.615992	-1.60455	0.533095	-0.409214	-0.273688	-0.0770547	-0.116317	0.684462	-1.33643	-0.58317	-0.804098	-1.73841	-0.354118	-0.137046	-0.402412	-0.63833	-0.850505	-1.13385	-0.678854	0.164605	-0.723139	-0.32106	-1.82061	0.551839	1.82168
	GOLPH3	0.329686	0.898898	-1.39553	-0.751154	0.871342	-2.27421	-1.12115	-0.275792	0.670038	-0.882604	1.32978	-0.125366	-1.86991	-0.610368	0.877083	-0.176436	-1.62139	-1.86135	0.0972083	0.267705	-2.4537	-2.0845	0.225091	-0.07065	0.133924	-0.131869	-0.43247	-0.592734	0.458279	-0.834241	-0.674636	0.558672	-0.404017	-0.773933	0.660782	-0.385383	0.0879409	1.02931	0.436557	-0.520494	-0.0789923	0.274852	-0.727287	0.409618	0.637573	-0.60672	0.122797	-0.827934
	GPAM	-2.4385	-0.265802	-0.778538	-0.658587	0.392691	-1.1936	-3.96611	0.0566349	0.0235267	-2.69103	-0.236034	-0.141584	-0.639104	-0.521315	0.510835	0.657702	-1.3032	0.480984	0.821201	0.369103	-0.0259189	-0.0787057	0.547093	-0.726817	0.303855	-0.419571	0.233507	0.853088	0.539919	0.568911	1.45288	0.596796	0.488403	-0.20662	1.50881	-0.473351	0.0993701	1.36927	0.338593	-0.392986	0.535693	-0.693832	0.258953	-0.143511	0.123058	-0.903189	-0.104474	0.855409
	GPBAR1	-4.48801	-1.3167	-2.10827	-1.66613	-1.81209	-2.95715	-3.5832	-0.987571	-0.00393632	-2.21222	-0.916557	-1.72182	-1.50721	-2.31488	-0.569553	-2.49111	-1.74502	0.174978	-0.402773	-1.68569	-0.18049	1.23327	-0.851881	-1.70478	-0.492051	-1.57545	-1.37326	0.298234	-1.23514	-3.12727	-0.520073	0.580352	-1.86654	0.333435	-1.29721	-0.720254	-1.55734	-1.1952	-1.42819	-1.48284	-1.72888	-2.59723	0.919064	-2.14071	-0.176551	-0.0769885	-2.18881	0.0890245
	GPC4	1.40482	-0.254208	0.984823	0.242855	-0.250921	0.452826	-0.158793	0.870738	-0.363974	0.23791	0.294521	-0.876037	0.60778	0.725694	-1.02259	0.992279	-1.54252	-0.915751	-0.113142	0.405664	-0.705861	-1.16033	-0.154832	0.331922	-0.17072	-0.296111	-1.04148	-1.22256	-0.125698	0.128482	-1.20994	-0.745587	-2.42332	-0.423573	0.637453	-1.3338	-1.3521	-1.32762	-1.13205	-0.354306	-0.458381	-0.386127	0.343404	-0.296743	-1.02758	0.558953	0.0364653	-0.597306
	GPD1L	3.06928	1.79604	3.18967	3.11479	1.51679	2.90015	1.76735	3.14643	2.64908	2.8342	2.46461	1.449	2.4262	1.31664	1.15346	2.89359	2.29048	2.04974	0.178469	1.76735	1.21525	2.18186	1.75857	2.4417	2.28346	0.868277	0.682072	1.89326	2.50386	2.40582	1.84574	0.0476215	1.85002	1.48119	1.88405	1.64595	1.77931	1.3904	0.821336	1.96075	1.42243	1.85325	2.1381	1.63446	1.13182	2.24031	2.30882	1.8347
	GPNMB	1.18694	-0.169477	-1.50679	-1.96177	-0.0329317	-0.338333	0.580915	-0.469061	-0.783162	-1.44822	0.302392	-0.0440174	0.00906906	-0.247241	-0.323587	1.11837	-1.65286	-1.68729	-0.25465	-1.03948	-1.66566	-0.575764	-1.48557	-1.09711	0.00539153	-0.330805	-0.642303	-1.28586	-1.73332	-2.03344	-0.696304	0.0232652	-2.07611	-1.33841	0.0782307	-1.90543	-1.04211	-0.558204	-0.0800277	-1.63098	0.877042	-0.840435	-1.30784	0.533432	0.388567	-0.0710928	0.531329	-0.657915
	GPT	1.35533	1.8179	2.55348	2.17176	-0.00995515	2.76417	1.243	2.15339	1.54137	1.85938	0.0426627	0.505287	0.924324	1.75537	1.37172	1.92409	1.30456	2.60964	1.11035	1.57792	1.03855	2.64052	1.05573	1.42823	2.96724	-0.260835	0.589239	2.20156	0.075721	2.36821	1.76792	0.141661	2.28907	0.425439	1.03455	1.08708	1.3619	0.743648	0.33948	1.86055	0.236238	0.813939	1.61685	0.650349	0.0589652	1.86055	1.06995	2.29461
	GPT2	1.30177	0.670602	1.42381	1.03854	1.0983	0.837176	2.86598	1.76357	1.82544	0.194662	1.80487	0.329083	0.57254	1.40944	0.944058	0.0843753	1.86035	1.56943	0.748656	1.25871	0.708346	2.43945	1.91733	1.11052	0.72568	0.286682	1.81858	0.747099	-0.989078	1.5455	1.39691	0.973212	1.38314	1.74268	-0.158573	0.78982	1.76357	0.903397	0.323863	1.95229	1.11651	1.25233	0.807611	0.265353	0.479647	1.1477	0.494979	0.134694
	GPX3	1.30544	0.64486	1.62054	-0.277515	0.809854	1.07215	2.37194	0.54244	0.493034	2.18787	2.40731	-0.543201	0.674203	-0.635114	-0.285967	1.30544	0.0296019	0.940634	0.512509	0.0929782	1.44756	1.18175	0.684363	0.929342	1.35579	-1.27892	-0.151481	0.0295243	1.61485	-0.0200642	1.88011	-1.16665	1.40883	1.64213	0.147476	0.633313	0.15666	0.116405	0.344467	0.249207	-0.0493953	0.45207	1.79688	0.714735	0.931878	0.413118	1.78183	0.147476
	GSG1L	0.359899	0.741197	-0.319074	-0.486082	-0.338269	0.500208	1.32134	0.361055	0.149123	0.613796	0.46596	1.32951	0.627194	-0.641939	1.16984	-0.469397	-1.33175	0.737538	0.819094	0.883207	1.37263	1.84198	-1.36416	0.556806	1.27732	0.348528	-0.855959	-0.514363	1.65809	-0.50609	0.435305	1.60458	1.35928	-1.22625	-0.84177	0.921711	-0.389814	-0.344188	0.290881	-0.051797	0.685133	1.82095	-0.550094	1.33621	0.522598	1.93362	0.376786	-0.497753
	GSTM1	-0.855989	-0.947411	-0.944871	1.2509	-0.831289	-1.09515	1.80898	0.809101	-0.79014	0.491906	0.822195	-0.92459	0.775302	1.0754	1.60305	-0.993286	-1.01358	-0.726254	-0.639262	1.236	2.22919	0.336427	-0.901045	0.145102	0.515849	-0.781344	0.922055	0.706712	0.484192	0.742388	-0.801464	1.26949	-0.826493	-0.883136	0.548901	0.493728	-1.03179	-1.05163	1.32198	-0.894162	0.605264	-0.745596	-0.696822	-0.732329	-0.940528	-0.546346	-0.822143	1.07593
	GSTM2	-0.462816	-1.07739	0.131501	0.733929	-0.270566	-0.32925	2.69676	1.4584	-0.283073	0.661945	0.69006	-0.776735	0.777908	0.917323	1.56059	-2.0273	-0.907542	-0.0936109	-0.407049	0.565214	2.81063	1.2758	-0.427276	-0.676912	0.280612	-0.550819	0.849483	1.04778	0.384976	0.625812	-0.297287	0.813336	-0.33103	-1.04328	-0.355312	0.395701	-0.578623	-1.13047	0.553913	-0.171948	1.32036	0.245977	-0.235497	-0.27627	-1.07983	0.242131	-0.424837	0.579428
	GSTM3	0.0933141	-0.994873	-1.1248	-0.364549	-0.662073	-1.08961	0.64572	-1.29189	-1.15512	-0.890643	-0.416718	-0.613319	-0.211505	0.704003	-0.263417	0.378187	-0.248974	-0.854472	-1.0828	0.895307	0.943675	-0.882221	-2.03471	0.125809	0.0286089	-0.694504	-0.341788	-1.42968	-0.46312	-0.386737	-0.0745586	0.282614	-0.541062	-1.5761	0.696858	0.23131	-1.04998	-1.39599	0.332403	-2.38776	-0.925706	-2.13656	-0.425312	-0.0549561	-0.0711557	-0.761186	-1.09817	0.227235
	GSTM5	-0.30314	-1.61022	-1.20186	-0.746483	-1.52305	-1.19172	1.80637	-0.135721	-1.40453	-1.56035	-0.962341	-0.104454	-0.381187	0.16879	-0.146674	-0.914335	-1.22967	-0.705673	-0.884039	-1.30194	2.04123	1.15337	-1.62166	-0.921015	-0.376813	-0.830563	-0.00986571	-0.390159	-1.53352	-0.960933	-0.406164	-0.325594	-1.71163	-1.29553	-0.214936	-0.560821	-0.909973	-1.64644	-1.47972	-1.36926	0.318934	-0.00852139	-1.15117	-0.656163	-0.474057	-0.409608	0.0102868	-0.454379
	GSTT1	0.391471	0.559176	0.475284	-0.0323608	0.538842	0.0304653	-1.93835	-2.23399	0.191716	-0.0728686	0.547069	0.139241	0.622696	0.63656	-0.00220941	0.0707195	-2.2171	0.597432	0.506101	0.743104	-2.30957	0.239335	0.262251	-2.15488	0.189699	0.744152	0.843129	0.513424	0.642244	-0.097195	0.687435	-2.17018	0.305231	0.884546	-2.24363	0.242691	0.596568	0.530077	0.255696	0.21721	0.293133	0.197338	0.295453	-2.16598	0.707379	0.784944	-0.0034441	0.16602
	H19	-1.81317	-1.64327	-1.52377	-1.81738	0.289802	-1.681	-2.77061	-2.64516	-0.209541	-0.227107	0.247609	-0.185167	0.128736	0.147985	0.262	-3.43224	-0.172415	-0.0115949	0.303397	0.47474	0.708887	-0.384592	1.34875	-0.35058	-0.56319	0.296448	0.167278	-0.787929	0.213272	-0.781591	-0.0480815	1.43863	0.784933	0.629	-1.02515	0.11633	-0.432616	-0.813708	-0.461135	1.28001	0.845763	0.734368	-0.99365	-0.215343	-0.521701	0.828774	-0.982873	-0.385663
	HADH	2.3116	2.24023	2.17433	2.52077	1.37172	2.28013	1.44151	2.74511	2.21765	2.48365	1.36242	1.55103	1.97958	1.1718	0.891321	1.8919	1.30402	1.69627	1.75999	1.41139	1.24828	1.84618	1.77081	2.10329	2.44647	0.982645	1.2573	2.02067	1.07063	1.93172	1.32553	1.21997	1.84763	1	1.74884	1.51172	1.73908	1.31617	1.11594	1.8696	1.65443	1.77081	1.26651	1.63386	1.54806	1.88075	2.12567	1.8696
	HAVCR2	-1.68841	-1.55031	-3.17361	-1.68925	-1.68419	-2.77981	-0.791729	-1.68584	-1.1302	-0.786426	-1.90591	-1.67144	-1.62822	-0.918327	-1.36155	-1.04949	-1.87107	-1.04062	-1.9837	-1.40232	-0.930497	-0.890016	-0.894782	-2.14785	-1.46638	-1.44611	-0.530803	-1.631	-1.84026	-1.8936	-0.203708	-0.289624	-1.18825	-1.50455	-1.78461	-1.99641	-2.2627	-1.55306	-1.01785	-0.825768	-0.836395	-2.66986	-1.07924	-2.12319	-0.979668	-1.86466	-0.953935	-1.22433
	HBA2	-2.24977	0.0706277	0.236079	-0.124279	0.0383573	0.570464	-1.01327	0.155139	-0.0672318	0.303421	-0.0749912	0.707787	0.72467	-1.05088	-0.584593	-0.156567	0.844479	0.328953	0.459977	0.537757	0.583109	0.119795	0.32674	-0.16105	0.142094	0.925981	-0.546138	-1.72761	0.0732586	0.0822875	0.6223	0.762603	-3.11481	0.467383	0.30827	-1.71655	0.148414	0.39428	0.310016	0.337964	-0.185528	-0.251265	0.451118	0.44729	-1.75985	0.556676	0.769553	0.745774
	HBB	-1.71436	0.337468	0.482094	0.387479	0.188219	0.482094	-1.12608	0.234053	0.278888	0.585247	0.278888	0.801907	0.771831	-1.08569	-0.769913	0.278888	0.742939	0.257221	0.6601	0.633518	0.517531	0.113819	0.2102	-0.249921	0.429429	0.830942	0.0119017	-1.77808	0.365611	0.337468	0.509252	0.6601	-3.39428	0.830942	0.538235	-1.87272	0.686137	0.577198	0.115039	0.472804	0.451365	0.0649557	0.323412	0.830942	-2.03218	0.561553	0.8833	0.830942
	HBD	-1.13088	-0.572162	-0.226112	-0.657515	-0.499606	-0.236794	-0.649856	-0.468072	-0.676737	-0.378223	-0.460787	-0.160425	1.10272	-0.760172	-0.719203	0.0772629	-0.433259	-0.325127	0.325525	-0.311797	0.735609	-0.423465	-0.687037	-0.306288	-0.160874	0.423979	-0.428376	-0.688499	0.293164	-0.901303	0.274271	0.0095635	-0.354136	-0.0590743	-0.676905	-0.695205	-0.632753	-0.10833	-0.573291	-0.084328	-0.481114	-0.20944	-0.230493	0.314772	-0.796235	0.732837	0.0790774	0.34423
	HBG1	-1.25544	0.886266	-0.686354	0.966156	-1.11566	-0.200764	0.438747	-0.987765	-0.343643	-0.00688765	-0.778761	-0.352644	1.61064	-1.2224	0.384256	-0.380668	0.893987	0.622563	0.463719	-0.840638	1.20404	-0.22334	-0.79247	-0.626759	-0.387286	-0.484827	-0.650449	-0.889165	0.0790883	-0.135609	1.17496	-0.723549	-1.27731	-0.230097	0.065643	-1.04824	-1.07755	0.00199128	0.791278	1.1115	-0.687966	0.32888	-0.409582	-0.801884	-0.186324	-0.94018	0.988834	3.04284
	HBG2	-1.39128	0.829247	-0.538784	0.95676	-1.22193	-0.114032	0.609743	-0.973655	-0.356238	0.0536726	-0.901948	-0.701302	1.54488	-1.1104	0.605581	-0.536179	1.09725	0.59337	0.472704	-0.799973	1.1978	-0.229841	-0.811631	-0.605968	-0.320315	-0.558726	-0.699854	-0.779953	0.113924	-0.0147964	1.19297	-0.730665	-1.39426	-0.197719	0.183268	-1.14332	-0.996676	0.15771	0.731432	1.14387	-0.813474	0.287209	-0.373858	-0.944362	-0.20593	-1.30257	0.977061	2.81628
	HCLS1	-2.0438	-0.58339	-1.6839	-0.903608	-1.5406	-1.16658	-0.899523	-0.948015	-0.32633	-0.498842	-1.46371	-1.51148	-0.639113	-1.71089	-2.81474	-0.707097	-1.3143	-1.5358	-1.62032	-1.48434	-1.26127	-0.194279	-0.983529	-1.63719	-1.17633	-1.51029	-0.721055	-1.63226	-0.976877	-2.78077	-0.629448	-0.345857	-2.87618	0.220529	-0.983529	-0.423286	-1.96178	-1.97649	-1.24191	-1.35518	-0.256096	-1.91215	-0.511968	-1.97768	-1.1865	-0.796623	-0.592623	-1.65028
	HCST	-2.12829	-1.05541	-1.87604	-2.47144	-0.86627	-1.51058	-1.14423	-1.52279	-1.3755	-1.3856	-1.51346	-1.48378	-1.75252	-2.07913	-1.6451	-0.990045	-1.38854	-1.94183	-0.984194	-1.57895	-0.992613	-1.58914	-1.5361	-2.03624	-0.853313	-1.30905	-1.36927	-1.52121	-2.58441	-2.72667	-1.56524	-0.623714	-2.89911	-1.40182	-1.25773	-0.956813	-2.58445	-1.57206	-0.864105	-2.26389	-0.747316	-2.19294	-1.05277	-1.66714	0.00482651	-1.19132	-1.215	-1.12007
	HDAC2	0.712566	1.60173	0.399151	0.706518	0.0744731	-0.407273	-1.65575	0.731624	1.85531	-0.17758	0.961591	-0.0643262	0.151591	-0.124304	0.511311	1.77113	-3.23803	-0.0094295	1.0377	0.906287	-1.49755	-2.44857	-0.0790909	1.58811	0.58711	-0.126499	-0.344936	0.942483	-0.0665118	-0.0439771	0.145793	-0.377416	0.579694	-1.80945	2.05854	-0.303024	-0.0184721	1.94861	0.447912	-1.82053	-0.366881	0.290752	-0.240717	0.509534	0.79593	0.893895	0.556286	-0.593425
	HDC	-0.182883	-1.8226	-1.41686	-1.86049	-0.902357	-1.12878	0.476463	-1.68855	-1.40052	-0.857219	-1.11253	-1.67694	-1.55335	-0.633779	-2.16679	-0.601666	-1.57273	-1.38592	-0.618595	-1.33776	-0.609325	-1.50895	-2.58837	-0.525862	-0.821007	-1.10823	-0.620309	-0.921935	-2.80584	-2.35324	-1.27141	-0.654166	-2.63452	-1.76361	-1.42089	-1.74115	-0.825974	-2.59358	-1.85967	-2.3682	-1.18879	-1.27143	-1.95494	-0.725091	0.606794	0.138372	-2.25498	-2.21678
	HEBP2	1.56989	1.50775	1.8262	2.18818	0.336945	-0.125874	-1.5903	1.88233	1.48287	1.38129	1.20701	-0.716508	-0.461581	-0.207884	1.08501	1.74942	-1.21563	1.22247	1.20126	1.19273	-1.42518	-0.773583	-0.643452	1.3093	0.85833	-0.420032	-1.12113	1.72544	0.352289	-0.838097	0.944504	-0.426307	1.3093	-2.09036	1.85827	0.137304	-0.287488	1.95784	0.75723	-0.514216	-0.861943	-0.991037	0.518425	-0.606103	0.334259	0.874736	0.996423	1.02182
	HECTD1	2.47479	0.64128	2.23223	0.272812	1.62962	2.34593	2.32453	0.366714	0.637922	-0.532339	1.17126	0.75381	1.69009	1.59756	0.778701	0.435253	0.608035	-1.4091	-0.302	0.155894	-0.179349	0.825286	1.51329	0.012411	0.155894	-0.329145	0.596101	0.524255	0.849478	1.78441	0.0958201	1.07406	-0.419571	1.44355	-0.275074	0.231383	1.15366	0.607838	0.946735	1.58949	1.01664	1.68618	-0.820533	0.610978	-0.0157253	-0.272437	0.91022	-1.46627
	HERC5	3.74399	1.20866	3.30372	1.86144	1.29616	2.5345	2.37685	2.56049	0.301176	7.41205	0.896704	0.701112	0.812066	0.201519	-0.67218	0.719637	1.77057	1.3803	0.217524	0.439783	0.739166	0.402282	0.474872	0.497129	0.568964	0.320439	-0.480038	-0.266121	0.304352	1.19352	0.665984	-0.121406	-0.142469	-0.529879	0.690672	0.766819	-0.148384	0.812591	-0.591164	1.28722	-0.242791	0.70581	0.678153	0.274596	-0.649808	0.809706	1.31417	1.00738
	HIGD1A	-0.673345	0.568385	-1.63541	-0.0152858	0.176291	-2.60466	-1.86788	-0.80156	0.441291	-1.23445	-0.172315	0.44808	-0.0424919	0.00304341	1.1549	-0.251232	-1.2145	-1.69782	0.964018	0.370192	-1.63501	-1.25418	0.755709	0.188241	0.631587	-0.677749	-0.172733	0.746422	0.589704	-0.523144	-0.470824	0.80944	-0.0420391	0.453853	1.16464	-0.171107	0.844107	1.36919	1.00446	0.610132	-0.260064	-0.48893	-1.07185	0.324993	0.606523	0.121465	-0.201235	-1.18077
	HIST1H1C	1.48761	0.500704	-0.0467917	1.31749	-1.08688	-1.02281	-0.890551	1.14473	-0.00174359	1.12675	-0.555728	-0.277902	-1.62194	-1.69879	-0.392707	0.745102	-1.84233	0.932416	-0.529679	-0.154613	-0.55363	-1.72455	-0.4373	1.04203	-0.372557	-1.91321	-0.246718	-0.0581957	-1.27777	0.883638	-0.673786	-0.95002	2.03813	-2.08525	1.81914	-2.05797	-0.819065	-0.0400147	0.101239	-1.27616	-1.65919	0.100046	0.268089	-0.919853	-0.743328	-0.368265	0.621418	-0.366121
	HIST1H4C	0.99214	-1.39982	1.13477	1.13866	0.826405	1.3352	1.4547	1.15783	-1.22444	0.196918	-3.8423	1.21815	-0.142309	1.21815	0.574064	1.28907	2.65804	1.06077	-1.1253	-0.0669396	-0.101365	1.13477	0.313194	0.926101	-0.504291	1.19781	-0.149182	0.137448	-0.718817	0.402975	0.0654067	-1.74022	-0.401296	0.712121	-0.700232	0.174895	-0.440025	-0.286798	0.0667146	1.21815	0.00288897	-0.903972	0.320484	0.42689	0.923631	-0.64432	1.37177	1.7177
	HK3	-1.46211	-0.962315	-0.822667	-1.19123	-1.23374	-0.987783	-0.957565	-1.58942	-0.748849	-0.340892	-1.18186	-1.18309	-0.84522	-0.977589	-1.02606	-1.5319	-0.572441	-0.81938	-1.20144	-0.753314	-0.949224	-0.931616	-1.30334	-1.82912	-1.12787	-1.10635	-0.939596	-0.607406	-1.172	-1.11336	-0.566358	-0.367096	-1.37668	-0.550951	-0.463178	-0.31798	-1.36982	-1.28352	-0.857085	-1.27497	-0.47902	-1.14127	-1.24836	-0.77697	-0.380534	-0.79221	-0.763795	-1.02612
	HLA-DMA	-0.858945	-0.550656	0.442096	1.21634	-0.754924	1.19109	-0.946333	0.727361	-0.068845	1.95174	-1.22985	0.783149	-0.618702	0.624836	-1.72638	-0.111418	0.882309	0.999556	-1.11512	-1.98353	-0.900081	0.0224591	-0.159822	1.04916	0.570374	-0.26884	-0.111418	-1.02067	-2.9114	0.617374	-1.30727	-0.292931	0.282239	-0.775847	0.12286	-0.298746	-0.966375	-2.18317	-1.05623	0.0117465	0.846753	-2.24821	0.511034	-0.117612	0.0952274	0.26254	-1.24929	0.825494
	HLA-DMB	-2.6738	-1.34914	-2.9736	-3.01648	-1.20703	-1.83765	-1.57159	-2.92989	-0.939931	0.409042	-1.31725	-1.71239	-2.61842	-2.15747	-1.4933	-1.15484	-0.821041	-2.37255	-1.67155	-0.949097	-1.78419	-2.19333	-1.34373	-1.00709	-0.91419	-1.76536	-1.0142	-3.27788	-2.78123	-3.4699	-1.58945	-0.068318	-3.39102	-0.682094	-1.07696	-1.10201	-2.73439	-2.09115	-1.35185	-2.8698	-0.764279	-2.00764	-0.670325	-1.25825	-0.419716	0.0176421	-1.36849	-2.18121
	HLA-DOA	-1.89606	-1.72331	-1.81776	-2.29503	-0.132958	-1.09721	-0.253863	-3.43191	-1.28052	0.607023	-0.390701	-1.69154	-1.48947	-1.59892	-1.51906	-1.15028	-0.866017	-1.82608	-1.38984	-0.606128	-0.823762	-1.74773	-0.0180663	-0.946661	-1.68253	-0.921659	-0.0511924	-3.16778	-1.67293	-2.70184	-1.69101	0.787812	-3.46673	1.12865	-1.64786	-0.80703	-1.48802	-2.20714	-1.29127	-1.84658	-0.57234	-1.32603	-0.277664	-1.27203	-0.975846	0.70322	-1.63366	-1.64398
	HLA-DPA1	-2.03912	-1.23264	-2.54014	-2.01431	-0.247437	-1.88864	-0.698582	-2.55409	-0.156896	1.07927	-1.17566	-0.900804	-1.80689	-1.77386	-1.33981	-1.32943	-0.439868	-2.21452	-0.594354	-1.29571	-1.47288	-2.69547	0.0489806	-0.855346	-1.72552	-1.73727	-0.203824	-3.00578	-2.27517	-3.45387	-2.14729	1.48203	-5.12531	0.922209	-0.874146	-0.737328	-1.6208	-1.83147	-0.149002	-1.41442	0.314823	-1.02662	-1.0681	-0.836684	-0.680899	1.17146	-0.696331	-2.71406
	HLA-DQA1	-2.19097	-1.44163	-1.83907	-2.30509	-1.1838	-1.37291	-1.44786	-2.33419	-1.63105	-0.974248	-0.797357	-1.17715	-1.93004	-1.70926	-0.924897	-0.597267	-0.344102	-2.05785	-1.3267	-0.919495	-2.51377	-2.06287	-1.15186	-2.08703	-1.3804	-2.5031	-1.98983	-2.80896	-1.72184	-2.91716	-2.38374	0.453429	-2.67363	0.545665	-1.42555	-1.36893	-1.12052	-1.20746	-0.355028	-1.21141	-0.703937	-0.493282	-0.390392	-0.696783	-0.380787	0.715104	-0.63574	-1.28189
	HLA-DQB1	-1.00794	-0.701089	-0.284747	-1.31938	-0.162001	-0.164911	0.223071	-1.65722	-0.657187	1.67342	-1.35488	-1.43948	-1.4249	-0.167546	0.252884	-0.25581	0.709018	-0.370013	-0.480258	-0.913805	0.864901	-1.489	-0.946964	-0.548244	-1.26964	0.425893	0.617187	-0.831398	-0.356792	-0.698459	-0.489214	2.0411	-1.32324	0.389738	-0.614235	-0.613338	-1.58479	-0.860463	0.483102	-1.28989	-0.815502	-1.17928	-0.191585	0.132652	0.159927	0.871573	-0.88932	-1.47794
	HLA-DRA	-1.63436	-1.94421	-3.0201	-2.39788	0.587263	-2.31701	-0.444857	-2.9291	-0.36132	0.429202	-1.38767	-0.710261	-1.50116	-1.36047	-1.48592	-1.5104	-0.7662	-2.18193	-1.19227	-1.62435	-1.42021	-2.84888	-0.189647	-1.13929	-1.23681	-1.30812	0.113972	-3.73557	-2.45754	-3.18193	-1.86857	1.00003	-5.30616	1.15062	-0.911742	-0.327465	-2.46927	-2.28234	-0.208331	-1.26039	-0.92909	-1.20545	-1.57502	-0.740604	-0.261028	-0.050453	-1.34526	-2.53075
	HLA-DRB1	-0.825333	-1.10246	-0.823644	0.451309	-0.988951	-0.774221	-0.955487	0.551483	-0.981692	-0.735068	0.763723	0.79982	0.434252	-0.868423	-1.09657	-0.895436	-0.787217	0.401108	-0.99398	0.853317	-0.709731	-0.824793	0.262879	-1.04457	0.708322	-1.08277	-0.85365	-0.125761	0.0513771	-0.0820259	0.221892	-0.971142	0.0632878	0.399717	0.659236	0.662223	0.138027	0.6868	-0.982273	-0.167164	-0.91161	0.150991	-0.88303	-0.7773	-1.14743	-0.783561	0.61242	0.224689
	HLA-DRB3	0.0166646	-0.336551	-2.11557	-1.4864	1.67437	-2.01704	-0.622824	-1.72194	0.758545	0.713506	0.11394	-1.46144	-1.914	-0.974576	-0.693417	-0.18139	-0.0668751	-0.533521	1.22188	0.0131045	-0.450044	-2.15062	-0.516283	1.91037	0.0470735	-0.416421	0.867115	-1.30076	-1.41791	-1.51223	-0.842349	0.558147	-1.42893	-0.468168	1.59672	-0.727356	-1.84354	-0.787456	-0.804298	-1.32743	-0.0788643	-1.47649	-0.0412123	-0.542987	-0.333292	2.00079	-0.938177	-1.02558
	HLA-DRB4	-3.89277	-0.0934426	-1.12125	-1.46209	-3.31258	-0.822696	-0.309791	-3.10209	-1.25127	2.07226	-1.16986	-1.85583	-1.61166	-0.106715	0.189155	0.0691719	-0.171874	-0.0425494	-0.684944	-0.646547	-0.0733367	-1.39908	-1.01374	-0.370736	-0.945847	0.392499	0.687433	-2.53454	-0.864481	-1.45809	-0.783919	1.66511	-1.02226	1.37721	-3.09337	-1.99195	-0.88803	-0.934048	0.00120011	-0.765201	0.0267551	-0.719884	-0.457338	0.621963	1.48313	0.220497	-1.03582	-0.886208
	HLA-DRB5	-0.678924	-0.719853	-0.322444	1.16292	-0.538289	-0.398526	-0.739956	-0.649428	-0.558123	-0.727422	1.25808	1.14507	1.37041	-0.735242	-0.724455	-0.74596	-0.606175	1.22949	-0.689664	-0.671543	-0.664036	-0.399902	1.44848	-0.721463	1.22357	-0.752681	-0.780781	-0.734112	-0.682589	-0.686999	1.12409	-0.624388	-0.655825	1.5331	-0.772088	-0.547932	1.13022	1.20042	-0.69641	1.07918	-0.641829	1.16696	-0.714011	-0.59278	-0.53376	-0.651803	-0.637389	1.15967
	HLA-DRB6	-1.05454	0.741705	-1.61201	-1.08119	0.054826	-1.60394	-1.26383	-1.64049	0.767323	-0.219363	0.65248	-0.930409	-1.21686	-0.310779	-1.3437	-0.626794	0.742026	-0.47911	1.59114	-1.10026	-1.38637	-1.59221	-0.264085	-0.489999	1.4067	-1.1015	-0.766834	-1.39886	-1.52894	-1.62187	-0.925205	-0.270304	-1.50434	-0.908616	-0.496594	-0.242943	-1.47826	-0.526467	-0.944626	0.142555	-0.975031	-1.18574	-0.0381648	-1.01339	-0.474238	2.40364	-1.14652	-1.01333
	HLA-H	0.832387	-0.0944835	-0.147057	-0.0453585	1.17846	-0.424398	-0.155922	-0.783073	0.647385	2.55479	-1.34158	-0.555677	-1.658	-1.21646	-0.616103	0.425042	-1.35259	0.327343	0.437749	0.582149	-0.674468	-0.80645	-1.41805	1.21955	-0.880777	-1.32187	-1.00464	-0.817023	-0.362295	-1.33808	-1.66932	0.265764	-1.34126	0.000340378	0.706699	0.468206	-0.0445451	-1.22304	-0.249406	-0.987797	0.998472	0.460725	1.07347	-0.00545329	-0.795745	2.22118	1.05207	-0.800484
	HOOK2	-1.54678	-0.323149	-2.23303	-2.34619	-0.581495	-3.70884	0.748646	-0.295721	-1.56133	-1.40744	0.696952	0.131244	0.0719532	-0.723078	0.585837	-1.47032	0.438136	0.191203	0.0755004	-0.028548	2.2047	0.822111	-1.54678	-0.232856	0.159372	0.956855	1.04365	-0.158035	-1.47374	0.933645	-0.504693	-0.716247	0.915812	0.420898	-0.171712	0.900072	-2.34619	-1.23699	-0.043875	-1.88565	0.856712	-1.27678	1.56872	-0.0489056	-0.891316	-1.16225	-2.46205	-1.16464
	HSD11B1	-1.15206	-1.69938	-2.3886	-2.24352	-0.23356	-2.49893	-1.472	-1.65229	-1.8534	-2.13177	-0.599469	-2.14148	-1.17222	-2.13769	-1.44812	-1.18499	-1.13074	-2.37043	-0.681173	-1.40138	-1.3761	-2.52411	-1.57802	-1.83836	-1.90841	-1.7684	-1.34812	-2.2033	-1.51192	-1.16763	-0.961247	-0.124287	-2.48032	0.128168	-1.78072	-1.14645	-1.54737	-1.36052	-1.04066	-1.80878	0.669965	-1.0431	-1.586	-1.37645	0.0308337	-1.51623	-1.71167	-1.77186
	HSD17B12	0.0282538	0.0645434	0.234047	2.04062	1.04771	0.0176622	-2.29839	3.11602	0.20431	0.718249	-0.139931	2.02743	-0.105797	1.50924	1.09117	1.04895	0.510058	2.00546	0.293683	-0.479508	-0.572936	2.94558	2.27697	1.02763	1.42098	1.16689	0.708313	2.9143	1.29081	3.75833	2.11367	-0.0318076	1.88386	0.227685	1.98816	-0.1134	1.81288	0.294877	1.49252	1.74902	0.187501	1.42776	0.598538	0.169578	0.151962	-0.960112	0.481222	0.225679
	HSD17B7	-1.10601	0.0450489	0.715908	0.92576	0.629596	1.34047	-1.40237	0.266715	1.1775	0.761363	-1.22806	-0.14041	-0.9141	0.230599	0.0450489	1.46416	0.0913177	2.34153	0.00887729	0.0813574	-1.42122	-0.676215	-0.578836	0.857447	0.0621518	-0.0944824	-0.847022	0.434913	0.42347	0.127753	1.0654	-0.362181	1.00624	-1.86562	0.733789	-0.274935	0.292587	1.20182	0.428621	-0.122011	-0.755131	-0.226551	0.701073	-0.421985	-1.18977	0.251074	1.07147	1.17151
	HSD3B7	-2.37586	-1.66855	-0.930881	-1.52122	-0.839333	-0.730947	-1.05497	-1.21698	-1.94996	-1.58952	-1.19577	-1.60742	-1.28278	-0.666196	-0.428437	-0.364685	-0.043239	0.620496	-1.53435	0.218346	0.590082	0.101066	-0.725101	-1.29091	-1.37806	0.0548076	-0.215095	-0.950167	-1.68672	-0.531227	0.365548	-0.336919	-0.510379	-1.06908	-1.27246	-0.72289	-0.450872	-0.39773	-1.25004	-1.03786	-0.388166	0.211118	0.427776	-0.560169	-0.669865	-0.22257	-1.77957	1.0107
	HSDL2	0.00511526	0.870594	-0.108993	1.14189	0.435519	-0.116755	-2.76548	0.72333	1.35146	-0.0431737	1.53241	-0.372097	-0.162262	-0.724947	0.570939	0.889656	-1.25393	1.00081	0.873198	1.14316	-0.790999	-1.28448	-1.08751	1.12304	0.554092	0.18975	-0.0411998	1.91931	-0.674676	-0.0424589	0.790437	-0.958252	2.22065	-1.66581	1.57343	-0.0411998	0.264096	1.74499	0.493729	-1.41916	-0.0363036	-0.537789	-0.0176729	-0.169121	0.615067	0.499123	-0.51064	0.505537
	HSPA1A	0.134876	0.479516	0.163197	1.18885	-0.362284	-2.18193	-2.01084	0.0227111	0.624676	-0.0482872	-0.164325	-1.51128	-1.20915	-0.875324	0.779874	0.938621	-1.68581	1.39846	1.4302	0.801805	-2.07419	-3.23277	-1.45795	0.57797	0.275404	-1.09707	-0.987947	0.36399	-0.561004	-1.3431	1.27876	-0.788845	0.434409	-1.27837	1.43137	-1.04053	-0.719676	0.722104	0.0227111	-1.54267	-1.25441	-1.50377	0.0363864	-0.787566	-0.0318949	-0.194097	0.800828	1.15897
	HSPA1B	0.413171	0.00743637	0.463819	0.80957	-0.792299	1.37319	0.852357	-0.885698	1.13121	1.08312	0.434019	-0.960992	-0.129557	0.369524	1.2989	1.17754	0.978178	-0.508283	0.470092	-1.02113	-1.2444	-1.76388	0.250267	-0.231147	-0.767375	-0.753067	-0.0557809	-0.765759	1.1668	-0.808296	0.265403	-0.104035	-1.199	0.557965	0.379888	-0.487027	-0.46516	-0.721609	-0.253946	0.087728	0.483806	-0.148749	-1.08666	0.0532853	0.469128	0.0251641	1.78163	1.26009
	HSPA8	-0.483476	-2.62851	-1.82355	0.396763	-0.690161	-1.94136	-2.02982	-1.44125	-0.079497	-0.868755	-1.85314	0.763989	-0.625074	-0.91856	1.44253	0.56792	-2.17878	-0.565347	0.0832022	-0.346762	-1.29382	-0.777876	-0.0953393	-0.422477	0.417124	-0.66342	-0.407968	-0.84931	0.297045	-0.424618	-0.104466	0.0670801	-1.53006	0.196345	0.199978	-0.266324	-0.0220236	-0.901805	0.231647	-1.21757	-0.320672	-0.488074	-1.2574	-1.67913	-0.557238	-0.950389	-0.939837	0.249111
	HSPB1	-1.61097	-1.07914	-2.80125	0.252018	-1.1487	-2.43049	-3.54406	-1.17341	-0.44791	0.498381	-1.29568	-0.208085	-1.9206	-0.826261	-0.437377	0.830206	-0.905436	0.713219	-0.672624	-0.680123	-1.44706	-1.94748	-2.65198	0.650135	0.382015	-0.345203	-1.56704	-0.676765	-1.7056	0.766776	0.751854	-0.797205	0.661661	-2.19939	1.0916	-1.37191	-2.01112	0.370106	-0.118917	-1.99975	-1.94929	-1.65402	-0.595786	-1.44926	-1.09503	-0.115919	-0.966992	0.761342
	HSPB7	-5.19572	-3.17689	-5.23635	-1.60094	-1.28217	-4.04007	-2.62444	-3.16789	-1.72576	-2.41289	0.19189	-3.12711	-1.28217	-4.06921	0.159658	-3.09775	-1.36692	-1.68978	-1.3083	0.553748	0.0311235	-1.62958	-0.494154	-1.47225	-3.03507	-0.138047	-0.840263	-1.19396	-0.592021	-2.1511	-0.0552757	0.16445	0.276813	0.216313	-1.38796	0.575498	-0.568094	-0.189865	-0.295751	-0.249755	-2.24325	-2.17375	-0.0568043	-1.85925	0.406684	-2.24325	-3.28105	0.328387
	HTRA1	-3.74291	-2.44539	-3.89282	-5.04503	-1.33751	-3.15551	-1.30173	-3.6717	-2.46649	-4.17625	-0.550048	-1.83184	-1.48952	-3.00712	-0.802606	-2.82088	-1.24535	-2.05449	-0.67463	-0.861008	-0.794457	-2.32377	-1.15716	-3.71906	-1.80778	-1.2262	-0.469104	-1.62477	-0.72979	-5.53904	-0.230978	-0.663522	-1.09926	0.608294	-3.26842	-0.861008	-3.06802	-2.51293	-0.838567	-2.73771	-1.62873	-2.95969	-0.697643	-1.36468	0.328549	-1.62022	-2.77194	-1.85677
	IBTK	0.344159	1.76936	-0.682739	0.711995	0.5163	-1.93521	-2.19517	0.50391	1.08835	-0.676486	1.32223	-1.14202	-1.37128	-0.361247	0.771155	0.997792	-2.07862	1.27609	0.787198	1.14654	-1.24908	-1.28005	-0.632392	0.872829	0.723191	-0.97545	-0.387191	1.48209	-0.466786	-0.438952	0.769377	-0.00707664	2.02937	-1.4974	1.77141	-1.0026	-0.592599	1.70619	-0.282293	-0.746569	-1.38158	-0.907458	0.0253333	-0.413803	0.451151	-0.0216992	-0.0139346	0.323609
	ID3	0.738229	0.404915	-0.99345	0.881502	0.433923	-0.961286	0.172175	-0.0118477	0.792437	1.18169	-0.840083	0.954395	1.54865	0.401577	1.50226	-1.12928	1.13159	-1.44733	1.00078	-1.36719	0.424498	-1.25229	0.839733	1.15126	1.77212	-0.373793	-0.126164	0.0603445	0.0709963	0.377418	-0.374215	1.49679	-0.907258	1.21041	-0.281801	-0.524425	0.887886	0.521704	1.00078	0.891144	0.932068	1.51894	-0.47033	0.833562	0.281347	-0.00226705	2.26843	-0.655954
	IDH1	0.744016	0.925011	-0.78998	0.837951	0.359841	-0.445464	-0.133227	1.14581	0.433469	0.533159	0.143158	0.96498	1.31861	0.144177	0.29017	0.270247	0.159	-0.882471	-0.0626747	1.09015	0.173653	-0.313813	1.9191	0.36009	0.934171	-0.388491	0.482645	0.390623	0.536039	0.000777371	0.997503	1.00832	0.270278	1.82656	0.93115	0.989276	0.771073	0.743833	0.118769	2.08862	0.503307	0.119282	0.00631304	0.679106	0.504077	0.419991	0.823063	-0.300954
	IFI30	-0.934989	-1.05294	-1.22694	-1.51062	-1.23572	-1.19713	-1.48442	-1.45474	-0.955372	-0.273093	-1.10827	-1.29926	-1.27696	-1.51426	-0.95579	-1.40924	-1.59001	-1.63662	-1.29532	-1.10003	-1.54424	-1.35474	-1.07815	-1.38143	-0.772638	-1.30827	-0.74701	-1.37414	-1.23572	-1.41966	-1.03562	-0.566778	-1.39725	-1.19987	-0.941978	-0.949691	-1.43016	-1.64093	-0.863621	-1.68305	-1.09797	-1.53612	-0.792957	-0.87885	-0.206509	-1.09306	-1.44283	-1.27746
	IFI44	-0.262262	0.643322	-1.35289	0.43491	0.701716	-0.333078	-1.06839	-0.580383	0.545467	5.58075	-0.256292	1.19427	-0.678988	-0.278189	-0.244817	-0.364607	-0.217681	-1.08843	1.34462	0.229612	-0.931502	-1.88498	-0.190565	0.0633289	0.506778	-0.217681	-0.429458	-0.428144	-0.305583	-0.509622	-0.543452	1.47924	-0.699417	-0.583598	1.27442	0.332638	0.636528	2.14919	-0.041747	-0.356204	-0.843895	-0.605072	-0.61927	1.36958	-0.531721	0.0759565	0.552125	-1.31784
	IFI44L	-0.238004	0.651988	-0.207787	-0.802264	2.06421	-0.24619	0.475626	-1.07993	-0.403086	6.20316	-0.649405	1.21934	0.680329	-0.314419	-0.260153	-1.02493	1.85042	-0.77574	1.78453	0.54383	0.450176	-1.15371	0.438659	0.278465	-0.214532	0.491016	0.294106	-0.669882	-0.0893495	0.0825397	-0.447807	2.02517	-3.14152	1.20403	0.44151	0.621932	1.58593	1.32522	-0.129139	-0.283974	0.0147718	0.345699	-0.0893495	1.49678	-0.677293	-0.0794672	1.72033	-2.58001
	IFI6	-1.46613	0.781574	-0.727107	0.303747	0.727449	-0.865026	-0.746218	0.147871	-0.561134	6.17366	-2.00232	0.644989	-0.53059	-0.0286249	-0.468876	-1.326	0.577194	0.161684	0.246015	-0.380101	0.456689	-0.289838	-0.127666	-0.477586	-0.356469	-0.0559478	-0.316682	-0.657397	-0.654156	-1.01777	-0.696624	0.545965	-1.48727	0.913984	-0.102306	1.25062	0.169822	1.97081	-1.01881	-0.574377	-0.624148	-0.941542	-0.120906	0.00441367	-0.932633	-0.513458	-0.154152	-0.796435
	IFITM1	-0.775603	-0.440591	-1.49334	-1.75454	0.500921	-0.453917	0.0513226	-1.09973	-1.18866	5.31329	-1.89486	-0.0361851	-1.34078	-0.576488	-0.831329	-0.485317	0.673485	0.21855	0.117941	-0.743347	0.246121	-1.35437	-1.60941	0.163074	0.0428908	-0.994813	0.27851	-1.27941	-1.99756	-0.457717	-0.544584	0.27851	-3.31577	-0.340605	0.0165126	-0.873245	-0.68991	0.171756	-1.95713	-0.974244	-0.660966	-0.963897	0.158475	-0.538441	-0.588168	-1.35296	-0.0873489	-1.0898
	IGFBP4	-0.797422	-0.283058	-0.880565	-1.40482	-0.438666	-0.545675	2.84869	-0.144888	-1.82407	1.28426	-0.15515	1.47614	-0.221332	-0.386284	-0.481849	-1.08374	0.0516117	-0.924899	-0.801673	-1.53289	2.29786	-0.645106	-0.87456	-1.63648	-1.78553	0.345937	0.379728	-0.556224	-0.457352	-0.763185	-1.56618	0.0625307	-1.36482	-0.092451	-1.74303	0.396625	0.821175	-1.1088	-0.780184	-0.395771	1.73703	2.17587	0.821175	1.35287	-0.210582	-1.32369	-1.13475	-0.731899
	IGFBP6	0.481545	-1.75571	0.572462	-1.6628	-0.174192	-0.366536	1.2557	0.59937	-0.593425	-0.230241	-0.218196	-0.300886	0.0908169	1.17735	-0.431372	1.31298	-0.281436	-0.0881568	-0.499832	-0.819449	1.02049	0.0204012	-2.06491	-0.00893883	0.456841	0.847143	-0.182009	-0.34639	-2.57823	-0.662265	0.670037	-0.129738	-1.16878	-0.903303	0.198382	-1.44709	-0.852198	-0.497897	0.280825	-2.31152	0.759974	0.299458	0.332416	1.02049	0.708131	0.280825	0.525224	1.40741
	IGFBP7	0.157753	0.845205	-0.572929	0.40169	1.00744	0.496411	-0.128995	0.501905	0.513988	-0.248575	-0.974675	1.42459	0.466062	0.781478	-1.07058	-0.667417	1.4422	-1.9682	1.02303	-0.421147	-0.181442	-0.359143	0.225789	-0.0493265	0.754081	0.976743	0.186137	0.52653	0.538457	1.06545	-0.495908	0.740434	-0.867876	0.809753	0.436858	0.466062	0.609402	0.252494	0.577185	0.124456	1.4946	0.880917	-0.0922187	1.12609	0.705216	1.14984	1.01525	-1.21064
	IL18	-1.35561	-0.559443	-0.502071	0.442973	0.386207	-0.801651	-1.77447	0.0697841	0.865466	0.500738	-0.961353	-0.701105	-1.53329	-0.446052	-0.17411	0.540184	-0.508126	1.21609	-0.550645	-0.411546	-1.25316	-1.78097	-2.11392	0.480995	-0.318164	-0.0873798	-1.3732	0.293927	-0.165264	-1.62686	0.503942	-0.681383	0.569761	-2.63797	0.312111	-0.480092	-0.157457	0.797053	0.0451244	-1.90737	-2.0618	-0.0304862	-0.295313	-0.741059	-1.60124	-0.318164	0.209504	0.452888
	IL1RN	-1.37862	-0.995842	-1.39326	-0.926651	-0.858292	-1.37651	-1.09262	-1.16861	-1.21044	-0.529512	-0.994515	-1.19476	-0.926187	-1.18906	-0.312581	-1.19029	-1.0482	-0.967503	-1.10503	-0.771767	-1.17895	-1.26076	-1.22301	-1.14332	-0.483528	-0.940436	-0.730101	-1.21922	-0.886843	-1.28554	-0.968512	-0.50727	-1.04866	-0.891616	-0.993269	-0.817428	-1.09337	-0.922784	-0.816558	-1.21745	-1.1366	-1.31076	-0.799066	-0.822083	-0.423156	-0.983004	-1.10737	-1.06877
	INMT	-0.915689	-1.59689	-2.86693	-1.28901	-1.58481	-1.70435	-1.00844	-1.87127	-0.701552	-1.04674	0.219386	0.0107597	-1.42617	-1.16092	-0.922128	-0.0120084	-1.94159	0.665945	0.413339	0.0896225	-1.79069	-1.1881	-1.63873	-0.653676	0.188643	0.337362	-0.555994	-0.0594078	-0.116807	-1.94038	-0.834397	0.0852122	-0.698935	-0.989001	-0.127692	-0.0481522	-0.729811	-0.894618	0.402215	-2.51601	-1.2506	-1.01303	-0.303143	-0.938142	0.0826851	0.365186	-0.664066	1.05219
	INPP5E	0.739637	-1.19564	-0.119854	0.839151	1.07681	1.50187	-1.60725	0.801529	0.492953	-1.21728	1.69822	1.22639	1.1741	-0.66113	0.390509	-2.04799	0.529869	-1.73679	0.600801	-0.0745407	-0.679212	-0.129871	0.99622	-0.865759	0.672302	0.0214621	0.363668	1.66241	1.33225	-0.319034	-0.608954	-0.0797191	-2.02542	0.279978	-0.784431	0.780376	1.27092	-0.0348472	0.305278	0.199059	0.205909	-0.108957	0.105257	1.6703	-1.74816	0.684109	1.81385	1.06933
	IPO8	-1.25027	0.244797	0.51866	-1.7403	-1.2264	-0.986429	-1.62545	0.49469	-1.69769	1.75759	0.364844	-1.50446	0.519631	1.67483	0.228582	-1.18619	0.548243	0.977228	-1.32422	-0.0178928	0.869197	-1.27583	1.57664	-0.0890959	0.262532	0.283181	-1.1768	0.975751	-1.27842	1.35335	-1.47698	-1.44316	-1.67859	1.6961	0.291941	0.600917	0.60141	1.00284	0.0692441	0.418445	0.835021	1.0452	-1.12969	-1.29626	-1.41361	-1.73114	1.23588	0.39022
	IRAK2	1.668	3.29551	0.601223	2.89682	1.80272	0.365108	-0.707373	3.62895	1.57471	0.882892	1.93164	-0.131677	1.27125	0.720969	-1.40781	1.04349	1.34244	-1.56166	-0.392184	-0.66952	0.676096	3.22927	-0.642155	2.82226	0.995421	-0.62239	-0.650255	1.8846	1.33649	0.300912	1.49101	1.24255	1.13766	0.921102	1.48412	-0.0796237	-0.04083	1.42993	-0.110686	2.15458	-1.16884	-0.00553288	0.16868	-0.849806	0.284522	2.05781	0.309005	-2.2355
	IRF8	-2.50218	-2.05973	-1.61435	-1.48324	-1.26599	-1.68538	-0.385096	-0.510463	0.957534	-2.77031	-0.497755	-0.642885	-1.69777	-1.74331	1.14959	0.134826	-1.8124	0.590701	0.23284	-1.05428	-0.525702	-2.00282	1.83758	-3.1122	-0.606904	-1.30031	0.022655	-1.73876	-1.69288	-0.974892	0.112973	-0.641919	-2.38268	0.154244	-1.4647	-2.33171	-0.280373	-1.01867	-0.73402	-1.61262	-0.365913	-1.53847	-0.058237	-0.343328	-0.455222	-0.318621	-0.980312	-0.627772
	IRS1	1.98865	-0.467347	0.501198	0.796418	0.605115	1.52199	3.72038	0.786485	-0.546571	0.701307	-0.172388	2.9299	1.39748	0.763289	1.73633	0.711013	1.31646	-0.602384	0.00994938	0.324638	0.389513	-0.0233669	1.82762	0.406428	0.537447	1.5837	1.28334	0.0936189	0.678417	2.75608	0.416636	1.22322	-0.0856326	0.710174	0.641416	1.21887	1.66222	1.20659	1.6584	1.25725	2.8355	2.6663	-0.346594	2.55687	0.717523	-0.640265	2.34795	1.05496
	IRS2	1.88806	0.938304	1.16836	2.10961	2.1575	0.472782	2.03782	2.06353	-0.00265591	2.05948	0.963314	0.0540242	2.25162	0.466953	-2.3434	1.56568	1.95552	-0.435865	-1.84283	0.293194	1.36106	1.18127	2.0055	0.856567	-1.70221	0.931632	1.28109	0.429872	1.32718	0.579214	1.1204	0.21995	-0.608755	0.714283	1.1537	0.964691	0.317367	2.02183	0.281247	1.58263	1.49749	0.741866	0.669104	0.410446	0.111457	0.578135	-0.349965	-0.874918
	IRX3	2.18547	0.533873	1.25655	0.617075	0.231458	2.12722	3.5397	0.254811	1.16856	1.37375	-0.431495	1.43245	0.988497	1.79536	1.91377	0.999595	0.449462	0.891026	-0.0623166	0.194345	-1.29418	1.42882	-0.77188	1.41649	0.116493	0.64816	0.39513	0.941227	-0.511152	0.755138	0.268843	-0.54633	0.278439	0.271668	0.0228275	-0.292768	1.16538	-0.349221	0.151388	0.187546	-0.371205	0.830532	-0.691372	0.49522	1.77945	-0.185537	1.84981	1.92122
	IRX6	-2.42641	0.122151	1.30603	-1.41156	-1.32251	-0.837499	-0.696199	-1.84571	0.143785	-0.755635	1.14332	-2.4433	0.0259825	-0.800089	-0.026918	-1.69123	0.125459	-0.485309	0.43861	0.477431	0.184427	0.429958	-2.64866	-0.490693	-0.638567	-0.810252	-0.148615	-0.0467018	0.361765	-1.09599	0.162265	0.162415	-0.722482	0.774762	-1.24201	0.699171	-1.55814	0.114518	-0.207947	-1.17575	-0.832803	-1.76827	-0.0635471	-0.373831	0.613672	-1.31695	-1.54707	-0.547911
	ISG15	-0.589493	0.742991	-0.461989	0.363081	-0.692352	-0.32448	-0.927841	-0.683003	-0.524996	7.46083	-1.4144	-0.354034	0.144103	-0.888257	-0.359988	-0.917261	0.814622	0.657198	1.92817	0.132857	0.681254	-0.0196792	0.409158	0.575318	0.569309	-0.511763	-0.520881	-0.288628	0.0199542	-0.466011	-0.372093	0.860461	-1.91318	-0.142945	0.385964	0.773878	-0.135791	1.36362	-1.3621	-0.250435	-0.606305	0.130052	0.437602	0.1069	-0.62493	-0.546134	-0.823676	-0.651999
	ISOC1	0.71657	2.64742	0.441696	1.63611	0.6142	0.0237217	-0.898755	0.941149	2.55932	-0.127657	0.28339	0.00913455	-0.195504	-0.0955966	0.520594	1.77944	-0.492903	0.205892	1.60213	0.813748	-0.692047	-0.824207	0.923658	2.34798	1.86821	-0.482788	-0.630044	2.00153	0.640094	1.14481	0.840295	0.352198	0.855075	-0.844752	1.73347	0.368427	0.43386	2.15055	0.311717	0.0498893	0.141746	-0.00573719	0.85245	1.05374	0.762138	1.19483	1.5489	0.564808
	ITGAE	-1.6425	-0.512663	-0.253647	0.355244	-0.416281	-2.4534	-2.73998	-0.171735	0.578752	-1.05338	0.059556	-0.674801	-1.09875	-2.27714	-0.0293202	0.324346	-1.55967	-0.385218	0.620718	0.67933	-1.70342	-1.55268	-1.43608	1.16968	0.549582	-0.732146	-0.854639	0.128258	-0.867613	-1.7679	0.0509114	-0.897981	0.727213	-1.8895	1.50353	-0.17406	-0.351843	1.15584	0.00833753	-1.97273	-2.08843	-2.10073	0.179826	-0.762264	-0.270513	0.553105	-0.714018	-0.33008
	ITGAV	-0.424968	-1.14383	-2.14123	-1.27224	0.413445	-1.933	-1.40169	-1.09994	-0.843158	-1.38791	0.200762	0.0185032	0.25062	-0.283025	0.339494	-1.57825	-1.15278	-2.44786	-0.897865	-1.03882	-1.6501	-2.15289	1.68538	-1.35303	-1.39442	-0.0105721	-0.611909	-1.08663	-0.14837	-1.32277	-1.44147	0.126763	-1.43139	-0.565624	-0.599924	-0.540476	-0.156722	0.774617	0.501983	-0.44158	-0.152105	0.0576964	-1.61879	-0.104811	-1.54745	-1.11707	-0.446037	-2.15484
	ITGB1BP1	-2.05242	0.534925	-1.26233	-0.157786	-0.0610159	-1.62244	-2.98709	-0.957352	0.155478	-1.30987	0.567526	-1.68983	0.169884	-2.20519	-1.70581	-2.21622	0.930697	-0.421485	-0.18898	-1.08019	-2.34934	-0.959171	-1.09918	-0.408037	-0.576369	0.0399864	0.272542	-1.89176	0.771646	-1.40234	0.169421	-1.82974	0.156712	1.54412	-0.608577	0.650556	0.142674	0.954604	0.0504611	-3.62311	-0.85637	-0.387524	-1.07431	-1.44662	1.35878	0.408405	-0.294905	0.243322
	ITGB2	-1.40417	-1.18119	-1.94736	-2.05971	-1.03072	-1.89061	-1.62313	-1.64633	-1.2322	-1.38998	-1.72406	-1.05566	-1.16386	-1.3407	-0.513932	-1.26854	-1.12204	-1.65761	-1.60642	-1.38462	-2.03784	-1.54383	-1.17625	-2.54794	-0.349059	-1.41271	-1.30994	-2.39849	-2.46472	-2.53548	-1.30331	-0.00511312	-3.22579	-0.662719	-1.12366	-1.07684	-2.83495	-2.11928	-1.15592	-1.31298	-0.390483	-2.10855	-1.84049	-1.19667	-0.191114	-0.543522	-0.92453	-1.77805
	JAK1	1.98271	0.493513	1.09421	-0.730378	0.889552	1.21011	1.55505	0.680912	-0.716179	0.804651	0.536759	0.506502	1.42475	1.03927	0.116126	-0.52391	0.772863	-1.10268	-0.499134	0.00162067	-0.591211	0.22882	1.5852	-1.19082	-0.472397	0.534165	0.423449	0.393815	1.14444	0.35736	-0.328929	1.40042	-0.39906	2.51451	-0.82553	0.481605	1.48185	1.15348	0.451284	1.56186	1.22526	0.948185	-0.168851	0.58375	0.311337	-0.804475	1.08438	-0.852545
	JUN	-0.0760664	-1.77584	-3.05674	-1.51479	-0.368497	-1.84921	-1.72806	-1.26111	-0.483216	-0.932608	-0.0236818	-0.662318	0.641341	-1.65499	0.327781	-0.17464	-1.18273	-2.54621	0.447788	-0.829127	0.299337	-2.39435	3.19297	-1.16302	-0.0696918	-1.46704	-0.412829	-1.62478	0.490846	-1.37687	-0.778641	1.50148	-2.40861	-0.795329	-0.909061	-0.359386	-0.743667	-1.849	-1.12072	1.53466	-0.688166	1.06963	-1.31367	0.110413	-0.679144	-0.96162	0.228278	0.11203
	KANK2	1.55003	-0.418922	1.2371	-0.914932	0.677715	0.842345	0.699107	0.00686043	0.320348	-0.95971	0.73422	-0.358012	-0.715191	0.702744	-0.315928	-0.462251	-0.289349	-0.461328	0.511844	0.134242	-1.17742	1.59234	1.90657	-0.504225	-0.0597127	-0.296284	0.160646	0.0137807	1.62465	0.443328	0.158089	1.47586	-0.361918	1.87108	0.47116	0.506214	1.03135	0.352272	0.376663	1.5802	1.03007	0.375534	0.381036	0.394276	-0.168327	1.13562	1.74083	0.787518
	KCNB1	-2.21934	-2.79854	-2.03742	-1.61272	0.0304074	-2.4487	-2.04144	-0.707522	-1.49594	-1.82317	-1.29669	0.0675133	-2.03296	-1.24666	0.0334165	-2.3989	-0.115476	1.84558	-2.13724	-1.46474	-0.868289	0.405281	1.03119	-1.80747	-2.49524	0.784096	0.363848	-1.21461	-0.108299	-0.434747	0.434761	-0.830949	-1.96161	0.299078	-3.04798	-0.686099	0.186697	-0.511773	-0.614257	-1.24842	-0.434416	-1.48148	-0.478982	-0.973831	-0.931922	-1.89984	-1.1388	-0.450952
	KCTD10	-0.0685067	-0.308587	-1.94393	-0.815423	1.07094	-1.63928	-1.73329	-1.63378	-1.69998	-1.80826	-1.02572	-1.26303	0.301275	-1.1738	0.48409	-0.338779	-1.29166	-0.995203	-1.47811	1.72189	-0.848289	-1.13102	-1.82232	-1.42568	0.944489	0.610954	-1.03668	1.07803	0.23071	-1.41979	1.39924	-1.67042	0.151677	0.332897	-0.296107	-0.536164	-1.57336	-1.93751	0.208299	-0.19355	-1.69439	-1.76262	1.81275	-1.2056	-0.056314	-0.231283	-1.6126	-0.777019
	KCTD20	-0.755769	-1.957	-0.785028	-1.95948	0.359665	-0.82579	0.0992705	0.891661	-0.776814	0.258558	-0.69793	0.0569371	0.0761185	0.224718	0.181575	-2.18081	1.60488	0.811929	-1.97609	-0.447457	0.0285317	0.194978	0.322702	-2.3069	-2.60854	1.31829	0.0914738	0.494403	0.753494	-0.169026	-0.411969	-0.383918	-0.15013	0.85277	-2.14985	-0.0670216	0.421543	0.535824	-0.261635	-0.392313	-0.449199	-0.526709	-0.144635	-0.548463	-0.577536	-2.68251	0.68459	1.33087
	KIAA1598	-1.61044	-1.51	-2.26458	-3.07781	-0.642997	-2.13044	-1.6119	-2.28563	-1.24036	-2.71742	-0.48738	-1.07801	-1.69558	-0.911144	-0.804343	-1.87395	-2.25722	-2.29584	-1.15711	-1.09544	-1.74616	-2.3394	-0.643839	-2.32771	-2.03266	-0.955617	-0.745129	-1.80041	-0.864882	-3.08961	-1.25227	-0.149173	-2.53788	-0.911144	-1.70206	-1.39667	-1.93492	-1.68442	-0.555155	-2.42668	-1.08351	-1.32667	-2.1811	-1.48222	-0.905688	-1.55145	-2.40561	-2.90852
	KIF25	-0.0702553	0.542349	-0.341728	0.608703	0.639715	0.620094	-0.170532	-0.767374	0.734587	-0.423179	0.132909	-0.112236	0.415318	0.0473163	0.654216	0.905872	-0.245053	1.17987	1.50532	0.215764	0.620251	0.694083	2.18963	-1.53634	-0.204515	1.02358	0.277241	-1.06209	0.873254	-0.489188	0.167584	0.543947	1.24457	0.423462	0.600969	1.47889	-0.209489	0.582961	-0.0549053	0.582121	1.29521	0.163618	2.03473	0.563347	-0.211079	0.673658	0.212532	0.431026
	KLB	-1.55908	0.500286	-1.47482	-0.359816	0.133969	-1.71782	0.82805	0.262608	-0.563697	-0.947751	0.395012	0.589063	0.526215	0.902584	1.04105	-1.01879	0.568341	-0.568051	-0.16632	0.462516	0.721964	0.229804	0.536082	-0.514156	-0.0374073	0.929342	1.66434	1.12431	0.892874	0.751871	-1.18124	0.734953	0.93907	0.709142	-0.164015	-0.301416	1.42917	1.56693	1.12277	0.508271	0.40626	0.64858	-0.739158	0.544948	-0.345641	-0.123744	0.887158	0.898677
	KLF2	0.755938	0.144624	-0.49045	0.852156	-0.723664	-0.498469	-1.32354	-0.13876	1.40994	1.33921	-0.644214	-0.770157	0.381817	-0.488964	0.342709	1.13073	1.18706	-0.174185	1.35039	-0.814642	-0.992527	-1.1314	-1.47724	-0.772268	1.40994	-0.102441	0.220189	0.079832	-2.36892	-0.483132	0.349597	0.710689	-0.753189	-0.757447	-0.493535	-0.0738129	0.874397	-0.334136	0.555244	0.142856	-0.301392	1.26629	1.20157	0.774301	-0.236406	0.333285	1.96007	-0.506707
	KLF9	0.436319	0.36974	0.471772	0.489145	0.62987	-0.443724	1.23656	0.00644185	0.8457	-0.104214	0.232167	0.00413512	-0.25411	0.475815	-2.17923	2.40907	-0.313963	-0.607956	-0.613612	0.808628	0.81165	1.55871	-1.12203	0.892116	-0.89762	0.93575	1.56914	0.409708	-1.18831	0.905275	1.35736	-0.0272672	-1.30188	-0.84843	1.15267	0.10427	0.171729	-0.341374	0.721976	-0.919064	-0.051485	0.551799	-0.697042	0.0173445	-0.00345992	0.486437	0.141534	-1.92808
	KLHDC2	-0.411621	1.71679	-0.388629	0.826301	0.709204	-1.68143	-3.06184	0.452314	0.397774	-0.218228	1.3119	-0.810764	-0.924475	-0.163428	-0.0299984	0.763659	-1.67273	0.380535	0.588818	1.33966	-2.27406	-0.360359	-0.282082	1.34267	0.525188	-0.120952	-0.406329	0.757397	-0.871399	-0.456977	0.89973	0.385948	1.03882	-1.77373	1.26472	-0.0579382	0.105992	1.66352	0.228869	-0.651589	-0.682642	-0.656866	-0.594282	-0.121746	1.01852	1.48554	-0.409373	0.265281
	KLHDC8B	-2.02165	-1.35691	-1.6658	-1.80381	-1.4273	-0.638565	0.365242	-2.19285	0.84068	-1.53074	-0.626264	-0.672981	-1.64777	-1.28674	-0.448167	-2.17428	-2.03386	0.455905	-0.347686	0.155804	0.728218	-0.297942	0.995777	-1.64508	0.133141	-0.487495	-0.0630022	-0.909183	-2.05566	-0.0898254	0.776563	0.129456	0.113547	-0.350948	-1.22367	-2.23214	-0.617259	0.0709736	-0.11312	-1.60136	0.229823	-1.03581	-0.998899	0.0132462	-2.16936	-1.08474	-1.24301	-0.439046
	KLHL24	1.49372	1.94329	-0.16692	1.73142	0.654705	-0.271892	-1.92363	1.24792	1.10569	-0.249633	0.769445	-0.421565	-0.827997	-0.861494	-0.212189	1.5253	-0.767692	0.241868	1.32951	1.39835	-1.31159	-1.47401	-0.759298	2.01883	0.894869	-0.481111	-0.351821	1.19064	0.490927	-0.278422	1.31252	0.463339	1.62324	-1.13024	2.30883	-0.0301669	-0.188249	1.21745	0.544958	-0.623012	-1.32985	-0.991209	0.467077	-0.458465	-0.0821633	0.49033	0.79398	-0.391074
	KLHL30	-1.55472	-0.977517	-2.55918	-1.90506	-1.68096	-2.19007	-1.57875	-2.20326	-0.818281	-1.76902	-0.507001	-0.286006	-1.69747	-1.22256	-1.1845	-1.65546	-1.53423	-1.79516	-1.19686	0.295209	-0.211463	-1.29666	-0.529928	-1.30192	-0.815533	0.498912	-1.74979	-1.17551	-0.956838	-1.50539	-1.63898	-0.757574	-1.48944	-1.18368	-1.46442	0.401536	-1.84026	-1.10737	-0.536158	-1.47303	-0.289245	-1.42678	-0.238429	-0.147214	-0.0628964	-1.23659	-2.10628	-1.06228
	KPNB1	1.42856	2.10581	1.32612	1.28945	0.493254	0.568073	-1.18205	0.0182503	1.96152	-0.101235	1.51391	0.00416395	-0.190106	0.0425865	0.897583	1.11972	-1.13886	0.1402	1.50206	1.21893	-1.09982	-1.3515	-0.599366	1.71922	1.44885	-0.363067	-0.269301	1.01138	0.30534	-0.525369	0.0330623	0.0282718	0.827657	-0.741338	1.96849	0.194076	-0.116734	1.72615	0.792316	-1.53675	-0.213009	-0.609599	-0.363067	0.440824	0.585511	1.42272	0.703595	-0.243183
	KRT16	1.04545	-0.703596	-0.854278	-0.422783	-0.459062	-0.852196	0.139618	0.042612	-0.800813	1.57858	-0.59348	-0.60034	0.814117	-0.541052	0.454241	2.34548	-0.802675	-0.848108	-0.910527	-0.112728	-0.170051	-0.787648	-0.581967	1.18262	0.0367203	-0.787802	-0.979534	-0.538857	-0.558751	1.91709	0.495399	-0.369451	1.38289	-1.22796	-0.798922	-0.0960318	-1.34062	-0.311304	-0.360667	-0.595315	-0.833178	-0.634653	1.37414	0.527	-0.769935	-0.86999	0.511448	-0.485717
	LAMB2	-2.71998	-0.578565	-2.31663	-0.995852	-0.632673	-3.23933	-2.88123	-0.854951	-0.195569	0.796841	-1.13559	-1.09811	-0.83977	-2.63206	-1.75642	-0.590796	-0.720407	0.283194	-0.212003	-0.0558868	-0.714984	-0.351109	-1.98876	-0.597568	-0.81446	0.000293514	-0.194301	0.000272636	-1.36328	-2.46701	-0.470506	-1.31007	0.469639	-3.06919	-0.397813	0.489109	-0.215676	0.350846	-0.756286	-2.52637	-0.930823	-1.16868	-0.76175	-0.51223	-0.426633	-0.498085	-1.21282	0.00684004
	LAPTM5	-1.26099	-0.923987	-1.71737	-0.996447	-0.866638	-1.36167	-0.78776	-1.65654	-1.10574	-0.588657	-0.623136	-1.30295	-1.00484	-1.46505	-0.710407	-0.657758	-1.04814	-0.616281	-1.30008	-0.502951	-1.15442	-1.31315	-1.10268	-1.47857	-0.182948	-1.15442	-0.886196	-1.154	-1.32375	-1.64668	-1.01663	-0.617987	-0.678009	-0.890484	-1.03515	-0.531058	-1.80678	-1.76627	-1.22177	-1.49304	-0.653608	-1.34899	-0.464825	-1.20423	-0.273586	-0.75202	-0.568424	0.0864644
	LBP	-1.6391	-1.27095	-1.48493	-1.79993	-0.327861	-1.50332	-1.21208	-0.58073	-1.418	-1.62707	-1.11864	-0.259277	-1.49332	-1.17804	-1.27584	-1.66309	-1.76378	-0.834414	0.0329936	-1.0024	-0.772509	-1.0665	1.63407	-1.12003	-1.0527	-1.46143	-0.152354	-0.923601	0.457535	0.257262	0.305406	0.892504	-0.155551	-0.0952673	-0.680385	-0.769096	-0.0456046	-1.11724	-0.0329551	-1.70403	0.11896	-0.3397	-0.0599545	-0.643539	-0.682698	-0.82064	-1.23011	-0.756232
	LCP1	-1.94555	-0.885397	-2.4704	-1.93186	-0.737008	-1.85714	-1.97388	-1.97537	-1.30793	-1.23082	-1.56081	-1.66334	-1.54242	-2.19201	-0.968076	-1.39798	-1.84148	-1.43104	-1.69199	-1.20925	-1.96715	-1.98206	-1.68116	-1.86004	-0.944179	-1.42385	-1.21937	-2.22141	-2.16985	-2.58339	-1.27452	-0.514632	-3.0037	-1.33117	-1.14761	-1.21166	-2.53859	-1.69464	-0.81662	-1.72009	-0.940889	-1.67072	-1.28314	-1.76128	-0.694389	-0.783529	-0.894047	-1.11636
	LDHB	0.12402	1.36488	0.637076	1.55871	-0.280971	-1.4685	-1.73233	0.949016	1.43353	-0.285905	0.379003	0.0406025	0.175479	-0.736544	0.471891	1.90444	-1.76314	0.971068	0.966504	1.06475	-1.17236	-0.472904	-1.01015	1.72489	1.65284	-0.00642649	-0.112616	0.73731	-0.325184	0.0111751	0.604753	-0.480159	1.69551	-1.57661	2.31212	-0.0838193	0.0780761	1.97569	1.30049	-0.937347	-0.967851	-0.912011	0.715861	-0.406515	0.0283658	0.630634	0.352913	-0.406515
	LDLR	0.15986	-0.950039	-0.0403262	-0.256977	0.150348	2.55222	-1.16554	0.230211	0.227421	0.0378279	0.259816	-0.518651	-0.45337	0.907738	3.98505	0.919592	-0.126928	3.08321	2.38938	-0.267435	0.468286	-0.261901	4.08213	-0.0203821	2.06694	-0.422098	-0.376939	-0.294622	2.06814	2.19387	1.00687	-0.597656	0.340099	-0.317435	1.44341	0.0213655	-1.06518	-1.33576	0.372015	1.30081	3.81905	0.551353	1.01332	0.184839	-0.321297	-0.224558	2.02688	3.98444
	LEFTY2	-0.609626	-0.692591	0.127727	-0.611415	0.549372	-0.627524	-0.968487	-0.707232	-0.00879668	-0.0814082	0.286333	-0.931111	-0.588378	0.888123	0.379102	-1.34251	0.00385993	0.968178	-0.4856	2.00337	1.78844	0.268303	0.180081	1.97913	-0.282674	2.29361	-0.279837	0.844625	2.55996	0.616662	4.15664	0.544235	0.159256	0.61454	1.06297	0.902638	-0.412021	-0.0924491	-0.446567	3.17659	0.0934012	0.0472762	3.29462	1.02815	-0.269503	0.308034	-0.806937	0.4494
	LEP	-8.415	-2.0448	-3.95086	-4.1801	-2.38203	-5.27963	-2.65299	-3.53713	-1.61393	-3.71188	-0.69155	-1.48851	-1.89569	-3.83547	0.0827098	-4.88063	-2.32334	-1.95481	-0.795215	-0.0778049	-0.699565	-2.53494	-1.82903	-2.72604	-2.76229	-0.835463	-0.732848	-0.903037	-0.499883	-5.05147	-1.28137	-0.736533	-0.227136	-0.504934	-2.86562	-1.16299	-1.30395	-0.825104	0.438962	-4.29715	-1.6596	-3.29706	-0.735941	-0.940444	-0.496996	-1.40086	-1.5514	-1.55147
	LEPROT	-1.06662	-1.11568	-0.0231077	0.407586	0.763044	-0.0231077	-1.34605	0.771673	-0.165718	1.04956	-1.15123	0.721375	0.0786225	-0.0822091	0.378821	-0.00946996	0.542229	1.1492	-0.835021	-0.430861	-1.19158	-0.172771	-1.07032	1.07722	-0.888739	0.280936	-0.103351	0.683818	-0.642296	-1.07968	-0.177572	-2.36256	0.469467	-1.69257	0.417688	-0.177241	0.112096	0.608198	0.516069	-1.5395	-1.49519	0.0213992	0.819614	-0.0590609	0.95518	-0.685899	1.20315	1.30068
	LGALS12	-0.23832	1.66153	1.89911	1.70512	0.523289	1.88349	0.813162	2.17435	1.33039	0.657643	0.772647	1.3378	1.57224	1.3207	0.616416	0.813162	1.93251	2.14253	1.57723	-0.286087	1.14124	2.70027	1.25464	1.48054	1.1298	1.05045	1.93854	2.12404	-0.977419	2.06317	0.338794	0.154222	1.57224	0.116266	1.63207	1.5671	1.87444	0.587725	1.3889	2.13926	2.31281	1.18473	0.785287	1.03452	0.629513	1.73996	0.983424	1.8519
	LGALS3	-0.11841	2.07169	1.12286	0.85032	0.552306	-1.73169	-2.66291	1.90329	1.16067	-0.666483	0.266898	-0.929601	-1.52904	0.0175976	0.996926	1.10007	-0.997843	1.29378	0.713344	0.466368	-1.27974	-1.32002	-0.772903	1.51484	0.330139	-0.365998	-0.990072	0.819701	-0.575622	-0.836982	0.0389152	-0.893265	1.28841	-1.53553	2.48529	-0.606463	-0.245222	2.03639	0.337736	-1.42334	-1.3025	-1.36864	0.856352	-0.97364	0.282054	0.799942	0.901329	1.0144
	LHCGR	-2.32409	-0.910716	-2.07906	-1.13303	-2.17411	-2.1234	-1.67015	-2.15858	-1.55174	-0.724627	-1.54499	-1.27676	-2.15503	-1.39237	0.665354	-1.55359	-1.80372	-2.24405	-0.0829684	-0.0909411	-1.95302	-1.92848	-1.8079	-1.52382	-0.238127	-1.49187	-0.546847	-1.27603	-1.61821	-2.33316	-0.351034	-1.2162	-1.79409	0.485806	-2.17366	-0.443771	-1.63844	-1.31174	-0.581825	-2.15119	-1.81383	-1.92709	-0.561916	-0.826547	0.452612	-1.92054	-0.928516	-1.52294
	LIPA	-0.71471	-0.674549	-1.01083	-0.403346	-0.0103038	-0.241	-0.437588	-0.35159	-0.996417	-1.12792	-1.03261	-0.182806	-0.180607	0.000899719	-0.548722	-0.35159	-0.861867	-0.688986	-0.405278	-1.33827	0.0935374	-1.15362	-0.0103038	-0.553049	-0.205966	-1.00452	-0.507988	-0.845875	-0.326305	-0.22906	-0.750232	0.247533	-0.822137	-0.298882	-0.495255	-0.957962	-0.467671	-1.08206	-0.574574	-1.02483	0.245029	-0.174499	-1.40061	-0.39761	-0.417592	-0.775381	-0.38641	-0.99806
	LMCD1	-1.55673	-1.25322	-0.648436	0.636504	-0.720552	-2.62951	-0.89862	-1.49899	-0.0890127	-1.50557	1.48458	-0.680867	-1.14532	-1.84103	0.0745507	0.721849	-2.75102	0.995618	0.6657	1.1483	0.779237	0.0127061	-0.639296	-0.260598	-0.212025	-0.427559	-2.24142	0.047829	0.0733242	-1.43582	1.74465	-0.795934	0.809769	-1.38347	0.0986491	0.707315	-0.947536	-0.122919	0.551138	-3.42192	-3.04454	-1.30442	-0.390508	-0.0101895	-0.583955	1.80986	-0.321913	-1.1593
	LMOD3	-1.30856	-1.22931	-0.391019	0.779384	0.233423	0.251736	-1.97052	-0.0312941	0.911798	0.970917	-1.48923	-0.531432	-1.21165	-0.0916554	-0.0795346	0.442817	0.632972	2.44478	-1.22773	-0.975354	-1.13817	-1.15687	-0.410447	-0.627149	-0.533492	0.459511	-1.05039	0.821133	0.754623	-0.160339	0.699645	0.0442965	0.52073	-1.97283	-0.549833	-0.596226	0.315498	1.14353	-0.823075	-0.194111	-2.2955	0.474854	0.00937663	-0.906286	-1.94884	-1.28759	0.610105	1.60292
	LOX	-0.787248	-3.31841	-3.82576	-3.04592	-0.571708	-3.17987	0.477934	-2.69954	-1.73659	-1.18558	-1.77886	-1.61728	-1.37872	-0.780618	-1.5279	-3.36127	-1.97553	-3.41073	-1.75013	-1.47821	0.388617	-1.08139	-1.40183	-1.51189	-1.39127	-1.75499	-0.185473	-1.56506	-2.04181	-3.31008	-0.599608	0.133279	-1.67219	-0.190489	-2.33941	-1.21313	-2.12325	-1.23401	-1.31021	-2.51516	-0.394641	-1.49176	-2.80243	-1.2559	-1.71306	-2.28431	-2.13733	-1.53517
	LOXL4	-0.764942	-1.87217	-1.07103	-1.58647	-0.593168	-2.30476	-0.192805	-3.35932	-2.44907	-0.956319	-0.0304383	-1.31005	-0.88635	-1.04731	-0.70025	-1.23088	-1.13817	-1.07326	-0.855536	-0.269346	-0.295292	-1.96008	-2.14137	-0.624396	-0.728482	-1.29662	-0.172087	-0.68655	-1.06593	-1.97539	-0.169478	-1.35636	-0.22423	-0.633229	-2.37628	-1.38039	-1.75693	-1.59651	0.294462	-2.59262	-1.77737	-2.00587	-0.236528	-0.736236	-0.0352353	-0.919023	-1.14367	-0.200465
	LPIN1	2.03336	1.88764	2.59823	2.65036	1.70457	3.33954	0.89334	2.98503	2.36854	2.5268	0.845073	3.12426	2.25175	3.1579	2.19303	2.01518	1.10307	3.48057	2.30584	0.820249	1.43434	3.30794	2.60289	2.73417	2.20161	0.914336	0.473856	3.06466	1.89928	2.88535	1.56183	0.978745	1.64566	1.00768	2.32921	0.952271	1.77122	0.900744	0.493111	2.36854	2.53533	1.63605	1.60462	1.39344	1.23703	1.77791	1.62354	2.26707
	LPL	-0.254567	1.68974	0.675759	1.16115	0.315924	-0.0896609	-1.408	1.15685	2.15383	-0.30448	0.393871	0.675544	0.201268	0.870999	1.53614	1.77643	0.0471148	1.02399	0.778726	1.01153	0.218341	0.0809464	0.510662	0.770419	1.47649	0.228236	0.340888	1.02019	-0.471961	0.12573	0.72188	0.181627	1.21352	-0.614121	1.74221	0.113732	0.965666	1.72879	0.683595	-0.451888	-0.234948	-0.0324839	0.0631023	0.278538	0.488139	0.818632	0.655729	-0.153128
	LPXN	-0.633681	-0.303391	-1.48435	-0.898274	-0.522013	-1.05052	-1.0713	-1.13044	-0.109395	-1.20657	-0.970566	-0.751226	-1.15908	-1.51096	-0.952202	-0.361506	-0.895303	-1.35231	-0.704505	-0.548815	-1.3345	-1.80463	-1.24188	-0.0048239	-0.63057	-1.11127	-1.27878	-1.01666	-1.57131	-2.01858	-1.17419	0.154043	-1.46295	-1.90829	-0.569009	-0.778703	-1.29271	-1.36995	-0.720546	-1.58701	-0.66089	-1.07417	-1.50024	-0.997628	-0.431156	-0.174341	-1.20455	-1.85884
	LRIG1	1.07377	3.25234	1.11483	2.22881	1.25311	1.32985	-0.731314	2.1501	1.92058	0.261005	0.395185	0.734205	1.25293	1.83336	1.02226	2.65794	0.197536	0.770366	2.00925	1.88461	-0.0754348	2.41746	-0.340517	2.98146	2.38365	-0.273654	1.06257	2.49051	0.244369	1.37802	0.447314	0.979495	1.24073	-1.16051	3.26784	1.05305	1.83397	1.75774	0.683389	1.42373	-0.289279	0.892309	0.467771	1.0442	1.08983	1.08943	0.6922	0.461029
	LRRC32	-0.482637	-0.536589	-2.43269	0.676936	-0.277617	-2.04968	-2.20793	-1.10268	-0.248079	0.68482	-0.283641	-1.28106	-0.897218	-1.34734	0.310991	0.934618	-0.233255	0.410604	0.335681	-0.188241	-2.27535	-2.02905	-1.75278	0.405909	0.569143	-0.922032	-1.61241	-0.42391	-0.445358	-1.78371	-0.309819	-1.89943	-0.636876	-2.77126	-0.00527883	-1.4068	-1.08812	-1.34597	-0.328057	-1.5234	-0.91308	-1.95235	0.446943	-1.14394	-0.971907	-0.444514	-0.472706	-0.726795
	LRRFIP1	-0.982891	-1.80307	-0.539465	0.358792	-0.796508	-0.218236	-0.923477	-0.605655	1.05261	0.912593	-2.11162	-0.968568	-1.59151	-0.299785	-0.640117	1.12148	0.701206	2.748	-1.67119	-2.03143	-1.04134	-1.05934	-0.764759	-0.823748	-1.425	0.385639	-0.962472	-0.196782	0.331779	-0.488034	1.37373	-0.902988	-0.785983	-1.71893	-0.627695	-0.968568	0.379764	1.25595	-1.55801	-0.116272	-1.71893	-0.361307	0.15803	-0.798542	-1.86378	-2.02845	0.45866	1.28306
	LUM	0.336179	0.2262	-1.95376	-0.879185	-0.212222	-1.40602	-0.859417	0.454242	-0.247159	-2.05534	-0.431805	-0.130971	0.391879	0.09679	-0.611303	-0.372089	-0.600935	-2.53249	-0.467269	-0.0834825	-0.755461	-1.44421	-0.288892	-0.818674	0.0488402	-1.05188	-0.0882587	-1.68774	-1.14965	-1.30939	-0.1031	-0.350036	-0.916883	-0.733904	0.879985	-1.3374	-1.07069	-0.346736	-0.206003	-1.06713	0.417706	-0.732215	-1.45471	0.943141	0.625753	0.142223	0.174511	-1.06146
	LY6E	-1.02571	-0.205439	-0.628547	-0.785341	-0.140343	-0.981822	0.608373	-0.553675	-0.802728	5.90359	-0.718918	0.721241	0.017753	-0.74809	-1.2602	-1.13219	-0.313956	1.26583	0.118724	-0.534189	0.70331	-1.71206	-0.136706	-1.42894	-1.16889	0.508839	-0.388456	-1.41442	-1.15257	-0.798426	-0.932644	1.27594	-2.31539	-0.657901	-0.730955	0.0268107	0.805781	1.7805	-0.757977	-1.05293	-0.147757	0.368713	0.174071	0.86639	-0.816609	-1.0047	0.0408764	-0.201026
	LY86	-2.12173	0.32701	-1.93388	-1.11182	-0.815302	-1.68144	-2.22779	-1.18744	-1.39766	-0.781051	-1.57971	-0.62195	-1.6189	-2.13925	-1.09734	-1.899	-2.37806	-2.82819	-1.87563	-1.68289	-2.84663	-1.08367	-0.0955402	-1.09976	-0.178247	-0.772606	0.682285	-0.625987	-1.18707	-2.10001	-1.15016	0.102223	0.629092	-0.498599	-0.364824	-0.321988	-1.30915	-1.88895	-1.20896	-1.21678	-0.740092	-2.10709	-1.52648	-1.62801	0.572893	-0.665746	-0.0190388	-1.87918
	LY96	0.0529927	0.059115	-1.59182	-0.695528	-0.976703	-0.563432	-1.59881	-0.60974	-0.0976006	0.701687	-0.786393	-1.01322	-1.16801	-1.48732	-0.717812	0.361462	-1.83098	-1.31983	0.793425	-1.17502	-1.83707	-0.785759	-2.10053	-0.0483291	0.605519	-1.65529	-0.806273	-1.81946	-1.34231	-2.5058	-1.13309	-0.0364751	-1.18289	-1.72153	-0.102367	-1.38724	-2.27539	-1.02006	-0.682744	-1.33454	-0.412695	-1.42748	-1.02555	-0.698721	-0.390068	1.11562	-0.635602	-0.685912
	LYL1	-1.96469	-1.2982	-2.14399	-0.580432	-0.8247	-1.56312	-2.53187	-1.56641	-0.514	-0.602791	-1.16315	-0.772992	-0.516031	-0.77478	-0.533823	-0.683398	-0.849164	-0.402622	0.248754	-0.321257	-0.844331	-1.64223	-2.18616	-0.442407	1.3936	-0.581372	-1.33436	-1.33812	-1.49516	-2.15992	-0.120654	-0.941308	-0.242987	-1.27561	-1.1816	-0.749281	-1.20451	-0.91834	-0.225427	-1.94176	-0.606571	-1.68089	0.0061913	-0.411551	-1.01524	-0.103583	0.225922	0.458012
	LYN	-0.80592	-2.31179	-1.12465	-1.53797	0.188045	-1.45663	0.23163	-0.595083	-1.44181	-0.401079	-1.97484	-0.35117	-0.0599957	-0.0320923	-0.773912	-2.01652	-0.610088	0.477031	-1.99584	-0.504315	-0.120466	-1.97463	-0.409937	-1.0944	-2.26567	0.316018	-0.159253	-0.938265	-0.0832147	-1.86141	-1.11399	-1.07423	-1.6054	0.705005	-1.91932	-0.772507	-0.498816	-1.51532	-0.432941	-0.974163	0.168822	-1.75244	0.103088	-0.62599	-0.182772	-1.13697	0.0180366	0.218562
	LYVE1	1.22006	-0.089066	-2.00352	-0.401684	0.959665	-1.2649	0.734101	0.762164	0.0656581	0.123537	-0.0653261	0.670273	0.771128	-0.096975	-1.5422	0.79034	-1.8873	-1.16233	-0.388505	-1.20161	-1.02688	0.367906	-1.02324	-2.15433	-0.57752	-0.272542	-0.534369	-0.770799	-1.59795	-1.35324	0.654625	-1.39366	-1.65869	-1.13427	-0.198254	-0.395096	-2.19208	-0.481629	-0.0256022	0.269682	1.20428	-0.556783	-0.46899	1.00523	1.81636	0.863685	-0.141327	-0.531154
	LYZ	-0.978438	-1.36391	-1.39078	-1.21384	-0.664515	-1.34817	-1.38507	-0.595097	-1.13089	-0.748671	-1.48326	0.0993181	-0.403775	-1.28025	-0.941212	-0.704957	-0.187444	-1.42905	-0.620078	-1.20425	-0.79868	-1.51014	-0.401261	-1.40271	-0.973866	-0.756093	-1.3076	-1.20635	-1.30375	-1.58584	-1.19275	1.02459	-1.62133	-1.38473	-1.30436	-0.718889	-1.30037	-0.978953	-0.874699	-0.579735	0.0208825	-0.950773	-1.37147	-0.324102	0.355319	-0.36557	-0.144118	-1.31426
	MAFB	1.56041	-0.618621	0.877461	-0.825941	0.0062416	1.26733	0.824045	-0.666529	1.06289	-2.48266	0.525806	0.544831	0.121279	0.965873	-1.14973	-1.13364	-0.260801	-1.98345	-1.27601	-0.732368	-2.09105	0.096674	-1.29295	-1.93146	1.54635	-0.306864	0.471926	0.738591	-1.09967	2.79493	0.31023	0.781062	-0.950609	-0.193188	-1.57027	-1.93858	-0.167105	-1.04312	1.6359	0.957289	0.234201	0.393198	-1.71862	1.07602	0.152954	0.20737	2.30603	-0.977434
	MAGT1	-1.43253	-0.798286	-0.709108	0.099038	0.546864	0.294404	-1.45386	-0.236574	0.928256	1.44582	-1.19426	-1.00666	-1.39783	-0.570854	-0.445369	1.03299	0.804791	2.15937	-1.15718	-0.0438467	-0.997513	-0.982096	-0.970229	0.346748	-1.08812	-0.154256	-1.28863	0.0869164	0.537627	-0.869749	1.10834	-0.452068	0.194876	-1.94381	-0.260816	-0.420008	0.384234	1.18614	-0.766359	-1.16421	-1.7953	-0.0610509	0.220091	-0.524013	-1.01809	-0.0299794	0.906499	1.84574
	MAL2	-1.49062	0.225945	-1.05539	-0.0664121	-0.56504	-0.474309	-1.33179	-0.630324	-0.853047	-1.27949	-1.17886	0.0191352	-0.621056	-0.482465	-2.99711	-0.898234	-0.133969	-2.01795	0.57856	-0.333612	-0.787005	-0.86327	-0.052586	-0.518056	-0.428452	0.173604	-0.208989	0.313203	0.638612	-1.47961	0.228445	0.706197	-0.87929	1.47921	-1.04129	-1.80325	0.213266	1.10723	0.798056	0.474719	-0.562548	-1.12532	0.0891183	0.280609	-0.242594	0.0318853	-0.755929	-0.874214
	MAMDC2	1.19119	0.446886	-1.89407	0.183415	0.721786	-0.862105	-1.92059	0.419513	1.04266	-0.622465	0.527649	-0.249663	-0.338028	-0.422455	-0.801082	1.11465	-0.521768	-1.61327	0.268525	-0.843273	-1.53622	-1.17298	-0.535607	-0.507462	0.293231	-0.861777	-0.463456	0.17904	-0.987239	-2.28971	-0.0253962	-0.826579	-1.89532	-1.47013	0.609974	-0.802819	-1.06649	0.11898	-0.107291	-1.26354	1.04113	-0.878771	-1.41319	0.725328	1.38166	-0.0792957	-0.012822	-1.95379
	MAP2K2	-0.94798	-0.815161	0.18009	-0.669963	-1.11844	-0.164852	0.251924	-0.153643	-1.35835	0.0255941	0.61355	-0.430915	-1.10938	-0.340419	0.934984	0.123365	-0.00993195	0.907718	-0.334793	0.676318	0.256058	-0.828299	-0.841929	-0.63128	-1.19781	-0.322128	-0.215266	-0.899158	-0.782789	1.40336	-0.560699	-1.22696	1.19389	-1.3168	-0.644705	0.353492	0.00200414	-0.00421616	0.703511	0.241857	-0.302349	0.34718	0.372191	-0.450296	-0.53753	-0.384864	-0.758035	0.872254
	MAP3K6	-2.50796	-1.40013	-1.92947	-0.0538613	-1.53601	-1.88683	-1.92554	-1.151	0.524903	-0.61281	0.342931	-1.49235	-2.00763	-1.0382	-1.20374	0.710945	-1.91842	1.02916	0.0462613	1.08294	-0.288131	-0.0128543	-2.48901	1.69864	-0.0319764	0.207372	0.694478	-0.175256	-1.54581	-0.957649	0.455574	-1.18531	0.537543	-1.91302	0.946907	-0.829835	0.0376977	0.143618	-0.0454115	-2.74644	-1.4292	-1.44661	0.251869	-0.48958	-1.54409	1.52252	-1.30137	-0.0789708
	MAPK13	3.00804	-1.3681	2.05945	0.202556	-0.684232	1.45745	0.627255	1.11292	0.0355565	1.14383	-0.476219	0.585542	-0.905204	0.41363	-0.308532	-1.13119	-0.541595	-0.104124	-1.35963	-1.09471	-0.246335	0.128319	-0.352689	-0.00214083	0.72671	-0.785588	-0.837943	-0.861689	0.488419	1.23272	0.666107	-0.191643	-0.0717152	-0.585171	0.11967	-0.736118	-1.02898	-1.15978	-1.26109	1.19599	-0.379166	-0.332381	-0.418277	-0.993786	-0.695373	0.737439	-0.272096	-0.201924
	MAPK8IP1	-0.477121	-1.27693	-1.41472	1.27701	-0.779989	-1.27166	-0.913009	-1.03354	1.18431	-0.659687	-0.325173	0.905158	1.45025	-1.41243	-1.05872	-1.10238	1.42978	-0.840213	-0.80393	-0.261702	-0.688039	-0.811955	-0.0793526	-0.728737	-0.92659	1.36337	-0.79249	2.4274	1.37273	1.05646	0.827347	-1.43828	1.44279	-0.835424	-0.538642	-0.603437	1.70537	1.27753	-0.362776	1.59748	1.0129	-1.22456	-0.784767	1.00681	-0.88085	-0.64532	-1.01824	1.96782
	MARCO	-0.24972	-0.442511	-0.926949	-2.06086	-0.955357	-0.521258	-0.9873	0.901701	0.188205	-0.973787	-0.464639	-0.165245	0.365695	-0.193181	-1.16123	0.307888	-1.61254	0.060783	-0.930541	-0.966263	-1.15614	0.20008	-1.31275	-1.67424	-0.14292	-0.53874	-1.1841	-1.58123	-1.62441	-1.02189	-0.296074	-1.59432	-1.42197	-1.4942	-1.30109	-0.535473	-1.91348	-1.32142	0.179696	-1.49331	1.01203	-0.505109	0.133701	-0.584815	1.10845	0.631054	-2.05431	0.0710996
	MBD4	-0.662109	-1.08099	0.335372	1.05955	0.505881	0.0119571	-0.582291	-0.272717	0.927427	0.677598	-1.4118	-0.608438	-1.70077	0.0404593	0.338679	1.39395	0.43347	2.63311	-0.943563	-0.0698088	-1.30587	-1.09528	-1.26686	0.0875577	-0.593172	-0.389588	-1.18855	0.482445	0.460483	-0.743206	1.23837	-0.651546	0.885948	-1.79703	0.503296	-0.529372	-0.657956	0.958441	-0.728688	-1.29824	-1.64792	-1.17702	0.308555	-1.39539	-0.710406	-1.13258	0.842246	1.20424
	MDFIC	0.845024	-0.0382174	-0.226214	-0.347193	0.865988	-0.520923	0.351383	0.490939	-0.804498	0.0177661	-0.0110427	0.794754	1.80061	0.172671	0.25616	-0.715971	0.521807	-1.34258	-0.0536165	0.371002	-1.42754	-0.834779	1.72076	-0.623569	-0.183928	0.315031	0.533549	0.189254	0.6083	0.523624	0.0916507	1.01197	-0.342205	1.96187	-0.354956	0.501652	0.564816	0.810893	0.593277	1.96533	0.799887	0.699161	-0.114233	0.320573	1.13475	0.377183	1.23762	-0.893104
	MDH1	-1.52788	-0.421155	-1.77413	-0.55971	0.289637	-1.8654	-1.23137	-1.32011	-0.268771	-1.74829	0.340799	-0.194449	1.79366	0.142898	0.836973	-1.13743	-0.648515	-1.80094	-0.507937	0.178195	-0.579361	0.800914	1.29748	0.577586	0.1203	0.736203	-0.0853082	0.147437	0.495496	-0.881767	-0.744894	0.340799	-0.539049	1.0004	0.00419016	-0.394299	0.619438	-0.393766	0.868102	1.36456	-0.247638	-0.25797	-0.331818	0.809225	1.43199	0.550473	-0.677327	-0.394299
	ME1	-1.04273	0.89891	0.624547	1.43136	0.246574	-1.16368	-1.83249	1.88908	0.966284	-0.863075	0.60384	1.39458	-0.625801	0.722523	1.14122	0.997045	-1.34229	0.535657	0.736189	1.34025	-0.703794	0.14092	1.12359	2.46412	1.05628	0.0804666	0.685339	2.052	0.441261	2.54353	0.998548	0.041805	3.54839	-1.05757	3.01844	-0.181047	0.84088	1.99579	1.42651	0.739662	-0.0305966	0.041805	0.0729446	0.22208	0.480769	0.193993	0.0537813	-0.478783
	MEG3	0.717825	1.1364	1.55699	-0.0509181	0.49327	0.827564	1.29836	1.73561	0.323918	0.235054	0.335908	0.654904	0.872134	0.463495	-0.192492	-0.828556	0.613067	1.43424	0.0745855	0.010877	2.17732	0.528955	-0.161072	0.0880847	0.608628	0.913845	0.969133	0.808729	-0.898678	2.01155	-0.372096	-0.47916	0.718324	0.289159	1.6066	1.07974	0.404165	-0.0344418	0.122367	0.776575	1.73033	0.962984	0.798304	2.84928	0.725797	1.45395	0.280229	1.39407
	MESP1	0.249834	2.56846	1.53691	2.54391	0.0242395	1.06808	-0.995121	1.36541	0.883831	1.1318	0.874499	0.781233	0.507005	-0.0848353	0.320594	2.10677	0.287569	2.11736	0.245745	1.40083	0.99641	1.61748	-0.139182	2.32952	2.52571	1.02688	0.828023	1.79725	0.437052	1.98538	1.42249	-0.075523	1.78575	-1.39369	1.74501	1.39558	0.880746	1.52382	0.258349	0.863404	0.125232	0.87304	0.956347	1.09218	0.682279	1.89445	0.715845	1.01887
	METTL5	0.800894	1.31412	0.399308	-1.02261	0.590422	-0.128984	-1.01751	0.502755	1.51779	-0.918549	1.27302	0.55129	-0.682393	0.0402854	0.425958	-0.550941	-0.00214355	-1.53949	1.29149	0.248206	-1.06102	-0.244637	0.855731	-0.138926	-0.121525	0.366344	0.279812	1.05951	0.922544	-0.361816	0.0576443	0.539398	-0.157328	-0.488532	0.554297	0.373367	0.674084	1.59278	0.684792	-0.750576	0.246827	-1.58716	-0.584907	-0.202752	1.38329	0.595022	0.602637	-1.27111
	METTL7A	0.101008	2.04623	-0.276974	0.385548	-0.498765	-1.73449	-1.88603	0.928878	1.24638	-0.786087	0.851775	-0.512872	-0.715549	-1.19256	-0.0386396	1.16894	-1.33895	0.115076	0.714378	0.994683	-1.90808	-2.02855	-0.987383	0.926492	0.352375	-0.694474	-0.57731	1.45772	-0.357785	-1.44428	-0.422005	-0.0649563	1.41878	-0.888583	2.65549	-0.803091	-0.941051	1.30827	0.073077	-1.45762	-1.02276	-0.731999	-0.466288	-0.727483	0.601296	0.171129	-0.177099	-0.593683
	MFAP4	0.619261	-1.50505	-1.62601	-2.61765	-0.133138	-1.48761	-0.223511	-1.54203	-1.0992	-1.5218	-0.754243	-1.20524	-0.440952	-0.519587	-2.66427	0.441578	-0.102137	-3.3494	-0.900131	-1.20524	-0.758136	-0.56026	-1.89291	-0.903666	0.555893	-0.408674	-2.04908	-1.55789	-2.22858	-1.55234	-0.385046	0.441578	-2.52935	-2.08694	0.37106	-1.0992	-2.24592	-2.58801	-0.948889	-1.43451	-0.0137936	-1.13794	-2.12963	0.133229	0.464434	-0.739793	0.920221	-0.39258
	MFAP5	-1.00794	-1.95544	-2.70693	-2.342	-0.521786	-2.46223	-3.08911	-0.453086	-1.24753	-2.02762	-0.119721	-0.588162	-0.16109	-1.10597	-3.10731	0.343113	-0.98848	-2.71122	-1.44582	-1.77669	-1.02944	-0.892659	-2.15184	-1.43184	-0.0148612	-0.190968	-0.174573	-1.57948	-3.79659	-2.52695	0.168606	-1.79116	-1.69718	-3.35299	0.503053	-0.7513	-2.24226	-0.927506	-0.57475	-3.38851	0.0347483	-0.806291	-1.4929	0.637522	0.452449	-0.0232541	-0.82927	-0.491044
	MFSD1	-0.991174	0.988062	-2.64167	-0.267166	-0.0921714	-2.0638	-2.07969	-0.292727	0.596438	-1.33388	0.803041	-0.657769	-0.810425	-0.554659	-0.936429	0.161817	-1.13274	-1.5179	0.721498	-0.235654	-1.69524	-1.66485	-0.545837	0.292303	0.191615	-1.32615	-0.932575	-1.1846	-1.61043	-1.6735	-0.350498	-0.290764	-1.17378	-1.95512	0.816917	-0.269196	-0.283614	0.143228	-0.0932585	-1.87329	-0.893433	-0.588299	-1.28054	-0.536077	0.253208	0.490762	-0.433082	-1.21577
	MFSD11	-1.34225	-1.45424	-0.664683	0.403011	-0.0426487	-0.290357	-1.97574	-0.50784	1.4815	0.0535471	-1.2861	-0.967526	-1.29955	-0.128746	-0.116423	1.26755	0.602118	2.26044	-0.418076	0.675877	-1.85205	-0.59707	-0.332077	0.609602	-0.327416	-0.722518	-1.06787	0.287629	0.407503	-1.25691	1.58937	-0.442179	0.864634	-2.18507	-0.0798966	-1.00015	-0.130422	0.370221	-0.558553	-0.954915	-2.39076	-1.0198	-0.302934	-1.09164	-1.24909	0.261175	0.410315	1.34448
	MGC4172	-2.02988	-1.40434	-0.546545	-0.232669	-0.883761	-0.0855821	-2.15929	-0.475471	-0.605251	0.183012	-1.65165	1.36321	-1.19475	0.424746	0.542761	1.02721	-1.3927	0.982722	-0.672547	0.355942	0.912189	-0.801948	0.923233	0.844556	0.536099	0.212769	0.823325	0.434953	-1.24955	2.66643	0.592763	-0.356296	1.7129	-1.28499	0.542219	-0.111068	0.614349	-0.86767	-0.320908	1.72647	-0.056927	-0.37758	0.242683	-0.15647	-1.07085	-0.327359	-1.80086	0.389468
	MGMT	0.4286	1.99768	1.32082	0.601343	-1.02136	1.0881	-0.980925	0.190722	1.43172	0.797691	0.686552	-0.694584	-0.240076	-1.33779	-0.281409	1.64079	-0.351309	1.65204	1.30296	0.547646	-0.3543	-1.1234	-0.588412	2.16997	1.19663	-1.25548	-1.83761	1.23798	0.230846	0.262107	0.585524	-1.64753	1.36242	-1.41006	2.28311	-0.612872	0.148147	0.800508	0.0494667	-0.774411	-1.48522	-1.05794	0.679175	0.299946	0.589216	1.59828	0.00160188	0.0860107
	MGP	-0.490748	-0.847185	-3.27976	-2.0168	-1.36703	-1.53147	-0.442421	-0.622624	-1.21172	-2.73199	-0.293689	-0.4963	0.069283	-0.630863	-0.895342	-0.785982	-0.381052	-3.27815	-0.191046	-0.980285	-0.235867	-1.89319	-2.08617	-1.58862	-0.833427	-0.024049	-0.686979	-2.30509	-1.2415	-2.57004	-1.35327	0.877547	-1.7408	-0.101812	-0.665262	-0.759173	-0.936269	-1.64953	-0.520919	-2.43683	-0.773925	-0.185045	-1.72373	0.122548	0.000890106	0.30035	-0.176089	-1.0349
	MIF	-0.827935	-0.737292	-3.49971	0.150915	-1.17985	-3.01584	-1.23796	0.723624	-1.28371	-0.521791	-0.982706	-0.513753	-2.01511	-2.62895	-0.672408	0.269373	-3.08745	-0.680199	0.622247	-0.13332	-0.385803	-0.942274	-3.10084	1.8234	0.51875	-1.19505	-0.197141	-2.12396	-1.31612	-1.47136	-1.09668	-0.587058	-0.341839	-2.6497	1.3287	-0.438146	-2.0541	-1.54015	-0.0304691	-2.45192	-1.30001	-0.846073	-0.112932	-1.11012	0.141179	0.832157	-1.25468	0.0408465
	MMD	-4.06879	0.467769	-0.407173	-0.226374	0.390856	-0.341644	-1.48706	-0.959595	0.978585	-1.12286	0.659851	0.483598	1.1587	0.295278	1.16271	-1.31077	0.0681128	-1.07771	0.778979	0.723297	0.696459	0.527856	0.659851	-0.689889	0.208376	0.415598	0.687429	0.514213	0.423722	-1.51345	0.348643	0.770152	-0.678135	0.633807	-0.0187976	-0.246404	0.500997	0.737441	0.518778	0.170462	0.126692	0.44932	-0.465142	0.563206	0.235999	-0.120885	-0.872753	-1.50276
	MMP7	-0.918605	-0.991606	-1.19249	-1.09149	-0.662676	-0.898505	-1.10884	-0.831839	-0.709846	-0.937752	-0.914426	-0.977969	-0.964036	-0.966658	-0.111527	-0.948835	-0.780942	-1.20661	-0.857458	-0.725361	-0.98884	-0.933133	-0.987953	-1.11773	-0.755638	-1.0636	-0.536017	-1.12109	-1.01419	-1.3017	-0.627083	-0.457195	-0.962819	-0.909415	-0.92787	-0.946796	-0.643128	-1.1279	-0.535604	-1.32339	-1.33121	0.187589	-1.03717	-1.04289	-0.801016	-0.747986	-0.85283	-0.887962
	MMP9	-2.15049	-1.75747	-2.09314	-2.29186	-1.52435	-1.641	-1.39671	-1.97548	-1.33541	-1.00578	-1.04443	-1.75288	-1.75243	-1.95197	0.385927	-2.15107	-1.68974	-1.5433	-1.8692	-1.00787	-1.90001	-1.64456	-1.99833	-2.21476	-1.02807	-1.8558	-0.607112	-1.81516	-1.8932	-2.38361	-0.802186	-0.0494034	-2.08542	-1.63027	-1.93648	-0.782989	-2.17576	-1.67092	-0.987231	-2.19804	-1.4966	-1.85988	-1.85712	-1.79779	-0.721486	-1.22693	-1.6691	-1.22158
	MMRN1	2.38026	-0.72014	2.36089	1.43512	0.166781	2.20049	0.238208	1.73009	0.676955	-0.128364	1.41992	0.548381	1.43726	1.10488	-0.514104	1.80391	2.21286	0.18167	-0.610055	0.328629	-1.3561	0.0312324	-1.5828	-0.285762	2.26932	1.19408	-1.36949	0.958683	1.4935	0.811143	0.356435	1.61769	-1.14149	0.0404365	1.0701	1.83496	0.402626	0.678326	0.0127146	-0.958828	0.935739	0.700971	-0.650635	0.118419	-0.520818	1.37804	1.83961	1.63917
	MOCS1	2.83545	3.17891	2.95929	3.478	1.97081	2.64666	1.56623	3.1927	1.65135	3.89358	1.66328	0.782363	2.12535	1.33492	0.729513	1.87037	1.22064	2.43624	1.84719	0.129767	1.12205	2.81586	0.109233	2.14505	1.59238	0.536124	0.590005	1.86978	0.853939	2.24328	0.424937	0.375554	2.82902	0.264679	1.76794	1.29823	1.30919	1.59033	1.48967	1.65197	0.423472	1.45867	0.878585	0.719498	1.94884	2.19448	1.34351	2.4872
	MORF4L2	1.86034	-0.625674	0.352334	-0.659898	0.652922	0.173103	1.84374	-0.194634	-0.254798	-0.525176	-0.0720263	0.370257	1.10605	0.596397	0.509736	-0.464726	0.0763085	-1.59765	-0.162779	-0.134452	-0.386679	-0.555074	1.37474	-0.788574	-0.32013	0.337985	0.26347	-0.325452	0.87911	1.00204	-0.19303	1.44006	-0.811149	2.38958	-0.0033861	0.107857	0.858005	0.697557	0.974581	1.38586	0.835245	1.19645	-0.460004	0.31437	0.358666	0.162554	0.657474	-0.861568
	MPDZ	0.994345	1.24201	2.69271	0.962086	2.25512	4.07299	1.55608	3.42408	1.66176	3.4286	-0.444229	3.23516	2.48333	1.461	1.14802	0.628588	2.28662	2.88823	-0.394074	2.29902	0.737905	2.58618	1.44093	1.41448	0.838152	2.02697	0.793514	2.1333	1.37231	2.99632	1.45088	-0.73488	1.81641	0.654988	0.565994	1.53268	2.22966	1.87619	1.20151	1.50816	1.55469	0.920967	1.19883	2.01544	0.810281	-0.467838	3.25464	2.96791
	MRAP	-1.53283	-0.676567	-2.23043	0.973489	-1.01812	-2.30881	-2.64352	-0.0461714	-1.18708	-0.158233	-1.86241	-0.31421	-0.323656	-0.770106	0.410024	-0.512101	-0.333211	0.219685	-0.0389638	-1.4069	-0.0145445	-0.401114	1.85751	-0.683456	-0.437895	0.0218547	0.441507	-0.989105	0.619091	1.3769	-0.736066	0.63268	-0.0383826	-0.325517	0.0971457	-0.742868	-0.594784	-1.84644	-0.392448	2.07394	-1.00186	-1.37408	1.07268	-2.141	-1.10001	-1.81322	-1.25415	-0.2065
	MRPL15	-0.692773	0.585354	-0.623519	1.39019	-0.593746	-1.98486	-2.30933	0.680118	1.31321	-0.113293	0.227759	-1.0453	-0.931453	-0.463733	0.405825	1.54116	-0.506321	0.649582	0.934149	1.02581	-0.682773	-0.605997	-0.92966	1.3648	0.846949	-0.538858	-1.06522	1.34569	-0.460682	-1.00914	0.443813	-0.204354	1.33029	-1.54292	2.1674	-0.0615485	-0.850998	1.74156	0.814317	-0.935697	-1.30001	-1.54209	0.515224	-0.630168	0.167836	0.968187	-0.466352	0.0226874
	MS4A6A	-0.836198	-0.229959	-3.2299	-2.26571	-0.355345	-2.61544	-1.2249	-0.693743	-0.284709	-0.922185	-1.2719	-0.595103	-1.22397	-1.5324	-2.18304	-1.01987	-1.22437	-2.42737	-0.855599	-2.13429	-2.25769	-1.12964	-0.622846	-2.95465	-0.62014	-1.31313	-0.277247	-1.72926	-2.79409	-3.55049	-0.745298	-0.422318	-3.61255	-0.153388	-1.14282	-1.16179	-2.73608	-1.06785	0.146273	-1.49108	0.348581	-2.06879	-1.48858	0.0361224	0.98862	0.0273387	-0.889935	-1.72148
	MS4A6E	-0.733583	-0.703531	-0.523803	-0.51163	-0.191129	-0.714606	-0.719535	-0.604278	-0.700661	-0.791695	-0.530328	-0.676308	-0.520246	-0.715649	-0.903027	-0.281668	-0.6272	-0.59389	-0.443757	-0.810811	-0.646731	-0.852943	-0.892053	-0.641893	-0.36279	-0.80664	-0.99868	-0.775545	-1.02325	-1.0058	-0.688633	-0.0141856	-0.45997	-0.720625	-0.61467	-0.476281	-0.912192	-0.650777	-1.01737	-0.485468	-0.631572	-0.537933	-0.724547	-0.821567	-0.433557	-0.69964	-0.845535	-0.991709
	MS4A7	-1.31253	-1.21267	-2.71785	-2.18716	-0.195845	-2.77145	-1.02221	0.0476738	0.471467	-0.990118	-0.732541	-1.02062	-1.16205	-1.21739	-1.61321	-1.34773	-0.899984	-2.29743	-0.608175	-1.55682	-1.79208	-1.56345	-0.478935	-2.51867	-1.7585	-0.631621	-0.68128	-1.8892	-2.00604	-3.76011	-2.27836	-1.70496	-2.71767	-0.309616	-1.74237	-1.95978	-2.02891	-0.197208	0.152363	-1.00563	-0.762863	-1.58033	-1.45557	-0.968276	0.186423	-0.803522	0.542117	-2.04112
	MSC	-1.51097	-1.71762	-2.29798	-1.96845	-1.89619	-1.88455	-1.20741	-1.8676	-1.8065	-1.38566	-0.778683	-1.15497	-1.19378	-1.0116	0.163138	-2.22756	-1.40559	-1.46424	-1.12828	-1.64079	-1.40185	-1.78972	-0.169266	-2.23882	-2.13016	-1.53397	-1.24478	-1.66518	-0.945391	-1.99667	-1.10114	-0.865458	-1.61333	-0.856673	-1.90243	-1.73124	-1.22994	-1.90252	-0.000825536	-2.30615	-1.43875	-1.73549	-0.83424	-1.43541	-1.5112	-2.33702	-1.26518	-1.66586
	MT1G	-1.37064	0.273928	-1.00127	0.00208413	-0.054239	-0.443491	-0.358084	-1.3191	-0.977288	0.12514	-1.45373	-0.657099	-1.20974	-0.243325	-1.17791	-0.306025	-1.3892	-0.926598	-0.153331	-0.820032	-0.945531	-0.375499	-1.49926	-0.174283	-0.883432	-0.215849	0.116465	0.41785	-0.333313	-1.36129	-1.0357	-1.16763	-1.08968	-0.822235	-0.294813	-0.724349	-0.592801	-0.627694	-1.05082	-1.26488	-1.34487	-0.684986	1.70865	-0.805335	-0.696761	-1.05075	-0.526585	-1.16939
	MT1X	0.867512	-0.287269	0.231072	-0.170601	0.687181	0.3965	1.78867	-0.643808	0.867512	-0.73597	0.499106	-0.765205	-0.223809	-1.07043	-0.651282	-1.28749	-0.915773	-1.87621	0.263274	0.798532	-0.0310554	0.549869	0.579903	-0.310766	-3.08531	-0.258099	1.04865	1.88771	0.188408	-1.56603	-0.651282	0.188408	-0.328278	1.21868	-1.05681	0.131907	0.708988	-0.167917	-0.0850568	-2.58311	-0.0310554	0.244516	-0.56384	-0.258099	0.341018	0.0408181	-0.8108	-0.85625
	MT2A	-0.0703053	0.0179005	-1.7828	-0.181663	-0.0221356	-0.969537	1.41032	-0.347965	-0.847386	2.11288	-1.35985	-1.09056	-0.0326867	-0.064852	-1.23814	-1.8583	1.04798	-1.08253	-0.322531	-1.83206	0.196669	-0.552974	-0.646659	-1.12356	-2.28522	-0.627355	-0.0754456	-0.118439	0.10806	-1.11671	-1.5153	0.213305	-1.6458	0.522647	-1.93907	-1.02395	0.00476178	-1.11671	-1.16014	0.0584075	0.0916625	-0.377916	0.332119	0.0424604	-1.02022	-1.18788	-0.522155	-1.09478
	MTMR12	0.417235	-0.0555481	-0.223037	-0.294832	0.653338	-0.998762	0.242162	-0.120214	-0.732586	-0.506108	-0.0668831	-0.323335	1.3891	0.136957	0.983098	-0.685945	0.828124	-1.9838	0.0777415	-0.759487	0.152814	0.715514	1.16968	-1.84312	-1.04946	-0.927876	0.421099	-1.40346	0.386559	-0.197111	-1.63289	1.17722	-0.698445	2.04934	-1.35743	0.171907	0.405567	-0.118201	0.0221599	1.13783	0.98886	0.155274	-0.975699	-0.00114067	0.374346	-0.626514	-1.07485	-1.74128
	MTPN	0.411542	1.30003	-1.35291	0.644537	0.74216	-1.32147	-2.83894	-0.609455	1.64227	-0.448558	0.972841	-1.26768	-1.40144	-0.409497	0.75776	1.27392	-1.56823	0.0846539	1.56771	1.19504	-1.93731	-1.53187	-0.886684	0.670067	0.81581	-0.297781	-0.423665	1.13896	-0.199839	-1.17391	-0.213677	-0.0120711	1.33378	-1.7749	1.93942	-0.345914	-0.263071	1.37449	0.15405	-0.582642	-0.66421	-0.895856	-0.267268	-0.551074	0.233823	0.0239446	-0.054045	0.227788
	MUCL1	-0.323315	-0.333839	-0.433156	-0.547818	-0.300112	-0.368395	-0.247699	-0.330441	3.30726	-0.382921	-0.11923	-0.236937	-0.0829954	-0.369941	-0.411884	-0.0990517	-0.294702	-0.351559	-0.218227	-0.352897	-0.136392	-0.195304	-0.109893	-0.3954	-0.255462	-0.24646	-0.223375	-0.352195	-0.0600487	-0.297641	-0.341272	-0.249002	-0.437712	-0.269415	-0.219552	-0.232943	-0.247802	-0.488592	-0.190184	-0.350104	-0.0399693	5.18738	-0.360153	-0.225362	-0.427602	3.31645	-0.192873	-0.0306656
	MUSTN1	1.40922	0.676848	0.35901	0.471905	-0.136284	0.237851	-0.34249	-0.193881	-0.424437	0.299845	0.0562238	0.236912	0.213808	0.141213	-0.701798	0.640378	1.6079	0.366023	-0.0568756	-0.945912	-1.04767	0.014662	-1.79989	-0.697838	0.116836	1.86715	-1.15407	0.413209	1.39213	-0.368639	-0.581205	-0.183998	-1.17098	-0.0202175	0.712662	0.426839	0.434149	-0.690403	-1.00158	-1.60896	-0.989513	0.124045	-0.296147	-0.356976	-0.572092	0.397077	1.10865	2.12922
	MX1	-0.302132	-0.755072	-0.0606775	-0.898112	1.09864	0.29224	-0.00382659	-1.1138	-0.85507	5.28479	-0.874956	0.197443	-0.465776	-0.921421	-0.474428	-1.72246	0.41042	0.140562	1.18369	0.314217	0.706714	-0.704992	-0.316536	-0.324847	0.762101	-0.113976	-0.245789	-0.644303	-0.829652	-1.14657	-0.271967	1.28745	-2.02297	-0.75286	-0.509759	0.0786421	0.459211	1.52751	-1.6508	-0.252209	-0.765632	-0.448094	-0.0129012	0.367127	-1.14768	-1.33365	0.682555	-1.90632
	MX2	-0.0255096	-0.698316	-0.837216	-0.956909	0.429323	0.134377	0.686665	-0.761362	-0.762909	6.9027	-1.11082	0.116636	-0.4728	-0.803572	-0.709551	-1.13618	-0.31714	-0.173465	0.250911	-0.13384	0.876394	-0.88799	-0.481785	-0.456366	-0.0685232	-0.785322	0.0115174	-1.21734	-1.38742	-0.343023	-0.818207	0.257508	-1.69482	-0.536985	-0.517938	0.111211	-0.975554	0.519456	-1.52296	-1.27832	-0.523539	-0.871078	0.212288	0.396248	-0.854732	-0.959169	0.105795	-0.564163
	MXRA5	-2.5278	-1.42942	-2.42815	-1.59065	-1.45703	-2.21911	-2.31317	-1.77025	-0.975799	-3.06721	-1.42602	-0.276932	-1.71645	-0.739292	-1.43536	-2.69195	-1.18649	-0.713719	-0.92808	-1.1052	0.140353	-1.51468	-1.24967	-1.77821	-1.26189	-0.511226	-0.96058	-0.921992	-1.40566	-1.97437	-0.525553	0.414179	-1.58166	-1.03416	-1.27045	-0.465224	-1.25403	-2.21047	-0.958173	-2.13715	-0.0233315	-0.977328	-1.4104	-0.479261	-1.74767	-0.50098	-1.84649	-1.3131
	MYEOV	-1.52411	-0.818483	-1.77586	-1.06885	-1.28927	-1.30678	-1.70962	-2.33237	-0.727227	-0.630602	-0.228299	0.645428	-1.0313	-0.852886	-0.242067	-1.04629	-0.486434	-1.49447	0.127964	-1.04687	-0.233523	0.688089	1.88756	-1.44252	-1.04937	0.833948	0.200301	-0.216503	-0.124202	-0.802861	0.633046	0.223533	-0.175792	-0.000383064	-1.35633	-1.68458	-0.588344	-1.88838	-0.0667412	1.7973	0.654754	-1.0029	-0.684967	-0.544005	-0.433702	-0.931167	-0.308345	-1.12836
	MYH11	1.91302	0.979553	0.917096	0.977712	0.566088	1.16507	-0.101033	0.73636	0.010512	-0.0629829	1.37104	1.51191	0.260221	0.564933	-0.0190276	0.631885	2.0141	0.601049	-0.174342	-0.623122	-0.891295	-0.103173	-1.18084	0.223969	0.725838	1.76529	-1.98101	1.34901	2.03557	0.622323	-0.687986	1.4464	-0.647299	0.898464	0.94304	1.1962	1.33861	0.0978411	-0.499323	-0.106068	-0.543165	1.12982	-0.0146096	-0.0310169	-0.370585	0.0291667	1.68074	1.30355
	MYOC	-0.0239991	1.0582	0.421028	-0.0470914	-0.427273	0.816231	-0.315314	1.36159	-0.0456432	-0.589007	1.9263	1.11232	1.64717	-0.266503	-0.13754	0.577394	-0.97532	0.477186	1.59521	2.23926	-0.797185	1.29987	-1.61834	-1.15749	0.682561	2.28292	-0.649697	2.26392	0.105299	-0.993662	-0.236831	0.193485	0.216397	0.969056	0.264514	1.59167	1.57227	0.746008	-0.251074	-1.11349	0.49885	-0.0266454	-0.832706	1.80674	0.591893	1.40544	-1.02173	-0.246614
	MYOM1	-2.03564	-0.7052	1.5731	-1.00064	-0.843177	0.951748	-0.0209136	-0.437208	0.773669	-1.50359	0.919528	-0.876542	0.432782	-0.442137	0.288525	1.03728	0.731073	1.20003	0.481998	1.4461	1.91149	2.15933	0.708067	0.666158	0.878295	0.673807	1.37224	-0.0664455	0.0397435	0.456875	1.68331	1.18179	1.8899	0.72729	0.156211	-0.0269044	0.825605	0.27325	0.0458941	0.761959	0.360301	-0.432037	1.54039	-0.306424	0.612671	0.613273	-0.584544	1.20003
	NAALAD2	3.06257	1.08735	2.38797	2.48711	1.72521	3.51241	2.2902	2.20221	2.13617	3.38936	1.52735	2.34967	2.38633	0.953177	0.662451	2.46783	2.1817	1.95777	0.212231	0.981571	2.99896	2.77372	2.37645	2.12112	2.04171	1.29565	1.92558	1.88353	2.22797	3.19668	1.6161	1.17728	3.30415	0.839115	2.97515	1.93328	1.70841	2.41579	0.948	2.59133	1.90692	2.15405	1.49715	2.48172	0.753262	1.51396	2.5491	2.38547
	NARS	-0.790646	1.06381	-1.4974	0.286259	-0.256891	-2.13719	-2.00052	-0.118449	0.976054	-0.470054	0.680029	-1.08296	-1.91639	-1.13603	0.936282	0.926403	-1.61663	0.748355	0.762886	1.27046	-1.6845	-2.59927	-0.812421	0.717244	-0.220379	-0.962775	-0.311938	0.758536	-0.707031	-2.12443	0.0749291	-0.378733	1.01787	-2.14972	1.33974	-0.317815	-0.862484	0.834669	0.246536	-1.49525	-1.61328	-1.00712	0.0534428	-0.842503	-0.485261	-0.289096	0.118598	0.127158
	NDUFA12	1.70543	0.788433	1.2222	0.945679	0.543246	0.720219	0.462061	1.01981	0.40988	-0.650463	0.064752	1.03429	1.4202	1.15815	0.941124	0.25057	0.945679	-0.870409	1.15815	-0.449425	0.083392	1.07298	1.69238	0.753861	0.398415	-0.0290078	0.441449	1.17696	1.39646	1.50939	-0.163582	1.40835	-0.367766	1.77575	0.591938	-0.0566894	0.952667	0.144023	0.0358438	1.95531	1.16203	0.897262	-0.313143	0.404011	1.00667	0.970172	0.717904	-0.998739
	NDUFA4	1.15761	2.18657	1.40397	1.53395	0.742814	0.91892	-2.13648	1.99461	1.52456	0.240969	1.01984	1.47862	0.130145	0.429062	0.972614	1.27996	0.997618	1.23947	1.54305	0.997618	-0.2766	0.846465	-0.287809	1.00505	1.50537	0.749876	0.599772	1.79261	0.377845	1.04918	-0.00352288	0.371513	1.82585	-0.524038	2.18368	0.284416	0.900721	1.703	0.86541	0.487544	-0.0791908	0.474436	-0.189332	0.340573	0.551616	0.632952	0.900721	1.03574
	NDUFAB1	0.0834968	1.68153	-0.244666	0.897268	-0.245932	-0.968695	-2.49408	1.13358	1.62949	0.430994	0.666484	-0.275383	-0.686218	-0.544921	1.45689	1.18789	-1.78506	1.37242	1.66397	1.6154	-2.09417	-1.44616	-0.458332	1.55627	0.878774	-0.0835241	-0.645576	1.21041	-0.567173	0.290483	-0.243069	-0.32765	2.13208	-2.17638	2.135	-0.269542	0.581698	1.63402	0.612972	-1.01305	-1.30418	-0.785322	-0.235453	-0.371112	-0.00852641	0.48067	0.193927	1.24301
	NDUFB10	-0.583006	1.42127	-1.32136e-05	1.50766	-0.730583	-0.912766	-2.68945	0.738973	0.968289	0.542654	0.0683061	-0.492017	-0.915126	-1.07557	0.496911	1.60283	-1.27711	1.22699	0.453588	0.846726	-0.994021	0.256857	-1.45289	1.59284	1.22482	-0.433254	-0.581649	1.57096	-1.01552	0.00740717	-0.166891	-1.2688	1.82754	-1.59551	2.0521	0.214189	0.272876	1.03955	0.867584	-1.9317	-1.55379	-0.900215	0.676081	-0.49054	0.0277599	0.847718	-0.480588	0.849705
	NDUFB5	2.28839	1.32901	2.07928	1.58156	1.29013	2.94633	0.979696	1.42768	1.69865	0.388041	0.158816	1.37883	1.8294	1.80682	1.25454	0.908681	1.16504	0.165908	1.58156	0.740239	0.997992	2.1583	2.26434	1.64512	1.68829	0.27099	1.10074	1.40577	1.18348	2.2193	0.964369	1.02582	0.659573	1.60291	1.37883	0.374082	1.43803	1.56604	0.723542	2.63592	1.67766	1.41757	0.158816	1.16504	0.772066	0.823843	1.25058	-0.0806677
	NEK6	-2.85203	-1.98109	-2.53865	-3.69084	-1.46123	-2.39058	-2.12542	-2.85772	-1.87651	-2.578	-1.24528	-1.51554	-1.81144	-2.23684	-0.275181	-2.80389	-0.950361	-0.885281	-1.19426	-0.701315	-0.361174	-1.2899	-0.441589	-1.54168	-1.68079	-0.373494	-0.415504	-1.77619	-1.53655	-2.00266	-1.26114	-1.01336	-0.881256	-1.33155	-1.88489	-1.22437	-1.50746	-1.93344	-0.534564	-1.68244	-1.68024	-2.15728	0.425912	-1.8156	-0.927394	-1.616	-2.79559	-1.07439
	NKG7	-0.442721	-1.12215	-0.199569	-1.78334	-0.553717	-0.236333	-1.23242	-2.81226	-0.880757	-0.546716	-1.14061	-0.923168	-0.865659	-1.24354	-1.33646	-0.515878	0.170572	0.107638	-0.000832284	1.03075	-0.417127	-1.58358	-0.647723	-1.37318	-1.11865	-0.582744	-0.187273	-1.09875	-2.40854	-0.904185	-0.279458	0.948979	-1.20292	1.13653	-0.999504	-1.02646	-1.80484	-0.886905	-1.20005	-0.620067	0.938986	-0.887613	-0.721693	-1.47302	-0.0351278	-0.0578037	0.493724	0.0847148
	NMB	-1.10197	0.624732	0.646924	1.52194	-0.672809	0.964426	-0.307918	1.5783	1.06326	-0.460103	-0.642905	1.47439	0.771038	1.45901	0.21932	-0.371512	0.717631	1.602	0.424976	-0.0271891	0.348514	1.59143	1.19756	0.628512	1.0842	0.845507	0.46827	0.816932	0.69933	1.04271	1.14713	1.07708	2.05384	0.85494	1.15136	0.953953	0.964148	0.344214	0.0948766	1.50986	1.8468	1.51803	1.47439	-0.342165	-1.73244	1.27136	-0.486225	-0.526644
	NNAT	-0.185684	-2.07044	0.0929029	0.28657	1.65049	-1.28534	-1.82262	0.485802	0.15009	-0.262737	-1.00879	-1.47235	-0.51193	0.893975	-0.361206	-1.33825	0.90037	-0.0210708	-1.9464	-0.716207	0.788271	-1.48655	0.269294	0.70959	-0.503357	2.9602	-1.13139	-0.300045	-1.27405	0.694874	1.81732	0.471064	-0.655297	-1.21296	-0.201582	-0.131787	0.000117018	0.973641	-0.572623	1.8702	-0.394544	-0.0888478	-1.15841	0.293064	-0.486961	-0.0518851	-0.00162765	0.788041
	NOTCH3	-0.807524	-1.06325	-2.29221	-1.42754	-1.41292	-1.69793	-0.602089	-2.19457	-1.55501	-1.47811	-0.579499	-1.75489	-1.72515	-1.15366	-0.484191	-1.29265	-0.821438	-0.396822	-0.95219	-0.639475	-0.622067	-1.64881	-1.07012	-0.682955	-0.628655	-0.972002	-1.1216	-1.33639	-0.238361	-0.834466	-1.28544	-0.881823	-1.14774	-0.356904	-0.465051	-1.12511	-1.07012	-2.11611	-1.95067	-1.40846	-1.03105	-1.00375	-0.591507	-1.26854	-1.71011	-2.52616	-1.19711	-1.87243
	NPL	-0.56273	-0.722186	-1.12727	-1.12115	-1.00581	-0.838743	-1.20593	-1.50326	-1.02344	-0.725059	-1.00884	-0.541651	-0.922394	-1.31757	-0.467709	-1.42805	-1.21736	-1.12814	-0.44905	-1.00655	-1.99394	-1.05969	-0.427503	-1.12657	-0.432277	-1.7636	-0.645897	-1.49382	-1.02467	-1.70233	-1.19915	-0.237222	-1.06354	-0.0377593	-1.24122	-1.4816	-1.33515	-1.49133	-0.695488	-0.924158	0.0343927	-1.55537	-1.46675	-0.593733	0.167023	-0.660376	-0.210656	-1.29199
	NPR3	-2.65737	-2.11136	-2.08598	-2.65211	-1.29064	-2.2162	-1.92474	-1.93417	-1.7921	-2.39321	-1.1768	-1.87024	-1.50297	-2.20419	-0.67656	-2.57208	-2.46438	-1.81544	-2.12441	-0.195391	-1.10197	-1.20043	-1.16341	-2.02112	-2.03647	-1.00369	-0.0851364	-0.911378	-0.703734	-2.46037	-0.792714	-2.07315	-1.26878	0.34409	-2.48734	0.377175	-1.49345	-1.64911	-0.511977	-2.14325	-1.95076	-1.96148	-0.506591	-0.879788	-0.0102616	-1.69957	-1.67823	-1.69365
	NQO1	-4.65561	-1.50441	-4.01603	-3.65482	-2.09043	-4.28823	-4.25014	-3.25076	-2.19967	-2.84848	-2.01299	-2.02733	-2.85838	-2.98902	-0.870526	-3.06673	-3.03151	-2.24867	-0.771751	-0.723827	-1.29264	-2.39305	-2.30494	-2.03865	-2.52259	-1.39346	-0.655931	-2.21106	-0.727709	-3.20767	-1.09028	-0.558464	-1.41939	-1.13899	-2.51783	-1.15708	-1.53633	-1.72569	-0.150627	-3.17098	-2.34638	-3.12421	-0.545774	-1.9626	-0.812106	-2.07459	-2.47277	-1.96134
	NQO2	-0.436129	-0.13217	-0.569302	0.388861	-0.24242	-1.52947	-1.45865	1.33134	-0.282912	-0.589778	0.537573	0.159207	0.286875	-1.41814	0.28124	1.05605	0.0881613	1.7713	1.36348	1.75765	-0.240264	-0.595678	-0.393981	0.286875	0.681735	1.14875	-0.567573	0.663311	-0.703951	-0.548408	1.49115	-0.0158533	2.41869	-1.44572	1.68236	-1.83349	-1.60056	1.63084	0.158434	-0.663854	-0.5255	-0.128245	-0.420958	-0.30831	-0.134747	1.87167	0.497223	-0.299686
	NR1H3	-0.28421	2.49352	0.703521	1.36195	-0.615315	0.188258	-1.62011	1.23584	0.590668	1.73249	0.0800179	0.0439037	-0.279849	-1.27233	1.46006	1.35967	-0.0789028	2.08449	0.915816	0.417069	-0.754543	0.0984224	-0.43559	1.50164	2.11883	-0.80019	-0.602833	0.709644	-0.676324	0.594071	-0.160224	-0.78673	2.73237	-2.1109	1.79674	0.495254	-0.424182	-0.353005	-0.191845	-1.34935	-0.58753	-0.542082	1.00638	-0.402395	0.46082	1.16031	1.1363	0.992666
	NRIP1	0.366799	0.810395	2.12368	0.880784	1.31442	2.27042	3.21981	0.417672	0.897423	0.599658	1.97489	1.5872	1.59282	1.75235	0.515134	2.41163	0.68253	1.18105	-0.000493303	0.802419	1.77052	1.67126	2.5099	-0.0997994	0.128584	1.52794	1.77666	0.56786	1.66376	2.62085	1.13767	0.91435	0.953113	0.645541	1.81983	1.4308	1.63977	1.9193	0.727121	0.868766	2.66602	2.53676	0.143302	1.69621	-0.216894	0.807077	0.360102	-0.187567
	NUBPL	-1.83083	-1.34817	-1.62275	-0.131147	-0.600957	-0.65786	-0.573928	-0.965741	-0.533442	-0.301445	-0.470184	-1.51329	-1.05821	-0.943898	0.142565	-0.149342	-0.0938125	1.24371	-1.54174	0.962505	0.523304	-1.0041	-1.01738	-0.509224	-1.09098	-0.271788	-0.629974	-0.0142686	0.144384	-1.58938	0.982097	-0.689658	1.36723	-1.18544	-1.1201	-0.100078	-0.422614	0.104927	-0.16756	-1.58133	-2.16279	-1.15541	0.801324	-1.51481	-0.837101	-1.57834	-0.18597	0.576723
	NUCB2	-0.447931	0.272609	-1.45068	-0.0746826	-0.828091	-1.80551	-1.83814	-0.349321	0.460887	-0.818325	0.487332	-1.53207	-1.88802	-0.526526	0.0605516	0.0203668	-1.43375	0.00320655	0.616488	1.38006	-1.81377	-2.17424	-1.2959	0.899203	-0.00411913	-0.107004	-1.12532	0.493383	-0.876578	-1.45352	-0.0104417	-0.639624	0.716852	-1.95218	1.01082	-1.36228	-1.16285	0.92272	0.267016	-1.26449	-1.46777	-1.45153	-0.27053	-0.561176	-0.484853	-0.450554	0.0815463	0.413512
	NXNL1	1.99553	2.73746	2.28948	1.82199	0.538806	2.97766	0.26782	1.38771	1.6234	2.41384	1.80868	0.568909	1.3976	0.21777	1.17785	1.05794	1.53804	2.0364	2.63063	0.853319	0.457363	1.95932	0.749151	1.52615	1.52776	-0.0923521	0.275957	1.41129	0.600148	0.291241	0.798161	-0.231652	2.79152	0.574687	0.475946	-0.159619	0.283911	1.15259	1.65865	1.00372	0.332346	0.70346	1.12524	1.31268	1.65434	2.82675	1.16887	1.82864
	OAT	1.02103	-0.16712	-0.555656	-0.440045	1.10748	-0.394991	1.21531	-0.425188	-0.346157	-0.649204	0.112295	0.474614	1.30561	0.599684	0.0109441	-1.12624	0.713415	-2.39414	0.135897	-0.324248	-0.358387	0.0681643	1.18462	-1.68009	-0.399882	-0.584206	0.104429	-0.648595	0.792669	-0.68598	-0.633387	0.933809	-0.918857	1.58015	-0.934338	0.0236323	0.247413	-0.249376	0.657662	1.09006	0.428199	0.461903	-0.984482	0.465977	0.568273	0.0355628	0.335959	-2.13603
	OLFML2B	-1.72643	-2.78666	-2.48989	-2.58961	-1.0075	-1.00534	-0.607311	-2.22194	-2.62142	-2.42089	-1.20158	-0.523663	-0.734082	0.525519	-1.08629	-1.89066	0.635207	-1.69842	-1.84143	-1.53978	1.29329	-0.0910763	-2.70508	-2.87189	-1.70724	0.717837	-0.711617	-1.47288	-1.02984	-3.46728	-0.404368	-0.417439	-2.12268	-1.29846	-1.91357	-0.800855	-1.58275	-2.20347	-1.77063	-2.51858	-0.0411304	-1.22243	-1.17312	0.0815898	-1.12986	-1.48742	-1.11271	0.0122206
	ORMDL3	0.988568	1.87457	2.83042	1.71092	1.28564	2.67658	1.80532	2.94732	1.12048	2.59144	0.461262	1.47097	2.02353	0.925034	0.640466	0.930107	2.72424	0.671978	1.51231	0.139734	1.82092	2.58497	0.990331	0.734757	0.764296	1.00075	0.33854	1.3163	1.7516	1.78617	0.850835	0.364523	1.06711	0.746205	0.960973	1.56295	1.55888	1.26517	0.458423	2.08807	1.88621	2.01616	0.921584	1.18497	1.48353	2.13611	0.931785	1.28564
	OSGIN2	-1.68275	0.0613676	-0.752853	-0.979026	0.432535	-1.22854	-1.86532	-0.930057	-0.384322	-2.03383	0.862819	-0.082256	0.556873	-0.153198	-1.28404	-0.813339	0.159585	-1.7868	-0.227165	-0.261469	-0.906308	0.406966	0.191474	-0.868279	0.306197	-0.916092	-0.228553	-0.704741	0.326798	-1.88879	-0.701985	0.796404	1.16595	1.20274	-0.542547	0.778633	0.667521	0.701422	0.765232	-1.15354	-0.082256	-0.647914	-0.382272	0.708909	0.861956	-0.77084	-0.346361	-1.80848
	OSR1	-0.0119474	-1.65201	-2.62934	-1.22897	-1.61126	-0.396926	-0.421749	-1.98235	-1.12611	-2.59865	-0.812995	-0.933895	-1.49029	0.741125	0.484931	1.01676	-0.330034	-1.24521	0.675681	0.985348	-1.40985	-2.0671	-2.65585	0.47226	-0.243476	-0.641261	-1.67807	-0.926273	-0.638446	-1.31634	-1.61423	1.09398	-0.954433	-1.70056	-0.0528101	-0.38458	-1.62438	-1.92794	-0.744125	-2.44006	-0.759497	-0.845987	-0.387614	-0.810824	-1.24947	0.370077	0.0543483	0.714487
	OXR1	0.752679	1.22853	1.88858	0.299008	2.16152	2.55142	0.238036	0.655131	0.763203	-1.01985	1.33287	0.795804	1.06914	1.86856	-0.897733	0.965355	1.14885	-1.69239	-0.139543	-0.824768	0.817541	1.24368	1.05361	0.631219	0.540469	0.388179	0.556741	0.585401	1.19356	1.33361	0.776049	0.560199	-0.559294	0.641485	0.912686	0.675726	0.638012	0.929456	0.25015	1.05742	0.938673	1.37414	-1.25204	0.457854	-0.117397	0.0186061	0.742155	-2.10505
	PALLD	-0.761966	-2.02494	-3.36299	-2.21484	-0.566254	-2.45918	-1.73431	-1.9453	-2.46008	-3.27864	-0.520105	-1.49042	-1.75893	-1.58987	-0.708365	-1.47831	-0.831759	-3.24533	-2.07346	-1.86552	-2.06614	-2.23882	-0.736843	-2.37353	-1.924	-1.08167	-1.541	-1.59285	-0.698306	-2.99258	-1.26959	-0.709635	-3.09857	0.866746	-0.770513	-1.55525	-0.797064	-0.744195	-1.91221	-2.97265	-2.34722	-1.30198	-1.84807	-1.39981	-1.68989	-2.12292	-0.699765	-1.21104
	PAPOLA	-0.285616	0.0935178	-2.1868	0.410756	0.180957	-1.60251	-2.28607	0.106977	0.9832	-0.432336	0.586382	-1.09683	-1.55394	-0.530786	-0.0191551	0.919232	-2.01379	0.239574	0.193465	0.33834	-2.04604	-3.71127	-0.743697	1.06505	0.192537	-1.12864	-0.230173	0.644496	-0.185857	-0.889085	0.386537	-0.571621	0.554705	-1.91697	1.40608	-0.768451	-0.452893	1.03215	0.00696127	-1.85325	-0.765538	-1.22275	-0.488475	-0.845639	-1.83721	-0.932487	0.0191745	0.971259
	PARVG	-1.55583	-1.01652	-1.43205	-2.09983	-0.923445	-1.13263	-1.47678	-1.977	-1.22536	-0.942178	-1.35198	-1.28651	-0.85966	-0.459295	-0.974491	-1.33215	-1.43334	-2.00898	-1.78644	-1.33953	-0.775815	-0.840254	-1.08821	-1.4998	-1.04423	-1.47652	-1.05843	-1.51882	-2.30088	-1.57177	-1.36781	-0.284129	-2.51489	-1.25061	-1.47498	-1.06967	-1.9242	-1.39409	-0.804209	-1.35457	-0.602759	-1.89537	-0.942569	-1.41326	-1.14956	-0.721777	-0.906103	-1.17783
	PCDH18	1.34019	1.3664	1.33543	1.28532	1.3924	2.24005	1.81426	0.949741	0.0216904	1.57663	1.16008	1.66712	2.3089	2.76685	2.54141	1.22861	2.06889	0.198643	0.94331	-0.470832	1.31192	1.8623	3.17917	0.934925	0.153011	0.681321	0.371631	1.04628	1.76502	1.66696	0.0460375	0.713743	0.771338	0.420251	1.29067	0.749363	2.47734	0.966369	0.398838	2.20541	2.63219	1.88704	0.18936	1.36051	0.596179	0.0448133	2.07935	1.31693
	PCK1	2.29633	3.86752	2.35046	3.6333	1.39638	2.63453	0.841227	2.2466	2.30519	0.779685	1.7723	0.977838	2.27742	0.910262	1.8294	-0.138038	1.56685	-1.15701	2.13837	1.53073	-1.14398	1.87924	0.721869	1.35677	2.85408	-0.00781245	0.338242	2.56438	0.649472	1.56433	-0.14922	1.4798	1.09175	1.39399	-0.139912	1.04266	0.586015	0.994478	1.49435	3.58152	0.196101	1.16805	0.113481	1.08644	2.20454	1.14969	3.32495	1.28002
	PCNP	2.15878	0.0988357	1.01034	0.471603	1.17357	1.55244	0.289512	-0.250627	0.387189	-0.405859	0.598472	0.387189	0.913898	1.15423	-0.0134694	0.0705712	0.399414	-1.9529	0.0366217	-0.950106	-0.410856	0.337519	1.19341	-0.211883	0.283415	-0.302125	0.478293	0.00808911	0.710957	0.947492	0.357439	1.274	-1.44618	1.02315	0.256505	0.458853	0.127092	0.182136	-0.217012	1.01197	0.471603	0.659473	-1.60548	0.226354	-0.166078	-0.423501	0.645761	-1.51025
	PCYOX1	-1.21446	-0.652798	-0.604745	-1.47464	1.0526	1.18103	1.85013	1	-0.659978	-1.17835	-0.696504	1.45666	-0.571689	0.91987	0.816128	-1.54494	1.8378	1.66504	-1.60712	0.507863	1.00689	0.265811	0.0412233	-0.603961	-1.39135	1.5098	0.631227	1.30624	-0.235483	0.931667	-0.0348937	-1.00804	0.790157	0.731044	-1.3744	0.53408	0.923536	1.10785	0.610278	-0.73934	1.01287	0.468899	0.14616	0.685216	-0.775803	-1.66774	1.74308	1.42099
	PDE3B	1.56989	1.37082	2.44668	-0.109942	2.1695	1.36296	1.10959	1.66374	1.7231	0.443035	0.848108	0.109277	1.97897	1.5405	1.36526	-0.0426617	1.74756	0.0630899	0.566922	1.02274	-0.249872	1.48484	1.99304	0.881205	0.655969	0.129357	0.909974	1.24795	0.456073	1.41943	0.490404	1.50661	1.05134	1.81693	0.610578	0.602935	2.12725	2.78889	0.630461	2.17899	0.458396	1.15116	0.0113628	0.447783	0.60904	0.0180024	1.17084	0.313113
	PDGFRL	1.539	0.898049	0.574043	0.734005	2.03702	0.72384	1.55733	1.42307	0.429648	-0.56057	0.0819675	0.701377	1.86731	0.21788	-0.0479227	1.86731	1.70773	-0.519969	0.289994	-0.390214	-0.0191453	0.956751	-1.17826	0.326494	1.83073	0.728149	0.445892	0.118197	-1.04798	0.333059	0.590268	1.24097	-1.03489	-0.168523	0.82534	0.105493	0.0328212	0.142017	-1.0586	-0.899325	1.74399	0.74167	-0.0416683	0.998982	0.090369	1.0031	2.68136	0.425977
	PDK4	2.00551	1.71819	0.471208	2.17235	1.63	-0.440199	-0.560466	2.43014	1.05459	3.10445	1.45826	0.206762	1.67822	-0.744055	-2.89306	1.72548	-0.427227	-1.00695	-0.24143	0.464415	0.478179	0.446744	-0.0298637	1.29933	-1.73318	0.746877	0.700662	1.70589	0.40161	-1.09873	-0.424215	-0.681153	0.530018	0.150745	1.99041	1.15485	-1.16921	2.28195	-0.37142	0.530018	0.866568	0.0737986	1.10782	-0.290221	-0.345768	0.986404	-0.902548	0.00365775
	PDZD2	-2.15967	-1.00834	-2.20985	-1.39303	1.01249	-2.66659	-1.49028	-2.21991	-0.802131	-1.79501	0.737201	-0.376389	0.718364	-1.17788	0.535718	-0.628186	0.0415234	-1.26837	-1.82006	0.496075	0.35579	-0.964684	0.975776	-1.88649	-1.35628	0.410092	0.880392	-0.853349	1.67702	-0.89953	2.24003	0.880392	-0.492056	1.52761	-1.57375	0.617846	-0.286411	0.855844	1.11951	-0.000172068	-0.0286594	-0.356106	0.449737	0.505657	-0.214807	-0.313226	-0.681409	-1.61744
	PEBP1	-0.0561673	1.13152	-0.591736	1.4241	-0.764736	-1.29414	-1.33902	1.58429	0.490861	0.270459	-0.143972	0.675096	-0.058385	-0.611941	0.648105	1.51861	-1.63285	1.12784	0.0374828	0.658279	-1.62942	0.0842234	-0.525977	0.689183	0.906958	0.195839	0.115276	1.02476	0.182722	-0.731128	-0.667846	-0.129989	0.827403	-1.88239	1.26363	0.522167	-0.191595	0.74346	0.86923	-1.47666	-0.877977	-0.124615	0.375841	-0.610914	0.333709	0.615552	-0.661445	0.55403
	PECR	0.422276	0.791178	1.74164	1.31635	0.726661	1.16927	-0.613491	1.7932	0.21512	0.571379	-0.873003	2.14017	1.86033	2.12316	1.00966	0.739212	1.07686	0.86212	0.557668	0.218828	1.58922	2.10843	2.41295	0.714268	0.792777	1.0883	0.483829	1.15921	1.34662	1.99527	0.951019	1.52535	0.832702	1.81479	1.02701	0.489697	1.37486	1.50349	0.883584	2.50955	1.5694	0.885605	-0.171085	0.557668	0.57771	0.286645	0.881362	0.927014
	PEG3	-0.198982	-1.4297	0.537658	-1.01774	0.131348	0.020394	0.679774	1.52065	-0.737982	0.340158	-0.470461	0.517443	-0.992748	0.828851	1.86253	-1.11921	0.047157	0.529057	-1.0845	2.57404	-0.288274	0.322507	-1.26994	-0.524432	-0.486308	1.12221	0.150098	2.42369	0.789562	0.17117	0.310211	-1.59646	-0.0556144	-0.570353	-0.850634	0.353673	0.840938	0.901125	-0.353144	0.0133218	-0.910373	-1.07355	3.2531	1.57878	-0.80192	-2.11584	0.572507	1.52969
	PEPD	-0.65205	0.941817	-1.75779	1.07297	-0.17549	-0.895087	-0.688395	-0.476775	-0.265514	-0.889418	-0.0148559	0.737969	0.165506	1.45558	0.564434	-0.165507	-0.608557	0.0908253	1.11675	0.395318	0.664313	0.667342	0.510294	0.13533	1.03963	0.940879	1.02072	1.17528	-0.501999	1.26435	0.454122	-0.505057	0.165506	-0.614714	0.460942	-0.0613824	0.502045	-0.452283	0.777935	0.61252	1.37266	0.284649	-0.61763	1.33662	1.24051	1.37765	-0.448238	-0.473456
	PFDN5	0.486866	1.19543	0.946076	1.59632	-0.93146	-0.271078	-2.08145	1.254	0.58277	0.766313	0.828742	-0.254511	-0.30592	-1.95736	-0.140085	2.01576	-2.28729	0.557319	0.982125	1.08604	-1.92182	-1.50064	-2.63298	1.92676	0.65111	-0.259663	-1.144	0.206393	-0.835611	0.179107	-0.43595	-0.674736	1.32722	-2.37856	2.05874	-0.0734373	0.151811	1.00376	0.20776	-2.3723	-0.70002	-0.556636	0.224804	0.382486	0.532159	1.67776	0.110803	0.778834
	PFKFB1	-0.456262	1.94126	2.20091	2.20384	0.871219	1.64474	-0.835272	2.08198	1.32541	1.3491	1.4614	0.507332	1.39241	0.0355059	0.763982	0.755387	1.24723	2.64624	0.949188	0.232534	1.259	2.76136	0.246066	0.914396	1.65392	0.674673	0.840103	1.13525	0.850935	1.11986	0.280957	0.0973048	1.26359	0.619376	0.993138	1.1471	1.0894	1.60456	-0.233139	0.601726	0.525457	0.577166	1.3443	0.241283	1.11482	1.86943	0.358149	1.38526
	PFKFB3	1.39475	1.1639	0.235288	1.55455	1.72287	-0.0533436	0.530889	1.31547	0.761844	1.63931	0.929705	0.575328	1.91903	0.148859	-0.79533	0.668257	1.26776	-1.94606	-0.394543	0.980087	1.42965	1.92672	0.0580552	1.05012	0.181469	1.12995	1.0501	0.734012	1.72912	0.742662	1.42224	1.77326	0.671149	1.66317	1.09229	0.844078	-0.0698895	1.1141	1.35454	2.13343	-0.272816	0.0370535	1.21786	0.0410034	0.531928	1.48515	0.435838	-1.66192
	PGA3	-1.51566	0.11619	-0.940284	-0.765594	-0.416045	-1.38543	-0.200771	-0.759601	0.142091	-1.59341	-1.65177	-0.517741	0.247543	-1.83058	-1.44982	-0.0960954	-1.6623	-0.279826	-0.476112	-1.28633	0.793087	0.357582	0.189783	-1.77895	-0.547265	-0.689128	0.481737	0.0634727	2.22374	0.492735	0.375105	-1.44493	-0.623453	0.175878	-1.31382	-1.35192	-1.68452	1.80021	-1.59972	-0.404691	-1.5036	-1.38589	2.6966	-0.283333	2.19036	-0.649439	-0.67699	-0.64466
	PGA5	-1.68238	0.00252854	-1.37816	-0.570491	-0.465822	-1.45397	-0.516267	-1.01665	0.386528	-1.45317	-1.6327	-0.289396	0.11886	-1.97081	-1.67009	-0.077795	-1.7288	-0.513056	-0.4609	-1.45341	0.77394	0.352266	0.0386131	-1.67764	-0.497443	-0.559146	0.578724	0.137852	1.97531	0.678904	0.611547	-1.5733	-0.509043	0.382585	-1.21372	-1.46323	-1.87287	1.52584	-1.5613	-0.717832	-1.69491	-1.42847	2.57395	-0.36889	1.98923	-0.804655	-0.478934	-0.644302
	PGRMC2	-0.506764	0.959289	-1.56718	-0.10043	0.105688	-1.3137	-2.65084	-0.0945169	0.726975	-0.63876	1.10971	-1.75051	-1.50989	-0.94229	0.0457084	0.0950618	-1.81441	-0.206931	0.886093	1.18213	-1.84589	-1.95512	-1.62956	0.828836	-0.102393	-1.23127	-1.01029	0.421654	-0.918482	-2.4051	-0.596002	-0.52425	1.08199	-1.76306	0.726975	-0.965739	-0.757859	1.02666	0.546238	-1.81072	-1.88575	-1.79856	-0.00349199	-1.23556	-0.0424728	0.105688	-0.399157	-0.333359
	PHGDH	0.987202	1.28585	1.59381	1.23483	0.327556	1.95426	0.00891815	1.72596	1.83394	0.632945	0.662665	0.711225	0.987202	-0.474759	1.52772	1.31571	1.53184	2.22811	1.88182	1.21327	0.723559	1.73443	1.36036	0.130682	2.14366	0.823313	0.559676	0.481021	-0.422746	1.31108	1.62356	1.30087	0.97411	1.31571	0.692642	1.00737	1.14762	0.947274	0.509078	0.47673	1.09741	0.0623078	1.66373	0.205506	1.17737	1.18335	0.804871	1.80637
	PI16	0.441397	-0.538254	-0.169747	-0.559498	-1.05889	-0.370056	-2.08118	0.659961	-0.369082	-0.0908755	-0.373131	0.325075	0.766986	-0.899736	-1.41512	1.32355	1.11862	-0.156933	0.264107	-0.561928	-1.46873	0.831779	-0.985077	-0.962598	1.02454	-0.134436	-0.492815	-0.84917	-1.84682	0.862189	0.194946	-0.371535	-1.30855	-0.87789	1.15447	0.0554176	-0.986434	-0.740796	-0.525152	-1.22366	-0.554012	-0.420444	0.0787854	0.559445	0.58618	1.23098	0.106578	1.71518
	PIGP	1.6731	2.00371	2.33216	1.76072	0.564736	2.15923	1.62945	1.92497	1.18982	0.000672581	0.673028	1.25398	1.63677	0.53963	1.20092	1.36485	1.13963	-0.403334	1.69046	-0.204381	0.756453	1.45426	1.96346	0.438153	1.38669	-0.268082	0.947372	0.641757	1.36185	0.948061	0.9961	1.31022	0.210972	1.74454	0.556488	-0.144371	0.570923	1.53302	0.801894	2.13061	1.85234	1.55112	-0.901108	0.898023	0.876987	1.22636	1.36908	-0.63074
	PIGY	0.787544	0.811797	-1.05083	0.146506	0.412295	-0.0627296	-0.799154	0.617258	0.194755	-0.527618	0.153975	0.44393	0.733817	0.0482263	-0.324272	0.7082	0.75542	-2.91422	0.905083	0.240113	-1.75141	-1.06523	0.0627275	0.522606	0.90059	-0.124104	-0.453007	0.122501	0.58821	0.781685	-0.0756842	-0.0526451	-0.4191	0.51848	0.776756	0.729467	0.402149	1.20243	0.693466	0.310969	0.483874	0.414214	-0.972619	0.449762	0.830909	1.06159	0.473888	-1.98808
	PIM1	-0.0222825	-1.02546	0.0499745	0.653312	1.0557	1.17807	0.892871	-0.905133	-1.672	0.111073	-0.308938	-0.159373	-0.192939	0.0671605	-2.40393	0.341634	-0.395724	-0.624421	0.146224	-0.74554	-0.337755	0.131468	0.233818	-0.886842	-2.26328	-0.481501	-0.270868	-1.79194	0.50091	-0.685335	-0.0817629	0.917381	-0.00410909	0.844718	-0.137214	0.747078	0.073592	-0.536141	-1.06145	-0.321411	1.02804	-0.117083	-1.78839	0.164109	0.85757	-1.01242	-0.767865	-0.266814
	PIP	-0.210808	-0.283039	-0.223628	-0.129222	0.0434196	-0.410946	-0.502893	-0.429669	2.65573	-0.475575	-0.266047	0.10263	-0.143113	-0.0556344	-0.433567	-0.127864	-0.294732	-0.165294	-0.41007	-0.142393	-0.101926	-0.65109	-0.117543	0.000722231	-0.253224	-0.306599	-0.172175	-0.539343	-0.332913	-0.374801	-0.422889	-0.24878	-0.40265	-0.23957	-0.0215162	-0.112753	-0.0728568	-0.354993	-0.0549143	-0.144672	-0.489894	5.32279	-0.0694991	-0.354433	-0.683858	2.47072	-0.0825947	-0.119301
	PJA2	0.355499	1.47851	0.359076	0.54954	0.531011	-0.560315	-1.54082	0.293854	1.2984	0.293854	1.40431	0.214591	-0.483713	-0.415124	0.326668	0.900848	-0.862619	-0.969481	0.444833	0.311098	-2.99285	-0.711281	-1.14764	0.509294	0.438784	0.273964	0.183044	0.26158	0.240382	-0.547667	0.0580454	-0.197483	0.325855	-1.30223	0.954304	1.06777	0.319793	0.949639	0.607059	-1.90027	-1.20655	-0.302674	-1.5992	0.32285	0.0260004	-0.0963577	-1.86438	-0.467542
	PKD1L2	-0.243113	4.34373	1.35954	-0.314004	0.799209	1.86838	-0.0964803	0.0701215	0.822153	1.27921	1.60299	0.650303	3.38364	0.639479	0.5901	0.391211	0.65209	4.27785	1.44199	0.748538	1.01261	3.01927	2.63689	0.144855	0.852564	0.341255	2.92939	1.58699	1.0345	0.171646	0.921104	1.06597	0.604976	0.743577	-0.483658	0.302618	0.934051	1.75175	-0.0177835	0.679757	1.56803	0.074521	1.98474	1.87173	1.50537	1.10458	0.392493	2.12426
	PKP2	5.42894	1.72932	3.62016	3.10943	2.69595	4.35004	4.33221	3.91361	1.75574	3.40232	1.31415	1.67103	4.17395	3.46286	0.418852	1.09997	3.46465	0.784068	0.0599776	1.49435	1.34785	3.71276	2.09953	2.09824	1.72002	0.490928	0.684613	2.02204	1.08955	2.98407	0.848989	1.10628	2.24883	0.81586	1.65033	1.89433	2.76326	3.74188	0.873368	3.56467	2.27058	2.5293	0.468248	1.5378	1.13391	1.18264	1.91416	1.34393
	PLA2G2A	2.30103	-0.493935	0.544497	0.537538	0.263742	0.60577	1.08002	1.42825	-0.414601	3.20287	-0.699199	-0.33682	-1.17808	-0.572857	-1.34493	1.73492	-1.33357	-0.727874	-1.96296	1.2496	0.14157	-0.0982553	-1.29845	0.543717	1.73492	-0.624116	-0.414601	1.30314	0.739713	-0.0684808	0.813974	-1.37147	0.966897	-1.24692	-0.884014	-0.110881	-0.976842	0.921043	-0.134618	-0.359372	-1.14813	-0.875182	1.73978	1.5233	0.24108	-0.0540621	0.22354	0.0109903
	PLA2G7	-1.10598	-1.01908	-1.47067	-1.33625	-0.803977	-1.40311	-1.04385	-1.30939	-1.03549	-1.07117	-1.00244	-1.19074	-1.12236	-1.40491	-0.516537	-1.37328	-1.15846	-1.30443	-1.25322	-1.04058	-1.37201	-1.30866	-1.11108	-1.20163	-0.688757	-1.34278	-0.884078	-1.39467	-1.34669	-1.43455	-1.0705	-0.273484	-1.66569	-1.15443	-1.07135	-0.704239	-1.42477	-1.46088	-0.931017	-1.55333	-0.962692	-1.13012	-1.44047	-1.22091	-0.589783	-1.45032	-1.0398	-1.1828
	PLAC9	-3.01472	-1.92363	-4.63708	-3.56515	-2.07234	-4.54341	-3.40599	-3.25633	-2.38354	-2.95458	-0.2775	-1.7117	-2.14989	-3.49811	-1.61072	-1.75278	-1.55674	-2.69955	-0.744649	-0.553324	-1.77856	-2.72895	-4.22038	-2.3576	-2.03656	-1.55367	-1.74396	-2.8669	-1.89967	-3.28152	-1.39262	-1.22263	-2.18699	-1.34867	-1.72645	-0.588402	-2.63463	-0.529779	-0.2775	-5.33557	-3.2431	-2.52451	-1.12268	-1.2366	-0.153168	-0.527264	-2.37181	-1.46697
	PLCXD1	2.2574	2.95252	1.65414	2.45801	0.557087	2.03167	2.75154	3.12636	0.565958	0.921401	3.21681	2.78818	0.772416	2.3136	1.92093	0.158144	0.808778	4.29881	0.223228	1.52888	0.159191	3.86412	2.71633	2.18842	1.7519	2.29096	0.408334	2.13382	0.351012	4.03251	0.771829	0.421466	0.69944	-1.09683	-0.109376	0.94593	2.20182	1.15135	1.09761	2.14663	1.16822	2.77841	0.867767	2.32119	0.340729	1.94049	0.781451	3.1873
	PLEK	-1.71842	-1.22694	-1.77983	-1.85027	-1.028	-1.70393	-1.35496	-2.26823	-0.605738	-1.46096	-1.35882	-1.03047	-1.22025	-1.62786	-1.13657	-0.69387	-1.86702	-2.05995	-0.190739	-0.599257	-0.995368	-1.07712	-1.62625	-1.40811	1.49544	-1.65057	-1.06108	-0.952337	-2.13826	-1.96917	0.00294836	-0.262487	-1.3672	-1.1114	-0.645838	-1.3843	-2.68307	-2.06591	-0.313231	-1.13248	-0.695149	-1.895	-0.86213	-1.06872	0.0563277	-0.249845	-0.608942	-1.16794
	PLEKHF1	-1.51193	-0.0229772	0.446795	0.545179	-1.35774	-0.29616	1.34999	-1.00422	1.75426	0.988734	-0.25199	-1.88021	-1.22253	-0.149482	-2.46532	0.106773	0.271451	-0.0655257	0.533874	0.278133	0.677734	0.557693	-2.15607	0.0690416	-0.477581	-0.25316	1.17181	-1.72442	-0.982739	-2.1783	-0.0984494	-0.114559	-0.4787	-0.916418	0.0703579	-0.0668412	-1.53591	-1.83109	0.382172	-1.47657	-1.25543	-0.00663333	0.430116	-1.33417	-0.414706	0.0432272	-0.286979	-0.873721
	PLEKHG6	-1.13914	-0.650356	-0.215528	-0.383638	1.85975	1.2027	1.65799	-0.0606475	-0.551498	-0.410404	1.86598	-0.261321	0.51507	0.373395	0.0911419	-1.33929	0.30573	0.741007	-0.999899	1.96484	1.21438	0.779136	1.5398	-0.748354	-1.79266	2.37536	1.2568	-0.726982	1.41916	0.755853	1.38045	0.887585	2.22207	0.0568611	-1.92647	0.162717	0.0313049	0.373283	1.6675	1.76101	0.102595	0.963643	0.578703	0.084047	-0.924596	0.781481	-0.716525	0.235451
	PLSCR4	2.41117	1.65986	1.95741	2.00003	1.32104	2.89579	0.757382	0.656357	1.24924	1.7736	1.61033	1.51022	2.01094	0.567259	0.708519	1.31854	0.908535	-1.2321	1.01838	0.486719	-0.116541	0.315971	1.04679	1.44236	1.37298	0.377093	0.434018	1.60842	1.35842	1.36707	0.212828	0.65425	0.816356	-0.112812	2.23239	1.29669	1.28715	1.85509	0.951507	1.15051	1.41325	1.33056	-0.370989	1.97491	1.65189	0.935893	1.94746	-0.91016
	PMM1	3.62774	2.56637	3.08927	3.41994	1.12966	3.60465	1.48902	3.25952	1.93832	3.71833	0.560341	1.65149	2.056	1.5932	1.03168	2.20436	2.03155	2.40812	0.913512	1.46062	0.916027	2.50491	0.827616	2.79057	1.94853	1.17902	0.715085	2.64986	1.14771	2.96244	1.57406	0.186056	2.82175	0.248526	1.89037	1.78448	0.832304	1.51373	1.32515	2.23426	1.63009	0.791794	1.76162	1.21585	1.80657	2.05983	1.78785	2.31032
	PNMA3	-1.72795	-0.483897	-0.0949236	-0.801262	0.36013	-1.92825	-1.47605	-0.739087	1.03044	-1.72658	-0.187505	-0.84097	-0.517944	-1.33143	0.188601	-3.05468	-0.141678	0.210423	0.868432	0.892021	-0.182609	0.458077	-0.235377	0.0536087	-0.850448	-0.258261	0.52176	-0.194078	-1.37666	-1.64006	0.133091	-0.167364	-0.38442	0.841226	-1.24635	-0.235919	0.729216	0.366139	0.315381	-0.545049	-0.94284	-1.61654	-0.850929	-0.478481	0.763493	0.413101	-1.32095	-0.533182
	PNPLA7	1.44161	1.22639	2.43959	0.725124	1.76421	2.27304	2.65075	0.984474	1.02985	2.52646	0.0583182	-0.705886	0.81231	1.36227	-0.577141	-0.150033	2.13805	0.970611	1.10113	-0.78893	0.981117	2.22732	0.461646	-0.801072	0.776153	-0.549134	0.0882079	0.532228	0.576568	0.482396	0.580173	0.151117	1.32743	0.314852	-0.206848	0.936166	0.306387	0.27552	-1.1548	0.759883	0.753679	0.815415	0.715733	0.0853492	0.181484	1.16234	0.85561	0.994809
	PODN	2.62899	0.793485	1.29298	1.68261	0.817414	2.1341	1.92492	0.532694	0.238638	1.85759	-0.642805	1.14073	-0.190294	1.39205	-1.3806	2.16743	0.0530733	0.463544	0.555543	0.845225	0.898851	0.50637	-1.86208	2.25815	1.53655	0.319322	-1.56994	0.994023	-1.37716	0.0494611	0.0304565	-0.107508	-1.90294	0.0983877	1.38126	-0.0969073	0.152193	-1.47337	-0.431596	-1.00225	0.457886	0.640586	0.135815	2.43668	1.17026	2.1537	1.04674	1.63995
	PPA1	-2.55794	-0.890314	-2.22037	-1.94329	-0.70703	-1.98251	-1.51567	-1.93378	-0.462744	-0.595877	-0.293967	0.0765808	0.0978673	-0.755442	-0.054941	-2.30621	-1.03702	-2.66574	0.316801	-0.977181	-1.31837	-1.02733	0.578675	-0.725231	-1.21104	-0.651398	-0.267341	-0.787635	-0.0907769	-1.71579	-1.24475	0.24734	-1.89085	1.47156	-1.83232	-1.03702	0.477636	-0.489061	0.386943	-0.443339	0.301154	-0.953678	-1.15317	-0.5384	0.0984234	-0.918467	-1.11814	-1.83758
	PPAP2A	-0.454757	-1.49145	-1.4666	-1.07636	-0.572997	-2.7861	-0.593467	-0.813661	-0.829922	-0.716363	-0.825411	0.0138412	0.082961	-0.24196	-0.227271	-1.6549	0.625229	-1.8216	-0.161799	-0.0209951	-1.10637	-0.89161	0.441616	-1.06301	-1.30971	-0.877053	0.476394	-0.727608	0.586658	-1.93181	-0.398625	0.392411	-1.11405	1.08889	-1.15583	-0.505508	0.31461	-0.682016	0.857501	0.587769	-0.0283177	-0.808242	-1.57492	0.0652529	-0.286126	-0.226591	-0.293328	-1.70827
	PPP1CC	0.361805	0.9014	-0.690692	0.391002	-0.255751	-1.04266	-3.12841	0.373836	1.22772	-0.528255	0.454452	-0.391943	-1.00152	-0.620812	0.442379	1.02784	-1.12942	-0.0556996	0.620353	0.798941	-1.636	-2.37949	-0.940554	1.20466	0.664145	-0.693474	-0.497843	0.392837	-0.356016	-1.01288	0.640435	-0.361683	0.454452	-1.42276	1.5701	-0.208368	0.157227	1.17598	0.981656	-1.08239	-1.10234	-1.08116	0.373836	0.38419	0.964685	0.205979	0.70466	0.884033
	PPP1R14A	-2.0425	-1.11152	-0.275324	-0.865715	0.814096	-1.12746	2.05495	-1.32658	0.179045	-0.553244	-0.346655	2.27886	-1.12773	0.975928	0.421645	-1.89254	0.311631	-1.55414	-0.0293464	0.18134	2.7005	0.736638	0.634384	1.08723	-0.759403	1.51463	0.655641	0.219651	1.08723	1.06882	0.709106	0.0110767	1.25064	0.951921	1.45008	1.28419	1.16767	1.8548	-0.210512	-0.21488	2.21445	3.0774	0.581348	2.24168	-0.466252	0.507766	0.37755	-0.575272
	PPT1	-0.266922	-0.101644	-1.71707	-0.184308	-0.404169	-2.97578	-2.45389	-0.462818	0.451468	-0.795236	0.276034	-1.23154	-1.46848	-1.44842	-0.481165	0.659651	-1.8462	-0.161596	-0.127902	0.408563	-1.73594	-2.91125	-1.11669	-0.0125835	-0.223392	-1.11817	-1.44903	-0.701472	-1.1338	-1.49988	-0.209249	-0.586185	-0.412351	-2.35981	1.12458	-0.650471	-1.5567	0.136866	-0.041843	-1.70187	-1.06733	-1.78753	-0.540482	-0.941581	-1.05453	-0.545339	-0.757774	0.175915
	PRDX3	0.87522	1.1984	0.454847	0.0721967	0.671746	0.20158	0.20111	0.657747	0.477814	-0.0304369	-0.275967	1.45725	1.53992	0.673126	0.868846	-0.507769	0.886947	-1.25094	1.09825	0.209187	-0.178458	0.241424	1.75274	0.232469	0.365569	0.073149	0.693721	0.809099	0.884038	0.504217	-0.370942	1.30191	0.148474	1.80626	0.471034	0.0758767	1.3987	1.01992	1.27559	1.37033	1.14978	0.60393	-0.00463545	0.951454	1.1261	1.04239	1.08358	-0.842865
	PRICKLE1	0.183012	-1.14025	2.48906	-0.341973	0.838646	2.97707	1.86014	-0.343423	-0.914341	0.346939	-1.68535	0.139754	0.140562	2.45026	1.14526	-0.0923231	2.46779	3.16114	-0.996663	-1.51083	1.22175	-0.119669	0.101409	-0.495858	-0.441939	1.14274	-0.54195	0.269241	-0.628183	2.03569	0.0346743	-0.637809	-0.224983	0.148384	-1.34721	0.200927	1.45336	-0.888619	-0.782918	-0.376417	1.19026	1.28856	-0.452682	0.293911	0.05488	-2.0936	2.06678	3.62412
	PRKRA	0.982518	1.71975	-0.234072	0.631709	-0.0924123	-0.841123	-1.71484	1.03225	1.55512	-0.872826	0.967351	-0.918946	-1.24211	-0.0752126	0.780555	1.47974	-1.26667	0.731086	1.42685	1.70467	-1.30576	-1.74752	-0.95173	1.65535	0.927856	-0.827899	-1.05058	1.48777	-0.615937	-0.7823	-0.0849793	-0.722043	1.73813	-1.68634	1.74088	-0.636017	-0.47223	1.89679	0.218912	-0.328298	-1.17081	-0.97795	-0.220714	-0.781383	0.229212	-0.183901	0.30092	1.02328
	PRODH	0.637585	3.48343	3.66062	2.76839	0.0765425	2.15546	1.38496	3.27533	-0.335269	2.16252	1.74668	-0.405201	1.94737	1.01902	1.45266	1.46624	0.511868	3.33819	1.46565	1.24309	1.94857	2.68982	2.94652	0.70722	1.89932	-0.278399	-1.18101	1.54935	2.43206	0.725451	-0.608371	0.405719	1.92707	1.24569	2.11884	1.39519	1.06792	0.553105	0.572241	2.07283	2.23729	1.52474	3.71877	-0.201694	1.66968	1.87802	0.986205	-0.195321
	PRRX2	-0.495937	-1.47446	-1.82542	-1.22805	-1.01114	-1.57635	-1.61905	-1.00339	-1.12295	-2.27	-1.28464	-1.25026	-0.896972	-0.368786	-0.643381	0.467251	-0.947558	-0.854989	-0.116661	-0.283003	-2.29725	-1.54204	-1.96008	-0.132318	0.854085	-0.92991	-1.73763	-0.909893	-1.19784	-1.27814	0.276769	-0.429915	-0.844447	-1.48208	0.367423	-0.873292	-1.6001	-1.9924	-0.289883	-2.59889	-0.595183	-1.42845	-0.0287839	-0.129036	0.428413	0.620491	-0.301774	0.566405
	PSMC5	-0.431339	1.02633	0.600451	1.02919	-1.20975	-1.55437	-1.63881	0.607791	1.25224	0.0774475	0.370695	-0.744432	-1.1116	-2.35113	-0.414617	1.46805	-2.08712	0.782978	1.00771	0.81175	-1.24733	-1.17187	-1.54095	1.38717	0.845386	-0.263095	-0.451289	1.05434	-0.86867	-0.582624	0.728173	-0.593273	1.57196	-1.55131	1.43667	-0.0386457	-1.13966	0.91335	-0.196311	-2.24591	-1.53594	-0.850237	0.402983	-0.694544	0.322633	0.70462	-0.0468633	0.18338
	PTGDS	-1.35866	1.1612	-0.489752	0.685257	-1.56965	0.0800279	-0.871327	-1.59035	-0.876614	-1.06877	-0.559009	-0.569875	-0.654894	-2.31173	-0.933616	-0.275933	0.309384	0.200892	1.35921	-1.24086	0.238399	0.0994747	-1.55952	-0.469618	-1.64715	0.456269	-0.0156059	-1.37711	-1.34071	-1.1361	-0.928342	-0.794215	-0.794743	-0.330784	0.566438	0.110268	-1.0864	-1.20312	-0.735822	-0.727035	-0.0554745	-1.15481	-0.252035	-1.04048	-0.654428	0.610159	-0.330784	-0.0658044
	PTGES	0.0716229	-1.70819	-1.30344	-1.55692	-1.19551	-0.377966	1.17613	-0.933567	-1.95953	-0.944312	-0.500911	-1.15711	-0.45371	-0.502596	0.937344	0.445703	0.054917	-0.702871	-0.415347	-0.619988	-0.696406	-0.336969	-1.47261	-0.0870419	0.0668992	-0.17881	-0.142604	-2.06902	-1.75107	-1.45964	-0.355535	-0.310838	-0.86023	-0.821319	-0.838455	-0.894145	-2.44319	-1.5558	-0.264861	-1.62078	-0.0997631	-0.581358	1.26208	0.354843	-0.0953896	-0.966707	0.48478	1.39412
	PTGIS	1.46666	-0.900728	-0.236778	-1.08741	0.32631	0.0306875	0.485686	0.603157	-1.5413	-0.335805	0.1302	0.0465969	1.37085	0.760756	-0.1537	2.47545	0.28904	-0.0404095	-0.499697	-1.19571	-0.943774	0.523733	-0.831754	-0.473609	0.813046	1.02113	-0.535911	-0.466439	-1.42072	-0.204874	-0.200181	-0.312828	-1.59677	-1.77108	0.389	-0.495227	-0.796696	-1.78516	-0.324327	-1.25529	0.292994	0.298014	1.44099	0.387095	0.390465	0.104474	1.05484	1.95627
	PTPLA	2.29391	2.69842	2.59263	3.69352	0.30608	3.32715	1.34122	2.10994	1.9987	2.25955	1.19267	1.89223	2.80312	0.705474	1.32523	2.06732	0.639071	1.43085	1.2497	1.23526	0.504423	0.659834	4.5925	0.26128	1.58822	0.749464	0.812448	2.1905	2.90304	0.928092	-0.05069	1.93271	1.63475	0.992195	2.60429	0.770819	1.84035	1.82417	1.17144	1.47728	0.932526	1.69798	0.579648	0.963883	0.511529	1.27946	1.72664	1.65285
	PTPLAD2	-1.10763	-0.0300984	-0.649274	1.24208	0.0858633	-1.89776	-1.35059	-0.176361	0.948885	-0.316784	-0.832776	-0.644682	-0.96792	-0.292714	0.517985	1.21593	-1.09653	1.06408	-0.995848	0.0196839	-1.21985	-0.856207	-1.19355	0.530368	-0.656437	-0.0902265	-1.40844	0.545729	-0.0736292	-1.07044	0.426526	-0.184247	1.53929	-2.3481	0.610617	-0.441508	-0.197619	1.62724	-0.089541	-1.20388	-2.28491	0.0148948	0.3983	-1.18518	-1.27038	-0.655877	0.124179	0.646892
	PTPLB	-1.02812	1.33657	-0.631471	0.967505	0.184615	-0.844878	-2.80641	0.762318	1.54851	-0.176625	0.724436	-0.573611	-0.848202	-0.522401	1.12832	1.71975	-1.49359	0.675348	0.810649	0.963474	-0.749419	-0.718459	-0.204368	1.36336	1.14564	-0.447746	-0.253383	0.507223	-0.65859	0.0930122	0.670085	0.399852	1.15002	-1.94366	1.85473	-0.539047	0.176284	1.48125	0.395646	-0.0102989	-0.844531	-0.59678	0.701301	-0.338426	-0.11596	0.155741	0.604025	0.398071
	PTPRM	-0.167546	-1.1692	-1.56618	-0.190201	0.830762	-0.817079	0.350937	-0.785845	-0.417458	-1.13853	-0.0942862	-0.103538	0.784898	-0.0828278	-0.563907	-1.19461	0.825462	-1.8925	-0.614753	0.182748	-0.0298222	-0.426659	0.988153	-0.559521	-1.15652	-0.335715	-0.21269	-0.346424	1.25643	-0.693557	-0.557323	0.836052	-0.348719	1.40215	-0.955577	0.115702	0.691977	-1.1692	0.238392	0.723868	0.442924	0.51317	-0.0367615	0.284059	-0.860038	-0.463661	0.0520203	-1.16747
	PYGL	-2.47478	0.918148	-2.91883	-0.832488	-0.459668	-4.29803	-3.83887	-0.232356	1.18314	-1.32667	0.451458	-0.35853	-0.104093	-1.78524	0.488262	0.0194979	-1.24906	-0.643082	0.838881	0.716956	-1.27382	-2.66014	-1.6152	0.629075	0.715787	-0.196464	-0.691468	-0.00828198	-0.436104	-2.27865	-0.191691	-0.464134	1.09001	-1.24829	1.08872	-0.135619	0.143436	0.620971	0.773848	-2.45893	-1.54848	-0.935336	0.0174352	-0.452434	0.600343	0.76666	-1.01433	-0.586823
	QPRT	-1.37093	-0.841739	0.69775	-0.993064	-0.356728	0.0597467	-1.79397	-0.372176	-0.833038	0.530602	-1.12063	2.43603	0.269435	1.10729	0.117512	-1.61091	1.16339	0.896915	1.6514	-1.19813	1.1742	2.16919	0.455991	-1.12979	0.644769	-0.450494	-0.305796	0.00126621	-0.716932	0.922922	-0.0588229	0.576384	0.802062	1.30116	-0.211966	-0.952862	1.39606	0.406547	-0.224685	0.223481	0.214779	0.142229	0.320479	0.446251	0.534177	-1.22396	-0.22563	-1.39568
	RAB31	0.371387	-1.92024	-3.08971	-2.63831	-0.148852	-0.534727	0.796856	-2.111	-1.5123	-3.37313	-0.6712	-1.63725	-2.14868	0.569811	-1.40826	-2.51722	-0.692418	-2.39248	-1.70666	-0.788086	-0.603251	-0.814136	-1.93049	-1.04638	-1.48578	-0.977345	-0.945727	-2.3378	-1.73983	-3.71731	-1.23539	0.184256	-3.31927	0.363636	-1.85615	-0.259072	-2.44127	-1.93232	-2.17855	-2.58447	-0.298913	-1.44074	-0.584425	-0.799695	0.377367	-0.606455	-1.77776	-1.56454
	RAB7B	-3.41317	-2.67025	-2.82484	-3.21834	-2.58138	-1.97528	-1.91047	-3.46607	-1.68031	-3.40777	-1.82447	-1.25657	-2.03515	-2.21888	0.41265	-2.35587	-1.78278	-0.874261	-0.573438	-1.24072	-0.618324	-1.95637	0.36705	-2.52536	-0.888413	-0.950962	-0.62785	-2.33754	-1.33745	-2.8422	-1.42666	-1.57393	-2.26416	-0.658315	-1.7087	-1.56537	-2.74689	-2.57284	-0.851893	-2.5774	-0.857294	-2.58656	-0.111138	-1.05356	-0.777816	-1.56615	-1.81847	-0.07402
	RAB8B	0.314194	0.808366	-1.87562	0.350538	0.50187	-1.25281	-1.53727	0.468022	1.38008	-0.762614	0.144947	-1.00529	-0.811963	-0.388331	0.0236586	0.977774	-1.19516	0.211984	0.442388	0.569937	-1.43186	-2.71752	-0.132963	0.458785	0.612915	-1.00755	-0.378003	0.544972	-0.917044	-1.26112	0.749159	-0.170207	0.349348	-1.09725	1.62269	-1.00376	-0.495878	0.426038	0.0419612	-1.7401	-0.664219	-0.820955	-0.828989	-0.38979	-0.0658601	-0.422335	-0.060142	-0.208118
	RAB9A	-1.44077	-0.754801	-3.26735	-1.48178	-0.679592	-2.79237	-2.08587	-1.35159	-0.325138	-1.86124	-0.886426	-0.967528	-0.562889	-0.940438	-0.529969	-0.647547	-1.03777	-2.62343	0.0684201	-0.195805	-0.95397	-1.1283	-0.068621	-1.05942	-0.477669	-1.53812	-0.362949	-1.06448	-0.00976971	-2.61664	-0.95009	-0.189217	-2.01891	-0.194522	-0.649886	-1.15878	-0.761993	-0.219431	0.098662	-1.11663	-0.514774	-1.5947	-1.6179	0.0326133	-0.614371	-0.541835	-0.770199	-2.01327
	RAC2	-0.996338	-1.15011	-1.21899	-1.84434	-1.12572	-1.03991	-1.61926	-2.8559	-1.06722	-1.03357	-1.48541	-1.12315	-1.10583	-1.71345	-1.28633	-1.07561	-1.69964	-1.64659	-1.30928	-1.21098	-1.24732	-1.26478	-1.74628	-1.60896	-0.593144	-1.45516	-0.77323	-1.9455	-2.29936	-1.92643	-0.745833	0.11288	-3.1109	-0.765582	-0.616167	-1.30114	-1.626	-1.749	-1.22018	-1.97972	-0.54456	-1.91909	-1.45249	-1.34442	-0.612211	-0.852958	-0.457308	-0.635692
	RAMP3	-2.31206	-1.63951	-1.05227	-0.376272	-1.18024	-1.50057	-1.21313	-2.30342	-1.99071	0.08047	-1.25531	-1.0013	-1.54996	-1.56436	-1.08397	-0.460085	0.0403801	1.19416	-1.03827	-0.372762	0.895964	-0.784886	-1.87394	-0.199157	-1.64318	0.145252	1.98212	-1.88624	0.719913	0.509253	-0.433733	-0.51327	-1.77238	0.0275981	-1.89025	-0.30739	0.280681	-2.52356	-0.155691	-0.515573	-1.7617	-0.373634	-0.259734	-1.06946	-1.06696	-0.692004	-1.18874	-1.07307
	RAPGEF3	-0.270672	0.378975	0.198467	1.35561	-0.192711	0.64282	1.04565	-0.653385	0.00660235	1.26602	-0.108887	-0.344912	-0.396072	-0.592889	-0.999047	0.453957	-0.935829	1.85544	-0.278628	-0.334099	0.514125	0.19103	-1.35333	-0.17763	0.919966	0.40431	0.331467	-0.182227	-0.362652	0.490449	0.840069	-1.61569	0.111849	-0.587119	0.06053	-0.530152	-0.146423	-0.6542	0.271173	-0.601411	-0.798287	-0.0721	0.170868	-0.307501	-1.47128	0.134003	-0.0863316	-0.175674
	RARRES2	-0.882523	0.405692	0.406488	-0.514774	0.348097	1.13447	0.0947869	0.20697	0.0448706	-1.18404	0.450446	0.0325987	0.611236	0.820568	0.240913	-0.578901	0.597346	1.34508	0.597346	1.02789	1.07418	1.17208	1.1821	0.736485	1.05916	-0.173098	1.58895	0.240913	0.806839	0.975151	1.54531	-0.368671	1.01215	-0.491995	-0.125689	1.08882	0.270414	0.651574	0.862921	0.504246	1.32834	-0.288541	0.584593	-0.19717	0.123744	1.24555	-0.665875	0.597346
	RARRES3	-0.796687	-1.74733	-1.10924	-1.75409	-1.00288	-1.17248	-1.0891	-1.37523	-0.796687	2.09972	-0.569825	-1.86094	-1.75549	-1.63666	-1.23022	-1.4849	-0.753056	-1.60808	-0.741549	-1.16829	-1.22437	-1.23642	-1.15427	-1.78899	-1.97725	-1.22139	-1.1714	-2.27996	-0.681422	-2.07558	-1.02482	-0.46524	-2.48625	1.08396	-1.24451	1.21656	-1.19487	-1.88095	-1.94073	-2.10403	0.648482	-1.16988	2.59582	-1.62958	-1.01054	0.561827	-1.12554	-0.842727
	RASD1	0.640445	-1.40527	0.589372	1.58892	2.08214	-1.42459	-0.256366	0.772586	-0.199604	0.644007	-0.27784	0.276599	1.09668	-2.7144	-3.62803	-3.57307	-1.4297	-6.23126	-0.660775	0.899958	0.315364	0.199865	-1.99505	-1.53891	0.0590849	-1.08216	-0.941623	-0.168473	0.696971	-0.940732	-0.411026	0.723215	-0.306715	0.513896	-0.70652	1.24578	-4.62235	-0.902106	-0.288022	1.36745	-0.738435	0.22763	-0.492381	1.4032	-0.248472	0.727051	0.0469179	-1.31972
	RASL11B	0.547446	-0.871157	-0.542252	0.629677	-1.19377	-0.873177	-0.843576	-1.74498	-0.849296	-1.22324	-0.188099	-0.770843	-1.02823	-0.605202	0.0565425	-0.606652	0.999439	-0.965707	-0.573678	-0.848338	-1.53258	-0.462153	-0.732197	-1.1826	-0.172848	0.528421	-1.25912	-0.871907	0.206046	-1.33054	-0.9769	-0.297824	-1.12946	-0.541643	-2.75871e-05	-0.225937	-1.02771	-0.871512	-0.781057	-1.1486	-0.666812	-0.460969	-0.811201	-0.765158	-0.692242	-0.963459	0.470594	0.27917
	RBL2	2.31013	0.722558	1.8355	0.802416	1.8761	2.88206	2.24181	1.39566	0.201444	0.188791	0.612507	1.36523	1.74541	1.16664	-0.0288093	0.186685	0.848521	-1.69645	-0.287406	0.478767	-0.257657	0.732037	1.54459	0.424488	0.0198501	-0.400243	0.510967	0.604379	1.46254	1.80949	0.389603	1.66349	-0.342423	1.80934	0.484411	0.459095	1.41953	1.53403	0.282698	1.77803	1.83405	1.84721	-0.23885	1.2067	0.524417	0.451317	1.52396	-1.24756
	RBP1	2.74778	0.372098	1.49912	3.2153	0.343631	0.58527	0.789738	2.30157	1.90715	1.55736	1.50523	1.79926	1.08112	-0.12494	2.11395	0.795924	1.65321	2.02164	-0.124263	1.35823	0.265485	0.998656	1.00946	0.450268	1.65221	0.900612	-0.606142	1.37889	0.764877	-0.0230649	1.00678	0.821159	1.20834	2.05901	0.739232	1.78592	1.13637	-0.128145	0.479575	0.283554	1.07111	0.705785	0.702268	0.139237	1.59872	0.133207	0.904153	1.3914
	RBP4	-1.64737	0.177193	-0.495325	1.82637	0.169441	-0.853204	-1.80582	1.19902	0.195851	-0.477065	-0.528817	1.28184	0.320135	-0.922589	0.828032	0.941524	-1.15906	0.0183924	-0.0273754	0.872841	0.280204	-0.0510235	0.0433222	-0.912532	0.736751	-0.324117	1.40285	0.935882	0.0709401	0.17088	0.0165296	8.71268e-05	0.771136	-0.754877	0.189544	1.67197	1.18615	1.49063	1.26841	1.24691	0.538363	0.0800454	0.401999	1.5423	-0.161725	0.273551	0.436347	0.0769558
	RBP7	-0.0524375	1.56869	0.225694	0.0959247	0.404567	0.22222	-0.0216434	1.22852	0.800688	1.52133	0.835263	2.0329	0.217646	-0.106557	0.0308262	-1.18067	1.43236	0.0485247	-0.510877	-0.831979	1.88734	1.53076	-0.151716	0.844861	-0.0331924	1.09506	1.51582	0.889905	0.511075	0.552844	1.23372	-0.106557	-1.38168	1.39335	-0.547601	-0.185021	1.82224	0.266186	1.30509	0.382622	-0.0798967	1.04771	0.284218	1.33218	0.521859	1.78598	-0.682987	-0.433315
	RBX1	-0.367143	0.968394	-2.49262	0.356899	-0.480629	-2.93152	-2.15589	0.217378	0.526426	-0.927916	0.196027	-0.828342	-0.939667	-0.822416	0.496072	0.835244	-1.75731	0.121302	1.21654	0.916934	-1.63406	-2.57596	-1.70512	1.35017	0.923314	-0.486163	-0.92649	0.606137	-0.525085	-0.677477	-0.676145	-0.213259	0.511009	-1.13203	1.97034	-0.965845	-0.731325	0.76775	0.754069	-1.51778	-0.970766	-1.02434	-0.0566959	-0.469297	0.208009	0.7686	-0.209062	0.450914
	RCAN2	-0.496722	-0.707596	-1.32349	-1.29295	-0.112346	-1.96994	-0.455827	-1.00632	-0.968857	-1.67776	1.26462	0.327491	-1.03213	-1.00469	1.09207	-1.08909	-0.0225654	2.62127	0.626278	2.50286	-0.0948223	-1.56751	-0.38094	-2.16431	-0.625297	-0.219447	1.34731	1.00037	-0.81514	-1.76895	-0.135399	-0.147814	1.17387	0.194184	-0.563198	-0.102675	-0.121246	-1.1478	-0.931147	-0.630507	-1.59174	-0.967189	0.735431	-0.592478	-0.818999	-1.33898	-1.39417	-0.928709
	RDH10	2.97342	2.0876	2.09596	2.14659	2.01935	2.78182	0.999001	1.22809	1.63047	3.63982	1.45357	2.25764	2.86334	2.34405	2.33406	1.70373	1.66594	0.365466	1.51783	-0.0560553	0.501091	2.36799	2.3569	0.833863	0.603445	-0.382126	0.464044	1.73043	1.66498	2.29995	0.23521	1.94716	1.28737	2.16125	1.19352	1.22097	1.75145	0.654012	0.504204	2.63325	2.17367	2.33098	0.22562	1.85321	1.82706	-0.131298	1.97974	0.51625
	REEP6	-0.110915	-0.236529	0.79389	1.60816	-1.2968	1.80176	-0.56643	0.335365	0.312526	0.938284	-1.56963	1.3236	-0.535935	0.596434	1.27035	0.649211	0.61396	1.99839	0.686154	1.34873	0.618678	0.440597	1.23292	1.03349	1.62586	0.0218921	1.02632	0.281815	-0.166686	0.370413	0.482824	-1.36774	2.87029	0.24506	0.995991	0.0386019	0.0236523	-0.633767	0.973837	1.86799	-0.17873	-1.44245	1.24371	0.78917	-0.452612	0.289948	0.145671	-0.226267
	RENBP	-0.591587	-1.12482	-0.283969	-1.6626	-1.24731	-1.09229	0.310475	-1.0819	-0.717423	-0.353137	-1.28438	-2.22902	-0.885889	-1.58922	-0.934403	-0.414509	-0.0324207	-0.768454	0.215523	-0.465995	-0.947251	0.0579263	-1.09641	-2.29402	-1.48472	-2.26628	-1.06066	-1.68104	-0.636269	-3.29711	-0.667407	-1.09749	-1.00971	-0.322827	-1.06509	-1.1396	-1.62204	-1.87667	-0.0601466	-1.04129	-0.542804	-2.08053	0.409587	-1.37299	0.741918	0.267048	-0.81536	-1.22374
	RETSAT	-0.191491	0.670487	-0.552998	-0.473415	-0.628603	-0.284596	-0.154343	0.315822	0.354408	0.974562	0.813875	1.05428	0.683214	-0.382386	0.813407	-0.398765	0.0804761	-0.907564	0.335265	1.50462	-0.651633	-0.228002	0.361988	-1.55539	-0.87271	-0.128884	-0.805564	-1.16416	0.205045	0.102793	-1.43313	0.512329	1.08564	1.96752	-0.86541	0.78404	0.965819	-0.253669	0.826753	-0.191491	0.0320872	0.0462345	0.270486	0.706057	1.41814	0.614532	1.47232	0.8481
	RGS17	2.23603	2.41927	3.03891	2.92471	2.07421	2.81362	2.04218	2.46573	1.31906	2.13756	3.12679	1.50233	1.58705	1.57186	-0.654042	0.837195	1.85155	0.861778	0.713739	0.783538	0.687875	2.72135	-0.357176	1.93719	0.911147	2.29113	0.703901	2.34039	2.00261	1.62999	1.61358	0.738546	3.58721	-0.0766512	0.886415	1.33169	0.746118	1.63765	0.521922	1.23569	0.247054	1.43707	0.986636	1.17948	2.33647	0.852037	1.1451	1.44956
	RGS2	-0.155872	1.27507	-0.923377	0.108435	-0.113304	-0.0447155	-2.14172	0.350057	0.608474	-0.731587	0.198749	-1.21169	-0.899614	-1.04033	0.0083202	0.299147	-1.08215	-0.20305	0.799094	-0.0949436	-0.8956	-1.31551	-1.43547	0.282026	1.08592	-0.804773	-1.14994	0.6831	-1.00036	-0.348389	-1.06777	0.726023	0.569317	-1.49312	0.686371	-0.848301	-1.11525	0.25262	-0.396073	0.176136	-1.32297	-0.424978	-0.298608	-1.25989	-1.40986	-1.06816	1.16083	0.187779
	RGS5	0.415274	1.36611	-1.50663	0.814057	0.626644	-1.02345	-0.867489	-0.0859337	1.61006	-0.153589	0.268716	0.423202	-0.762521	-0.375453	-0.268558	-0.0258551	-0.503799	-0.156835	1.63412	-0.211295	-0.565733	-0.413967	-0.375376	-0.403691	0.0436664	-0.611924	0.0707744	0.15051	-0.371949	-0.103912	-0.519975	0.527323	-0.614031	0.154473	0.393219	-0.699812	-0.188479	1.589	0.687998	-1.41675	-0.189087	-0.337211	-0.773784	-0.038849	-0.799309	-0.424481	-0.0186649	-2.20101
	RHOA	-1.97365	-0.880008	-2.23355	-0.960046	-0.55468	-3.98134	-3.49356	-0.287364	0.129439	-1.30134	0.577212	-1.46526	-1.21236	-1.19431	0.0844544	0.415805	-1.54579	-0.163599	-0.241814	0.0941381	-1.50237	-2.29238	-1.56731	0.109468	0.318912	-0.53569	-0.779567	0.0767582	-1.95833	-2.78466	-0.181771	-1.25601	0.200506	-2.18537	0.428695	-0.177763	-0.663244	0.448971	0.090085	-2.26337	-1.82108	-2.18101	-0.693823	-0.720941	-0.645223	-0.0901088	-1.02336	-0.63554
	RHOB	0.468379	2.03226	-0.50146	1.35203	-0.195915	-2.0864	-1.62632	1.12451	2.35717	0.612353	0.878948	-0.439785	-1.18471	-0.462324	0.639191	2.68457	-1.03324	1.52164	0.564189	1.75614	-0.129094	-1.31685	-0.284756	0.868207	1.80793	0.477616	-0.233039	1.65739	-0.787358	-0.831563	0.709076	-0.262869	0.193544	-1.66118	3.25808	0.110347	1.19646	1.91527	0.413546	-0.801161	-0.599618	0.82283	0.918235	0.140241	-0.409547	1.15114	0.340368	0.1094
	RHOBTB3	0.808609	0.745764	0.433249	-0.52821	1.81007	1.6779	1.69799	1.64038	0.172954	0.701487	0.89361	0.813623	0.333052	0.658412	0.979693	0.541474	1.85194	1.65727	-1.26782	0.569339	1.07871	-0.0447668	0.715936	-0.845505	-0.403349	1.5556	1.44367	1.23391	0.615812	0.177984	0.694422	-0.340479	1.26904	0.442588	-0.842541	0.282112	1.02699	0.679913	1.64597	1.73257	-0.760736	-0.521441	1.01694	0.337504	-0.433519	-1.48034	1.39996	1.25824
	RHOQ	-1.93479	-2.34149	-2.19628	-3.21685	0.4473	-2.74313	0.188027	-1.1347	-2.20971	-1.1347	-0.394968	-1.03418	-0.670677	-0.444535	-0.115806	-3.19771	0.591279	-0.230216	-1.55204	-0.528359	0.363837	0.253041	-0.430528	-2.77189	-3.5283	-0.186578	0.688898	-1.31613	-0.315233	-2.63332	-0.642853	-1.3851	-0.730886	0.591279	-3.20555	0.0869128	-0.423525	-0.536952	-0.156934	-1.39107	-0.782972	-1.48671	-0.926658	-1.31802	-0.184358	-3.57049	-0.0400393	-0.366238
	RNASE1	-1.17371	0.531268	-2.76734	-1.67668	-0.885353	-2.54941	-2.31914	-0.313134	-0.123131	0.393651	0.406429	-0.829314	-1.27193	-2.25849	-1.47354	-0.39173	-2.0945	0.0223686	0.209563	-0.774431	-2.04078	-1.25474	-1.19305	-1.31866	-0.171427	-1.07649	-0.0134375	-1.26862	-1.2315	-3.11974	-0.651878	-1.42724	-2.24149	-1.00027	0.758841	-1.28917	-3.30616	-0.698247	0.795445	-1.07572	0.0422639	-1.77923	0.236362	0.32914	1.53044	1.25266	-0.146144	-0.457809
	RNASET2	-1.54724	-1.01791	-0.873539	-1.51123	-1.26148	-1.12177	-0.987562	-1.30943	-0.720177	-0.0476008	-1.39811	-1.12785	-1.28154	-1.72466	-1.66636	-0.557731	-1.35316	-0.951262	-0.445832	-0.807078	-1.49379	-0.164804	-1.16115	-1.26958	-0.0579799	-1.06236	-1.16325	-1.21751	-2.14262	-2.62801	-0.958627	-1.72837	-1.84754	-1.86492	-0.571666	-1.12582	-1.71749	-2.04448	-0.569354	-2.58946	-1.06026	-2.17845	-0.603726	-0.537203	-0.868266	0.445255	-0.416672	-0.488212
	RNF150	-2.83601	-0.301372	-1.10034	-1.5564	-0.0297416	-3.43386	-0.202731	-1.51597	-1.5869	-1.73624	0.496556	-1.51132	0.387382	-1.89604	0.676341	0.245817	0.755684	0.078773	-0.849288	0.372169	1.5545	0.291587	0.763982	-0.408726	-0.929104	0.17737	0.0309345	-1.41925	1.03648	-0.55677	1.10302	-0.382094	-0.532443	-0.0726113	-1.26838	0.884092	-1.88278	-0.461555	-0.189882	0.0961187	-0.654908	-0.691584	1.48159	-1.32801	-1.0118	-1.0108	-1.53243	-0.798269
	RORB	2.80592	0.630129	3.52475	2.1749	1.69464	3.29322	1.18159	2.12756	1.97664	2.13566	1.64038	1.30628	1.65097	2.01665	0.343141	2.36897	1.30836	2.49964	0.385585	0.571841	0.735619	2.89572	1.4311	1.38437	1.06341	1.78567	1.95581	1.45869	1.075	2.59789	1.39396	0.74214	2.05148	0.362646	0.805174	2.11627	1.78169	1.82036	0.596141	1.37812	1.55962	2.2046	1.39124	0.962718	0.877894	0.692514	0.820689	2.50172
	RPH3AL	-0.23856	0.552244	-0.621099	-1.5019	0.248748	-0.0822929	1.02999	0.954653	0.692658	0.126753	-0.212832	1.1854	-0.583945	0.733472	0.849071	-0.667553	-0.0184477	-0.247285	1.45337	-0.899227	1.35873	-0.849127	-0.120755	-0.495317	-0.648847	-0.0269452	0.105887	-0.257134	0.544574	1.07623	0.0857949	0.688996	-0.783038	0.237119	-0.766497	-0.461362	0.47856	0.480474	0.667543	0.284598	-0.501774	0.415478	0.772435	1.33842	0.780797	-1.67634	0.467096	-1.26682
	RPL14	1.60825	0.861117	1.85371	3.07228	0.493587	0.946716	-0.709253	0.25801	-0.119246	-0.632485	-0.409353	-0.444528	0.274895	-1.18976	-0.104522	0.848764	0.404046	1.45047	0.117863	1.24929	-0.386083	0.111789	-1.6885	0.413052	2.4878	-0.964322	0.62165	1.66407	-1.08855	0.805282	-0.357203	-0.115698	0.17629	-0.469625	0.933536	-0.826935	-0.65902	0.579887	-0.662753	-1.24695	-1.36798	-1.11468	-1.01588	0.157157	-0.229932	1.1311	1.37632	-0.243039
	RPL21	1.95474	0.874876	1.4089	2.41347	0.289461	0.625961	1.616	1.11527	1.21004	-1.01514	1.31779	-0.775457	-1.21403	0.260368	-0.10017	2.42956	-0.0537928	0.714263	1.8968	1.41781	0.0255544	-1.09492	-0.143428	1.3452	1.46167	-1.60316	1.80935	0.568634	-0.219485	0.396704	0.37065	0.56291	0.916447	-1.06512	2.12714	-0.777072	-0.0811405	1.24268	-0.0595603	-0.072269	1.08708	0.867305	-0.719034	-0.481381	-0.547989	0.337225	0.826684	-0.0917575
	RPL23	1.28505	1.78329	1.85882	1.76005	-0.180423	-1.27781	-1.1089	0.821319	1.21054	-0.306418	0.972768	-0.944894	-0.693233	-0.518076	1.00486	1.87563	-0.375264	1.02624	1.31338	1.34286	-1.14528	-1.55115	-0.832869	1.77185	0.954497	-0.75266	-1.06158	1.42931	-0.385522	0.0412487	0.516648	-0.534545	1.85358	-1.55514	2.40486	-0.823212	-0.315808	1.64786	0.858016	-1.10062	-1.23286	-0.316703	0.199433	-0.600775	0.682191	0.895941	0.267051	0.483955
	RPL26	2.1969	1.18664	1.08455	2.37434	-0.0929705	0.971098	2.37434	1.02958	1.02958	-1.32465	0.965744	0.0419556	0.198495	0.300123	0.145789	2.55654	0.554315	-0.111913	1.90793	1.15194	0.0994429	-1.36757	-0.118979	1.44642	1.66655	-0.539305	1.75081	-0.0989498	0.332129	0.798655	0.200641	0.84847	0.237061	-0.640648	1.74653	-0.407628	0.104266	0.975821	-0.268455	0.919242	1.63783	1.15194	-0.502689	0.114365	0.231192	0.999284	0.46679	0.0516326
	RPL35A	2.41382	0.37657	1.56426	0.274245	0.566744	2.44859	2.63499	0.492869	-0.318036	-0.713488	0.425276	0.224292	0.656453	1.27589	0.642537	0.128107	0.979912	-0.418419	0.675567	0.407765	0.81049	0.478108	0.712702	-0.104438	-0.873354	-0.0590733	0.601782	-0.582707	1.09905	0.998372	0.618729	0.979912	0.112483	1.63053	0.291241	-0.404474	0.291241	-0.398993	0.176461	1.19964	1.50571	1.41496	-0.0590733	0.291241	0.572932	-0.0117196	1.074	-0.608709
	RPL5	1.95237	1.19819	1.20455	1.22948	0.013012	0.141973	-1.49284	1.27308	1.00969	-0.383052	0.776301	-0.635384	-0.857758	0.523314	0.62072	2.27905	-1.02407	1.26993	0.850852	0.867811	-1.54879	-1.48631	-1.17814	0.867811	1.29302	0.173174	-0.572804	0.849444	-0.33184	0.428012	0.738259	-1.04947	1.87368	-2.14222	2.17495	-0.00485354	-0.432243	1.48455	0.746077	-0.755197	-1.23747	-1.28858	0.661045	-0.157818	-0.82469	0.308829	0.471063	1.36144
	RPLP1	0.902653	1.77165	0.66293	1.48128	-0.586815	-1.43507	-1.38921	1.05857	1.31221	-0.405279	0.468463	-0.497314	-0.540893	-0.855988	0.199263	2.18592	-0.636298	0.728184	1.13828	1.09711	-0.903625	-1.41095	-1.54567	1.61317	0.759762	-0.149473	-0.449182	0.714751	-0.251593	0.0600721	-0.158855	-0.819253	1.09577	-1.99556	2.13328	-0.376656	-0.382779	1.37401	1.18838	-1.34371	-1.2327	-0.904519	0.343963	0.0403831	0.664923	0.968359	0.39116	0.780922
	RPS13	2.35915	2.25615	2.68519	1.65333	0.687127	0.922809	-0.0706972	1.56467	0.934985	-0.526948	0.934985	1.14514	1.3929	0.127474	-0.425218	2.22734	-0.000374836	-0.0357826	1.35624	0.570774	-0.327404	-0.501798	-0.376498	1.93879	1.99442	0.654693	0.557662	0.0798525	1.02503	1.96731	0.331073	-0.305237	0.398815	-1.02921	1.77079	0.800668	0.734423	1.53775	0.713532	0.56414	0.361825	1.28417	-0.625818	1.23219	1.81077	1.67786	1.23219	-0.15801
	RPS18	2.05365	1.83337	1.92483	1.3701	0.476499	1.32816	-0.587617	1.57235	1.40943	-0.297385	0.686375	0.581977	0.111728	0.121832	0.534845	2.24401	-0.00158284	1.41419	0.817627	0.240256	-1.37946	-0.434228	-1.51359	1.83242	1.90331	0.0847029	-0.0990417	0.715255	0.0449827	0.936868	0.801271	-0.590267	0.740868	-1.9515	2.14552	0.720043	0.766179	0.243365	0.908735	-0.52647	-0.18334	-0.324128	0.359382	0.419685	0.300625	1.5077	0.922269	1.07627
	RPS23	-1.00074	0.110159	0.22222	-0.367601	-1.31886	1.13572	1.04237	-0.0571945	0.266838	-1.04628	0.872953	0.287922	0.555829	0.740708	0.631042	0.105303	0.770576	-0.212609	0.485198	0.805939	0.86213	0.0886264	0.635603	0.223137	-0.201839	0.044061	-0.241123	-0.588313	-0.197332	-0.53943	0.967516	-0.107096	-0.780209	-0.645333	0.487396	0.64481	-0.0767295	-1.33097	0.553641	-3.05874	0.743193	0.153139	0.23255	-0.45506	-0.617487	-1.23217	0.594357	0.0770278
	RPS28	0.0678784	1.66665	0.851382	1.78757	-0.302797	-1.24103	-1.78227	2.0818	1.51467	0.545028	0.00177405	0.588571	0.252215	-0.669091	0.585661	1.32581	-1.554	0.899568	0.519819	0.472386	-1.22654	-1.36104	-1.02906	1.409	0.903399	0.51668	-0.710032	0.950318	-0.9091	-0.454428	-0.230752	-0.970706	1.20173	-1.86274	1.76436	-0.25918	-0.22445	1.63554	1.61265	-0.349685	-1.27139	-0.775979	0.965152	-0.134447	0.646061	1.07446	0.792642	0.722531
	RPS3A	1.06543	1.56737	0.781162	1.71525	0.194445	-0.890479	-1.02511	1.74638	1.2978	0.0359629	0.678347	0.0113599	-0.390119	-0.0776196	0.23649	2.07017	-1.05506	1.20474	1.11811	0.682321	-1.32232	-1.57446	-1.59794	1.16801	1.39233	0.37803	-0.474502	1.05356	-0.410863	0.569484	0.124856	-0.659762	1.78487	-2.17262	2.1088	-0.196089	-0.131538	1.54291	0.612074	-0.623776	-0.831184	-0.202521	0.394937	0.236323	-0.221742	0.879649	0.818766	1.03193
	RRAGC	-1.64267	-1.24621	2.24275	-0.743184	-0.0291478	2.15674	1.12586	0.149585	-0.894573	1.75369	1.12586	0.454533	1.108	0.823081	0.848611	0.360565	1.75068	1.69249	-1.2021	-0.247037	1.48622	2.28242	0.888445	-0.502374	-0.0330308	0.78705	-0.21205	0.266692	1.29949	0.980702	0.766395	-1.09042	1.28105	0.842068	-1.20828	0.854184	0.482259	-0.669168	-0.405478	0.356177	0.215559	0.017669	2.25373	0.414182	0.690747	-0.243206	1.12082	1.00865
	RYBP	0.695967	-2.59293	0.00159883	-0.896409	0.657082	1.3394	1.16496	-0.574657	-1.11178	0.0835374	-0.795914	0.749397	-1.08616	-0.692497	0.962777	-1.4162	1.3262	0.626544	-2.1438	0.276782	1.61768	1.50268	-1.04071	-1.23625	-0.833432	1.34496	0.740233	0.501809	-0.334747	0.093236	0.472658	0.0639452	-0.0567982	-0.500613	-1.82412	0.0524929	0.933186	0.128633	1.02394	-1.2072	-0.391535	-0.233075	1.36166	1.00097	0.190597	-0.763033	1.93974	1.31927
	S100A1	-0.124278	-0.398895	0.358007	1.03193	0.680162	1.24109	0.483716	1.7502	-0.0544545	2.02456	1.34623	1.76013	1.51583	0.9704	2.17804	0.71349	1.06599	1.40954	1.01879	0.576299	2.38404	0.991298	1.73126	0.390137	0.98987	0.0607014	0.0741375	0.664891	0.654683	2.1875	1.55106	-1.28501	2.834	-0.65701	0.10403	0.207712	1.8919	1.37047	2.05446	2.34413	0.87329	-0.341029	2.54452	2.6284	-0.263783	0.407772	1.22311	1.65325
	S100A4	-1.25651	-1.90655	-2.47674	-3.54566	-1.45161	-1.89992	-0.646277	-2.0161	-2.40361	-1.6238	-1.61637	-1.17906	-1.2016	-0.854761	-1.22738	-0.881029	-1.32874	-1.96686	-1.41467	-0.731501	-0.9427	-1.70092	-2.94154	-1.72707	-1.34291	-0.889063	-1.03918	-2.16549	-2.26986	-2.15811	-0.735847	-0.989069	-2.16644	-1.88014	-1.17248	-1.96044	-1.80711	-2.03126	-0.995608	-3.07913	-0.340514	-1.05764	-1.21125	-0.520517	-0.424248	-1.12162	-1.07658	-0.390678
	S100A6	-2.38453	-1.36376	-1.2735	-2.54953	-1.7026	-1.61464	-2.08021	-1.89031	-3.13989	-3.09729	-1.37014	-0.768058	-2.1313	-0.642075	-0.924657	-0.463257	-1.28811	-1.59851	-0.756347	-2.06751	-0.344034	-0.423201	-3.93992	-1.48132	-0.019803	-1.32402	-1.61752	-1.50158	-1.96687	-2.25966	-1.37681	-1.72114	-2.11015	-2.43906	-0.476119	-0.832114	-2.54953	-1.54443	-0.350273	-2.44316	-1.63182	-2.38836	-1.38576	-0.884515	-0.627017	-0.762252	-1.13985	-0.202963
	S100A8	-1.23886	1.20133	-0.441613	-0.816405	-1.02897	0.0135844	-0.59084	-1.11671	0.170806	0.528931	0.447418	0.132853	0.938422	-1.43351	-0.534172	1.08797	-0.516671	0.339211	0.467691	-0.679508	0.558894	-1.26443	-1.32221	-0.785863	-0.744564	-0.347161	-0.273969	-1.22576	-1.19442	-0.32318	-0.660145	0.678367	-1.68793	0.298334	0.666639	-0.919821	-0.744803	-0.534172	-0.199724	0.441808	-0.857037	-0.0188548	0.736078	-0.484026	-1.36435	0.188921	0.905363	-0.00583599
	S100A9	-1.65842	0.925688	-0.965189	-0.729854	-1.3731	-0.355332	-1.4782	-1.16938	-0.161798	0.643149	0.255825	-0.605241	0.594791	-1.67324	-0.428777	0.15889	-1.69429	0.624473	0.268731	-1.05863	0.206027	-1.47092	-1.15942	-0.936849	-0.825985	-0.863214	-0.669942	-1.47718	-1.24311	-0.939712	-0.660246	0.0421706	-1.6375	-0.102503	0.00271434	-0.775388	-1.53213	-0.994875	-0.0523746	0.555555	-0.861092	-0.859793	0.647086	-0.565597	-0.921162	0.351683	0.0414863	-0.701599
	SAA1	-3.89007	-3.0751	-3.06826	-0.0313896	-0.318998	-2.50145	-2.90903	-2.29888	-0.509196	-1.5599	-0.416527	-0.446915	-0.757103	-2.56351	0.74293	-0.255733	-2.26797	-1.10557	-1.20801	0.949329	-0.867442	-1.85727	0.589008	-0.981353	-0.108445	0.151711	-0.649333	-0.553566	0.37276	-2.03805	0.940509	-0.221977	0.818216	0.00923222	-1.52934	0.499156	0.0563057	-0.597804	0.173598	-0.710053	-1.72042	-3.34639	1.12247	0.580121	-0.207353	0.0739728	-1.70991	-0.365429
	SAA2	-1.25855	-1.26413	-1.65519	-0.724802	-0.620618	-1.54904	-1.01396	-1.0431	-0.10391	-0.931551	-0.534435	-0.701101	-0.925396	-0.999598	-0.184543	-0.634564	-0.886635	-0.888083	-1.03134	1.81904	-0.982882	-1.51209	0.462795	-0.695196	0.51615	-1.18931	-0.985949	0.314848	0.329058	-1.34597	-0.0555229	-0.548927	1.87675	-0.419026	-0.546602	-0.0056386	-0.442115	-0.222484	-0.291299	-0.0825702	-0.698012	-0.782113	0.776942	-0.0695576	-0.825842	-0.697403	-0.658956	-0.470289
	SAA4	-1.46362	-1.76805	-1.46103	0.787848	0.599484	-0.901766	-0.735797	-1.07815	0.122946	-0.502168	-1.12851	-0.151737	0.503037	-1.27987	-0.0522152	0.909651	-1.74005	-0.250786	-1.22624	1.91534	1.28279	-1.15146	1.8723	-0.571428	1.79249	-0.416094	0.707902	0.433911	2.03975	-0.964571	1.26386	-0.995482	1.2449	-0.16911	-1.51536	1.79249	-0.12892	-0.683358	0.337611	0.0107379	-0.396922	-1.87915	1.94685	1.54498	-0.459968	1.30613	0.296562	0.431748
	SAR1A	-1.43803	0.637667	-0.487239	0.405114	-0.462145	-3.26	-2.08057	-0.131567	0.998171	-0.397214	0.674962	-0.909453	-0.967724	-1.48423	-0.229892	0.11168	-1.81225	0.652154	0.960539	0.338084	-0.884518	-1.56978	-1.3925	0.278919	0.525933	-0.352414	-0.65743	0.127707	-1.01368	-2.03283	0.430676	-0.467938	0.912934	-1.62903	1.12174	-0.66734	-0.828595	1.04157	0.497597	-2.37542	-1.34984	-1.4383	-0.364795	-1.02481	-0.612689	0.0269829	-0.410603	-0.461236
	SASH1	-0.183585	-0.0473491	-3.52806	-0.903894	0.17453	-2.15444	0.197744	-1.41093	-0.13262	-1.17561	0.116954	-0.149623	0.166929	-0.703825	-0.191902	-0.858647	0.273957	-2.63097	-0.273103	-0.964185	-1.75311	-0.809652	-0.270336	0.200091	-0.259383	-0.971925	-0.0609116	-0.607209	0.329771	-2.25068	-1.68434	0.387674	-2.31117	-0.421191	-0.239438	-0.514482	-0.973208	-0.955861	1.0135	-0.800836	-0.654406	-1.0657	-1.46923	-0.14367	0.151513	-0.758582	-0.0538865	-2.3546
	SCARA5	0.930062	-0.974214	-1.54068	-1.2203	0.453231	-0.684622	-1.33102	0.821224	-0.972038	0.247498	0.26394	-0.326429	0.459987	-0.333245	-0.969708	0.838497	-0.800188	-0.484873	-0.605495	-0.381108	-1.90885	-0.293227	-2.17557	-1.11596	-0.0299355	1.65991	-1.15035	-0.858683	-2.13156	-1.12595	-0.0253376	-1.38497	-0.94494	-1.82227	0.408282	-1.14069	-2.12311	1.07431	-0.602322	-2.64496	0.411033	-1.40842	0.0157234	0.581028	1.35798	0.646469	-0.297165	0.0794709
	SCARB1	-1.3482	-1.08374	-0.119132	-1.40423	0.14104	-1.03392	0.631395	0.210415	-2.06254	0.644933	0.100581	1.24955	0.159414	0.16769	-0.845765	-1.07222	-0.288166	0.97843	-1.04039	-1.40129	0.788633	1.33993	1.09026	-1.87184	-1.19131	0.519255	0.56814	-0.531917	-0.663348	0.176995	-0.0834686	1.35079	-0.435485	-0.310311	-1.36968	-0.773825	1.34038	0.24351	-0.559428	0.714199	-0.396139	0.550559	-0.0614884	0.837866	-0.71749	-1.5976	-0.793677	-1.07703
	SCD	-1.66744	1.36258	0.457094	0.982056	1.16536	-0.130466	-4.61747	1.22766	0.196655	-0.119239	0.160584	0.982056	0.269422	1.07384	1.22263	0.383891	0.574854	1.13394	0.459426	-0.418342	0.346244	0.947086	1.13394	-0.958407	0.754232	-0.151456	0.754232	1.26858	0.819859	0.587915	0.621878	1.13394	0.918267	0.496954	0.496954	0.574854	0.982056	-0.153467	0.346244	0.918267	0.496954	0.788366	-0.470267	0.307071	0.0577258	-0.938381	0.0160368	0.496954
	SCGB1D2	-0.215381	-0.167227	-0.690702	-0.196811	-0.183998	-0.131441	-0.721679	-0.477084	3.72326	-0.0596081	-0.406287	-0.0325588	-0.255315	-0.174931	-0.336133	-0.219977	-0.415339	-0.38574	-0.0224621	-0.490643	-0.243077	-0.369707	-0.247396	-0.766108	-0.924809	0.0187874	-0.211864	-0.355566	-0.35415	-0.50851	-0.272692	-0.439966	-0.20999	0.216409	-0.50366	-0.0713051	-0.22916	-0.605311	-0.19551	-0.214124	-0.193414	5.70433	-0.0554014	-0.0431579	-0.307763	2.73839	-0.185707	-0.242233
	SCGB2A2	-0.487065	-0.394179	-0.310447	-0.211972	-0.304155	-0.266976	-0.277905	-0.127345	4.36614	-0.332641	-0.372606	-0.287815	-0.156057	-0.144161	-0.413101	-0.268388	-0.239903	-0.323927	0.0204371	-0.279748	-0.0800923	-0.509029	-0.252317	-0.121754	-0.143312	-0.379	-0.396825	-0.321252	-0.341158	-0.30624	-0.446715	-0.204731	-0.148667	-0.465336	-0.334636	-0.271612	-0.184922	-0.390018	-0.297634	-0.158708	-0.0358934	4.86042	-0.466587	-0.263153	-0.462399	3.55498	-0.138399	-0.303464
	SCIN	-1.87024	-1.90398	-1.48532	-1.64522	-1.26815	-1.33529	-1.22878	-1.60594	-1.13212	-1.20952	1.0088	-1.72452	-1.78542	-1.98349	0.63424	-2.0245	-0.82328	-2.45688	-1.1187	-0.312502	0.279662	-2.15228	-1.75961	-1.26918	-1.76343	-0.930943	0.632926	-0.9768	-1.12247	-2.42122	-0.812229	0.414555	-1.65485	2.06399	-1.58198	-0.621982	-1.53433	0.148268	0.489446	-1.81988	-1.31442	-1.52106	-1.02689	-1.21812	-1.09522	-1.62438	-1.18514	-0.843479
	SCN4A	0.697777	1.41874	1.02762	1.16154	0.97108	1.02762	1.94185	0.448801	1.06791	2.90241	1.21772	0.288116	0.76908	0.688901	0.274186	0.24031	0.912049	3.45001	0.783404	1.30444	1.12335	1.56245	-0.451863	0.119898	0.562693	0.809535	1.37775	1.17631	-0.211737	2.26752	1.04129	-0.484791	0.861542	1.23103	0.323678	1.05853	1.12814	0.670808	0.494746	0.0678349	0.697777	1.63045	1.35337	1.33758	0.00793108	0.945946	0.749215	1.20821
	SCPEP1	0.419328	1.48796	-0.557569	0.189248	0.460837	-0.187369	-0.277639	0.711899	0.467745	0.880437	-2.26253	0.0172844	-0.777069	-0.706714	0.135667	-0.296402	0.36044	-0.790252	0.756475	-0.400539	-1.90807	-0.864873	0.733957	0.424506	-1.33743	-2.20442	0.448744	-2.37903	0.403642	-1.29032	-0.462849	-1.21008	-0.660637	2.21317	0.311655	-0.46299	0.882403	0.160917	0.0361933	0.363871	0.466023	0.702762	0.837991	-1.66246	1.36313	0.621985	0.807491	-1.29908
	SCUBE2	-0.214904	-1.36553	-0.798769	-0.571614	-0.161136	0.140492	1.14457	-0.977693	-0.90685	-0.219465	-0.064807	-0.5816	-0.273832	0.058934	0.536582	-1.67181	0.773218	1.05503	-0.565185	0.174209	0.926558	-1.25785	-0.796865	0.542271	-0.613987	-0.379025	0.20332	-0.615021	0.0369491	-1.13742	-0.092621	-0.165824	-0.0353064	0.749566	-0.423042	-0.404797	-0.221725	0.588399	-1.30808	-1.14344	-0.480826	-0.838732	0.893149	-1.22213	-1.60138	-1.58807	0.190034	0.0548724
	SDCBP	0.924747	0.758849	-1.20317	-0.897847	0.968439	-0.150927	-0.629091	0.283933	0.0128484	-0.284092	1.04117	0.49288	1.24049	-0.289826	0.803874	-0.463685	-0.505607	-1.6976	0.652976	0.759612	-1.50117	-1.33817	0.890077	-0.78123	0.366189	-0.596057	-0.115002	-0.00064824	0.317108	-0.340436	-0.283607	1.02665	-0.110127	1.24545	0.629246	0.718874	0.478464	1.70483	1.20726	-0.149279	0.424615	0.297021	-1.09207	0.974431	1.04424	0.693525	0.525668	-1.31627
	SDHD	0.207968	1.78521	0.913635	1.588	0.801219	-0.157374	-1.54407	1.44433	1.81748	-0.0105864	0.119866	0.860011	0.43535	0.195943	1.14186	1.58712	0.0604001	0.044881	1.69532	0.156714	-1.32051	-0.0839425	0.716118	1.12512	1.66021	-0.430295	-0.0429087	1.43364	-0.099064	0.87418	0.315059	0.137343	0.948381	-1.20454	2.68061	-0.290157	0.826465	2.03025	0.537568	0.426565	-0.145581	0.809425	-0.784535	0.5721	0.951284	1.11589	0.438625	-0.465667
	SEC61B	-0.507824	0.600324	-1.47919	1.21778	-0.739037	-2.66636	-3.19356	-0.133793	0.835542	-0.0379892	0.468422	-0.699181	-1.22202	-1.4757	0.894008	0.857553	-2.71914	0.109688	0.671087	1.11274	-1.64858	-1.66046	-1.33717	1.39	0.724886	-0.26479	-0.776942	0.567763	0.128978	-2.71403	-0.300731	-0.214497	0.668908	-2.27547	1.66499	-0.384523	-0.993617	0.889443	0.786466	-0.781347	-1.48989	-1.23987	0.181153	-0.179289	0.19999	0.963719	-0.327658	-0.0178455
	SEL1L2	-1.52294	-1.31447	-1.68421	-1.24688	-0.928836	-1.19458	-0.645935	-1.42874	-0.444784	-1.64411	-0.637172	2.47362	-1.21661	-1.17114	-0.0743463	-1.51927	-0.851059	-1.20617	-0.742067	-0.439507	1.68355	-0.717499	0.0425205	-0.256493	0.405038	1.27191	1.99184	-0.790333	-1.16756	0.874334	2.23177	-0.403926	2.4768	-1.13814	0.935345	-0.680305	0.599435	1.32435	2.44645	-1.06926	2.03117	1.30995	-0.807837	1.60786	-0.641975	-0.0408311	0.83132	-0.479259
	SERPINA3	0.09116	-1.78257	-1.93613	-1.27988	-0.726485	-0.522135	-1.66639	-2.19171	-1.46375	-0.784401	-0.657787	-1.26193	-0.566146	-0.96777	-1.12699	0.276608	-0.501088	-2.02395	-0.729737	-0.715842	-0.406442	-0.8763	-1.17744	-0.802544	-0.0580628	0.545328	-1.81344	-0.868511	-1.79826	-1.22468	-0.206237	1.25757	-1.87977	-0.871144	-0.92695	-1.35997	-1.21964	-1.30127	-1.17711	-2.46129	-1.33699	-0.497473	-0.855251	-0.544007	-0.780303	-1.17775	-0.794467	0.488562
	SERPINA5	-1.89953	-0.451083	-2.92147	-1.30509	-1.30682	-0.203321	-1.35547	-0.807035	-0.766527	-1.85947	-0.386275	0.669383	-0.0986288	0.930605	-1.13949	0.947628	0.103694	-0.0905115	0.468064	0.369014	0.358957	0.916367	-1.45588	-0.712427	0.727057	0.22774	-0.84464	-0.895426	-1.70081	-0.101598	-0.741117	0.734192	-0.628617	-2.44972	-0.345405	-1.04339	0.555314	-1.65566	-0.615104	-1.20348	0.143516	-1.24406	-1.60439	0.755938	-0.334939	-1.62425	0.00405488	0.796621
	SERPINE2	-0.244269	-0.528875	-0.899692	0.0243922	-0.338032	0.0303412	-0.388939	-1.94208	0.155535	-0.0835929	-1.05309	0.810817	-0.547062	0.511684	-0.758279	1.11306	1.47762	0.767821	-0.680393	-0.664927	0.0534136	-1.51286	-0.798513	-0.510396	0.669216	0.359171	-0.878412	-0.738464	-0.0505096	0.455059	0.543444	0.856383	-0.837368	-0.434586	-0.0468103	-0.656296	0.197127	-0.89982	-1.22381	0.0101904	-0.794229	0.253336	-0.801041	-0.24802	-1.32229	0.527517	-1.03144	-0.436303
	SERPINF1	-3.09359	0.31261	-1.96362	-0.569177	-0.962209	-2.90455	-3.52273	-0.639446	0.524824	-0.976125	-0.311764	-0.751951	-1.65952	-2.10504	-0.429909	0.0544497	-1.2518	0.292694	0.274661	1.29762	-1.1227	-0.765883	-1.27483	0.273113	-0.173359	0.0933212	-0.317023	0.744575	-0.813035	-2.56423	-0.0137364	-0.844234	1.31866	-2.27872	0.710328	-1.32198	-1.12162	1.2194	0.495132	-2.33347	-0.944802	-3.02362	-0.328876	-0.440797	0.187248	0.465357	-2.16894	0.0746456
	SESTD1	1.1406	-0.195374	1.2406	-1.43367	1.22535	-0.380922	1.94075	0.734366	-1.06609	-0.491521	0.82853	0.311262	1.06036	0.649029	-0.139371	-1.51616	1.56111	-1.16091	-0.953693	0.41156	-0.334263	-0.389844	0.0144528	-1.07	-1.31795	0.302204	0.421111	0.267952	1.01388	0.378108	-0.713869	0.678982	-0.188516	1.79036	-1.45604	-0.0561817	0.491129	1.50286	0.987108	0.905416	0.894903	0.249447	-1.12083	-0.0386315	0.934322	-0.838298	1.55555	-0.372568
	SETBP1	-0.791529	-2.52695	-0.0936838	-1.515	-1.54944	-1.1921	-0.532541	-1.47313	-1.31512	-2.06343	1.4328	-1.74646	-0.744808	-0.563748	-0.653377	-0.245116	-1.61211	-0.221869	-1.58738	0.538765	0.360324	-1.13628	-1.70825	-1.30881	-0.314286	-0.161153	-0.239317	-1.09893	0.219152	-1.35619	0.99505	-1.2265	-0.0906662	-1.19164	-0.874246	-0.449592	-2.16999	-1.52394	-0.810499	-2.90032	-1.20405	-0.737667	0.480193	-1.03125	-1.00416	-0.422832	-1.5905	-0.525012
	SFRP1	-0.656592	-0.398881	0.0990641	-1.95907	0.901198	0.478178	0.253256	-0.911644	-0.16348	-1.4855	1.09022	-0.288255	0.933	0.455559	1.17089	-1.9312	0.460712	-2.31036	-0.959102	0.687829	0.505499	0.160861	0.337252	-0.490498	-1.73021	1.03894	0.304614	-1.83353	0.822264	-0.614476	1.20773	0.289733	-0.816397	0.3982	-0.907085	0.466062	-0.690853	0.176831	-0.233419	1.36163	0.0732024	0.267621	-2.13288	-0.502631	0.815278	0.120199	-0.43977	0.0687209
	SFRP2	-0.944626	-0.797045	-2.72475	-1.26903	-0.246192	-1.6204	-1.42602	-0.487479	-0.750462	-1.45305	-1.06145	0.885537	-0.843843	-1.03625	-1.26997	-0.56075	-1.91334	-0.640122	-1.11439	-0.24098	-0.966585	-0.224309	-1.46961	-0.276598	0.395492	-0.738198	-0.838877	-0.540088	-1.10842	0.232645	0.500448	1.01346	-1.35881	-1.08938	-0.256196	-0.113025	0.468932	-0.289053	-0.0765229	-1.33633	-1.49311	-0.457557	-0.993996	0.403411	0.107162	-0.91447	-1.10439	-1.23485
	SFT2D1	1.793	1.22416	2.2869	0.678335	0.873724	2.32172	0.967901	0.660381	1.00086	0.361592	0.162384	1.58192	1.86112	2.00256	1.06932	0.5196	1.25583	-0.417372	0.908724	0.471808	-0.278014	1.31707	2.60777	0.599046	1.22642	0.630803	0.669237	1.26269	1.02151	2.91147	0.506086	1.4154	0.203936	1.64664	0.981036	0.0734627	1.01812	0.986879	0.761006	2.45745	1.74208	1.81402	-0.134022	1.19054	0.650813	0.675184	0.879933	-0.666924
	SFTPD	-0.0634572	0.471133	-1.38395	-1.05076	-0.101966	-0.792828	0.33012	-1.00885	1.80499	0.149227	-0.999261	0.135889	0.627357	1.04763	0.631184	-1.1101	0.513582	0.626273	0.528176	-0.628793	0.353354	-0.795768	-1.22152	-0.750097	-1.08139	-0.00690594	-1.17906	-0.135232	0.871206	0.0403907	-0.892431	0.597433	1.24146	1.92822	-0.815742	1.3294	1.34764	-1.12139	0.412165	0.599274	-0.791862	0.137509	-1.1715	0.367586	1.26747	-0.90793	-0.444705	0.248118
	SGCE	1.24146	0.446851	0.202534	-0.491844	0.976644	1.13339	1.59533	0.105129	0.186866	-0.468576	-0.373992	1.18093	1.18753	1.51387	-1.16607	-1.40153	1.25865	-1.17512	0.203893	-0.906009	-0.0886132	0.613313	1.56215	-0.44918	0.252921	-0.165833	0.55673	0.331376	-0.0336784	0.228828	0.149323	0.808675	-0.859543	1.52533	-0.356425	-0.657427	0.524769	0.17614	-0.525718	2.07878	1.39119	0.0147672	-1.01782	0.773805	0.266473	0.0551697	1.16809	-0.822296
	SH3BGRL3	-1.53344	-1.56648	-1.23448	-1.86393	-1.14063	-1.47034	-1.49148	-1.04144	-1.70408	-0.994462	-1.50405	-1.0097	-0.848053	-1.02917	-0.724923	-0.632534	-1.80534	-0.43149	-1.30272	-1.8614	0.030915	-1.33084	-1.88512	-2.01283	-0.987035	-0.255973	-0.522317	-1.44443	-1.46185	-1.8372	-0.983885	-0.407198	-1.90584	-1.21276	-0.86543	-0.925308	-1.68664	-0.713743	-0.740096	-1.31739	-0.178318	-1.4774	-0.268627	-0.701218	-1.07278	-0.925308	-1.5841	-0.634208
	SH3D19	0.330963	0.72206	0.335332	-0.0946881	1.60506	-1.71259	-0.914374	-0.334817	1.3136	-0.842287	1.48794	-0.391761	0.257041	-0.28233	0.37621	-0.266096	-0.533751	-1.5331	0.435964	0.600433	-1.3912	-2.1141	-0.0311995	0.57545	-0.307118	-0.234303	-0.179022	0.426401	0.868233	-1.52328	0.219582	0.205634	0.613708	-0.670045	0.405736	-0.130745	-0.344323	1.7446	0.970043	0.00753095	-0.108213	-0.010738	-1.15652	0.217877	0.00128282	0.118777	0.325951	-1.14933
	SHANK3	1.24965	1.24219	0.0396667	0.571451	1.4486	0.640995	1.87266	0.250924	1.18876	1.37033	1.28962	0.909998	1.19968	0.864655	1.21558	-1.00993	0.57742	-0.495719	0.838889	0.447	0.960908	-0.114303	2.07942	0.311942	0.0725795	-0.653543	0.6261	0.856316	1.84863	-0.178858	-0.653752	1.67127	-0.21695	2.06645	-0.554928	0.305494	0.784025	-1.0996	-0.327144	0.480018	1.00341	1.11545	0.507672	0.505934	0.413051	0.625692	0.726883	-1.22954
	SHROOM4	-1.20673	-0.858586	-0.111645	0.32619	0.450528	0.516269	-1.4762	-0.0240521	0.987922	0.871298	-1.91221	-0.294344	-1.38044	-0.367547	-0.45652	1.00538	0.323545	2.51787	-1.60933	-0.721569	-0.778471	-1.56274	-0.62514	-1.19763	-1.11668	0.51623	-1.02791	0.4577	0.670899	-0.439024	1.22716	-0.163011	0.13588	-1.94819	-1.05293	-0.432993	0.397445	0.903401	-0.715526	-0.336382	-2.03413	0.0486132	-0.0433594	-0.861951	-1.78935	-1.53944	0.748343	1.51129
	SLC15A3	-1.81153	-1.55761	-1.56768	-1.38366	-1.19281	-1.66272	-2.04911	-2.17483	-1.44171	1.79266	-1.91177	-1.64859	-1.73007	-1.4388	-1.40055	-0.937871	-1.50723	-1.32272	-0.769578	-1.2651	-1.42522	-1.02486	-1.46651	-1.00126	0.0838597	-1.81242	-0.789834	-1.83343	-1.90294	-2.76272	-1.08509	-0.337061	-2.64614	-1.18566	-1.28316	-1.26103	-2.10389	-2.11921	-1.01391	-1.44171	-1.04782	-1.97205	-0.949678	-1.21751	-0.639288	-0.130162	-1.11187	-1.16301
	SLC16A3	-1.31971	-0.877968	-1.30027	-0.953936	-1.50817	-1.13117	-1.697	-0.962252	-0.262107	-0.343647	-0.758603	-0.846308	-0.60245	-1.75506	-0.785058	-0.10589	-1.88923	-1.08188	-0.230816	-0.895935	-1.00678	-1.18766	-1.692	-0.286831	0.0459668	-0.751808	-0.873179	-1.35297	-1.24623	-1.39705	-1.29746	-0.443496	-1.0802	-1.49257	-0.264811	-0.892897	-1.21718	-1.76154	-0.707326	-1.92442	-1.09455	-0.947877	-0.0802306	-0.64902	-0.807439	0.0737982	-0.804998	-1.21853
	SLC19A3	1.83006	1.39622	2.45051	1.5298	1.41582	1.88981	0.945289	1.28841	1.5835	2.83368	1.80735	1.71964	2.29978	1.63382	1.45129	1.4109	2.09541	1.85303	0.966895	0.980227	1.67081	3.0312	1.36793	2.51864	1.16096	1.25566	1.08036	1.81133	0.689929	1.3044	0.876902	0.445708	1.74733	0.549538	1.61861	1.63896	1.08482	0.73435	0.613209	1.21062	1.52456	1.04968	1.09793	1.22364	1.66284	2.21578	1.34444	0.404967
	SLC25A1	-1.38275	0.583028	1.70389	1.64305	0.123471	1.948	0.257851	0.793477	0.0223134	1.12376	-0.0349656	0.974079	0.387187	1.76514	1.02368	0.0196586	-0.0742452	2.7911	0.338569	1.17082	1.66144	1.88123	2.14133	0.82475	0.103697	1.06571	1.04232	1.74804	0.914964	2.88573	0.868253	0.28744	2.5577	0.490306	1.3213	1.21934	0.821362	0.646236	1.06166	2.35225	1.15131	1.67518	1.03852	-0.077008	0.149092	0.338569	-0.138776	1.27627
	SLC25A37	-0.189516	-1.03044	0.244428	-0.484715	0.413728	0.749886	0.379412	-0.335003	-2.90453	0.575236	-0.462967	-0.177576	-0.299317	-0.435304	0.0380813	-0.832228	1.0394	-0.440393	0.0766748	-0.491835	0.529255	-0.765472	-1.7285	-2.26093	-1.68232	0.52077	-0.303437	-1.53761	0.204843	-0.871158	-0.742377	-1.38866	-1.99528	0.605949	-0.771979	-0.206775	-1.04124	-0.760446	-1.25618	-2.36806	-0.788792	0.691217	0.826614	-0.753163	-0.495582	-1.38776	-0.0988789	1.15607
	SLC27A2	4.87084	2.98238	5.0458	3.23068	2.7185	4.07218	3.17226	4.30191	3.155	4.3094	2.67351	2.01296	3.20711	2.33131	0.684323	2.46254	2.94006	2.03371	1.41468	0.298503	1.24646	3.33093	2.86692	2.77795	2.33013	1.09821	0.378375	2.74332	2.67024	3.44312	0.886069	1.17926	2.58977	2.02878	2.07905	2.06186	2.49515	2.07268	1.22184	3.03859	1.94374	2.8998	1.67793	1.68302	1.65495	2.67801	3.20711	1.88838
	SLC2A5	-2.10609	-1.21523	-1.29232	1.47015	-0.963639	-0.398997	-2.12767	-0.127937	-1.72367	-1.3422	-1.7674	1.65321	-1.19817	0.782586	0.55807	-0.130248	-1.44325	1.49031	-1.05003	-0.201448	-0.555453	-0.327947	2.09408	-0.59318	0.520424	-0.268694	1.03361	1.3682	1.23419	3.14634	-1.2133	1.16189	1.16951	-1.62046	2.14844	0.946182	0.00796439	-1.03178	-0.191569	1.01936	0.351109	0.0751396	0.0564482	0.0831048	-0.766554	-1.35018	-1.24287	0.88626
	SLC31A2	-1.61774	-2.516	-2.17978	-1.54217	-0.286146	-3.01479	-1.39598	-1.44789	-1.25419	-1.01265	-0.290944	-0.00911245	-0.283777	-2.47236	-1.30291	-1.80594	0.240623	-2.65636	-1.2188	-2.03876	0.161954	-0.271371	0.932444	-0.973744	-1.23802	-0.933171	0.278947	-0.532503	0.400911	-0.860071	0.365477	0.754674	-1.18227	0.425935	-1.83	-1.0085	-1.68937	-0.277939	-0.162523	-1.21361	-1.56243	-1.73901	-2.24498	-1.00535	-0.102036	-0.259312	-1.38618	-2.96801
	SLC38A2	-0.623066	0.445502	-2.18063	-0.783493	-0.440511	-2.82458	-1.8294	-0.662295	0.145883	-0.859505	0.439766	-1.78624	-1.54623	-1.10248	0.518778	0.541537	-2.10697	-0.433133	0.377424	1.06442	-1.73975	-2.50117	-1.30367	-0.0392615	0.193178	-0.637887	-0.878142	0.162173	-0.533354	-0.778287	-0.34844	-0.449768	0.656572	-1.72264	0.844566	-0.99865	-1.17571	-0.298237	0.258506	-1.99599	-1.44618	-1.89692	-0.717161	-0.948933	0.0430024	-0.702411	-0.359546	0.0388405
	SLC47A1	-1.59331	-0.617669	1.0994	-1.5233	-0.390113	2.35746	-0.152076	-1.64038	-1.03304	0.269993	-0.932404	1.06681	-0.532244	0.195405	-1.06608	0.191307	-1.27624	0.291949	0.124594	-1.19148	2.91888	2.15953	-0.79677	0.489923	-0.59251	0.644566	-0.811503	-0.25625	-0.237748	1.39571	0.976818	-0.73934	-1.19367	-1.57642	-0.172334	-0.218769	0.583985	-1.26792	-0.815363	-0.103691	0.746796	-1.41605	-1.04831	1.45111	-0.495759	-1.65757	-0.747404	0.287097
	SLC6A8	-1.1506	-1.27091	0.175449	-0.171616	-0.458173	0.346985	0.627316	-0.158632	-1.09657	0.321071	-0.0744457	-0.331271	-0.689775	-0.143883	0.762685	-1.01339	0.0756348	2.24043	-0.234887	0.52683	0.993998	1.54811	0.862257	-0.395415	-1.1521	1.38363	1.42687	0.471434	0.555595	1.98761	0.548406	-0.845177	0.872246	0.079226	0.22463	1.16447	0.458729	-0.507535	0.51056	1.31611	-0.148243	0.513398	1.03278	-0.187943	-0.474173	-1.93201	-1.15713	1.39134
	SLC7A10	-0.080886	1.4755	1.65527	1.50011	0.348376	0.865061	0.891309	0.987411	1.18041	0.717687	1.13304	0.84128	1.23067	0.384323	0.758599	0.70338	1.0157	1.04883	0.0560394	1.78794	1.24099	1.17993	0.596794	1.4583	1.83355	0.579812	0.413091	1.41468	1.51966	1.34867	1.11575	0.457247	0.942867	0.889195	1.00698	1.17795	1.63052	0.735139	1.1261	1.16369	0.883149	0.893259	2.13848	0.957621	1.05158	1.36128	1.15904	0.617519
	SLC7A4	-2.4085	-1.73269	-1.65851	-1.72214	-1.04242	-2.17369	-2.42751	-2.7305	-1.72986	-2.25509	-1.36545	-1.29194	-1.33309	-2.46735	-0.136248	-1.9638	-1.80535	-1.04424	-0.223492	-1.43396	-0.654984	-1.0296	0.289071	-1.9315	-1.752	-1.53676	-0.913389	-1.35419	-0.959609	-2.36821	-1.12123	-0.169802	-1.95502	-0.629662	-1.5447	-1.149	-1.03816	-1.12697	-0.791602	-2.19942	-1.53385	-1.49136	-0.5047	-1.28767	-0.752756	-1.80042	-2.10625	-1.14633
	SLC7A7	-1.14103	-1.44935	-1.76911	-2.48712	-1.459	-1.49976	-1.46898	-1.13449	-0.652959	-0.934592	-0.442167	-0.865257	-1.37509	-1.24683	-1.76078	-0.592241	-1.88957	-1.29883	-1.32614	-1.17399	-1.64294	-1.45709	-1.52463	-1.03096	-0.647014	-1.38622	-1.4058	-1.8152	-1.71937	-2.68076	-0.99484	-0.996806	-2.94461	-1.99163	-0.886537	-1.35657	-1.96274	-1.54211	-0.171798	-1.81428	-0.463123	-1.93136	-1.04066	-1.1274	-0.165138	0.0597953	-0.463811	-1.46727
	SLCO2A1	0.877338	-1.11366	0.327483	1.86041	-0.678741	0.173014	0.952056	1.46488	0.696997	1.44639	-0.385602	-0.0433447	-0.601137	0.558901	0.561921	1.38988	1.2941	1.31917	0.715525	-1.43633	1.30144	0.474297	-1.21864	1.36787	-0.565496	1.31542	1.15505	2.59188	-0.359174	1.17652	-0.08722	2.14955	-1.13908	0.460323	0.70437	0.109355	1.91056	-0.873059	-0.508597	0.676718	0.0813078	0.414478	-0.542885	-0.0144222	-0.642183	0.163702	-0.255315	0.917485
	SLCO2B1	-0.650734	-1.02976	-2.34476	-1.38605	-0.919324	-2.22864	-1.02702	-0.303707	0.276778	-0.994284	-0.823352	-1.1825	-1.65692	-1.89045	-2.26121	-1.14748	-1.65535	-1.92937	-1.31565	-2.10996	-1.89243	-0.852037	-0.801483	-2.32154	-1.14481	-1.48906	-0.677278	-1.39269	-3.03435	-3.00479	-1.03436	-1.24323	-3.61625	-1.00113	-0.779908	-1.98246	-2.22018	-1.57275	-0.191956	-1.45236	-0.402269	-1.94567	-0.953001	-0.835611	0.26608	0.31789	-0.974074	-2.03649
	SNCG	-3.58861	-0.253555	-2.85748	-3.64209	-2.0702	-4.19204	-1.06839	-2.19318	-2.14734	-1.10217	0.861231	-1.27747	-0.267571	-3.30551	0.14145	-3.14112	-1.49533	-1.45538	0.440436	0.0773495	-0.762794	-2.07921	-0.825322	-3.21398	-2.87838	-1.66302	-0.519078	0.0731948	-1.44834	-3.59756	-2.88629	-0.717501	-1.64358	0.459727	-2.82666	-0.176377	0.826204	-0.935956	0.509115	-1.43905	-1.34217	-2.15223	-0.928817	-1.49365	-0.25926	-0.896629	-1.97555	-0.729914
	SNHG5	2.5655	-0.142948	1.80745	0.717047	1.0824	1.40018	1.35598	0.796545	0.773662	0.197841	0.648331	-0.180455	1.09208	0.914095	-0.145105	1.36303	0.112434	0.223382	0.495301	1.42708	1.17622	0.824677	0.589073	0.520739	0.211528	0.950493	1.53692	-0.0593183	-0.528883	0.833871	0.481181	-0.530891	1.84347	-0.536809	1.32097	-0.762875	1.45978	1.74095	1.14662	0.398424	1.00619	-0.205621	-0.0199777	0.857784	-0.830389	1.39826	1.17285	0.597174
	SNORD13	2.56674	-0.919945	2.39864	1.08463	1.43616	2.36574	2.60459	1.80857	0.21198	0.157443	-0.328913	0.390849	0.201635	1.77535	0.642986	1.76848	0.853206	0.93442	-0.0875004	0.130851	0.866476	0.610356	-1.05927	0.296755	-0.817863	1.00001	0.677342	-1.00415	-0.883002	1.30351	-0.85577	0.429383	0.16922	0.275808	0.193085	-0.0623074	-0.246405	0.10007	0.0227726	-0.776635	1.10197	0.831276	0.438676	0.362232	-1.22648	0.941388	0.324976	0.90013
	SOD3	-1.84972	0.390471	0.738027	-1.59126	-0.528092	-0.769072	-0.543513	0.222855	-0.212517	-0.672878	0.235764	-0.232678	0.874981	-1.83418	1.01483	-1.3711	-0.186928	-0.0984301	-0.527019	-0.295361	0.355086	-0.614182	-1.16946	-1.12114	-2.14634	1.18583	0.275261	-0.980157	0.0208357	-1.36238	-0.14457	-0.951757	-0.42601	-0.740842	-0.878511	1.5818	-0.039456	0.548387	0.548216	-1.14056	-0.760945	-1.34128	1.54163	-0.299935	0.557429	0.263883	-2.03878	0.408477
	SOS1	-1.54287	-1.67449	0.408751	-0.957196	-0.0955247	-0.358517	-0.249738	-0.67383	-1.45648	-0.718416	-0.650376	0.85303	0.300421	1.2628	1.5531	-1.66507	0.0910678	-1.45197	-0.918068	0.426054	0.429	0.0216058	1.3067	-1.51353	0.302686	-0.396384	2.64645	-0.860159	0.656251	-0.162421	-0.791924	1.63793	0.189075	1.53723	-1.06265	-0.158693	0.358462	-0.313172	-0.0906508	1.02505	0.352669	0.744457	-0.211814	0.0474208	-0.793809	-0.407068	0.125892	-1.04811
	SOX18	0.404093	-1.36571	-0.00400088	0.814189	0.424479	-0.454412	-1.26692	-0.878602	0.551827	0.872961	-1.83982	0.806475	1.43113	0.512515	1.46365	-1.053	1.59791	-0.232422	0.445072	-0.944988	0.128434	-0.320458	0.276355	0.799086	3.17838	-0.145001	0.163339	0.135472	0.141013	0.301891	0.166247	0.829436	-0.764936	1.20057	-0.792137	-0.897641	1.03904	-1.26285	-0.0740558	-0.0154513	1.26702	0.606935	-1.10395	0.880851	-0.457688	0.147612	2.51049	-0.179269
	SPARC	-4.40522	-2.01092	-4.18556	-3.39716	-0.689879	-3.66391	-2.53081	-3.26213	-1.46076	-4.53243	-0.846769	-1.9457	-1.53563	-1.6849	-0.971685	-3.3846	-1.56839	-3.55514	-1.13619	-1.44917	-0.933367	-1.49293	-2.21099	-2.06154	-2.13624	-1.15947	-0.554205	-1.7115	-1.5247	-4.07799	-1.24422	-0.595378	-2.1272	-0.53969	-1.99471	-0.676944	-1.61064	-1.509	-1.06618	-3.15565	-1.47071	-2.85187	-2.14508	-1.54708	-0.958202	-2.38864	-2.50601	-2.50601
	SPARCL1	0.587724	1.67403	-0.697208	0.824081	0.671777	0.621467	0.795799	0.253515	1.16888	0.280244	0.270181	1.00852	0.820559	0.692201	-0.224628	0.833918	0.981684	-0.265936	0.813355	-0.190374	-1.21735	-0.409378	0.384098	0.430533	1.0171	-0.647796	-0.235929	0.0721164	0.240587	-0.42527	-0.349488	0.396394	-1.73304	1.30453	1.27317	-0.0531693	0.41124	0.43229	0.392267	-0.023605	0.602303	1.09476	-0.568338	0.408067	-0.151089	0.0336285	1.1526	-0.619851
	SPATA20	-1.58715	-0.415329	0.845269	-0.45096	-0.375458	0.692229	-1.94971	-0.62035	-1.63605	-2.7824	-0.106464	-0.475434	-0.445909	-0.22142	-0.667025	-0.955219	1.3464	0.653198	-0.578873	-0.256062	0.398079	0.329714	0.208363	-0.588487	0.895361	-0.411216	0.692668	0.90344	-1.13029	-0.506688	-0.688278	-0.83115	1.0793	-0.4002	-0.789842	0.0114631	0.518744	-3.4125	-0.213676	0.987031	0.657673	-1.56645	0.303135	-0.910647	-0.591935	-0.823219	-1.06127	-0.619039
	SPCS1	1.40762	1.14974	0.764473	0.269444	0.675099	1.16749	1.12243	0.502225	0.560589	-0.201205	0.17169	0.835007	1.60938	0.935274	0.432153	0.0717287	1.68542	-1.70349	0.985657	-0.498314	0.390391	1.41565	1.54145	-0.149438	-0.268655	0.148876	0.657158	0.265487	0.960687	0.962725	-0.100473	1.21583	-1.43531	2.03841	0.269444	0.472256	0.879114	0.70967	0.240329	1.39394	1.07608	1.10912	-0.313374	0.766589	1.05702	0.0162963	0.280571	-1.04097
	SPOCK2	-1.20788	0.830819	-1.40984	1.02137	-0.598745	-0.308951	0.179594	-0.679354	-1.08824	-0.540446	-1.83157	0.171707	-0.69145	0.547586	-1.70611	0.103837	1.80155	-0.975527	-0.211557	-1.15819	1.70673	-0.0194159	1.56133	-0.686083	0.243374	-1.43753	0.238384	0.293216	0.665089	0.513668	0.128336	1.70017	-0.846893	-0.798707	0.239801	0.548371	1.38366	-1.3772	-0.0456821	-1.18088	-0.184216	0.794717	0.838429	-0.282268	-1.47614	-1.746	0.890253	0.697522
	SPON1	0.993922	0.40302	2.23662	2.13175	1.41967	1.38997	-0.589461	0.881494	0.773776	-0.338488	2.62155	1.20254	1.75025	-0.577773	1.02334	0.686404	-0.324359	1.24158	-1.1377	0.862762	-0.28035	-2.10989	2.21759	-0.596364	0.460226	1.25459	0.648408	-0.0827537	2.87847	-0.54387	1.73773	0.436729	0.977111	0.0569929	0.783036	1.00353	1.29677	1.41507	0.0367784	0.731712	0.539361	0.738497	2.5089	-0.0636039	-0.0603858	0.56587	0.736271	0.836609
	SPP1	-0.813913	-1.55016	-1.50781	-1.27507	-0.926832	-1.4699	-1.47995	-1.37319	-1.15441	-0.893541	-1.18074	-0.823989	-1.32263	-1.29885	0.864391	-1.3978	-0.784871	-1.40841	-1.11483	-0.741784	-1.31629	-1.17507	-1.43555	-1.51667	0.65849	-0.952109	-0.46642	-1.3443	-0.804795	-0.804478	-0.308589	-0.400323	-1.41558	-0.0600316	-1.37959	-0.501624	-0.859418	-1.30561	-0.812812	-0.967168	-1.21801	-1.42288	-1.06783	-0.755382	-0.394761	-1.06518	-0.816661	-1.00542
	SPSB1	-1.20096	-0.859916	0.475864	-0.106648	-0.0844151	0.539236	1.56435	-1.94051	0.423094	-0.628432	0.901801	-0.435719	-0.566771	-0.504772	0.576859	1.07767	-1.54938	1.13055	0.542992	1.40878	0.946943	0.421639	0.215749	-1.80822	0.387122	0.235015	1.13927	-0.69448	-0.0651162	-0.0717382	2.43154	0.0969439	-1.0156	-2.06282	-1.58715	0.349267	-0.433838	-0.738794	0.541888	-1.51902	1.50662	0.65964	0.907701	0.630877	-0.0445393	1.1405	0.188454	0.884373
	SRGN	0.280903	0.333178	-2.32582	0.319468	0.592393	-2.27097	0.00828196	0.270589	0.406907	0.0459996	-1.20225	0.197114	-0.0241479	-0.385238	0.0169286	-0.565774	0.168945	-0.995616	0.337968	-0.520889	-1.45621	-1.12645	0.503946	0.44246	-0.289806	-1.07881	-0.633007	-0.314773	0.81496	-0.652198	-1.03579	0.917859	-1.55637	0.887382	-0.218953	-0.57682	-0.00278196	0.336894	0.740882	0.525292	0.330926	-0.445317	-1.06711	-0.21699	1.09449	0.846635	0.746543	-1.49383
	SRPX	2.18494	1.41525	1.79877	0.731961	1.59451	1.51843	1.83231	0.986552	1.75281	1.70046	0.490597	1.49954	1.16438	1.80572	-0.202372	0.370836	0.896363	-0.286023	1.36988	0.346637	1.42456	-0.104811	0.785642	1.03058	1.24155	0.504878	0.504878	1.30298	0.414502	0.964256	0.98222	-0.0727858	-0.0465952	0.966151	1.44818	-0.203789	1.02697	-0.536738	0.651941	0.606998	1.36988	1.73089	0.0810104	2.27646	1.17155	1.33908	1.26759	0.595172
	SRPX2	-3.55558	-3.42581	-2.48717	-3.41127	-1.45294	-3.6204	-3.7376	-2.32581	-1.92642	-0.225936	0.455822	-3.11595	-1.7797	-3.06623	-1.70628	-2.5389	-1.16673	-2.67347	-2.11779	-1.61806	-2.17761	-2.33406	-2.07778	-2.15936	-2.77372	-1.42421	-2.09556	-1.62942	-0.026263	-4.13494	-0.18875	-0.39433	-3.75835	0.0527405	-2.55202	-0.998701	-2.56801	-1.48905	-1.83779	-2.21064	-3.03494	-2.97581	-0.837285	-2.60691	-0.428208	-2.68922	-3.53799	-0.166535
	SSPN	-0.654776	0.33803	-1.07666	-0.716514	-0.665419	-2.82027	-2.43327	-0.309599	0.784673	-1.09982	2.00849	-0.965879	-1.27418	-1.1568	0.653821	0.154856	-1.03801	-0.0796927	1.57899	1.63145	-1.64617	-1.46978	-1.16405	0.407259	0.139815	-0.659911	-0.864836	-0.472592	-1.10163	-1.63387	0.434474	-0.718787	0.265809	-1.22764	1.05453	-0.350631	-0.848164	1.51624	0.521775	-2.38256	-1.07981	-0.662243	-0.526553	-0.06894	0.740678	0.0459808	-0.0467831	0.791229
	ST13	0.178328	1.89198	0.684697	1.70358	0.675891	0.812849	-1.64771	0.969768	1.61591	1.03404	1.63547	-0.540481	-0.733511	-1.56697	1.11962	1.72053	-1.34113	1.17709	0.984628	1.27509	-1.06993	-0.678287	-0.576995	1.25721	0.900167	0.437524	-0.225673	0.890109	0.284701	-0.269113	1.31917	-0.365185	1.66529	-1.30246	1.69701	0.516125	0.148465	1.38196	1.14434	-1.30823	-0.328843	-1.01492	0.847608	-0.0548713	0.330547	0.786506	-0.50911	1.01749
	STAB1	-1.58856	-1.22256	-2.82508	-1.72258	-2.1218	-2.16952	-0.618312	0.0527867	-1.15414	0.0298061	-0.0853862	-0.999638	-1.30887	-0.968534	-1.56638	-0.160471	-1.07173	-0.623394	-0.752844	-0.750872	-0.624352	-1.85029	-1.43921	-1.39853	-1.35561	-1.448	-0.803972	-0.544522	-1.83325	-2.47028	-1.60958	-0.731639	-1.62188	-2.23669	0.0474308	-1.04386	-1.72903	-1.08933	-0.497264	-2.20215	-0.445149	-1.81541	0.0559779	-0.37627	0.0636456	0.326183	-1.68663	-0.694455
	STAMBPL1	1.48821	3.22788	-0.0120462	2.9533	1.80405	2.03193	0.0972738	0.403169	1.20042	1.62562	0.331458	1.27835	2.56106	0.370701	-0.0975538	0.684455	1.90615	1.31258	1.42965	-0.457838	1.1326	0.7994	1.84449	1.79893	2.00672	-0.117584	0.437703	1.91088	2.14713	0.912654	-0.0248394	1.66293	1.63469	1.06913	2.55635	1.69031	1.77423	0.815927	-0.396278	1.1158	2.68896	0.374662	0.831324	-0.0685688	2.42014	-0.463246	1.44438	1.8217
	STC2	-3.6091	-2.13849	-3.14106	-2.51544	-2.04752	-3.89104	-1.5455	-3.23068	-1.35018	-1.90424	0.0321729	-2.13039	-2.00788	-2.86027	0.50842	-3.29116	-2.73335	-2.02885	0.528986	-1.13391	-0.784155	-2.07227	-0.787877	-1.33738	-2.16272	-1.30142	-0.784814	-2.04333	-0.600387	-3.78177	-0.421253	-1.63152	-2.29072	0.563095	-2.42667	-1.21757	-1.54297	-1.87958	0.109097	-1.86596	-1.35387	-2.57956	0.0716449	-1.42289	-0.577092	-1.43792	-0.710861	-1.66406
	STMN2	-0.821929	-0.781814	-0.847664	-0.317693	-0.484595	-0.64107	0.140347	-0.366471	-0.618692	-0.698318	-0.546773	-0.365317	-0.291188	-0.248326	-0.784697	-0.791165	-0.614331	-0.501007	-0.587768	-0.77441	-0.373322	-0.670226	-0.724238	-0.648838	-0.389884	-0.406865	-0.513409	-0.916738	-0.383335	-0.764413	-0.701878	-0.409538	-0.141582	-0.244908	-0.787856	-0.655704	-0.51026	-0.541553	-0.447114	-0.532307	-0.541672	-0.203406	-0.947321	-0.724326	-0.485043	-0.45264	-0.439086	-0.529293
	STON1	0.193035	0.964704	1.75074	3.73479	1.16623	0.807072	0.323937	1.51652	2.34471	3.64692	0.0250527	2.29982	0.196785	2.98626	-0.275494	1.84818	2.09151	2.85904	-0.0368233	-0.788801	-0.450838	1.95745	3.41537	-0.375589	1.1707	-0.0192364	0.23837	1.87741	1.06156	0.149496	0.975495	0.796946	0.545855	0.729604	0.760227	-0.188922	2.14357	1.67531	0.899684	1.54963	2.02934	2.34105	0.0292479	0.546531	-0.27054	0.167784	1.13963	2.03742
	STX11	0.628448	1.82415	-0.757226	0.808252	0.951317	-0.405588	-0.34125	0.721173	1.37006	0.744678	1.6014	-0.758746	1.82642	-0.460488	1.25656	0.511944	-0.0292776	-1.14787	0.993323	0.826958	-1.01799	0.376457	1.24212	1.04095	-0.168215	0.0274513	-0.882025	0.997968	1.98309	-0.841104	0.0709013	0.738168	0.0945222	0.197384	1.3228	0.434954	-0.330337	2.1647	1.56244	1.14305	0.536163	-0.365708	0.828247	0.0319417	1.45176	1.67586	-0.0316209	-0.616507
	STXBP2	-0.327935	-0.545533	-1.11839	-1.55754	-0.6884	-0.715246	-1.06777	-1.78381	-1.3219	-0.520066	-1.31162	-0.781244	-1.09144	-1.70308	-1.26897	-0.922325	-1.77749	-1.12676	-1.26579	-1.13782	-1.48688	-1.04983	-1.01038	-1.57541	-0.888593	-0.999581	-0.593502	-1.57604	-1.30847	-1.74923	-0.877039	-0.731188	-1.44074	-0.625396	-1.42094	-1.09382	-1.57477	-1.1137	-0.647155	-1.84216	-0.17436	-1.89946	-0.712932	-1.12819	-0.318064	-0.464655	-0.58546	-0.720321
	SUB1	0.0628576	1.2781	-1.89442	1.41082	0.19044	-2.12427	-1.49986	0.184213	1.45595	-0.752968	0.477485	-0.772159	-0.996727	-1.77742	1.60242	2.1719	-1.26676	1.4567	0.83557	1.58444	-1.70113	-1.48324	-0.226457	1.49143	1.35913	-0.768347	-0.686714	0.152572	-0.0613272	-0.563906	1.18568	0.841433	2.16606	-1.06778	2.4823	-0.0296327	-0.428076	1.78324	0.0452328	-0.380152	-0.756965	-0.895537	0.154845	-0.376687	0.781603	-0.296423	-0.675044	0.452679
	SUCLG2	0.167964	2.28026	0.367471	2.30249	0.512952	-1.12769	-1.95926	0.692934	1.84265	0.81335	0.308782	-0.336311	0.472848	-0.612166	0.248908	1.21383	-0.707451	0.947499	1.12723	1.10095	-0.225408	-0.254014	-0.938295	2.69469	1.50028	0.432399	0.438099	1.69622	-0.0774257	-0.664719	0.881203	-0.86728	1.17287	-1.71829	2.02518	0.145411	0.602426	2.29792	0.780521	-0.755129	-0.76929	-0.504674	0.729129	0.499697	1.06721	1.83856	0.318894	0.215888
	SUSD2	-0.331214	-0.403471	-0.513647	-0.627968	-0.194848	-1.11605	-1.22854	-1.95059	-1.29811	0.518687	-0.559926	-1.0845	-1.42956	0.148338	-0.929176	0.233202	0.276016	0.546038	-1.13084	0.322076	-0.54249	-0.613367	-1.60607	-1.37302	-0.461286	0.192888	-1.1432	0.502887	1.26854	-0.752212	-0.328296	-0.683072	-2.16328	0.214687	-0.773753	-0.498277	-1.174	-1.6646	-1.07913	-1.81483	-0.777427	-0.323706	-0.299249	-1.25116	-0.843255	-0.283196	-0.809208	0.0386973
	SVEP1	-2.09691	-1.46743	-1.54475	-0.937971	-0.784962	-2.55842	-1.88384	-1.79633	-1.7514	-3.88285	0.301232	-1.59517	0.380019	-0.781259	0.00520763	-1.64474	0.123961	-2.54282	-0.982979	-0.0368779	-1.58644	-2.38638	0.451871	-0.076704	-1.10426	-1.80158	-1.25337	-1.39527	0.608326	-3.11352	-1.57597	-1.05699	-0.976128	0.980571	-0.492315	-0.245612	-1.4802	-3.12302	-0.410779	0.855507	-3.11741	-1.70687	0.262491	-1.57171	-1.20085	-0.076704	0.252658	-1.21062
	SYK	-1.28223	-2.10757	-2.06961	-1.99644	-0.326798	-1.75347	-1.10021	-2.51196	-1.20665	-1.10837	-1.64307	-1.18451	-1.42187	-1.15077	-1.34006	-1.19481	-1.66915	-1.61696	-1.64409	-0.892837	-1.32774	-1.54841	-1.13292	-1.83914	-1.05476	-1.07815	-0.362827	-1.87311	-1.93657	-2.31353	-0.931662	-1.35206	-2.46689	-1.47965	-1.26925	-1.22321	-2.59635	-1.83207	-0.728535	-2.56594	-0.704573	-2.02447	-1.27176	-1.20665	0.0244539	-1.20267	-0.710331	-0.374955
	SYNJ2BP	-1.59376	-2.21125	-1.02187	-1.85931	-0.310344	-0.838781	0.123057	-0.120543	-1.20963	0.441912	-0.585862	0.0123298	-1.35131	-0.175599	-0.192687	-1.30117	0.146108	0.979895	-1.61244	0.157756	-0.241167	-0.20402	-0.892983	-0.244708	-1.32635	0.60778	0.146108	-0.139155	0.03181	-0.282958	0.0399928	-1.34776	0.476926	-0.606912	-1.38755	-0.170934	-0.0429465	-0.543489	-0.581503	-1.62741	-0.750462	-1.54798	0.116664	-0.331858	-0.516548	-1.59376	0.250302	1.39269
	TAOK1	-2.25308	-1.1349	-1.24644	-1.41421	-0.126238	-0.27022	1.83022	-0.505321	-1.57024	-0.184541	-0.986087	-0.0305493	-0.664563	-1.11129	-0.0470194	-1.99635	0.131546	0.425752	-1.99219	0.572558	0.44858	-1.70253	-1.54442	-1.05664	-1.88628	0.915144	0.396562	-0.545326	-1.53908	-0.0211678	-0.125008	-1.79619	0.722597	-0.707275	-1.0554	0.408633	-0.899587	0.945258	-0.521863	-1.78176	-0.209566	-0.83906	-0.190132	-0.356377	-1.11735	-2.75376	-0.384776	0.950755
	TBC1D9	-0.338777	0.876012	-2.12324	0.618808	0.0229351	-3.11811	-2.177	0.139686	0.959089	-0.767543	0.6206	-1.5191	-1.00619	-0.999705	0.180591	-0.033201	-0.634703	-0.273931	0.262184	0.485417	-1.82435	-2.75256	-0.801086	1.04857	0.336278	-0.571816	-0.772679	-0.689913	-0.023114	-1.63923	-0.329319	-0.624404	1.44597	-1.52755	0.908655	-0.997287	-0.942409	0.632806	0.443815	-0.910718	-1.34092	-1.28924	-0.304357	-0.548156	-0.080535	-0.314908	0.348288	-0.0633001
	TCEA3	2.23959	2.1911	2.71389	1.89809	-0.272934	2.45851	-0.952023	2.61698	0.726655	0.712096	1.60319	-0.203764	1.011	-0.69956	0.982948	2.31107	0.030213	1.42588	1.09938	2.12451	-1.28897	0.955999	-0.313394	1.03681	2.30797	0.133675	-1.54952	2.33781	0.0827247	0.14851	0.83036	-1.10564	0.806139	-0.304656	1.67715	1.05106	1.57696	1.43072	0.547635	0.482991	-0.0617932	0.384703	1.56758	1.03921	-0.193651	2.21004	2.21596	0.969551
	TDRD1	-0.661986	-0.780493	1.05331	0.881247	0.525686	0.0507355	-1.56448	-0.153947	0.83616	0.608148	-1.54127	-0.680125	-1.2705	0.0655512	0.268753	0.875304	0.128228	2.77677	-1.42367	-0.671933	-0.812647	-0.693265	-0.912775	-0.897893	-0.902296	0.129626	-0.828502	0.63505	0.910723	-0.837745	1.18603	-0.356037	0.963242	-1.5321	-0.196199	-0.56711	0.147412	1.19436	-1.13075	-0.0312525	-2.05633	-0.364978	0.0693543	-1.3762	-1.36707	-1.68577	0.364005	1.76786
	TEF	-0.785667	-0.236648	-0.395795	-2.33263	0.283192	0.647547	2.06808	-1.61352	-1.56573	-1.55503	0.350012	-0.465543	-1.70826	0.30372	-0.874426	0.350012	-0.485022	1.05507	-1.06596	0.645671	0.840223	1.14378	-0.923152	-1.60997	-2.40747	1.1307	1.27679	-1.71363	0.762193	1.2683	1.03966	-0.810582	-0.144972	-0.675145	-1.80795	0.289263	-0.326123	-1.79223	1.33675	-0.226538	-1.55722	1.2353	0.934579	-0.279813	-0.39597	1.02682	-1.13085	0.146767
	TF	0.236012	0.917757	1.02947	1.9533	0.175449	1.72367	0.0136689	1.72871	1.62618	0.895941	-0.0352234	1.33239	1.2835	1.78229	1.02085	0.475376	1.20316	2.28706	1.79979	0.0991481	1.46176	1.88314	1.87063	1.47686	1.40266	0.490489	1.88914	1.32301	0.126767	2.22907	1.3015	1.37444	2.11633	1.22303	1.6512	0.584621	1.36052	0.81281	0.980392	1.59359	1.02414	1.31082	0.820728	0.866324	0.28693	0.820728	0.980392	0.955951
	TFF3	2.32842	-0.370973	1.4133	2.05563	-0.0361667	2.10912	0.0642461	2.86184	1.49639	1.15819	2.27122	0.889546	1.49991	1.42113	-0.438797	0.769654	1.95889	1.47605	0.807975	-0.85333	-1.24536	-0.236398	-0.638101	0.180135	1.89384	0.752163	-0.35015	0.948352	1.01552	1.02277	1.15815	0.94314	-1.01669	-0.679286	1.35096	0.367864	-0.129766	2.82329	-0.539903	-0.110299	-0.760946	0.941837	-0.630588	0.617344	0.0743913	3.04348	2.02209	3.16371
	TFRC	-0.394813	-1.67968	-2.55768	-0.247395	-0.363408	-1.87161	-1.0853	-2.39314	-0.652743	-0.046653	-0.419702	-2.82503	-1.9132	-1.13341	-0.425278	0.483204	-1.50987	-1.51486	-0.496807	-0.29589	-0.590144	-2.88161	-1.87535	0.0315977	-0.300522	0.503498	-1.66244	-1.32045	-0.703828	-0.761923	0.353454	-1.23088	-1.96039	-2.1649	-1.42804	-2.17156	-1.99514	-1.36312	0.0414521	-2.53915	-1.70659	-0.72306	-1.14039	-1.27584	-0.897932	-1.60082	-1.02822	0.35825
	TGFBI	0.556636	-1.04555	-1.96782	-1.00414	0.50784	-0.917009	-0.761036	0.00861948	-0.287127	-0.57706	-0.588983	-1.38274	-0.950027	0.169352	-2.14781	0.203242	0.218251	-0.439493	-1.27669	-1.77999	-0.936732	-0.401318	-1.92894	-0.583144	-0.158007	-0.541235	-1.06842	-0.136041	-2.08387	-1.59123	-0.424639	0.491496	-3.03341	-1.8571	-0.22768	-0.958429	-1.99712	-1.0644	-0.92031	-0.520205	1.04752	0.0629312	-1.03109	-0.0724025	1.09323	-0.0655109	0.264457	-0.600905
	THBS1	-0.272309	0.0892307	0.324446	-1.00874	1.08504	1.01312	1.27404	-1.64239	-0.605258	1.28824	0.0634792	-1.14993	0.0419924	-0.617	-0.809855	-0.439971	-0.673034	-2.24395	-0.513322	-1.73669	-1.04865	-0.864478	-1.28993	-1.2833	-1.22264	-0.579646	-0.106814	-0.205693	-0.530186	-2.15652	-1.57716	0.194239	-2.37778	0.164375	-0.73906	-0.36565	-0.889966	-1.12752	-0.668637	-1.30536	0.55689	-0.168482	-1.3674	0.102547	1.06993	-1.68633	0.326906	-1.78252
	THBS2	2.38118	-0.685272	-1.60923	-0.486546	1.00206	-0.443857	0.135486	0.152669	-1.15602	0.253514	-0.0848055	-1.0582	0.285419	0.245263	-1.10949	-0.237921	0.0624954	-3.63271	-0.612552	-2.38941	-0.86923	-0.639622	-1.44218	-0.863672	-0.876764	-1.09144	-1.16411	-0.130319	-1.7514	-0.591309	-0.662198	-0.284567	-2.22095	-1.14056	-1.29174	-1.50982	-1.11871	-1.73161	-0.442491	0.364538	-0.253933	-0.129678	-1.23076	0.0200263	0.529765	-2.14994	1.0185	-0.350479
	THBS4	-2.21238	-0.256081	-1.53497	0.278083	0.875118	0.0840575	-0.742661	0.263478	1.08571	0.964624	0.487014	0.416708	-0.664201	0.234422	-0.239309	-2.71505	1.50209	0.76076	0.564931	1.32356	0.626464	1.81663	2.71122	-0.651552	0.925622	0.410899	1.04162	0.678406	0.650656	-2.26845	-0.0879009	1.50538	1.55379	0.202806	0.358354	0.828142	0.675484	-0.489157	0.0736073	1.68309	0.860285	0.514344	1.81497	0.969833	0.965306	0.758264	0.389446	-2.02953
	THRSP	-2.44259	-0.567763	-0.936646	-0.658159	-0.943868	0.985398	-0.333559	-0.521106	-0.165966	-2.82245	-0.297329	0.616343	-0.683204	-0.213223	2.36376	-0.316061	-1.00295	1.07639	0.525236	1.09044	0.491695	0.234277	2.71317	-0.279291	1.50642	0.161641	0.569877	0.890928	1.35775	1.77225	-0.219851	-0.725545	0.491695	-0.34271	1.28568	-0.146426	-0.0186246	0.184886	1.67361	1.59689	1.98067	0.050833	0.491695	0.965627	-0.0887328	-0.213223	1.38691	2.68247
	THY1	-4.78215	-2.69495	-3.28478	-2.72908	-1.54675	-2.78813	-3.26256	-1.78913	-2.11764	-2.68758	-2.37781	0.246716	-1.65831	-0.737636	0.0662653	-2.65542	-1.0624	-0.534216	-0.691166	-0.480926	1.32721	-1.59693	-1.12881	-0.559242	0.122997	0.403936	-0.765126	-0.558533	-0.685097	-2.62787	0.388239	-0.573965	-0.502586	-2.08473	-0.365239	-0.416542	-1.30014	-0.641294	-0.223858	-2.00164	0.133775	-1.2705	-0.524177	0.850226	-1.22612	-0.0743199	-3.09372	-0.595267
	TIMM10	-0.644983	-0.700237	0.336478	-0.417569	-0.686068	-0.762697	-0.377058	0.563245	0.56869	-3.09973	-1.01996	0.530942	0.155708	0.764137	-3.35599	-0.335364	0.596252	0.446328	0.781475	-0.975547	-0.0242527	1.2195	-0.207207	1.12047	0.678664	0.185191	0.710518	0.37186	-0.449306	-2.19116	-0.331062	0.55508	-1.00995	-0.364264	0.772804	-1.42258	0.522876	0.249613	0.548265	1.28391	0.740699	0.5362	0.514647	-1.06202	-0.642022	-0.22371	0.323941	0.125138
	TIMP1	-1.23918	-2.50939	-1.80201	-2.16654	-1.1743	-1.17294	-1.42413	-0.774075	-1.72107	-1.15377	-2.15681	-0.486338	-1.0828	-0.424874	-2.23518	-0.660306	0.313164	-1.0357	-1.29008	-2.44264	-0.726238	-0.70844	-2.4584	-1.15377	0.323148	-0.494958	-1.49078	-1.39465	-2.4226	-1.65394	-0.511114	-1.18149	-2.14465	-2.01336	-0.950728	-1.34569	-1.98485	-2.38136	-1.07582	-2.29582	-0.97695	-1.05795	-0.746356	-0.00349851	-0.623067	-0.289152	-0.635686	0.0107531
	TIMP3	0.229162	-0.261816	0.322843	-0.590174	1.08477	-0.595142	1.99726	0.603035	0.206918	-0.625499	1.43744	0.839935	0.719578	-0.280334	0.462429	-0.583337	0.750125	-1.56796	-0.593802	0.361708	-0.474793	0.176389	0.408919	-0.94983	-1.12087	-0.0475159	-0.452445	-0.239045	1.46131	-0.70593	-0.336305	0.394871	-0.674726	1.28735	-1.54609	1.21398	1.39138	0.80143	0.871601	0.211621	0.297214	0.592705	-0.213546	1.09042	1.59757	-0.224838	0.755314	-1.33172
	TIMP4	0.937985	1.92806	1.53742	1.77017	0.115111	0.521302	0.443761	2.55138	1.35555	1.45267	2.05126	0.507991	2.38592	1.60895	1.21176	1.33773	0.111967	1.74037	1.47132	-0.997763	0.697268	2.63967	1.66694	0.942489	1.98848	0.602745	0.584254	0.600439	1.33314	1.92301	-0.245303	0.363291	0.78742	1.79558	1.26564	0.124645	1.15827	0.456346	0.584254	2.20314	1.23374	2.22679	2.12226	-0.0207572	-0.0634494	1.26564	0.712776	0.56235
	TLE2	-3.31362	-1.73662	-2.68948	-1.7689	-0.817339	-2.4602	-2.46244	-3.1625	-1.96296	-1.81328	-1.20051	-2.60507	-2.1781	-2.18379	-0.413705	-3.15367	-0.757811	-2.25739	-0.406366	-1.38873	-1.13911	-0.35692	-0.940916	-3.22363	-2.826	-1.3502	-0.136383	-0.751708	-0.32054	-4.46829	-0.127389	-0.0239051	-1.13629	0.476426	-2.71315	-0.623207	-1.04006	-1.45806	-0.416103	-1.47866	-0.900572	-2.35894	-0.454446	-2.71315	-0.065993	-1.94068	-3.44971	-1.70714
	TM7SF2	2.59507	2.15928	2.39256	1.82238	1.35511	2.56944	2.58639	2.2914	1.03061	2.52127	1.39085	0.412315	1.7515	1.75775	0.953814	0.82974	2.44918	1.72085	1.25409	0.628255	1.87633	2.78226	1.20913	1.04466	0.718645	0.593698	0.763103	1.69351	0.7851	1.34755	0.888054	0.387846	1.93719	1.66612	0.144151	1.29511	1.27439	1.27979	1.22896	1.97816	1.89016	1.05933	1.47202	0.860876	1.61677	1.02613	1.86239	1.70245
	TM9SF2	0.42447	1.06925	-2.04208	0.479539	0.0486145	-1.97108	-1.63812	0.281927	0.794402	-1.01695	0.803992	-1.08703	-1.13793	-0.919647	0.57666	0.601866	-1.86992	-0.269728	0.663202	1.37117	-1.47167	-2.92263	-0.664826	0.924858	0.399691	-0.400002	-0.889511	0.518331	-0.337607	-0.652975	-0.70137	-0.697019	1.66628	-1.34901	1.49062	-0.261296	-0.397758	1.50884	0.514247	-1.0996	-0.991634	-0.685602	-0.331515	-0.290202	-0.42807	-0.164769	0.035082	-0.13507
	TMED10	1.08404	-0.343474	-0.219341	-0.654824	0.907598	-0.016021	1.13023	0.296595	-0.567907	0.199773	0.564602	0.306787	0.791317	0.245733	0.847431	-1.04363	0.406642	-1.22645	-0.68384	0.0365969	-0.470498	-1.54985	1.17816	-1.63419	-0.492839	0.516232	0.595391	-0.148428	1.0493	0.609472	-0.77917	1.97124	-0.537654	1.82138	-0.732609	0.0722776	1.51973	0.767774	0.502232	0.524134	0.862404	0.763924	0.0156562	0.874007	-0.801893	-1.0876	0.499576	-0.303469
	TMED3	-0.749866	-1.56275	-0.776426	-2.27155	-1.36244	-0.984523	-1.11104	-0.962362	-1.34478	-1.14915	-1.39382	-0.422074	-1.1737	-0.190918	-2.64582	-0.275439	-0.308937	-0.940502	-1.9299	-1.56078	-0.688183	-0.906886	-2.22256	-1.34819	-0.0274289	-0.542527	-2.19246	-1.56058	-1.87209	-1.68955	-0.658413	-0.327812	-1.90876	-1.31391	-0.70428	-0.896605	-1.72207	-2.49131	-1.37874	-2.10251	-1.06514	-0.669394	-1.3973	-0.135174	-0.616223	-0.504676	-1.26711	-0.177409
	TMEM100	4.48758	2.15056	0.800062	2.14856	1.67605	1.10621	0.989835	3.65289	2.69432	2.94955	0.654256	0.670205	0.829585	-0.970434	-1.45212	1.03151	-0.215811	-1.71003	1.77833	0.727827	-0.404223	1.12459	1.97971	2.28546	-0.0651947	0.215522	-0.0223647	0.763076	0.45585	0.966551	0.74471	1.09697	0.572643	0.73451	1.34632	-0.161929	-0.106624	1.55672	1.25836	1.72559	1.17597	-0.211489	2.24316	0.00906959	1.49902	1.17762	2.20463	-0.619003
	TMEM107	-1.15314	-0.642951	-1.38499	1.24205	-0.836268	-1.05628	0.832641	1.8927	-0.939395	0.136898	1.07821	-1.10298	0.18894	0.492483	1.04475	-0.616603	-0.67674	-0.9361	0.271267	0.735095	-1.09194	-1.49638	0.000519616	0.788243	0.304283	-1.05289	-1.16595	-0.772735	-1.37025	0.867056	0.866198	0.46493	-1.06888	0.201922	-0.761862	0.291378	-1.22191	1.25684	0.340322	0.947556	0.707971	0.229316	0.442406	-0.17792	-0.764106	1.02481	1.18274	-1.17311
	TMEM119	-1.63121	-1.72239	-2.50493	-2.37394	-1.49683	-2.05362	-0.465544	-2.39296	-1.74128	-2.09472	-0.752573	-0.847553	-2.10889	-1.70636	-1.03868	-0.973827	-1.1353	-0.383919	-0.972801	-0.912074	1.26484	-1.62604	-2.08866	-2.05403	-1.10786	-0.68108	-1.35312	-0.953492	-2.11917	-3.22679	-0.926868	-1.31481	-3.01554	-0.642877	-0.912074	-1.20683	-1.80811	-1.82948	-0.828404	-3.70826	-1.05877	-2.10015	-1.69984	-0.00647583	-1.05301	0.396146	-1.20683	0.0793016
	TMEM123	1.83705	0.567112	-0.114173	-0.0474984	1.29335	0.969908	1.01675	0.459109	0.513785	1.05163	-0.307565	0.991208	1.25659	0.946307	-0.806514	0.0842814	0.351732	-2.14924	-0.184219	-1.13718	-0.736521	-1.50673	1.55779	-0.423368	-0.163471	-0.496648	-0.00794708	-0.0879041	0.656167	-0.165908	-0.43578	1.18444	-1.95689	0.945104	-0.0231215	0.107001	0.369892	0.36961	-0.00260675	0.49632	1.15343	0.88771	-1.02658	1.07783	0.53223	-0.668185	1.03621	-1.393
	TMEM14B	-0.00486948	0.869061	-0.68955	1.02349	0.00797778	-1.74009	-2.36436	0.658337	1.44082	-2.09558	0.28122	-0.512492	-0.736167	0.0217947	0.541514	1.25216	-1.7068	0.376578	1.59802	1.64498	-1.18662	-0.446002	-0.691774	1.69512	1.22039	-0.370808	-0.0415078	1.32894	-0.627202	-0.630524	-0.0268857	0.38194	1.28333	-1.74322	2.09878	-0.397113	0.398195	1.33137	1.06658	-0.499687	-1.66074	-0.909204	-0.0168049	-0.400016	0.576907	0.762124	0.39448	-0.128984
	TMEM160	-2.77025	-1.91708	-1.71034	-1.40467	-1.9827	-2.35285	-1.06377	-1.70076	-2.39098	-2.16194	-2.07764	-1.09546	-1.61121	-1.39812	-0.834246	-2.04761	-0.560246	-0.91398	-0.999685	-1.54133	-0.142716	-0.914704	-1.41287	-2.23052	-3.24338	-0.958777	-0.07011	-1.49247	-1.11641	-2.12232	-0.657199	-0.472302	-0.80799	0.257951	-1.69778	-1.24189	-1.15449	-1.47233	-0.188873	-0.92103	-1.1666	-2.26234	-0.924545	-1.12869	-0.953991	-1.73733	-2.51926	-1.20597
	TMEM37	0.17075	-1.25134	-0.496844	-1.44344	0.998273	-1.17088	-0.0358838	-1.36894	-1.20749	-1.02643	-0.266555	-0.109503	0.18892	0.216174	0.0568983	-2.16571	1.76905	-0.0731415	0.464717	-1.63646	0.430895	0.826381	-0.0838172	-1.03504	-1.74277	1.1266	0.761438	-0.830744	1.23034	0.422102	0.328961	1.1442	0.625947	2.1872	-1.80468	-0.37834	0.981193	0.277726	0.814137	0.13693	0.821975	1.65157	0.220702	0.0739156	1.15204	1.00975	-0.435003	0.0671538
	TMEM47	0.204823	1.37418	-1.30392	1.66965	-0.0565344	-1.38339	-1.67302	0.0417424	0.819739	0.258143	1.01258	-0.960316	-0.861819	-1.02252	0.799164	1.37256	-1.03051	1.04021	0.457902	1.35523	-1.23857	-1.73233	-1.19832	1.00506	0.624733	0.032846	-0.271708	1.00085	-0.500122	-0.752567	1.22443	-0.781661	1.40099	-1.79477	1.00003	0.226785	-0.81879	1.30813	0.275185	-1.93298	-1.4615	-1.28139	0.650743	-0.346298	-0.314318	0.109391	0.516383	0.430523
	TNIP1	-3.71049	-1.70282	-3.34426	-1.53152	-2.22111	-3.87911	-2.89373	-1.42917	-1.17591	-2.16067	-0.666232	-2.72521	-1.97056	-3.71938	-0.0487934	-0.396002	-1.114	0.109939	0.2257	-0.497224	-0.52699	-1.97065	-2.53259	-0.832785	-0.697393	-1.86111	-1.17711	-2.17347	-0.503378	-4.19516	-0.149102	-0.339099	-0.397207	-1.98233	-0.93205	-0.602349	-1.2498	-0.396186	-0.648162	-1.92043	-2.9616	-2.68758	0.59812	-2.58697	-0.615169	0.221438	-1.97939	-0.537925
	TNMD	-1.86042	-2.38519	-2.09805	-1.89141	-0.818891	-2.58601	-1.16724	-2.39154	-1.97073	-2.20485	-1.41665	-2.36858	-1.35551	-1.74943	-1.36842	-1.8992	-1.39654	-2.30644	-2.03311	-1.58821	-1.24708	-2.27818	-2.22498	-1.82245	-2.43318	-1.4024	-1.35106	-1.96702	-1.21586	-2.41202	-0.404449	-0.523429	-1.98465	-0.599107	-2.20581	-1.20434	-1.82128	-1.64177	-1.25965	-1.69624	-2.408	-2.3924	-1.54159	-2.16468	-1.39497	-2.21255	-1.57683	-2.16468
	TOB1	1.93621	0.0663105	2.94317	0.177299	-0.0817061	1.99569	1.47623	1.5586	0.577011	-0.689557	0.201239	1.01373	1.1311	1.37377	1.12327	-1.64592	2.66578	-0.634845	0.0427185	-0.52093	-0.55658	1.7641	-0.420288	-1.22476	0.421168	0.810023	1.09557	1.58467	0.31459	1.90274	-0.104618	0.656018	0.245759	2.02899	-0.825725	0.626211	-0.268805	0.845361	0.00929368	2.65332	-0.177137	1.35718	-0.363271	0.245759	0.318898	-0.573525	1.90022	0.334173
	TOMM20	2.06949	1.75351	0.555144	0.531614	1.20947	0.770258	1.06231	0.868732	1.04339	-0.49424	1.06038	0.919306	1.37151	0.632147	0.115647	0.97418	-0.358586	-1.8755	1.06231	0.742552	-1.05289	0.494576	0.946563	0.77881	0.983407	0.304401	0.213766	0.121228	1.08489	0.979864	0.897128	1.13834	-1.32536	1.44237	0.931807	0.893901	0.551042	1.32765	0.676089	0.689467	0.761251	1.39779	-0.216718	1.26232	0.18399	1.26232	0.709981	-1.42082
	TPR	-1.71236	-1.79939	-2.42214	-2.02809	-1.02954	-2.05246	-1.44457	-0.820595	-1.89884	-1.27408	0.151422	-1.7426	-0.309403	0.0451581	-2.44877	0.978295	-0.937678	-2.07584	-1.07449	-0.597785	-1.72629	-1.32175	-1.87237	-2.31849	-1.19796	-0.469535	-0.910732	-1.15924	-2.06326	-0.785027	-1.35712	-1.33102	-1.18216	-1.54726	-1.92852	-0.504979	-2.16724	-1.77356	-0.493006	-1.15882	-1.00844	-1.34139	0.000812262	-0.842196	1.08865	-1.84557	-2.01641	-0.675758
	TPSAB1	0.624125	-1.38449	-1.51514	-2.28839	-0.164571	-1.02783	0.0590511	-0.885693	-1.37812	0.120352	-1.16618	-0.61347	-1.36673	-0.418808	-1.68059	-0.311519	-0.659195	-1.0425	-1.47812	-1.403	-1.1876	-1.45346	-1.61791	-0.77217	-1.09606	-0.497956	-0.143251	-1.29784	-3.79183	-2.66413	-1.03031	-0.649453	-3.18263	-2.17034	-0.638961	-1.83342	-1.19946	-1.00099	-0.242586	-2.68364	-0.53285	-2.1693	-0.643311	-0.77923	0.157912	-0.861553	-1.2585	-0.645232
	TRIM22	0.918361	-0.267726	1.16561	-1.11325	1.33905	0.800097	0.737562	-0.0924674	-0.376426	3.21372	-0.441987	0.563959	0.407449	0.972854	-0.984333	-0.831448	0.807543	-1.54488	0.0254245	0.206108	0.106849	-0.341211	1.16963	-0.730494	-0.785798	-0.420479	0.489299	-0.975152	0.0169408	0.0755424	-1.10303	1.5716	-0.991275	1.19029	0.0162541	-0.481164	0.335205	0.292283	-0.752596	0.494595	0.722377	0.637019	-1.16296	0.0897985	-0.438626	0.377727	0.75683	-1.80232
	TSHZ2	-1.40031	-1.21371	-2.33793	-2.9517	-1.32893	-2.41324	0.838767	-1.11371	-2.61703	-1.02274	0.0467383	-1.79214	-0.541106	-1.20663	-0.91085	-0.977808	-1.40628	-1.31059	-0.948653	-1.36767	0.692802	-0.424111	-1.14663	-1.18341	-1.04687	-0.344064	-0.0626706	-2.75826	-0.574655	-2.55707	-0.447326	-1.8715	-0.963224	0.397929	-3.95199	-1.41208	-0.979481	-1.4749	-2.34296	-1.87425	-0.423048	-1.73389	0.065453	-1.30007	-0.136467	-2.77387	-0.990572	0.0529373
	TSKU	-2.7131	-1.60242	-3.67882	-2.97056	-0.831132	-2.1194	2.08074	-1.88982	-0.478099	-3.15118	-0.527296	-0.235816	-2.92612	-1.44968	-0.980214	-3.24969	-2.19137	-2.54364	-2.01024	-0.353468	-1.02249	0.166192	-0.112988	-1.43602	-2.10935	0.779785	0.811025	-0.900329	-2.02404	-0.600975	0.886277	-0.244231	-0.329581	-0.404573	-1.88982	-1.78665	-1.24873	-1.23215	1.16812	-1.34125	0.27246	-0.549936	-0.329581	0.045484	-0.292188	-0.112988	-0.337573	-1.65552
	TSPAN3	0.752825	1.01858	-0.294801	0.253889	0.803684	-1.34113	-1.45785	0.663864	1.01516	0.243382	1.01482	1.20407	0.665508	-0.317948	0.796902	-0.522526	0.258555	-0.663587	1.02805	1.51637	-0.583706	-1.02832	0.52676	0.514384	0.079791	0.679345	0.0180371	0.429041	0.903025	-0.0408916	0.161842	0.911015	0.696488	1.03624	0.865143	1.13192	0.915324	1.46792	1.34548	0.181531	0.367482	0.494007	-0.389885	1.30679	0.86964	0.777987	0.50997	-0.300486
	TTYH1	-1.53161	1.27536	-0.965102	-1.24621	0.214453	-1.46871	-1.22409	-1.25588	-1.31587	-1.44392	-1.27015	-1.47878	-1.34198	-0.891796	1.20206	-1.20118	-1.38097	-1.43207	-0.0632157	1.67837	-1.26247	0.416968	2.09132	-0.957393	-1.4731	0.868617	2.34988	-1.36631	-1.53433	-1.49629	-1.45754	1.29512	-1.48644	-0.572365	-1.03378	0.250598	-1.23981	-1.10638	1.6778	-0.901899	0.867943	-1.1826	1.07022	-1.17116	2.12864	-1.25666	-1.36831	-1.37162
	TTYH3	-1.4747	-1.17668	-1.82147	-1.7098	-1.21973	-1.50029	-1.74402	-1.37309	-1.40869	0.0207074	-1.28583	-1.59209	-1.18154	-1.65368	-0.754621	-1.16638	-1.78501	-1.24173	-1.0759	-1.24965	-0.791227	-1.11221	-0.398982	-2.13105	-1.54882	-0.672894	-1.23051	-1.58567	-1.44944	-1.64704	-1.27915	-0.568457	-2.00932	-1.4889	-1.18782	-1.18107	-1.79099	-1.39287	-1.40606	-1.4889	-0.519258	-1.51223	-0.259192	-0.767056	-0.250315	-1.17156	-1.5135	-1.38819
	TUBA1B	-0.873412	0.433724	-2.68068	0.119191	-0.858026	-2.03652	-2.56082	-0.727225	0.615455	-0.148504	-1.38692	-0.322917	-1.54377	-0.634497	-0.604197	0.404501	-1.58346	0.169888	0.592513	-0.0146392	-2.07341	-1.34606	-0.971498	1.00803	0.935165	0.0984173	-1.77621	0.159548	-0.734591	-0.724467	-0.168093	-0.0827122	-0.092394	-1.97122	0.9708	-0.176492	-0.819294	-0.724467	1.25815	-1.01605	-2.44505	-1.11889	-0.39233	-0.0731512	0.346346	0.437026	-0.896216	0.404501
	TUBA1C	-0.355536	-0.05872	-2.58789	-1.82386	-1.03544	-2.95261	0.594694	-0.40882	-1.42957	-0.487884	-0.332945	0.569276	-0.159014	0.0891718	-0.0990642	-1.6236	-0.0604816	-0.597225	-0.294328	0.65071	-0.589696	-1.68986	0.208852	-1.21373	-1.24302	0.844169	-0.439113	-0.698912	0.123941	-0.546418	-1.67237	0.427333	-0.790767	1.33301	-1.35715	-0.179475	0.195266	-0.538574	1.17587	0.137109	0.0112047	0.154679	0.128363	0.304052	0.30237	-1.1507	-0.521226	-0.0894106
	TUBB1	-0.336982	0.828564	0.0786159	-1.5831	-0.26425	1.15399	-0.834551	-1.25332	-0.551957	-0.134787	-0.355958	-0.638556	0.436971	-0.262216	-0.4136	-0.627371	0.202064	-0.527637	-0.573859	-0.250513	-1.02772	-0.996323	-0.745403	0.801839	-0.207596	0.544998	-0.45806	-0.58714	-0.31342	0.328042	-0.310659	0.42625	-1.40559	-0.253401	0.681311	0.241601	-0.768629	-0.0208862	-0.444734	0.37665	-0.840015	-0.956201	0.501362	-0.699625	-1.50834	-0.868071	1.82147	0.105247
	TUBB2A	-2.67192	-1.92619	-2.89804	-1.2125	-1.12636	-3.31833	-2.75498	-1.83582	-0.73417	-1.45976	-1.22565	-1.62459	-1.29879	-2.25439	0.22186	-2.12168	-2.34754	-0.863656	-0.908314	-0.811749	-1.25156	-2.63263	-1.44779	-1.62294	-1.65993	-1.14662	-1.6416	-0.863334	-0.744062	-2.48628	-1.6303	-0.141823	0.167198	-2.06172	-1.05712	-0.701333	-2.11715	-0.238228	-0.681944	-2.22629	-1.99471	-2.15892	-0.68849	-1.84812	-0.891131	-1.70736	-2.2718	-0.842059
[truncated: 48 more rows]
[truncated: 776 more columns]

## Sheet: Figure_5B
Fig.5B	Matrix of genes expression (z-score) used to generate the LCAT heatmap
[truncated: 115 more rows]
[truncated: 15 more columns]

## Sheet: Figure_5B1
Fig.5B'	Matrix of genes expression (z-score) used to generate the LCAT heatmap
[truncated: 817 more rows]
[truncated: 15 more columns]

[truncated: 2 more sheets: Figure_5C-E-F, Figure_5D]
