# Supplementary material for: Independent phenotypic plasticity axes define distinct obesity sub-types
Source: Nat Metab. 2022 Sep 12;4(9):1150–65. doi: 10.1038/s42255-022-00629-2 (PMC9499872; doi:10.1038/s42255-022-00629-2)
Supplement: Source Data Extended Data Fig. 1 — Statistical Source Data. [file 42255_2022_629_MOESM9_ESM.xlsx]

## Sheet: ED_Figure_1A
ED_Fig.1A	Body composition of paternal female Nnat+/-p deficiency colony, used to plot the scatterplot
	animal number	genotype	Fat mass (y axis)	Lean Mass (x axis)	sex
	105	WT	4.59	23.7	Female
	107	WT	7.75	25.39	Female
	135	WT	2.69	22.45	Female
	136	WT	6.26	23.52	Female
	165	WT	4.23	22.88	Female
	167	WT	4.27	20.71	Female
	170	WT	2.05	21.81	Female
	193	WT	1.42	20.53	Female
	194	WT	3.14	21.73	Female
	195	WT	2.7	21.56	Female
	197	WT	2.04	20.21	Female
	235	WT	1.47	20.57	Female
	317	WT	3.28	23.24	Female
	319	WT	3.9	21.56	Female
	320	WT	3.64	22.91	Female
	321	WT	4.93	23.64	Female
	322	WT	3.39	24.92	Female
	400	WT	7.01	24.62	Female
	403	WT	6.45	22.18	Female
	404	WT	4.61	23.67	Female
	410	WT	6.45	24.21	Female
	411	WT	8.47	24.79	Female
	456	WT	1.83	22.14	Female
	458	WT	4.33	22.15	Female
	517	WT	7.55	24.67	Female
	518	WT	5.32	22.54	Female
	519	WT	7.39	24.15	Female
	560	WT	6.34	22.96	Female
	561	WT	2.9	22.64	Female
	585	WT	6.31	22.78	Female
	586	WT	5.29	22.49	Female
	588	WT	13.85	25.22	Female
	589	WT	7.59	23.34	Female
	614	WT	6.41	21.98	Female
	615	WT	5.34	22.76	Female
	646	WT	2.5	21.43	Female
	647	WT	2.83	19.1	Female
	649	WT	2.75	19.8	Female
	658	WT	4.69	22.03	Female
	697	WT	3.71	24.6	Female
	698	WT	4.32	21.82	Female
	700	WT	6.74	26.95	Female
	701	WT	2.52	23.5	Female
	702	WT	3.84	23.09	Female
	703	WT	6.48	25.86	Female
	713	WT	4.7	20.97	Female
	775	WT	3.51	23.34	Female
	777	WT	2.91	20.97	Female
	817	WT	2.4	20.37	Female
	819	WT	5.6	23.53	Female
	821	WT	2.34	20.35	Female
	834	WT	4.19	22.29	Female
	835	WT	4.55	22.97	Female
	838	WT	3.76	23.12	Female
	906	WT	1.79	22.4	Female
	912	WT	5.5	21.08	Female
	913	WT	3.16	21.31	Female
	914	WT	4.65	23.88	Female
	931	WT	5.69	23.09	Female
	934	WT	6.96	21.49	Female
	935	WT	7.1	24.51	Female
	1007	WT	4.26	19.68	Female
	1009	WT	7.92	23.85	Female
	1016	WT	7.72	23.42	Female
	1019	WT	4.73	21.23	Female
	1064	WT	7.6	22.81	Female
	1095	WT	2.21	22.57	Female
	1099	WT	2.86	21.89	Female
	1108	WT	4.61	21.84	Female
	1110	WT	4.35	21.42	Female
	1112	WT	4.26	21.92	Female
	1128	WT	1.42	20.61	Female
	1129	WT	2.91	22.19	Female
	1194	WT	10.2	22.12	Female
	1195	WT	6.54	22.7	Female
	1206	WT	4.06	22.5	Female
	1207	WT	4	22.09	Female
	1227	WT	6.78	23.83	Female
	1228	WT	7.55	24.56	Female
	1229	WT	5.31	24.48	Female
	1262	WT	6.14	23.42	Female
	1264	WT	2.4	21.58	Female
	1310	WT	4.67	24.39	Female
	106	Nnat+/-p	24.38	26.49	Female
	137	Nnat+/-p	24.03	25.62	Female
	166	Nnat+/-p	23.73	23.41	Female
	168	Nnat+/-p	23.79	23.42	Female
	169	Nnat+/-p	3.15	20.41	Female
	171	Nnat+/-p	25.88	24.62	Female
	196	Nnat+/-p	1.64	21.02	Female
	202	Nnat+/-p	19.19	22.22	Female
	234	Nnat+/-p	2.38	20.06	Female
	236	Nnat+/-p	1.69	20.66	Female
	237	Nnat+/-p	1.84	20.53	Female
	318	Nnat+/-p	25.67	25.74	Female
	401	Nnat+/-p	7.63	19.5	Female
	402	Nnat+/-p	13.92	20.62	Female
	405	Nnat+/-p	23.02	24.29	Female
	412	Nnat+/-p	9.81	23.65	Female
	455	Nnat+/-p	24.13	24.11	Female
	457	Nnat+/-p	5.49	23.01	Female
	516	Nnat+/-p	26.61	26.78	Female
	559	Nnat+/-p	23.71	24.83	Female
	562	Nnat+/-p	24.63	24.6	Female
	563	Nnat+/-p	27.18	24.84	Female
	564	Nnat+/-p	16.11	20.89	Female
	587	Nnat+/-p	29	28.37	Female
	590	Nnat+/-p	27.13	27.57	Female
	616	Nnat+/-p	24.59	24.6	Female
	617	Nnat+/-p	24.89	22.88	Female
	648	Nnat+/-p	23.07	23.91	Female
	650	Nnat+/-p	17.44	21.06	Female
	655	Nnat+/-p	16.56	20.34	Female
	656	Nnat+/-p	25.23	23.71	Female
	657	Nnat+/-p	3.37	20.4	Female
	659	Nnat+/-p	26.04	23.41	Female
	660	Nnat+/-p	21.44	21.95	Female
	699	Nnat+/-p	2.78	22.2	Female
	714	Nnat+/-p	2.76	20.47	Female
	773	Nnat+/-p	1.45	19.1	Female
	774	Nnat+/-p	2.04	21.22	Female
	776	Nnat+/-p	2.61	21.73	Female
	778	Nnat+/-p	3.59	23.35	Female
	818	Nnat+/-p	3.18	20.15	Female
	820	Nnat+/-p	3.71	21.35	Female
	822	Nnat+/-p	3.56	18.93	Female
	836	Nnat+/-p	5.2	23.31	Female
	837	Nnat+/-p	3.39	21.6	Female
	863	Nnat+/-p	15.3	22.24	Female
	864	Nnat+/-p	18.46	23.87	Female
	865	Nnat+/-p	22.18	24.08	Female
	866	Nnat+/-p	22.08	22.66	Female
	867	Nnat+/-p	25.16	23.65	Female
	868	Nnat+/-p	8.42	20.02	Female
	900	Nnat+/-p	2.04	21.96	Female
	901	Nnat+/-p	1.9	21.24	Female
	902	Nnat+/-p	1.63	21.78	Female
	903	Nnat+/-p	2.62	20.86	Female
	904	Nnat+/-p	2.77	22.7	Female
	905	Nnat+/-p	1.75	21.28	Female
	915	Nnat+/-p	3.05	21.12	Female
	916	Nnat+/-p	2.17	19.86	Female
	932	Nnat+/-p	28.03	25.78	Female
	933	Nnat+/-p	22.78	24.07	Female
	1006	Nnat+/-p	24.41	22.99	Female
	1008	Nnat+/-p	24.5	23.14	Female
	1017	Nnat+/-p	27.29	26.33	Female
	1018	Nnat+/-p	28.86	24.45	Female
	1065	Nnat+/-p	24.14	23.07	Female
	1066	Nnat+/-p	25.06	23.29	Female
	1067	Nnat+/-p	23.1	24.99	Female
	1079	Nnat+/-p	18.12	20.28	Female
	1080	Nnat+/-p	25.83	26.3	Female
	1081	Nnat+/-p	23.79	25.58	Female
	1082	Nnat+/-p	21.32	22.37	Female
	1083	Nnat+/-p	7.7	25.07	Female
	1096	Nnat+/-p	26.65	28.55	Female
	1097	Nnat+/-p	24.75	25.02	Female
	1098	Nnat+/-p	26.33	26.77	Female
	1100	Nnat+/-p	24.98	25.58	Female
	1101	Nnat+/-p	11.7	20.54	Female
	1109	Nnat+/-p	9.13	18.11	Female
	1111	Nnat+/-p	21.49	21.56	Female
	1113	Nnat+/-p	14.79	21.1	Female
	1114	Nnat+/-p	23.89	23.6	Female
	1127	Nnat+/-p	2.3	21.72	Female
	1190	Nnat+/-p	23.52	26.77	Female
	1191	Nnat+/-p	25.47	24.06	Female
	1192	Nnat+/-p	25.33	26.63	Female
	1193	Nnat+/-p	25.19	27.68	Female
	1208	Nnat+/-p	26.82	26.9	Female
	1210	Nnat+/-p	16.89	21.08	Female
	1211	Nnat+/-p	15.77	21.46	Female
	1212	Nnat+/-p	24.74	24.14	Female
	1230	Nnat+/-p	25.89	27.82	Female
	1231	Nnat+/-p	24.94	25.33	Female
	1263	Nnat+/-p	28.21	26.03	Female
	1265	Nnat+/-p	26.72	28.18	Female
	1266	Nnat+/-p	27.02	25.66	Female
	1267	Nnat+/-p	27.39	26.43	Female
	1298	Nnat+/-p	23.27	25.23	Female
	1299	Nnat+/-p	24.46	26.69	Female
	1300	Nnat+/-p	28.8	25.26	Female
	1301	Nnat+/-p	24.53	24.77	Female
	1302	Nnat+/-p	7.88	24.6	Female
	1309	Nnat+/-p	21.78	23.9	Female

## Sheet: ED_Figure_1B
ED_Fig.1B	Body composition of materal male Nnat-m/+ deficiency colony, used to plot the scatterplot
	sex	genotype	Fat mass (y axis)	Lean Mass (x axis)
	Male	WT	3.8	25.82
	Male	WT	3.75	26.86
	Male	WT	4.11	28.51
	Male	WT	1.43	30.96
	Male	WT	1.35	27.37
	Male	WT	2.22	30.07
	Male	WT	2.88	29.12
	Male	WT	1.25	31.94
	Male	WT	1.09	29.27
	Male	WT	2.66	27.4
	Male	WT	6.37	31.54
	Male	WT	6.86	30.24
	Male	WT	1.57	28.88
	Male	WT	1.43	30.05
	Male	WT	2.29	28.99
	Male	WT	5.3	24.21
	Male	WT	2.86	24.92
	Male	WT	2.87	26.37
	Male	WT	1.12	24.09
	Male	WT	2.72	25.75
	Male	WT	4.81	26.66
	Male	WT	2.17	26.41
	Male	WT	1.89	26.08
	Male	WT	0.75	28.35
	Male	WT	1.76	18.39
	Male	WT	9.43	27.35
	Male	WT	3.94	28.31
	Male	WT	2.64	30.2
	Male	Nnat-m/+	2.32	25.9
	Male	Nnat-m/+	3.61	29.75
	Male	Nnat-m/+	1.25	27.74
	Male	Nnat-m/+	2.53	29.15
	Male	Nnat-m/+	2.37	27.07
	Male	Nnat-m/+	2.93	24.76
	Male	Nnat-m/+	1.01	28.19
	Male	Nnat-m/+	3.66	25.35
	Male	Nnat-m/+	1.04	28.93
	Male	Nnat-m/+	0.67	28.1
	Male	Nnat-m/+	5.57	26.31
	Male	Nnat-m/+	8.79	27.79
	Male	Nnat-m/+	6.11	25.93
	Male	Nnat-m/+	1.54	27.19
	Male	Nnat-m/+	1.27	29.14
	Male	Nnat-m/+	2.71	24.9

## Sheet: ED_Figure_1C
ED_Fig.1C	Body composition of materal female Nnat-m/+ deficiency colony, used to plot the scatterplot
	sex	genotype	Fat mass (y axis)	Lean Mass (x axis)
	Female	WT	1.93	20.17
	Female	WT	3.24	19.95
	Female	WT	3.95	19.8
	Female	WT	5.73	21.71
	Female	WT	1.63	19.22
	Female	WT	2.18	21.26
	Female	WT	2.63	20.47
	Female	WT	2.76	21.7
	Female	WT	1.49	20.78
	Female	WT	4.4	21.14
	Female	WT	2.83	21.26
	Female	WT	4.11	22.85
	Female	WT	6.96	20.87
	Female	WT	1.61	20.78
	Female	WT	1.69	20
	Female	WT	2.1	16.33
	Female	WT	1.76	18.39
	Female	WT	1.56	18.39
	Female	WT	1.3	17.82
	Female	WT	1.4	18.91
	Female	WT	1.39	20.25
	Female	WT	1.63	21.55
	Female	WT	1.53	19.15
	Female	WT	1.88	19.47
	Female	WT	2.54	20.16
	Female	WT	1.96	20.52
	Female	Nnat-m/+	1.98	20.93
	Female	Nnat-m/+	5.6	21.03
	Female	Nnat-m/+	2.83	21.57
	Female	Nnat-m/+	1.24	19.78
	Female	Nnat-m/+	3.72	22.22
	Female	Nnat-m/+	2.81	21.16
	Female	Nnat-m/+	2.51	21.01
	Female	Nnat-m/+	2	18.71
	Female	Nnat-m/+	2.75	20.46
	Female	Nnat-m/+	2.16	20.41
	Female	Nnat-m/+	0.68	18.62
	Female	Nnat-m/+	1	19.35
	Female	Nnat-m/+	1.36	18.69
	Female	Nnat-m/+	1.48	18.63
	Female	Nnat-m/+	1.82	18.37
	Female	Nnat-m/+	1.74	19.97
	Female	Nnat-m/+	2.05	20.61
	Female	Nnat-m/+	1.34	19.33
	Female	Nnat-m/+	2.76	21.65

## Sheet: ED_Figure_1D
ED_Fig.1D	Body composition of male Nnat+/-p colony at VAI, used to plot the scatterplot
	genotype	Fat mass (y axis)	Lean Mass (x axis)	sex
	WT	1.88	29.79	Male
	WT	2.31	30.64	Male
	WT	4.32	27.94	Male
	WT	7.68	28.65	Male
	WT	5.46	30.94	Male
	WT	5.21	29.93	Male
	WT	4.76	28.96	Male
	WT	8.15	30.22	Male
	WT	2.09	31.1	Male
	WT	1.54	32.65	Male
	WT	1.48	32.17	Male
	WT	7.98	31.76	Male
	WT	1.9	28.92	Male
	WT	7.35	29.49	Male
	WT	4.81	31.43	Male
	WT	10.75	30.03	Male
	WT	10.82	29.38	Male
	WT	7.52	28.37	Male
	WT	0.58	27.21	Male
	WT	1.18	26.04	Male
	WT	3.64	30.14	Male
	WT	2.41	30.42	Male
	Nnat+/-p	6.24	30.16	Male
	Nnat+/-p	7.4	27.25	Male
	Nnat+/-p	3.65	29.98	Male
	Nnat+/-p	5.27	32.99	Male
	Nnat+/-p	0.33	26.46	Male
	Nnat+/-p	0.59	26.46	Male
	Nnat+/-p	8.96	25.87	Male
	Nnat+/-p	9.65	30.24	Male
	Nnat+/-p	18.87	33.03	Male
	Nnat+/-p	11.1	31.8	Male
	Nnat+/-p	13.32	36.01	Male
	Nnat+/-p	13.71	37.09	Male
	Nnat+/-p	17.7	34.98	Male
	Nnat+/-p	17.82	37.98	Male
	Nnat+/-p	12.42	35.04	Male
	Nnat+/-p	14.37	35.63	Male
	Nnat+/-p	13.25	37.47	Male
	Nnat+/-p	23.28	35.27	Male
	Nnat+/-p	23.26	35.59	Male

## Sheet: ED_Figure_1E
ED_Fig.1E	Body composition of female Nnat+/-p colony at VAI, used to plot the scatterplot
	genotype	Fat mass (y axis)	Lean Mass (x axis)	sex
	WT	5.08	23.49	Female
	WT	3.89	19.86	Female
	WT	3.09	22.66	Female
	WT	5.95	20.82	Female
	WT	5.12	22.35	Female
	WT	10.78	23	Female
	WT	9.57	22.54	Female
	WT	6.75	22.32	Female
	WT	7.5	24.54	Female
	WT	1.91	19.06	Female
	WT	3.37	21.16	Female
	WT	0.97	20.89	Female
	WT	8.32	22.7	Female
	WT	14.2	24.26	Female
	WT	2.35	21.7	Female
	WT	3.22	19.92	Female
	WT	3.16	20.06	Female
	WT	2.76	19.96	Female
	Nnat+/-p	3.85	20.77	Female
	Nnat+/-p	1.96	19.6	Female
	Nnat+/-p	2.18	19.9	Female
	Nnat+/-p	3.94	19.04	Female
	Nnat+/-p	4.88	20.82	Female
	Nnat+/-p	1.71	21.31	Female
	Nnat+/-p	2.21	21.08	Female
	Nnat+/-p	2.32	20.9	Female
	Nnat+/-p	10.15	20.65	Female
	Nnat+/-p	26.35	27.57	Female
	Nnat+/-p	25.12	26.72	Female
	Nnat+/-p	24.75	26.44	Female
	Nnat+/-p	28.85	28.01	Female
	Nnat+/-p	17.68	20.32	Female
	Nnat+/-p	27.21	28.85	Female
	Nnat+/-p	24.93	27.09	Female
	Nnat+/-p	31.71	30.86	Female
	Nnat+/-p	11.06	19.31	Female
	Nnat+/-p	11.42	22.91	Female
	Nnat+/-p	30.48	29.42	Female
	Nnat+/-p	35.71	30.55	Female
	Nnat+/-p	24.62	22.58	Female

## Sheet: ED_Figure_1F
ED_Fig.1F	Raw and processed data of Nnat mRNA expression in the Nnat+/-p colony, among indicated organs and genotypes
	HPRT control - raw data
			sex	HPRT	Sample Name	CT1	CT2	CT3	AVERAGE
	Adipocyte	Nnat+/-p-Heavy	Male	619	Sample 1	21.7688	21.5962	21.4962	21.6204
	Adipocyte	WT	Male	622	Sample 2	21.0739	21.7234	20.9682	21.2552
	Adipocyte	Nnat+/-p-Light	Male	623	Sample 3	22.853	21.9419	21.9064	22.2337
	Adipocyte	WT	Male	704	Sample 4	25.3716	23.3838	22.6486	23.8013
	Adipocyte	Nnat+/-p-Light	Male	705	Sample 5	22.2831	21.2791	20.0484	21.2035
	Adipocyte	Nnat+/-p-Heavy	Male	706	Sample 6	23.8454	22.1645	21.6671	22.559
	Pituiary gland	Nnat+/-p-Heavy	Male	619	Sample 7	23.6688	22.1717	21.4892	22.4433
	Pituiary gland	WT	Male	622	Sample 8	22.4155	21.6757	21.4532	21.8481
	Pituiary gland	Nnat+/-p-Light	Male	623	Sample 9	24.7032	22.7679	21.1862	22.8858
	Pituiary gland	WT	Male	704	Sample 10	24.9342	22.5673	21.0652	22.8556
	Pituiary gland	Nnat+/-p-Light	Male	705	Sample 11	24.5112	21.6498	20.6113	22.2575
	Pituiary gland	Nnat+/-p-Heavy	Male	706	Sample 12	22.751	22.2422	20.6995	21.8976
	Islet	Nnat+/-p-Heavy	Male	619	Sample 13	25.5055	23.5685	22.4919	23.8553
	Islet	WT	Male	622	Sample 14	24.7773	23.3711	22.4774	23.5419
	Islet	Nnat+/-p-Light	Male	623	Sample 15	25.2736	23.463	23.0812	23.9393
	Islet	WT	Male	704	Sample 16	27.2607	26.1513	25.7889	26.4003
	Islet	Nnat+/-p-Light	Male	705	Sample 17	28.8894	27.9566	26.442	27.7626
	Islet	Nnat+/-p-Heavy	Male	706	Sample 18	25.5795	24.3102	23.0009	24.2969
	Hypothalamus	Nnat+/-p-Heavy	Male	619	Sample 19	24.3473	24.2559	24.1975	24.2669
	Hypothalamus	WT	Male	622	Sample 20	24.0335	24.0973	24.0494	24.0601
	Hypothalamus	Nnat+/-p-Light	Male	623	Sample 21	24.422	24.3855	24.3848	24.3974
	Hypothalamus	WT	Male	704	Sample 22	23.9495	23.9189	23.9265	23.9316
	Hypothalamus	Nnat+/-p-Light	Male	705	Sample 23	23.4083	23.4587	23.4349	23.434
	Hypothalamus	Nnat+/-p-Heavy	Male	706	Sample 24	22.9667	23.1238	23.1182	23.0696
				NO RT enzyme	Negative 1	Undetermined	Undetermined	Undetermined
				WATER	Negative 2	Undetermined	Undetermined	Undetermined
	NNAT - raw data
			sex	NNAT	Sample Name	CT1	CT2	CT3	AVERAGE
	Adipocyte	Nnat+/-p-Heavy	Male	619	Sample 1	31.2487	29.494	30.187	30.3099
	Adipocyte	WT	Male	622	Sample 2	15.777	14.5162	14.2591	14.8508
	Adipocyte	Nnat+/-p-Light	Male	623	Sample 3	26.4292	25.699	25.3041	25.8108
	Adipocyte	WT	Male	704	Sample 4	14.8133	15.1022	14.5045	14.8066
	Adipocyte	Nnat+/-p-Light	Male	705	Sample 5	29.0962	26.3411	24.7189	26.7187
	Adipocyte	Nnat+/-p-Heavy	Male	706	Sample 6	26.9402	28.6287	27.2141	27.5943
	Pituiary gland	Nnat+/-p-Heavy	Male	619	Sample 7	23.0156	22.6485	20.9024	22.1889
	Pituiary gland	WT	Male	622	Sample 8	13.7939	13.7713	13.727	13.7641
	Pituiary gland	Nnat+/-p-Light	Male	623	Sample 9	21.203	19.1352	20.1277	20.1553
	Pituiary gland	WT	Male	704	Sample 10	13.9086	13.8458	13.7359	13.8301
	Pituiary gland	Nnat+/-p-Light	Male	705	Sample 11	20.9843	23.0428	12.3942	18.8071
	Pituiary gland	Nnat+/-p-Heavy	Male	706	Sample 12	23.4763	23.4184	18.804	21.8996
	Islet	Nnat+/-p-Heavy	Male	619	Sample 13	32.5172	Undetermined	Undetermined	32.5172
	Islet	WT	Male	622	Sample 14	19.3454	17.5598	18.0531	18.3194
	Islet	Nnat+/-p-Light	Male	623	Sample 15	34.1594	30.2917	31.7891	32.0801
	Islet	WT	Male	704	Sample 16	23.1083	Undetermined	22.8613	22.9848
	Islet	Nnat+/-p-Light	Male	705	Sample 17	32.5064	32.55	29.7732	31.6099
	Islet	Nnat+/-p-Heavy	Male	706	Sample 18	37.0023	Undetermined	36.1115	36.5569
	Hypothalamus	Nnat+/-p-Heavy	Male	619	Sample 19	34.4706	33.9342	33.9281	34.111
	Hypothalamus	WT	Male	622	Sample 20	22.5274	22.4982	22.4867	22.5041
	Hypothalamus	Nnat+/-p-Light	Male	623	Sample 21	33.4012	33.6729	33.7284	33.6008
	Hypothalamus	WT	Male	704	Sample 22	22.2612	22.2873	22.2245	22.2576
	Hypothalamus	Nnat+/-p-Light	Male	705	Sample 23	33.9161	33.8317	33.5692	33.7723
	Hypothalamus	Nnat+/-p-Heavy	Male	706	Sample 24	32.9142	32.9296	32.6048	32.8162
				NO RT enzyme	Negative 1	Undetermined	Undetermined	Undetermined
				WATER	Negative 2	Undetermined	Undetermined	Undetermined
	NNAT expression (HPRT normalized)
			sex		Delta CT * 100 (MEAN)	SEM	SD
	Adipocyte	Nnat+/-p-Heavy	Male	619	0.002548	0.000811837	0.00140614
	Adipocyte	WT	Male	622	109.752	7.96251	13.7915
	Adipocyte	Nnat+/-p-Light	Male	623	0.0824387	0.0174631	0.030247
	Adipocyte	WT	Male	704	124.5	14.8636	25.7445
	Adipocyte	Nnat+/-p-Light	Male	705	0.00962902	0.00594785	0.010302
	Adipocyte	Nnat+/-p-Heavy	Male	706	0.00822561	0.00239227	0.00414354
	Pituiary gland	Nnat+/-p-Heavy	Male	619	0.549337	0.264983	0.458963
	Pituiary gland	WT	Male	622	100.523	1.37436	2.38046
	Pituiary gland	Nnat+/-p-Light	Male	623	2.89333	1.11289	1.92758
	Pituiary gland	WT	Male	704	101.22	3.56528	6.17525
	Pituiary gland	Nnat+/-p-Light	Male	705	0.193816	0.141322	0.244777
	Pituiary gland	Nnat+/-p-Heavy	Male	706	0.0441845	0.0221056	0.0382879
	Islet	Nnat+/-p-Heavy	Male	619	0.00130184	0.00130184	0.00225485
	Islet	WT	Male	622	85.5206	14.4794	20.4769
	Islet	Nnat+/-p-Light	Male	623	0.00918141	0.00533413	0.00923898
	Islet	WT	Male	704	109.336	9.33628	13.2035
	Islet	Nnat+/-p-Light	Male	705	1.09485	0.719473	1.24616
	Islet	Nnat+/-p-Heavy	Male	706	0.00145432	0.000819037	0.00141861
	Hypothalamus	Nnat+/-p-Heavy	Male	619	0.0381692	4.43044e-05
	Hypothalamus	WT	Male	622	101.637	0.0085159
	Hypothalamus	Nnat+/-p-Light	Male	623	0.058925	4.24713e-05
	Hypothalamus	WT	Male	704	110.31	0.0139476
	Hypothalamus	Nnat+/-p-Light	Male	705	0.0268406	1.99202e-05
	Hypothalamus	Nnat+/-p-Heavy	Male	706	0.0404578	3.06595e-05
	Processed data
		Adipocyte			Islet			Pituiary gland			Hypothalamus
		WT	Nnat+/-p-Light	Nnat+/-p-Heavy	WT	Nnat+/-p-Light	Nnat+/-p-Heavy	WT	Nnat+/-p-Light	Nnat+/-p-Heavy	WT	Nnat+/-p-Light	Nnat+/-p-Heavy
	replicate 1	100	0.0946727	0.0029261	100	0.0107359	0.0045668	100	2.87829	0.546481	100	0.057976	0.0375546
	replicate 2	100	0.0077341	0.0066069	100	1.00136	0.0019952	100	0.287219	0.0654777	100	0.024332	0.0366763

## Sheet: ED_Figure_1G
ED_Fig.1G	Body composition of Nnat+/-p Trim28+/D9 intercross colony, used to plot the scatterplots
	genotype	Fat mass (y axis)	Lean Mass (x axis)	sex
	WT	5.18	32.52	Male
	WT	13.2	30.87	Male
	WT	6.55	29.7	Male
	WT	6.78	30.22	Male
	WT	6.17	29.4	Male
	WT	6.17	32.62	Male
	WT	8.55	30.03	Male
	WT	7.75	29.59	Male
	WT	8.8	31.12	Male
	WT	9.28	34.35	Male
	WT	7.84	32.93	Male
	WT	2.55	28.62	Male
	WT	3.94	29.47	Male
	WT	3.85	29.66	Male
	WT	2.79	30.78	Male
	WT	6.36	28.61	Male
	WT	5.68	29.02	Male
	WT	2.76	27.77	Male
	WT	4.16	27.54	Male
	WT	3.17	29.7	Male
	WT	3.7	27.94	Male
	WT	2.04	28.62	Male
	WT	7.61	30.53	Male
	WT	1.7	31.29	Male
	WT	3.49	29.43	Male
	WT	9.51	30.26	Male
	WT	4.68	31.89	Male
	WT	1.36	27.96	Male
	WT	1.92	28.55	Male
	WT	1.8	29.65	Male
	WT	7.22	31.81	Male
	WT	2.45	29.48	Male
	WT	4.34	31.61	Male
	WT	8.54	28.94	Male
	WT	2.82	28.43	Male
	WT	3.18	29.26	Male
	WT	7.9	32.66	Male
	WT	2.97	28.52	Male
	WT	2.03	30.95	Male
	WT	1.57	30.95	Male
	WT	5.4	29.33	Male
	Trim28+/D9	14.88	30.37	Male
	Trim28+/D9	15.35	30.61	Male
	Trim28+/D9	13.83	30.52	Male
	Trim28+/D9	16.12	32.52	Male
	Trim28+/D9	11.72	30.9	Male
	Trim28+/D9	13.67	31.07	Male
	Trim28+/D9	5.1	34.19	Male
	Trim28+/D9	13.42	30.91	Male
	Trim28+/D9	13.01	32.93	Male
	Trim28+/D9	5.83	31.69	Male
	Trim28+/D9	11.74	29.12	Male
	Trim28+/D9	8.9	26.36	Male
	Trim28+/D9	7.25	32.07	Male
	Trim28+/D9	9.3	32.98	Male
	Trim28+/D9	11.69	29.62	Male
	Trim28+/D9	5.52	33.65	Male
	Trim28+/D9	3.65	25.9	Male
	Trim28+/D9	10.28	29.49	Male
	Trim28+/D9	6.24	28.12	Male
	Trim28+/D9	9.36	31.58	Male
	Trim28+/D9	7.42	31.78	Male
	Trim28+/D9	12.25	30.68	Male
	Trim28+/D9	12.04	31.55	Male
	Trim28+/D9	3.38	28.19	Male
	Trim28+/D9	5.72	30.51	Male
	Trim28+/D9	8.07	27.5	Male
	Trim28+/D9	13.25	35.16	Male
	Trim28+/D9	12.55	33.48	Male
	Trim28+/D9	13.54	32.24	Male
	Trim28+/D9	4.6	28.94	Male
	Trim28+/D9	5.81	28.84	Male
	Trim28+/D9	2.14	32.76	Male
	Trim28+/D9	15.31	31.46	Male
	Trim28+/D9	15.78	29.32	Male
	Trim28+/D9	11.37	33.19	Male
	Trim28+/D9	9.5	30.12	Male
	Trim28+/D9	12.42	30.06	Male
	Trim28+/D9	4.76	31.58	Male
	Trim28+/D9	5.63	28.47	Male
	Trim28+/D9	4.4	29.39	Male
	Trim28+/D9	4.71	31.34	Male
	Trim28+/D9	7.35	30.57	Male
	Trim28+/D9	14.01	31.64	Male
	Nnat+/-p	8.15	29.56	Male
	Nnat+/-p	12.31	33.59	Male
	Nnat+/-p	6.24	28.83	Male
	Nnat+/-p	11.15	34.96	Male
	Nnat+/-p	11.16	37.43	Male
	Nnat+/-p	13.09	34.6	Male
	Nnat+/-p	4.62	28.7	Male
	Nnat+/-p	5.27	28.44	Male
	Nnat+/-p	5.13	33.37	Male
	Nnat+/-p	3.14	28.47	Male
	Nnat+/-p	3.73	30.62	Male
	Nnat+/-p	2.56	26.76	Male
	Nnat+/-p	3.27	27.31	Male
	Nnat+/-p	13.42	30.86	Male
	Nnat+/-p	10.27	29.47	Male
	Nnat+/-p	3.73	26.41	Male
	Nnat+/-p	2.65	25.98	Male
	Nnat+/-p	4.09	26.39	Male
	Nnat+/-p	3.6	28.65	Male
	Nnat+/-p	4.4	28.45	Male
	Nnat+/-p	1.04	30.89	Male
	Nnat+/-p	3.84	27.38	Male
	Nnat+/-p	6.1	29.86	Male
	Nnat+/-p	11.01	33.48	Male
	Nnat+/-p	13.3	30.88	Male
	Nnat+/-p	13.68	36.42	Male
	Nnat+/-p	2.76	31.95	Male
	Nnat+/-p	13.96	35.93	Male
	Nnat+/-p	9.54	36.16	Male
	Nnat+/-p	9.47	34.81	Male
	Nnat+/-p	14.88	33.06	Male
	Nnat+/-p	3.22	29.16	Male
	Nnat+/-p	6.32	31.25	Male
	Nnat+/-p	5.8	29.35	Male
	Nnat+/-p	10.74	32.46	Male
	Nnat+/-p	11.63	28.33	Male
	Nnat+/-p	14.58	31.64	Male
	Nnat+/-pTrim28+/D9	14.49	38.17	Male
	Nnat+/-pTrim28+/D9	13.67	36.73	Male
	Nnat+/-pTrim28+/D9	15.67	36.94	Male
	Nnat+/-pTrim28+/D9	13.82	36.12	Male
	Nnat+/-pTrim28+/D9	11.54	38.98	Male
	Nnat+/-pTrim28+/D9	13.77	32.62	Male
	Nnat+/-pTrim28+/D9	6.02	30.84	Male
	Nnat+/-pTrim28+/D9	14.92	33.84	Male
	Nnat+/-pTrim28+/D9	5.43	28.02	Male
	Nnat+/-pTrim28+/D9	14.17	34.15	Male
	Nnat+/-pTrim28+/D9	12.7	29.42	Male
	Nnat+/-pTrim28+/D9	9.07	34.84	Male
	Nnat+/-pTrim28+/D9	5.25	31.42	Male
	Nnat+/-pTrim28+/D9	2.75	30.54	Male
	Nnat+/-pTrim28+/D9	5.87	27.58	Male
	Nnat+/-pTrim28+/D9	10.96	31.54	Male
	Nnat+/-pTrim28+/D9	11.62	30.65	Male
	Nnat+/-pTrim28+/D9	11.25	33.02	Male
	Nnat+/-pTrim28+/D9	10.65	32.64	Male
	Nnat+/-pTrim28+/D9	7.59	31.14	Male
	Nnat+/-pTrim28+/D9	3.84	26.38	Male
	Nnat+/-pTrim28+/D9	13.86	31.05	Male
	Nnat+/-pTrim28+/D9	14.66	32.08	Male
	Nnat+/-pTrim28+/D9	6.41	29.19	Male
	Nnat+/-pTrim28+/D9	3.03	28.9	Male
	Nnat+/-pTrim28+/D9	3.39	26.03	Male
	Nnat+/-pTrim28+/D9	10.59	32.8	Male
	Nnat+/-pTrim28+/D9	13.91	31.73	Male
	Nnat+/-pTrim28+/D9	12.54	36.89	Male
	Nnat+/-pTrim28+/D9	15.49	36.19	Male
	Nnat+/-pTrim28+/D9	16.9	36.14	Male
	Nnat+/-pTrim28+/D9	9.66	35.63	Male
	Nnat+/-pTrim28+/D9	12.44	33.66	Male
	Nnat+/-pTrim28+/D9	13.83	33.09	Male
	Nnat+/-pTrim28+/D9	10.13	31.81	Male
	Nnat+/-pTrim28+/D9	6.99	30.95	Male
	Nnat+/-pTrim28+/D9	6.29	31.84	Male
	Nnat+/-pTrim28+/D9	9.58	33.92	Male
	Nnat+/-pTrim28+/D9	7.79	27.66	Male
	Nnat+/-pTrim28+/D9	9.26	33.96	Male

## Sheet: ED_Figure_1H
ED_Fig.1H	Nnat and Trim28 expressionin indicated mice, used to plot the barplots
	islet
		Nnat+/-p-Heavy			Nnat+/-p-Light			WT
	Sex	Male	Male	Male	Male	Male	Male	Male	Male	Male
		heavy1	heavy2	heavy3	light1	light2	light3	wt1	wt2	wt3
	Trim28	6.57236	6.374	6.32505	6.14152	6.01752	6.17158	6.17152	6.24471	6.29786
	Nnat	-4.42818	-1.86764	-2.26573	-1.83645	-1.91884	-4.4812	4.91503	5.05438	4.80223
	adipocyte
		Nnat+/-p-Heavy								Nnat+/-p-Light				WT
	Sex	Male	Male	Male	Male	Male	Male	Male	Male	Male	Male	Male	Male	Male	Male	Male	Male	Male	Male
		heavy1	heavy2	heavy4	heavy5	heavy7	heavy9	heavy10	heavy11	light1	light3	light5	light6	wt1	wt2	wt4	wt6	wt8	wt9
	Trim28	6.50613	6.14737	6.61925	6.75721	6.62929	6.68892	6.44844	6.4652	6.26558	6.93513	6.6525	4.87636	6.13457	4.73137	6.48339	7.06548	6.98657	6.25056
	Nnat	-5.34827	-5.55734	-4.62915	-2.46964	-4.77647	-4.72525	-4.7937	1.78768	-3.22496	-4.8009	-1.93811	-6.59357	6.59887	6.28143	9.77154	8.19429	8.91656	7.51087
	adipocyte
		Nnat+/-p-Heavy			Nnat+/-p-Light		WT
	Sex	Female	Female	Female	Female	Female	Female	Female
		heavy3	heavy6	heavy8	light2	light4	wt5	wt7
	Trim28	6.87051	7.20084	6.75521	6.70522	6.54418	6.85378	6.89178
	Nnat	-4.69414	-3.39705	-4.57602	-4.67298	-0.956515	6.77913	8.72458
