# Supplementary material for: Independent phenotypic plasticity axes define distinct obesity sub-types
Source: Nat Metab. 2022 Sep 12;4(9):1150–65. doi: 10.1038/s42255-022-00629-2 (PMC9499872; doi:10.1038/s42255-022-00629-2)
Supplement: Source Data Extended Data Fig. 2 — Statistical Source Data. [file 42255_2022_629_MOESM11_ESM.xlsx]

## Sheet: ED_Figure_2A
ED_Fig.2A	Birth weight (g) of Nnat+/-p colony, used to plot the barplot
	animal number	phenotype	birth weight (g)	sex
	824	WT	1.5	Male
	828	WT	1.6	Male
	839	WT	1.5	Male
	840	WT	1.7	Male
	844	WT	1.7	Male
	849	WT	1.7	Male
	870	WT	1.6	Male
	871	WT	1.6	Male
	879	WT	1.4	Male
	894	WT	1.38	Male
	895	WT	1.59	Male
	896	WT	1.35	Male
	898	WT	1.27	Male
	907	WT	1.4	Male
	908	WT	1.4	Male
	910	WT	1.3	Male
	917	WT	1.7	Male
	919	WT	1.7	Male
	922	WT	1.8	Male
	924	WT	1.4	Male
	925	WT	1.8	Male
	930	WT	1.8	Male
	937	WT	1.6	Male
	938	WT	1.7	Male
	939	WT	1.6	Male
	949	WT	1.5	Male
	951	WT	1.5	Male
	952	WT	1.7	Male
	984	WT	1.7	Male
	985	WT	1.7	Male
	995	WT	1.9	Male
	996	WT	1.8	Male
	1011	WT	1.8	Male
	1012	WT	1.9	Male
	1023	WT	1.5	Male
	1024	WT	1.7	Male
	1115	WT	1.5	Male
	1117	WT	1.6	Male
	1122	WT	1.5	Male
	1125	WT	1.7	Male
	1140	WT	1.7	Male
	1185	WT	1.3	Male
	1188	WT	1.5	Male
	1189	WT	1.7	Male
	1199	WT	1.7	Male
	1213	WT	1.9	Male
	1214	WT	1.8	Male
	1215	WT	1.9	Male
	1223	WT	1.5	Male
	1224	WT	1.4	Male
	1233	WT	1.9	Male
	1235	WT	1.9	Male
	1236	WT	1.8	Male
	1269	WT	1.9	Male
	1271	WT	1.7	Male
	1272	WT	1.8	Male
	1285	WT	1.4	Male
	1286	WT	1.4	Male
	1288	WT	1.4	Male
	1306	WT	1.7	Male
	1307	WT	1.7	Male
	823	Nnat+/-p-Light	1.5	Male
	825	Nnat+/-p-Light	1.5	Male
	826	Nnat+/-p-Light	1.6	Male
	827	Nnat+/-p-Light	1.5	Male
	841	Nnat+/-p-Light	1.6	Male
	842	Nnat+/-p-Light	1.6	Male
	843	Nnat+/-p-Light	1.5	Male
	878	Nnat+/-p-Light	1.5	Male
	909	Nnat+/-p-Light	1.4	Male
	911	Nnat+/-p-Light	1.5	Male
	918	Nnat+/-p-Light	1.6	Male
	920	Nnat+/-p-Light	1.7	Male
	921	Nnat+/-p-Light	1.7	Male
	926	Nnat+/-p-Light	1.7	Male
	929	Nnat+/-p-Light	1.7	Male
	1070	Nnat+/-p-Light	1.7	Male
	1186	Nnat+/-p-Light	1.5	Male
	1196	Nnat+/-p-Light	1.5	Male
	1216	Nnat+/-p-Light	1.8	Male
	1284	Nnat+/-p-Light	1.5	Male
	1287	Nnat+/-p-Light	1.3	Male
	1289	Nnat+/-p-Light	1.5	Male
	869	Nnat+/-p-Heavy	1.5	Male
	936	Nnat+/-p-Heavy	1.6	Male
	940	Nnat+/-p-Heavy	1.5	Male
	948	Nnat+/-p-Heavy	1.5	Male
	950	Nnat+/-p-Heavy	1.5	Male
	953	Nnat+/-p-Heavy	1.7	Male
	954	Nnat+/-p-Heavy	1.6	Male
	993	Nnat+/-p-Heavy	1.7	Male
	994	Nnat+/-p-Heavy	1.7	Male
	999	Nnat+/-p-Heavy	1.8	Male
	1013	Nnat+/-p-Heavy	1.7	Male
	1014	Nnat+/-p-Heavy	1.8	Male
	1015	Nnat+/-p-Heavy	1.5	Male
	1020	Nnat+/-p-Heavy	1.7	Male
	1021	Nnat+/-p-Heavy	1.4	Male
	1022	Nnat+/-p-Heavy	1.7	Male
	1068	Nnat+/-p-Heavy	1.6	Male
	1069	Nnat+/-p-Heavy	1.4	Male
	1071	Nnat+/-p-Heavy	1.6	Male
	1072	Nnat+/-p-Heavy	1.5	Male
	1102	Nnat+/-p-Heavy	1.8	Male
	1103	Nnat+/-p-Heavy	1.9	Male
	1116	Nnat+/-p-Heavy	1.5	Male
	1118	Nnat+/-p-Heavy	1.4	Male
	1124	Nnat+/-p-Heavy	1.7	Male
	1141	Nnat+/-p-Heavy	1.1	Male
	1187	Nnat+/-p-Heavy	1.6	Male
	1197	Nnat+/-p-Heavy	1.1	Male
	1198	Nnat+/-p-Heavy	1.4	Male
	1200	Nnat+/-p-Heavy	1.6	Male
	1225	Nnat+/-p-Heavy	1.5	Male
	1226	Nnat+/-p-Heavy	1.3	Male
	1232	Nnat+/-p-Heavy	1.8	Male
	1234	Nnat+/-p-Heavy	1.6	Male
	1268	Nnat+/-p-Heavy	1.5	Male
	1270	Nnat+/-p-Heavy	1.6	Male
	1303	Nnat+/-p-Heavy	1.7	Male
	1304	Nnat+/-p-Heavy	1.5	Male
	1305	Nnat+/-p-Heavy	1.7	Male
	1308	Nnat+/-p-Heavy	1.6	Male

## Sheet: ED_Figure_2B
ED_Fig.2B	Raw and processed data on food intake and body compositon of Nnat+/-p colony
		Raw data - fat and lean mass measurments
			w4			w5		w6		w7
	Sex	individuals	BW	FAT	LEAN	FAT	LEAN	FAT	LEAN	FAT	LEAN
	Male	Nnat+/-p - Light				1.42	20.4	1.8	21.49	2.2	21.03
	Male	Nnat+/-p - Light				1.84	17.85	1.88	19.92	2.22	19.98
	Male	WT				1.74	20.03	3.05	19.98	1.67	21.68
	Male	Nnat+/-p - Light				1.98	20.88	2.53	22.25	2.77	22.23
	Male	Nnat+/-p - Light				2.16	19.56	2.02	21.56	1.97	21
	Male	Nnat+/-p - Light				1.58	20.83	2.16	22.54	1.94	22.77
	Male	Nnat+/-p - Light				2.42	20.06	2.5	22.47	2.6	22.34
	Male	Nnat+/-p - Light				2.21	19.76	2.67	22.36	2.73	22.22
	Male	Nnat+/-p - Heavy	18.83	2.08	16.75	3.26	21.12	4.86	23.06
	Male	WT	19.32	1.85	17.47	2.37	22.11	2.63	22.68
	Male	Nnat+/-p - Heavy	21.23	2.65	18.58	5.59	24.16	11.02	26.7
	Male	Nnat+/-p - Heavy	18.95	2.3	16.65	3.03	20.84	5.46	22.93	8.64	25.51
	Male	Nnat+/-p - Heavy	19.67	2.17	17.5	3.24	22.01	4.26	23.88	8.3	26.22
	Male	Nnat+/-p - Heavy	18.19	2.22	15.97	2.54	21.39	3.49	22.57	6.34	25.33
	Male	Nnat+/-p - Heavy	19.36	2.21	17.15	3.74	21.98	5.93	23.68	10.56	27.65
	Male	WT	18.9	1.37	17.53	2.4	21.4	2.33	22.27	3.25	23.42
	Male	WT	22.49	2.82	19.67	3.41	22.8	3.81	23.45	3.86	22.84
	Male	WT	21.15	2.81	18.34	2.68	21.19	2.48	22.63	3.36	22.44
	Male	WT	23.3	2.78	20.52	3.33	23.28	3.59	23.72
	Male	Nnat+/-p - Heavy	15.37	1.79	13.58	2.57	18	4.51	21.99	7.66	23.23
	Male	WT	21.88	2.64	19.24	2.36	22.17	3.1	23.85
	Male	WT	17.15	0.97	16.18	1.43	17.75	0.97	19.63
	Male	Nnat+/-p - Light	17.39	1.31	16.08	0.25	20.58	1.44	20.13
	Male	Nnat+/-p - Light	18.52	1.12	17.4	1.63	19.05	1.66	20
	Male	Nnat+/-p - Light	18.07	1.69	16.38	1.72	19.33	1.93	20.06
	Male	Nnat+/-p - Light	18.18	1.59	16.59	1.54	18.55	1.31	19.52
	Male	Nnat+/-p - Light	11.22	0.28	10.94	1.73	16.42	1.89	19.24
	Male	WT	14.75	0.7	14.05	1.42	17.73	1.22	20.29
	Male	WT	17.41	1.35	16.06	1.4	17.78	1.35	19.82
	Male	Nnat+/-p - Light	15.53	0.86	14.67	1.92	17.99	1.63	20.35
	Processed data - fat and lean mass measurments
	lean mass	WT			Nnat+/-p-Light			Nnat+/-p-Heavy
		mean	sd	number	mean	sd	number	mean	sd	number
	4w-5w	3.01667	0.980536	9	3.31	1.47192	6	4.76	0.542832	7
	5w-6w	1.208	0.833557	10	1.58692	0.922166	13	2.18714	0.894198	7
	6w-7w	0.5125	1.09088	4	-0.145714	0.279872	7	2.578	0.976944	5
	fat mass	WT			Nnat+/-p-Light			Nnat+/-p-Heavy
		mean	sd	number	mean	sd	number	mean	sd	number
	4w-5w	0.39	0.424382	9	0.323333	0.892853	6	1.22143	0.848753	7
	5w-6w	0.199	0.523014	10	0.232308	0.402558	13	2.22286	1.52013	7
	6w-7w	0.1175	1.07587	4	0.124286	0.219686	7	3.57	0.740169	5
	Raw data - food intake measurments
		WT										Nnat+/-p-Light													Nnat+/-p-Heavy
	daily food intake	wt1	wt2	wt3	wt4	wt5	wt6	wt7	wt8	wt9	wt10	light nnat_1	light nnat_2	light nnat_3	light nnat_4	light nnat_5	light nnat_6	light nnat_7	light nnat_8	light nnat_9	light nnat_10	light nnat_11	light nnat_12	light nnat_13	heavy nant_1	heavy nant_2	heavy nant_3	heavy nant_4	heavy nant_5	heavy nant_6	heavy nant_7
	Day29		6.34	5.11	4.79	4.71	5.08	4.07	4.96	4.71	5.28								4.49	4.27	4.58	5.19		4.83	4.64	5.33	4.87	3.58	4.16	4.56	4.26
	Day30		4.31	4.31	5.2	4.39	4.52	4.52	4.99	5.16	4.95								5.56	5.12	4.69	5.07		5.1	4.55	4.45	3.81	3.51	3.98	3.77	4.53
	Day31		5.82	4.07	3.5	2.88	3.35	3.23	4.42	4.57	4.03								4.43	4.62	4.17	4.32		4.34	4.8	6.45	4.05	4.14	4.13	4.82	2.73
	Day32		6.47	4.54	4.8	3.46	4.77	3.94	3.93	4.91	3.94								4.82	4.72	4.39	5.69	4.11	4.29	4.69	5.31	4.12	4.44	4.53	4.69	4.38
	Day33		5.45	3.26	6.96	7.4	7.02	7.17	4.88	5.19	4.48								4.95	5.06	4.4	5.01	3.31	3.72	2.49	4.24	3.26	4.23	3.9	3.89	5.19
	Day34		8.21	4.81	5.53	5.08	4.93	5.53	4.39	4.88	3.47								4.82	4.45	4.07	4.63	4.04	3.74	4.52	5.81	3.82	4.3	3.57	4.55	4.68
	Day35		6.96	4.69	5.53	5.39	5.26	5.2	4.28	3.94	4								6.07	4.38	4.23	4.7	2.96	3.57	4.01	6.35	4.12	4.76	3.58	4.2	4.49
	Day36		3.54	3.77	4.77	3.64	3.73	3.82	4.69	4.1	3.49								4.71	4.36	3.95	4.13	3.05	3.96	3.33	6.08	3.16	2.36	2.63	3.63	4.36
	Day37			4.39	4.89	4.43	4.42		4.03	4.08	3.74								4.18	4.11	3.76	3.93	3.36	3.72	5.06	7.13	3.84	3.74	4.41	3.69	4
	Day38				5.86	4.63	4.89		4.33	4.65	4.04								6.5	4.41	4.36	4.55	3.63	3.76							4.54
	Day39			5.68	4.85	4.01	4.08		4.37	4.32	3.35								6.38	3.71	2.82	3.83	3.11	3.67	2.93	6.61	4.93	3.88	4.72	5.33	4.67
	Day40	5.65		6.9	5.11	3.82	4.41		5.86		5.24	5.1	4.49	5.17	4.68	4.72	6.21	4.19	7.21	5.33	5.59	6.06	4.86	5.99	5.75	7.22	6.04	5.37	4.92	5.41	4.73
	Day41	2.86		5.8	4.43	4.44	4.45		5.12		4.29	2.37	2.65	2.85	3.27	3.21	1.9	3.68	5.61	4.22	3.9	4.57	4.08	4.55	5.28	6.67	5.6	5.01	3.49	5.3	4.66
	Day42	3.83		7.19	4.59	3.17	4.26		4.43	3.91	3.69	5.03	4.38	4.61	4.06	5.48	4.41	5.43	5.42	4.02	3.39	3.84	4.05	4.71	5.32	7.43	5.92	6.05	3.98	5.72	5.55
	Day43	3.81		5.92	5.32	3.97	4.7		4.85	1.46	3.82	5.94	3.78	4.07	3.77	4.99	5.05	4.87	4.01	4.13	4.17	3.84	4.33	4.84	5.29	6.6	5.19	5.51	3.92	5.61	5.6
	Day44	4.01		5.12	4.11	2.97	2.78	4.58			4	3.07	2.94	3.89	3.54	3.74	2.98	2.35			3.93	4.5	3.98	4.64	6.1	6.83	5.05	5.29	3.57	6.26	4.4
	Day45	5.18		4.47	6.08	5.7	5.98	7.67			3.59	3.81	3.96	4.56	3.66	4.15	3.42	3.77			4.18	4.96	4.31	3.81	6.12	6.63	4.37	4.75	3.79	6.34	5.68
	Day46	4.55		7.78	4.6	3.49	3.77	4.44			4.08	4.71	4.04	4.21	4.44	4.9	4.13	4.13			3.88	3.56	4.17	4.22			4.69	5.97	4.46	6.17	5.46
	Day47	3.32		4.97	4.55	3.81	4.24	4.57				4.21	2.57	2.72	2.87	3.23	3.14	2.51									4.39	5.37	4.11	5.45	5.19
	Day48	4.4		4.27	4.75	3.98						5.07	4.45	4.29	3.82	4.12	3.99	4.01									5.86	6.23	5.09	6.17	5.61
	Processed data - food intake measurments
		WT										Nnat+/-p-Light													Nnat+/-p-Heavy
	daily food intake/week	wt1	wt2	wt3	wt4	wt5	wt6	wt7	wt8	wt9	wt10	light nnat_1	light nnat_2	light nnat_3	light nnat_4	light nnat_5	light nnat_6	light nnat_7	light nnat_8	light nnat_9	light nnat_10	light nnat_11	light nnat_12	light nnat_13	heavy nant_1	heavy nant_2	heavy nant_3	heavy nant_4	heavy nant_5	heavy nant_6	heavy nant_7
	d28-34		6.1	4.35	4.90286	4.41429	4.75857	4.54714	4.51429	4.73143	4.33857								4.70857	4.53143	4.22286	4.77143	3.31	4.22143	4.28167	5.265	3.98833	4.03333	4.045	4.38	4.10857
	d35-41			5.205	5.06286	4.33714	4.46286		4.66857	4.218	4.02143								5.80857	4.36	4.08714	4.53857	3.57857	4.17429	4.39333	6.67667	4.615	4.18667	3.95833	4.59333	4.49286
	d42-48	4.15714		5.67429	4.85714	3.87	4.28833				3.836	4.54857	3.73143	4.05	3.73714	4.37286	3.87429	3.86714			3.91	4.14	4.168	4.444			5.06714	5.59571	4.13143	5.96	5.35571

## Sheet: ED_Figure_2C
ED_Fig.2C	Daily food intake/Body weight and Body weight deposition/Mean daily food intake measurments
	Daily food intake/Body weight
		WT										Nnat+/-p-Light													Nnat+/-p-Heavy
	sex	Male	Male	Male	Male	Male	Male	Male	Male	Male	Male	Male	Male	Male	Male	Male	Male	Male	Male	Male	Male	Male	Male	Male	Male	Male	Male	Male	Male	Male	Male
		wt1	wt2	wt3	wt4	wt5	wt6	wt7	wt8	wt9	wt10	light nnat_1	light nnat_2	light nnat_3	light nnat_4	light nnat_5	light nnat_6	light nnat_7	light nnat_8	light nnat_9	light nnat_10	light nnat_11	light nnat_12	light nnat_13	heavy nant_1	heavy nant_2	heavy nant_3	heavy nant_4	heavy nant_5	heavy nant_6	heavy nant_7
	d28-34		6.34	5.11	4.79	4.71	5.08	4.07	4.96	4.71	5.28								4.49	4.27	4.58	5.19		4.83	4.64	5.33	4.87	3.58	4.16	4.56	4.26
	d35-41			0.218697	0.193165	0.181698	0.167714		0.243408	0.220261	0.209668								0.278856	0.210832	0.194164	0.225912	0.197166	0.209658	0.180202	0.224426	0.193339	0.165809	0.165413	0.17859	0.218418
	d42-48	0.178036		0.212759	0.181915	0.15						0.195301	0.171166	0.163438	0.158488	0.177039	0.155158	0.1545			0.177808	0.198752	0.197255	0.202184			0.178483	0.198853	0.158535	0.201283	0.202102
	Body weight deposition/Ave. daily food intake
		WT										Nnat+/-p-Light													Nnat+/-p-Heavy
	sex	Male	Male	Male	Male	Male	Male	Male	Male	Male	Male	Male	Male	Male	Male	Male	Male	Male	Male	Male	Male	Male	Male	Male	Male	Male	Male	Male	Male	Male	Male
		wt1	wt2	wt3	wt4	wt5	wt6	wt7	wt8	wt9	wt10	light nnat_1	light nnat_2	light nnat_3	light nnat_4	light nnat_5	light nnat_6	light nnat_7	light nnat_8	light nnat_9	light nnat_10	light nnat_11	light nnat_12	light nnat_13	heavy nant_1	heavy nant_2	heavy nant_3	heavy nant_4	heavy nant_5	heavy nant_6	heavy nant_7
	d28-34		6.34	5.11	4.79	4.71	5.08	4.07	4.96	4.71	5.28								4.49	4.27	4.58	5.19		4.83	4.64	5.33	4.87	3.58	4.16	4.56	4.26
	d35-41			0.153698	0.207393	0.285903	0.15685		0.304162	0.559507	0.494849								0.127398	0.224771	0.22999	0.163047	0.832735	0.495893	0.805766	1.19371	0.979415	0.690287	0.538105	0.84688	1.31987
	d42-48	0.076976		0.364804	-0.115294	0.178295						-0.013191	0.107198	0.054321	-0.163226	0.00228683	-0.0077434	-0.0206871									1.13674	1.14016	1.35788	1.44295	0.819685

## Sheet: ED_Figure_2D
ED_Fig.2D	Plasma growth factor measurments, used to plot the barplots
	4 week	4 week
		WT																																		Nnat+/-p-Light									Nnat+/-p-Heavy
	sex(M: Male)	M	M	M	M	M	M	M	M	M	M	M	M	M	M	M	M	M	M	M	M	M	M	M	M	M	M	M	M	M	M	M	M	M	M	M	M	M	M	M	M	M	M	M	M	M	M	M	M
		wt2	wt3	wt8	wt9	wt11	wt12	wt13	wt17	wt18	wt19	wt20	wt21	wt23	wt27	wt28	wt29	wt33	wt34	wt35	wt39	wt40	wt43	wt46	wt47	wt49	wt50	wt55	wt56	wt57	wt58	wt60	wt61	wt67	wt68	light10	light11	light14	light15	light16	light17	light19	light20	light21	heavy7	heavy10	heavy11	heavy14	heavy15
	IGF1																						1.27538	0.663728	0.702364	0.427383	0.605674	1.3716	1.32937	1.70363	1.37669	1.15667	0.750587										0.340324	0.757675
	GH	7.50907	0.885529												0.828407	0.318025	0.733557						0.138156	0.383915	0.209891	3.39599	0.886326	1.80905	2.50063	2.50993	0.504271	0.018067	0.061639										0.259309	0.293582	0.51543	0.092724	0.253995
	INS	2.07351	1.21138	1.3261	0.398168	1.03254	0.988672	1.16076	0.222704	0.614124	1.41721	1.73102	2.11906	0.678236	0.651241	0.620873	0.961678	1.15064	0.539889	1.00892	1.41046	1.01229	0.469029	1.5758	1.52181	0.543263	0.695107	1.14726	1.24175	0.593878	0.961678	1.89973	0.492649	2.37551	0.684984	1.52181	0.526392	0.526392	0.762593	0.914437	1.34297	0.489275	1.48807	1.12364	1.99253	1.45095	0.70523	0.307062	0.114726
	4 week	4 week
		WT																																		Nnat+/-p-Light													Nnat+/-p-Heavy
	sex(F: Female)	F	F	F	F	F	F	F	F	F	F	F	F	F	F	F	F	F	F	F	F	F	F	F	F	F	F	F	F	F	F	F	F	F	F	F	F	F	F	F	F	F	F	F	F	F	F	F	F
		wt1	wt4	wt5	wt6	wt7	wt10	wt14	wt15	wt16	wt22	wt24	wt25	wt26	wt30	wt31	wt32	wt36	wt37	wt38	wt41	wt42	wt44	wt45	wt48	wt51	wt52	wt53	wt54	wt59	wt62	wt63	wt64	wt65	wt66	light1	light2	light3	light4	light5	light6	light7	light8	light9	light12	light13	light18	light22	heavy1
	IGF1																				0.746213	1.39607	0.868658							0.625994																		1.78292
	GH	0.164834										0.075986	0.098835	0.202187							0.100429	0.119824	0.472389							0.073063																		0.76172	1.7519
	INS	0.283442	1.06459	0.836828	1.02579	0.398168	0.624247	0.981923	0.833454	1.91661	0.303688	0.745722	0.280067	0.627621	0.968426	1.88624	0.550012	0.819957	1.17088	0.674861	0.87732	0.39142	1.04941	0.691733	0.364425	0.806459	0.745722	3.12798	2.6657	0.0641118	0.921186	1.18101	1.05278	0.452157	1.98072	0.708604	0.394794	1.14726	0.604001	1.49482	2.08532	0.0708605	0.745722	0.597252	0.998795	0.627621	0.489275	2.01784	0.442034
	6 week	6 week
		WT																																		Nnat+/-p-Light									Nnat+/-p-Heavy
	sex(M: Male)	M	M	M	M	M	M	M	M	M	M	M	M	M	M	M	M	M	M	M	M	M	M	M	M	M	M	M	M	M	M	M	M	M	M	M	M	M	M	M	M	M	M	M	M	M	M	M	M
		wt2	wt3	wt8	wt9	wt11	wt12	wt13	wt17	wt18	wt19	wt20	wt21	wt23	wt27	wt28	wt29	wt33	wt34	wt35	wt39	wt40	wt43	wt46	wt47	wt49	wt50	wt55	wt56	wt57	wt58	wt60	wt61	wt67	wt68	light10	light11	light14	light15	light16	light17	light19	light20	light21	heavy7	heavy10	heavy11	heavy14	heavy15
	IGF1	4.71356	4.20248												0.587057	0.465426	0.395402						0.397203	0.365505	0.342983	0.456849	0.259208	0.745422	0.723806	0.853429	0.742383	0.819755	0.57614										0.163592	0.430102	2.17708	0.300494	0.293875
	GH	0.757373	1.25223												0.105366	0.105816	0.571407						0.68758	0.393546	0.06439	2.04923	2.30094	0.213884	1.14011	0.039625	0.026116	3.53381	1.86056										0.430469	0.867692	1.7633	1.11805	0.071595
	INS	2.0341	1.87633	1.70729	2.29892	1.12974	1.03677	0.780395	0.509933	1.43401	0.805751	1.92141	2.86239	2.14116	1.52135	0.853645	0.369068	0.85928	0.507116	0.709962	1.63967	0.850828	1.20017	0.560645	0.704327	1.05086	0.690241	0.622625	1.70447	0.278914	1.87915	2.52994	1.18327	2.06227	0.425414	1.32414	0.495847	1.25089	1.63967	1.23116	0.85928	3.36387	0.647981	0.845193	12.7342	2.66799	3.55826	0.986058	0.498664
	6 week	6 week
		WT																																		Nnat+/-p-Light													Nnat+/-p-Heavy
	sex(F: Female)	F	F	F	F	F	F	F	F	F	F	F	F	F	F	F	F	F	F	F	F	F	F	F	F	F	F	F	F	F	F	F	F	F	F	F	F	F	F	F	F	F	F	F	F	F	F	F	F
		wt1	wt4	wt5	wt6	wt7	wt10	wt14	wt15	wt16	wt22	wt24	wt25	wt26	wt30	wt31	wt32	wt36	wt37	wt38	wt41	wt42	wt44	wt45	wt48	wt51	wt52	wt53	wt54	wt59	wt62	wt63	wt64	wt65	wt66	light1	light2	light3	light4	light5	light6	light7	light8	light9	light12	light13	light18	light22	heavy1
	IGF1	2.51472										0.595315	0.730322	1.39635							0.569785	0.554109	0.376686							0.616096																		0.758702	2.74698
	GH	1.85291										0.980263	1.26034	0.945141							2.07535	0.218837	0.195422							1.36976																		0.414709	0.219737
	INS	0.252149	0.591635	0.357798	1.25089	0.636712	0.70151	0.695876	0.611356	0.687424	0.456404	0.360616	0.509933	0.45077	0.4395	0.476125	0.121144	0.518385	1.2199	0.633895	0.445135	0.74377	1.52698	0.574731	0.85928	0.563462	0.307087	0.580366	0.256375	1.40865	1.60587	0.749404	2.30738	0.532472	1.82562	0.608539	0.321173	0.690241	0.721231	0.1465	0.397241	0.600087	0.673337	0.740953	0.662068	0.52402	0.552193	1.37485	1.94676
[truncated: 39 more columns]
