# Supplementary material for: Independent phenotypic plasticity axes define distinct obesity sub-types
Source: Nat Metab. 2022 Sep 12;4(9):1150–65. doi: 10.1038/s42255-022-00629-2 (PMC9499872; doi:10.1038/s42255-022-00629-2)
Supplement: Source Data Extended Data Fig. 3 — Statistical Source Data. [file 42255_2022_629_MOESM12_ESM.xlsx]

## Sheet: ED_Figure_3B
ED_Fig.3B	Raw and processed Islet area(%) measurments, used to plot the barplots
			Raw data
	Sex	Sample	phenotype	Foreground %	Background %	Islets %	Area (mm^2)	Foreground (mm^2)	Background (mm^2)	Islets (mm^2)	islet/whole		MEAN	SD
	Male	1068 huge nnat 1	Nnat+/-p-Heavy	18.47	80.46	1.07	348.272	0.197629	0.860922	0.011449	5.47595	5.47595	5.09934	0.327427
	Male	1068 huge nnat 6	Nnat+/-p-Heavy	16.95	82.17	0.87	304.828	0.147465	0.714879	0.007569	4.88215	4.88215
	Male	1068 huge nnat HE	Nnat+/-p-Heavy	21.36	77.53	1.11	405.849	0.237096	0.860583	0.012321	4.93992	4.93992
	Male	1069 huge nnat 1	Nnat+/-p-Heavy	20.96	78.16	0.88	201.913	0.184448	0.687808	0.007744	0.040293	4.0293	4.49149	1.2269
	Male	1069 huge nnat 6	Nnat+/-p-Heavy	20.16	78.58	1.26	200.037	0.254016	0.990108	0.015876	0.0588235	5.88235
	Male	1069 huge nnat HE	Nnat+/-p-Heavy	15.97	83.44	0.59	305.57	0.094223	0.492296	0.003481	0.035628	3.5628
	Male	1070 lean nnat 1	Nnat+/-p-Light	15.05	84.56	0.4	216.384	0.0602	0.33824	0.0016	0.02589	2.589	2.9327	0.558833
	Male	1070 lean nnat 6	Nnat+/-p-Light	13.69	85.94	0.37	207.097	0.050653	0.317978	0.001369	0.0263158	2.63158
	Male	1070 lean nnat HE	Nnat+/-p-Light	16.98	82.9	0.63	339.574	0.106974	0.52227	0.003969	0.0357751	3.57751
	Male	1123 lean nnat 1	Nnat+/-p-Light	16.922	82.58	0.5	289.455	0.08461	0.4129	0.0025	0.0286993	2.86993	2.87097	0.697578
	Male	1123 lean nnat 6	Nnat+/-p-Light	14.85	84.82	0.33	289.023	0.049005	0.279906	0.001089	0.0217391	2.17391
	Male	1123 lean nnat HE	Nnat+/-p-Light	14.59	84.87	0.54	374.98	0.078786	0.458298	0.002916	0.0356907	3.56907
	Male	1124 huge nnat 1	Nnat+/-p-Heavy	17.919	81.24	0.84	284.921	0.15052	0.682416	0.007056	0.0447785	4.47785	5.16267	0.613068
	Male	1124 huge nnat 6	Nnat+/-p-Heavy	15.5	83.56	0.93	324.57	0.14415	0.777108	0.008649	0.0566038	5.66038
	Male	1124 huge nnat HE	Nnat+/-p-Heavy	13.8	85.43	0.78	365.171	0.10764	0.666354	0.006084	0.0534979	5.34979
	Male	1125 WT 1	WT	24.7	74.98	0.32	177.86	0.07904	0.239936	0.001024	0.0127898	1.27898	2.44719	1.06731
	Male	1125 WT 6	WT	18.44	81.05	0.51	212.42	0.094044	0.413355	0.002601	0.0269129	2.69129
	Male	1125 WT HE	WT	21.21	78.06	0.74	263.5	0.156954	0.577644	0.005476	0.033713	3.3713
	Male	1268 huge nnat 1	Nnat+/-p-Heavy	19.61	78.93	1.45	332.838	0.284345	1.14449	0.021025	0.0688509	6.88509	6.12646	1.04737
	Male	1268 huge nnat 6	Nnat+/-p-Heavy	36.59	60.83	2.57	174.164	0.940363	1.56333	0.066049	0.0656282	6.56282
	Male	1268 huge nnat HE	Nnat+/-p-Heavy	21.36	77.5302	1.108	405.89	0.236669	0.859035	0.0122766	0.0493146	4.93146
	Male	1270 huge nnat 1	Nnat+/-p-Heavy	22.11	76.38	1.52	537.648	0.336072	1.16098	0.023104	0.064325	6.4325	5.64185	0.871596
	Male	1270 huge nnat 6	Nnat+/-p-Heavy	22.96	74.63	1.41	532.99	0.323736	1.05228	0.019881	0.057858	5.7858
	Male	1270 huge nnat HE	Nnat+/-p-Heavy	14.94	84.326	0.738	425.798	0.110257	0.622326	0.00544644	0.0470723	4.70723
	Male	1271 WT 1	WT	22.99	76.57	0.44	242.109	0.101156	0.336908	0.001936	0.0187793	1.87793	2.24157	0.563822
	Male	1271 WT 6	WT	26.57	72.9	0.53	247.153	0.140821	0.38637	0.002809	0.0195572	1.95572
	Male	1271 WT HE	WT	18.81	80.63	0.56	266.753	0.105336	0.451528	0.003136	0.0289107	2.89107
	Male	1272 WT 1	WT	24.21	75.22	0.57	294.024	0.137997	0.428754	0.003249	0.0230024	2.30024	2.26665	0.375639
	Male	1272 WT 6	WT	24.86	74.47	0.67	297.885	0.166562	0.498949	0.004489	0.0262436	2.62436
	Male	1272 WT HE	WT	16.686	82.9949	0.3189	331.228	0.0532117	0.264671	0.00101697	0.0187534	1.87534
	Male	1284 lean nnat 1	Nnat+/-p-Light	25.96	73.62	0.42	203.831	0.109032	0.309204	0.001764	0.0159212	1.59212	1.59691	0.261597
	Male	1284 lean nnat 6	Nnat+/-p-Light	22.15	77.43	0.42	239.526	0.09303	0.325206	0.001764	0.0186088	1.86088
	Male	1284 lean nnat HE	Nnat+/-p-Light	18.711	81.0348	0.2537	316.088	0.0474698	0.205585	0.000643637	0.0133775	1.33775
	Male	1285 WT 1	WT	26.55	73.01	0.44	281.104	0.11682	0.321244	0.001936	0.0163023	1.63023	1.67725	0.222235
	Male	1285 WT 6	WT	24.53	74.99	0.48	320.248	0.117744	0.359952	0.002304	0.0191923	1.91923
	Male	1285 WT HE	WT	19.939	79.852	0.3	408.124	0.059817	0.239556	0.0009	0.0148229	1.48229
	Male	1286 WT 1	WT	18.69	80.74	0.57	402.499	0.106533	0.460218	0.003249	0.029595	2.9595	3.14845	0.609469
	Male	1286 WT 6	WT	18.33	80.94	0.73	398.958	0.133809	0.590862	0.005329	0.0383001	3.83001
	Male	1286 WT HE	WT	17.96	81.55	0.49	449.651	0.088004	0.399595	0.002401	0.0265583	2.65583
	Male	1289 lean nnat 1	Nnat+/-p-Light	28.92	70.43	0.66	282.278	0.190872	0.464838	0.004356	0.0223124	2.23124	2.19336	0.237071
	Male	1289 lean nnat 6	Nnat+/-p-Light	27.95	71.36	0.69	284.501	0.192855	0.492384	0.004761	0.0240922	2.40922
	Male	1289 lean nnat HE	Nnat+/-p-Light	21.8971	77.6697	0.433125	384.598	0.0948418	0.336407	0.00187597	0.0193964	1.93964
	Male	1313 huge nnat 1	Nnat+/-p-Heavy	25.22	73.71	1.07	314.18	0.269854	0.788697	0.011449	0.0406999	4.06999	3.77118	0.261021
	Male	1313 huge nnat 6	Nnat+/-p-Heavy	22.4	76.75	0.85	342.24	0.1904	0.652375	0.007225	0.0365591	3.65591
	Male	1313 huge nnat HE	Nnat+/-p-Heavy	23.38	75.76	0.87	408.124	0.203406	0.659112	0.007569	0.0358763	3.58763
	Male	1314 huge nnat 1	Nnat+/-p-Heavy	26.84	72.02	1.14	363.91	0.305976	0.821028	0.012996	0.0407434	4.07434	4.0915	0.0329612
	Male	1314 huge nnat 6	Nnat+/-p-Heavy	24.98	73.96	1.06	356.642	0.264788	0.783976	0.011236	0.0407066	4.07066
	Male	1314 huge nnat HE	Nnat+/-p-Heavy	29.02	69.73	1.25	435.972	0.36275	0.871625	0.015625	0.041295	4.1295
	Male	1315 lean nnat 1	Nnat+/-p-Light	25.15	74.19	0.66	261.976	0.16599	0.489654	0.004356	0.0255715	2.55715	2.22839	0.319144
	Male	1315 lean nnat 6	Nnat+/-p-Light	27.9	71.47	0.63	263.534	0.17577	0.450261	0.003969	0.022082	2.2082
	Male	1315 lean nnat HE	Nnat+/-p-Light	34.74	64.49	0.68	224.533	0.236232	0.438532	0.004624	0.0191982	1.91982
	Male	1316 WT 1	WT	36.84	62.538	0.617	166.686	0.227303	0.385859	0.00380689	0.0164722	1.64722	2.19457	0.849165
	Male	1316 WT 6	WT	37.415	61.359	1.226	145.459	0.458708	0.752261	0.0150308	0.031728	3.1728
	Male	1316 WT HE 1	WT	31.08	68.355	0.558	211.678	0.173426	0.381421	0.00311364	0.017637	1.7637
	Male	1319 WT HE	WT	23.949	75.57	0.4706	230.355	0.112704	0.355632	0.00221464	0.0192714	1.92714	2.18382	0.362996
	Male	1319 WT HE 14	WT	32.38	66.81	0.81	167.239	0.262278	0.541161	0.006561	0.0244049	2.44049
	Male	1319 WT HE 5	WT	26.62	72.8	0.58	183.078	0.154396	0.42224	0.003364	0.0213235	2.13235
			Raw data
	Sex	Sample	phenotype	Foreground %	Background %	Islets %	Area (mm^2)	Foreground (mm^2)	Background (mm^2)	Islets (mm^2)	islet/whole		MEAN	SD
	Female	1079 huge nnat 1	Nnat+/-p-Heavy	17.19	82.2	0.61	235.292	0.104859	0.50142	0.003721	0.0342697	3.42697	3.7162	0.428202
	Female	1079 huge nnat 6	Nnat+/-p-Heavy	17.85	81.5	0.65	249.306	0.116025	0.52975	0.004225	0.0351351	3.51351
	Female	1079 huge nnat HE	Nnat+/-p-Heavy	12.52	86.93	0.55	357.729	0.06886	0.478115	0.003025	0.0420811	4.20811
	Female	1080 huge nnat 1	Nnat+/-p-Heavy	22.35	76.81	0.84	209.966	0.18774	0.645204	0.007056	0.0362225	3.62225	3.80656	1.24866
	Female	1080 huge nnat 6	Nnat+/-p-Heavy	14.27	85.34	0.39	189.786	0.055653	0.332826	0.001521	0.026603	2.6603
	Female	1080 huge nnat HE	Nnat+/-p-Heavy	21.79	77.02	1.18	304.66	0.257122	0.908836	0.013924	0.0513714	5.13714
	Female	1083 lean nnat 1	Nnat+/-p-Light	17.19	82.34	0.46	193.316	0.079074	0.378764	0.002116	0.0260623	2.60623	2.98433	0.328146
	Female	1083 lean nnat 6	Nnat+/-p-Light	15.15	84.35	0.5	245.303	0.07575	0.42175	0.0025	0.0319489	3.19489
	Female	1083 lean nnat HE	Nnat+/-p-Light	16.9	82.54	0.55	265.856	0.09295	0.45397	0.003025	0.0315186	3.15186
	Processed data
		WT			Nnat+/-p-Light			Nnat+/-p-Heavy
	biological sample	mean	sd	layers	mean	sd	layers	mean	sd	layers
	1	2.44719	1.06731	3	2.9327	0.558833	3	5.09934	0.327427	3
	2	2.24157	0.563822	3	2.98433	0.328146	3	4.49149	1.2269	3
	3	2.26665	0.375639	3	2.87097	0.697578	3	3.7162	0.428202	3
	4	1.67725	0.222235	3	1.59691	0.261597	3	3.80656	1.24866	3
	5	3.14845	0.609469	3	2.19336	0.237071	3	5.16267	0.613068	3
	6	2.19457	0.849165	3	2.22839	0.319144	3	6.12646	1.04737	3
	7	2.18382	0.362996	3				5.64185	0.871596	3
	8							3.77118	0.261021	3
	9							4.0915	0.0329612	3

## Sheet: ED_Figure_3C
ED_Fig.3C	Insulin content measurments, used to plot the barplot
	biological sample	WT		Nnat+/-p-Light		Nnat+/-p-Heavy
	1	Female	1.89871	Female	1.13124	Female	2.74848
	2	Female	1.03975	Female	1.18359	Female	2.97467
	3	Female	0.735724	Female	0.658197	Female	1.22487
	4	Female	0.639857	Female	0.943837	Female	4.02416
	5	Female	0.68596	Female	1.17206	Female	1.72561
	6	Female	1			Female	2.75305
	7	Female	1.54814			Female	2.81129
	8	Female	0.823754
	9	Female	0.628108

## Sheet: ED_Figure_3F
ED_Fig.3F	Insulin secretion of islet spheroid (ng/mL), used to plot the barplot
	sample (ng/mL)	WT		Nnat+/-p-Light		Nnat+/-p-Heavy
	1	Female	1.055	Female	0.368	Female	0.228
	2	Female	0.989	Female	0.551	Female	0.582
	3	Female	0.937	Female	0.448	Female	0.648
	4	Female	0.844	Female	0.532	Female	0.439
	sample (ng/mL)	WT		Nnat+/-p-Light		Nnat+/-p-Heavy
	5	Male	0.835	Male	1.316	Male	1.123
	6	Male	1.394	Male	1.108	Male	1.269
	7	Male	1.522	Male	1.001	Male	1.161
	8	Male	1.082	Male	1.237	Male	1.384

## Sheet: ED_Figure_3G
ED_Fig.3G	Secreted insulin/Insulin content in primary islets, used to plot the barplot
		WT				Nnat+/-p-Light				Nnat+/-p-Heavy
	sex	Male	Male	Male	Male	Male	Male	Male	Male	Male	Male	Male	Male
		wt5	wt6	wt7	wt8	light4	light5	light6	light7	heavy3	heavy4	heavy5	heavy6
	low glu.	0.261021	0.045816	0.052105	0.045761	0.049939	0.241027	0.034253	0.051261	0.008006	0.03815	0.044564	0.109095
	high glu.	2.75787	0.571429	0.607104	0.94382	3.65408	3.08168	8.98161	9.72903	3.22659	2.31513	21.5548	30.3155
		WT				Nnat+/-p-Light			Nnat+/-p-Heavy
	sex	Female	Female	Female	Female	Female	Female	Female	Female	Female
		wt1	wt2	wt3	wt4	light1	light2	light3	heavy1	heavy2
	low glu.	0.041732	0.050091	0.028759	0.062948	0.037989	0.027919	0.052002	0.042242	0.041761
	high glu.	0.72884	0.761559	3.39052	1.07975	0.734637	0.245685	0.419447	1.73385	2.88939

## Sheet: ED_Figure_3H
ED_Fig.3H	Secreted insulin/Insulin content in islet spheroids, used to plot the barplot
		WT				Nnat+/-p-Light			Nnat+/-p-Heavy
	sex	Male	Male	Male	Male	Male	Male	Male	Male
		wt5	wt6	wt7	wt8	light3	light4	light5	heavy4
	low glu.	0.021787	0.026868	2.93e-05	0.020044	0.129285	0.043565	0.009066	0.007934
	high glu.	0.405912	0.394191	0.000352	0.405681	0.268016	0.581542	0.122756	0.402768
		WT				Nnat+/-p-Light		Nnat+/-p-Heavy
	sex	Female	Female	Female	Female	Female	Female	Female	Female	Female
		wt1	wt2	wt3	wt4	light1	light2	heavy1	heavy2	heavy3
	low glu.	0.201602	0.13498	0.066753	0.048634	0.112181	0.104167	0.172414	0.168786	0.029723
	high glu.	0.978573	0.760831	0.72138	0.330858	0.208812	0.267929	0.564545	0.453757	0.355935

## Sheet: ED_Figure_3I
ED_Fig.3I	Glucose and insulin measurments during OGTT, used to plot the dotplots
	Glucose (mg/dL)	Nnat+/-p-Light			WT							Nnat+/-p-Heavy
	Sex	Male	Male	Male	Male	Male	Male	Male	Male	Male	Male	Male	Male	Male	Male	Male	Male
	time (min)	Light1	Light2	Light3	Light4	Light5	wt1	wt2	wt3	wt4	wt5	heavy1	heavy2	heavy3	heavy7	heavy8	heavy9
	0	134	112	139	122	152	154	108	102	118	116	85	93	126	115	83	77
	15	240	289	433	242	245	255	267	237	348	271	280	195	299	281	170	309
	30	230	272	367	331	294	233	257	205	339	337	226	185	357	365	356	357
	45	191	217	277	280	279	205	213	171	285	270	171	131	362	308	312	177
	60	167	185	239	228	252	189	178	139	255	220	132	110	254	289	258	203
	120	105	112	157	149	151	139	117	80	124	156	92	93	174	189	169	151
	Glucose (mg/dL)	Nnat+/-p-Light			WT					Nnat+/-p-Heavy
	Sex	Female	Female	Female	Female	Female	Female	Female	Female	Female	Female	Female
	time (min)	Light6	Light7	Light8	wt6	wt7	wt8	wt9	wt10	heavy4	heavy5	heavy6
	0	83	105	83	91	95	106	103	90	83	108	92
	15	212	294	232	318	313	245	264	238	241	275	320
	30	184	253	214	240	271	268	238	249	194	298	431
	45	160	203	176	173	214	203	217	193	134	291	347
	60	112	168	148	125	189	152	126	163	97	171	293
	120	55	79	57	65	65	98	51	82	46	119	124
	Insulin (ug/L)	Nnat+/-p-Light					WT					Nnat+/-p-Heavy
	Sex	Male	Male	Male	Male	Male	Male	Male	Male	Male	Male	Male	Male	Male	Male	Male	Male
	time (min)	Light1	Light2	Light3	Light4	Light5	wt1	wt2	wt3	wt4	wt5	heavy1	heavy2	heavy3	heavy7	heavy8	heavy9
	0	0.19565	0.247943	0.218445	0.119053	0.459039	0.304224	0.0292279	0.0387337	0.180108	0.203315	1.88072	1.85083	2.12123	4.22483	2.7881	2.87269
	15	0.19565	0.802896	0.974758	0.251563	0.862347	0.479433	0.123272	0.919556	0.459039	0.404799	2.58819	2.44566	2.07603	1.37245	1.29671	2.36972
	30	0.214687	0.441257	0.666173	0.283514	0.661205	0.562974	0.097602	0.123272	0.210913	0.324496	2.09991	1.80331	1.38051	1.05135	1.68591	1.97084
	60	0.293925	0.207123	0.410962	0.461975	0.705262	0.538526	0.0527532	0.101941	0.293925	0.172228	1.29335	1.03979	1.01447	1.36597	1.57555	1.42823
	Insulin (ug/L)	Nnat+/-p-Light			WT				Nnat+/-p-Heavy
	Sex	Female	Female	Female	Female	Female	Female	Female	Female	Female	Female	Female
	time (min)	Light6	Light7	Light8	wt6	wt7	wt8	wt9	wt10	heavy4	heavy5	heavy6
	0	0.139651	0.251313	0.225887	0.127005	0.118436	0.127005	0.139651	0.139651	1.58368	1.4012	2.12354
	15	0.376883	0.418934	0.313149	0.207183	0.484211	0.473165	0.355103	0.38301	3.64177	1.94849	3.53688
	30	0.127005	0.326279	0.447855	0.180162	0.143813	0.214721	0.118436	0.258425	1.75278	1.47315	2.11831
	60	0.233238	0.459184	0.44214	0.15206	0.195727	0.233238	0.131248	0.478703	0.972626	1.38967	1.78895

## Sheet: ED_Figure_3J
ED_Fig.3J	Raw and processed data of developmental trajectories of STZ treatment and control animals, used to plot the dotplots
	Nnat+/-p-Heavy - STZ treated						Nnat+/-p-Heavy - STZ treated
		Sex	Male	Male	Male			Sex	Female	Female	Female	Female
		ID	Posp-2056	Posp-2096	Posp-2098			ID	Posp-2059	Posp-2062	Posp-2103	Posp-2105
	4W	Fat mass	3.68	3	1.86		4W	Fat mass	2.06	3.56	2.8	2.98
	4W	Lean mass	19.17	18.87	18.68		4W	Lean mass	12.49	17.53	16.27	16.18
	5W	Fat mass	6.57	5.61	4.41		5W	Fat mass	3.33	5.76	4.37	3.18
	5W	Lean mass	23.87	22.89	22.96		5W	Lean mass	16.65	19.43	17.83	16.93
	6W	Fat mass	3.87	3.88	2.66		6W	Fat mass	3.54	5.35	3.49	1.82
	6W	Lean mass	21.83	22.07	22.45		6W	Lean mass	16.4	17.83	16.85	14.13
	7W	Fat mass	2.05	3.12	2.05		7W	Fat mass	2.69	5.5	3.42	1.48
	7W	Lean mass	23.84	24.73	24.28		7W	Lean mass	17.33	19.57	18.05	14.54
	8W	Fat mass	2.11	3.08	1.38		8W	Fat mass	2.19	6.38	3.6	1.43
	8W	Lean mass	23.13	24.48	26.19		8W	Lean mass	18.57	18.53	19.52	15.4
	9W	Fat mass	2.07	1.69	1.73		9W	Fat mass	3.86	5.19	3.04	2.03
	9W	Lean mass	24.92	26.34	26.31		9W	Lean mass	19.45	20.04	19.9	16.76
	10W	Fat mass	2.5	1.52	1.44		10W	Fat mass	4.66	4.06	3.16	1.55
	10W	Lean mass	24.3	24.33	26.93		10W	Lean mass	20.6	18.74	19.5	17.56
	11W	Fat mass	1.96	0.82	1.19		11W	Fat mass	4.03	3.25	2.64	1.44
	11W	Lean mass	24.33	25.52	25.73		11W	Lean mass	19.75	19.43	19.89	16.73
	12W	Fat mass	1.66	1.86	1.69		12W	Fat mass	3.57	3.04	3.22	3.16
	12W	Lean mass	25.02	25.48	27.2		12W	Lean mass	20	20.19	20.87	17.68
	Nnat+/-p-Light - STZ treated					Nnat+/-p-Light - STZ treated
		Sex	Male	Male			Sex	Female
		ID	Posp-2177	Posp-2178			ID	Posp-2181
	4W	Fat mass	2.49	2.66		4W	Fat mass	2.27
	4W	Lean mass	21.29	20.11		4W	Lean mass	16.52
	5W	Fat mass	3.25	3.74		5W	Fat mass	2.37
	5W	Lean mass	23.8	22.05		5W	Lean mass	17.52
	6W	Fat mass	1.49	1.06		6W	Fat mass	2.32
	6W	Lean mass	22.6	23.17		6W	Lean mass	17.74
	7W	Fat mass	1.31	1.43		7W	Fat mass	1.23
	7W	Lean mass	24.16	24.25		7W	Lean mass	18.41
	8W	Fat mass	1.46	1.57		8W	Fat mass	1.47
	8W	Lean mass	25.38	24.04		8W	Lean mass	18.92
	9W	Fat mass	2.12	1.45		9W	Fat mass	1.73
	9W	Lean mass	26.93	26.16		9W	Lean mass	19.49
	10W	Fat mass	1.38	1.47		10W	Fat mass	1.75
	10W	Lean mass	27.77	26.82		10W	Lean mass	19.65
	11W	Fat mass	1.16	1.14		11W	Fat mass	1.48
	11W	Lean mass	27.64	25.74		11W	Lean mass	20.38
	12W	Fat mass	1.47	1.26		12W	Fat mass	2.16
	12W	Lean mass	29.17	26.65		12W	Lean mass	20.36
	WT - STZ treated								WT - STZ treated
		Sex	Male	Male	Male	Male	Male			Sex	Female	Female	Female	Female	Female	Female
		ID	Posp-2097	Posp-2099	Posp-2219	Posp-2220	Posp-2221			ID	Posp-2061	Posp-2106	Posp-2182	Posp-2222	Posp-2223	Posp-2224
	4W	Fat mass	2.8	2.32	2.84	3.03	2.81		4W	Fat mass	1.9	2.41	1.16	2.66	2.69	2.87
	4W	Lean mass	20.09	20.24	20.08	19.47	19.23		4W	Lean mass	14.3	15.9	14.4	16	15.19	16.48
	5W	Fat mass	2.21	2.01	2.65	3.22	2.76		5W	Fat mass	2.21	1.65	1.93	2.84	3.1	2.91
	5W	Lean mass	23.68	23.35	22.49	23.03	22.48		5W	Lean mass	16.69	16.95	19.14	18.38	18.03	17.15
	6W	Fat mass	1.1	1.15	1.28	1.27	1.63		6W	Fat mass	1.75	1.19	1.37	2.07	2.47	2.39
	6W	Lean mass	21.94	24.41	21.28	23.35	22.28		6W	Lean mass	17.7	16.88	17.61	18.09	17.93	17.84
	7W	Fat mass	0.97	1.14	0.65	1.32	1.3		7W	Fat mass	2.19	1.66	1.29	2.03	2.22	2.26
	7W	Lean mass	23.97	24.42	24.22	23.8	22.93		7W	Lean mass	19.42	17.78	18.48	19.41	18.66	18.38
	8W	Fat mass	1.12	0.94	1.09	0.67	1.08		8W	Fat mass	2.11	1.4	0.67	1.6	1.81	1.82
	8W	Lean mass	25	25.68	23.4	24.19	23.63		8W	Lean mass	19.22	19.94	20.15	19.63	18.91	19.34
	9W	Fat mass	1.37	1.17	1.07	1.27	1.3		9W	Fat mass	1.73	1.19	2.08	2.63	2.11	2.95
	9W	Lean mass	27.01	26.68	24.78	26.72	25.55		9W	Lean mass	21.45	20.52	20.57	20.43	20.96	20.76
	10W	Fat mass	1.35	1.98					10W	Fat mass	1.56	1.48	1.81
	10W	Lean mass	27.04	26.4					10W	Lean mass	23.06	22.91	21.5
	11W	Fat mass	1.07	0.91					11W	Fat mass	1.41	1.39	1.49
	11W	Lean mass	25.3	26.29					11W	Lean mass	21.81	21.34	20.51
	12W	Fat mass	1.25	0.89					12W	Fat mass	1.35	1.74	1.46
	12W	Lean mass	26.04	27.17					12W	Lean mass	21.65	21.38	20.31
	Nnat+/-p-Heavy - control				Nnat+/-p-Heavy - control
		Sex	Male			Sex	Female	Female	Female
		ID	Posp-2100			ID	Posp-2060	Posp-2104	Posp-2107
	4W	Fat mass	2.36		4W	Fat mass	3.05	2.92	2.28
	4W	Lean mass	17.41		4W	Lean mass	16.21	16.47	14.67
	5W	Fat mass	4.8		5W	Fat mass	3.76	4.44	3.06
	5W	Lean mass	21.33		5W	Lean mass	18.51	17.87	16.76
	6W	Fat mass	7.98		6W	Fat mass	6.99	7.12	4.34
	6W	Lean mass	23.86		6W	Lean mass	17.57	18.84	17.54
	7W	Fat mass	12.57		7W	Fat mass	8.86	10.91	7.27
	7W	Lean mass	26.17		7W	Lean mass	21.12	19.86	19.17
	8W	Fat mass	12.94		8W	Fat mass	12.31	15.54	11.08
	8W	Lean mass	29.12		8W	Lean mass	21.33	21.36	19.94
	9W	Fat mass	13.99		9W	Fat mass	17.84	18.98	14.52
	9W	Lean mass	29.21		9W	Lean mass	23.29	21.85	21.08
	10W	Fat mass	14.4		10W	Fat mass	20.79	22.83	18.05
	10W	Lean mass	31.43		10W	Lean mass	23.37	22.29	22.22
	11W	Fat mass	14.88		11W	Fat mass	23.1	24.05	20.54
	11W	Lean mass	31.56		11W	Lean mass	24.56	23.05	22.49
	12W	Fat mass	16.05		12W	Fat mass	25.3	26.55	23.66
	12W	Lean mass	33.71		12W	Lean mass	25.12	24.51	24.24
	Nnat+/-p-Light - control					Nnat+/-p-Light - control
		Sex	Male	Male			Sex	Female
		ID	Posp-2179	Posp-2180			ID	Posp-2184
	4W	Fat mass	2.17	1.97		4W	Fat mass	2.28
	4W	Lean mass	20.57	20.66		4W	Lean mass	17.32
	5W	Fat mass	3.64	2.43		5W	Fat mass	2.49
	5W	Lean mass	23.7	23.74		5W	Lean mass	19.27
	6W	Fat mass	3.77	2.22		6W	Fat mass	3.68
	6W	Lean mass	24.02	25.25		6W	Lean mass	17.56
	7W	Fat mass	3.16	3.19		7W	Fat mass	4.33
	7W	Lean mass	25.59	27.17		7W	Lean mass	18.38
	8W	Fat mass	4.5	3.77		8W	Fat mass	5.97
	8W	Lean mass	26.29	27.93		8W	Lean mass	19.1
	9W	Fat mass	5.01	5.23		9W	Fat mass	5.51
	9W	Lean mass	28.71	28.33		9W	Lean mass	20.51
	10W	Fat mass	4.47	6.02		10W	Fat mass	5.25
	10W	Lean mass	28.71	28.77		10W	Lean mass	19.73
	11W	Fat mass	4.88	5.47		11W	Fat mass	5.79
	11W	Lean mass	28.84	29.14		11W	Lean mass	20.28
	12W	Fat mass	6.24	6.9		12W	Fat mass	9.18
	12W	Lean mass	29.39	28.91		12W	Lean mass	22
	WT - control							WT - control
		Sex	Male	Male	Male	Male			Sex	Female	Female	Female	Female
		ID	Posp-2058	Posp-2101	Posp-2102	Posp-2218			ID	Posp-2063	Posp-2183	Posp-2225	Posp-2226
	4W	Fat mass	2.28	3.12	2.36	3.4		4W	Fat mass	2.02	2.18	2.63	1.91
	4W	Lean mass	17.94	19.97	20.56	19.9		4W	Lean mass	14.24	16.69	16.82	14.84
	5W	Fat mass	2.09	2.33	2.39	3.1		5W	Fat mass	2.22	2.38	2.5	2.27
	5W	Lean mass	21.81	22.84	21.25	22.74		5W	Lean mass	16.28	18.32	18.23	17.78
	6W	Fat mass	1.84	2.48	2.43	2.82		6W	Fat mass	2.22	2.78	2.53	2.22
	6W	Lean mass	23.18	24.64	23.18	24.52		6W	Lean mass	16.64	18.05	18.98	17.7
	7W	Fat mass	2.93	3.06	2.59	3.18		7W	Fat mass	2.45	3.21	2.69	1.41
	7W	Lean mass	25.26	25.37	26.08	24.7		7W	Lean mass	17.38	19.25	18.72	17.31
	8W	Fat mass	2.69	2.98	2.72	3.01		8W	Fat mass	2.53	4.35	2.49	2.42
	8W	Lean mass	26.08	27.3	27.35	25.44		8W	Lean mass	18.1	19.8	19.37	17.87
	9W	Fat mass	4.13	3.04	2.98	3.74		9W	Fat mass	4.29	3.57	2.46	2.13
	9W	Lean mass	26.46	28.96	28.75	27.97		9W	Lean mass	18.57	20.33	20.96	18.47
	10W	Fat mass	4.3	3.07	2.51			10W	Fat mass	5.04	3.6
	10W	Lean mass	27.42	28.76	27.98			10W	Lean mass	18.71	20.98
	11W	Fat mass	4.63	4.49	4.11			11W	Fat mass	4.13	5.01
	11W	Lean mass	26.87	29.02	28.1			11W	Lean mass	19.2	22.03
	12W	Fat mass	4.58	5.76	4.69			12W	Fat mass	6.49	7.52
	12W	Lean mass	27.21	29.96	29.79			12W	Lean mass	21.52	22.93
