# Supplementary material for: Independent phenotypic plasticity axes define distinct obesity sub-types
Source: Nat Metab. 2022 Sep 12;4(9):1150–65. doi: 10.1038/s42255-022-00629-2 (PMC9499872; doi:10.1038/s42255-022-00629-2)
Supplement: Source Data Extended Data Fig. 4 — Statistical Source Data. [file 42255_2022_629_MOESM14_ESM.xlsx]

## Sheet: ED_Figure_4A
ED_Fig.4A	Genelists used to plot the venn diagram
		Nnat+/-p-Light v Nnat+/-p-Heavy	WT v Nnat+/-p-Heavy	Nnat+/-p-Light v WT
	Th	TRUE	FALSE	TRUE
	Cdh4	TRUE	TRUE	FALSE
	Gcg	TRUE	TRUE	FALSE
	Ocrl	TRUE	TRUE	FALSE
	Irx2	TRUE	TRUE	FALSE
	Ssr4	TRUE	TRUE	FALSE
	Mien1	TRUE	TRUE	FALSE
	Tmem39a	TRUE	FALSE	FALSE
	Calr	TRUE	TRUE	FALSE
	Etv1	TRUE	TRUE	FALSE
	Sst	TRUE	TRUE	FALSE
	Mtfp1	TRUE	TRUE	FALSE
	Spc25	TRUE	TRUE	FALSE
	Pcyt1a	TRUE	TRUE	FALSE
	Shpk	TRUE	TRUE	FALSE
	Hfe	TRUE	TRUE	FALSE
	Dhdds	TRUE	TRUE	FALSE
	Dnajb9	TRUE	TRUE	FALSE
	Galns	TRUE	TRUE	FALSE
	Fam163a	TRUE	TRUE	FALSE
	Lpl	TRUE	TRUE	FALSE
	Pyy	TRUE	TRUE	FALSE
	Cd68	TRUE	TRUE	FALSE
	Sfrp5	TRUE	FALSE	FALSE
	Atp6ap1	TRUE	TRUE	FALSE
	Calm3	TRUE	TRUE	FALSE
	Slc35e1	TRUE	TRUE	FALSE
	Lrp11	TRUE	TRUE	FALSE
	Arg1	TRUE	FALSE	FALSE
	Hsp90b1	TRUE	TRUE	FALSE
	Ptprr	TRUE	FALSE	FALSE
	Canx	TRUE	TRUE	FALSE
	Igfbp3	TRUE	TRUE	FALSE
	Pdia6	TRUE	TRUE	FALSE
	Nrcam	TRUE	TRUE	FALSE
	Wscd1	TRUE	TRUE	FALSE
	Rabep1	TRUE	TRUE	FALSE
	Slc35b1	TRUE	TRUE	FALSE
	Scfd1	TRUE	TRUE	FALSE
	Pitrm1	TRUE	TRUE	FALSE
	Elovl2	TRUE	TRUE	FALSE
	Ssr1	TRUE	TRUE	FALSE
	Lman2	TRUE	TRUE	FALSE
	Pcsk1	TRUE	FALSE	FALSE
	Rab3c	TRUE	TRUE	FALSE
	Rgs7bp	TRUE	TRUE	FALSE
	Atp8a2	TRUE	FALSE	FALSE
	Trim35	TRUE	FALSE	FALSE
	Nefm	TRUE	TRUE	FALSE
	Scel	TRUE	TRUE	FALSE
	Dnajc3	TRUE	TRUE	FALSE
	Oxct1	TRUE	FALSE	FALSE
	Enpp2	TRUE	FALSE	FALSE
	Septin3	TRUE	TRUE	FALSE
	Nudt16l1	TRUE	TRUE	FALSE
	Ly6h	TRUE	TRUE	FALSE
	Snai2	TRUE	TRUE	FALSE
	Sdf2l1	TRUE	TRUE	FALSE
	Stxbp5l	TRUE	TRUE	FALSE
	Creld2	TRUE	TRUE	FALSE
	Slc17a9	TRUE	TRUE	FALSE
	Enpp5	TRUE	TRUE	FALSE
	Uqcc2	TRUE	TRUE	FALSE
	Galr1	TRUE	TRUE	FALSE
	Lipo3	TRUE	TRUE	FALSE
	Rbp4	TRUE	TRUE	FALSE
	P4hb	TRUE	TRUE	FALSE
	Got1	TRUE	TRUE	FALSE
	Hexa	TRUE	TRUE	FALSE
	Tro	TRUE	TRUE	FALSE
	Cd63	TRUE	TRUE	FALSE
	Avil	TRUE	TRUE	FALSE
	Pdia4	TRUE	TRUE	FALSE
	Eya1	TRUE	TRUE	FALSE
	Tram1	TRUE	TRUE	FALSE
	Lactb2	TRUE	TRUE	FALSE
	Clk1	TRUE	FALSE	FALSE
	Gls	TRUE	TRUE	FALSE
	Vil1	TRUE	FALSE	FALSE
	Igfbp5	TRUE	TRUE	FALSE
	Ptprn	TRUE	TRUE	FALSE
	Pam	TRUE	TRUE	FALSE
	Avpr1b	TRUE	TRUE	FALSE
	Glul	TRUE	TRUE	FALSE
	Vamp4	TRUE	TRUE	FALSE
	Miga2	TRUE	TRUE	FALSE
	Hspa5	TRUE	TRUE	FALSE
	Dpp7	TRUE	FALSE	FALSE
	Pdia3	TRUE	TRUE	FALSE
	Pkia	TRUE	TRUE	FALSE
	Edn3	TRUE	TRUE	FALSE
	Rpn2	TRUE	TRUE	FALSE
	Cog6	TRUE	TRUE	FALSE
	Ufm1	TRUE	TRUE	FALSE
	Sec22b	TRUE	TRUE	FALSE
	Ndst4	TRUE	TRUE	FALSE
	Tdo2	TRUE	TRUE	FALSE
	Glrb	TRUE	TRUE	FALSE
	Thbs3	TRUE	TRUE	FALSE
	Asph	TRUE	TRUE	FALSE
	St3gal3	TRUE	TRUE	FALSE
	Gale	TRUE	TRUE	FALSE
	Pnrc2	TRUE	TRUE	FALSE
	Ddost	TRUE	TRUE	FALSE
	Fabp3	TRUE	TRUE	FALSE
	Man2b2	TRUE	TRUE	FALSE
	Emilin1	TRUE	TRUE	FALSE
	Pigg	TRUE	TRUE	FALSE
	Wsb2	TRUE	TRUE	FALSE
	Flt1	TRUE	TRUE	FALSE
	Hpgds	TRUE	TRUE	FALSE
	Gfpt1	TRUE	TRUE	FALSE
	Mogs	TRUE	TRUE	FALSE
	Rpn1	TRUE	TRUE	FALSE
	Itpr1	TRUE	FALSE	FALSE
	Usp18	TRUE	TRUE	FALSE
	Ttyh1	TRUE	TRUE	TRUE
	Calca	TRUE	TRUE	FALSE
	Cox6a2	TRUE	TRUE	FALSE
	Smarca1	TRUE	TRUE	FALSE
	Magt1	TRUE	TRUE	FALSE
	Gla	TRUE	TRUE	FALSE
	Serpina7	TRUE	TRUE	FALSE
	L1cam	TRUE	TRUE	FALSE
	Asb5	TRUE	TRUE	FALSE
	Aga	TRUE	TRUE	FALSE
	Nek1	TRUE	TRUE	FALSE
	Srpr	TRUE	TRUE	FALSE
	Hyou1	TRUE	TRUE	FALSE
	Stt3a	TRUE	TRUE	FALSE
	Tmod2	TRUE	FALSE	FALSE
	Bckdhb	TRUE	TRUE	FALSE
	Tmed3	TRUE	TRUE	FALSE
	Copb2	TRUE	TRUE	FALSE
	Vipr1	TRUE	TRUE	FALSE
	Manf	TRUE	TRUE	FALSE
	Hspa13	TRUE	FALSE	FALSE
	Tmed7	TRUE	FALSE	FALSE
	Ndn	TRUE	TRUE	FALSE
	Lrrc24	TRUE	TRUE	FALSE
	Fgb	TRUE	TRUE	FALSE
	Lgals3bp	TRUE	TRUE	FALSE
	Fstl5	TRUE	TRUE	FALSE
	Emid1	TRUE	TRUE	FALSE
	Lrrn1	TRUE	TRUE	FALSE
	Tmx4	TRUE	TRUE	FALSE
	Nrip3	TRUE	TRUE	FALSE
	Rcbtb1	TRUE	TRUE	FALSE
	Tgfbi	TRUE	TRUE	FALSE
	Ids	TRUE	TRUE	FALSE
	Dner	TRUE	TRUE	FALSE
	Klhl13	TRUE	TRUE	FALSE
	Mcoln3	TRUE	TRUE	FALSE
	Vgf	TRUE	TRUE	FALSE
	Mat1a	TRUE	TRUE	FALSE
	Rflna	TRUE	TRUE	FALSE
	Parp11	TRUE	TRUE	FALSE
	AW551984	TRUE	TRUE	FALSE
	Ttc39b	TRUE	TRUE	FALSE
	Sv2a	TRUE	TRUE	FALSE
	Angptl6	TRUE	TRUE	FALSE
	Dido1	TRUE	FALSE	FALSE
	Cpq	TRUE	FALSE	FALSE
	Wfs1	TRUE	TRUE	FALSE
	Madd	TRUE	TRUE	FALSE
	Ostc	TRUE	TRUE	FALSE
	Ccdc8	TRUE	TRUE	FALSE
	Pnmal1	TRUE	TRUE	FALSE
	Phf8	TRUE	TRUE	FALSE
	Wnk3	TRUE	FALSE	FALSE
	Rragb	TRUE	TRUE	FALSE
	Lman1	TRUE	TRUE	FALSE
	Nxt2	TRUE	TRUE	FALSE
	Tbc1d8b	TRUE	TRUE	FALSE
	Shc1	TRUE	TRUE	FALSE
	Bex2	TRUE	TRUE	FALSE
	Tmem130	TRUE	TRUE	FALSE
	Osbpl1a	TRUE	TRUE	FALSE
	Stard5	TRUE	TRUE	FALSE
	Igfals	TRUE	TRUE	FALSE
	Nxph1	TRUE	TRUE	FALSE
	Bex3	TRUE	TRUE	FALSE
	Yipf6	TRUE	TRUE	FALSE
	Tenm4	TRUE	TRUE	FALSE
	Fam171b	TRUE	TRUE	FALSE
	Mlec	TRUE	TRUE	FALSE
	Hcar1	TRUE	FALSE	FALSE
	Kcnk3	TRUE	TRUE	FALSE
	Lingo3	TRUE	TRUE	FALSE
	Nup160	TRUE	TRUE	FALSE
	Dock8	TRUE	TRUE	FALSE
	Cdc42se2	TRUE	TRUE	FALSE
	Map1b	TRUE	TRUE	FALSE
	Sec61b	TRUE	TRUE	FALSE
	Spcs3	TRUE	TRUE	FALSE
	Slc8a1	TRUE	FALSE	FALSE
	Cntn1	TRUE	TRUE	FALSE
	Cope	TRUE	TRUE	FALSE
	Pgm3	TRUE	TRUE	FALSE
	Tgoln1	TRUE	TRUE	FALSE
	Skap1	TRUE	TRUE	FALSE
	Cyp4f39	TRUE	TRUE	FALSE
	Fnip2	TRUE	TRUE	FALSE
	Ttr	TRUE	TRUE	FALSE
	Ufc1	TRUE	TRUE	FALSE
	Wdr6	TRUE	TRUE	FALSE
	Efcab1	TRUE	TRUE	FALSE
	Ptprz1	TRUE	TRUE	FALSE
	Fbp1	TRUE	TRUE	FALSE
	Itgad	TRUE	FALSE	FALSE
	Rraga	TRUE	FALSE	FALSE
	Zfp9	TRUE	FALSE	FALSE
	Nudt11	TRUE	TRUE	FALSE
	H2-D1	TRUE	TRUE	FALSE
	D730003I15Rik	TRUE	TRUE	FALSE
	Pappa2	TRUE	TRUE	FALSE
	Svip	TRUE	TRUE	FALSE
	Tmigd3	TRUE	TRUE	FALSE
	Mroh8	TRUE	TRUE	FALSE
	Fam174b	TRUE	TRUE	FALSE
	Sec61g	TRUE	TRUE	FALSE
	Ttc39aos1	TRUE	TRUE	FALSE
	Ubap1l	TRUE	TRUE	FALSE
	Gt(ROSA)26Sor	TRUE	TRUE	FALSE
	Gnasas1	TRUE	TRUE	FALSE
	A530058N18Rik	TRUE	TRUE	FALSE
	4930524O07Rik	TRUE	TRUE	FALSE
	Vmn2r3	TRUE	TRUE	FALSE
	1810014B01Rik	TRUE	TRUE	FALSE
	4933404O12Rik	TRUE	TRUE	FALSE
	Rassf10	TRUE	TRUE	FALSE
	A030001D20Rik	TRUE	TRUE	FALSE
	9230112J17Rik	TRUE	TRUE	FALSE
	4930592A05Rik	TRUE	FALSE	FALSE
	Cav2	TRUE	TRUE	FALSE
	Klf6	TRUE	TRUE	FALSE
	Slc22a18	TRUE	TRUE	FALSE
	Tmprss2	TRUE	TRUE	FALSE
	Pdgfb	TRUE	TRUE	FALSE
	Wfdc18	TRUE	TRUE	FALSE
	S100a6	TRUE	TRUE	FALSE
	Ltbp1	TRUE	TRUE	FALSE
	Nr2f6	TRUE	TRUE	FALSE
	Relb	TRUE	TRUE	FALSE
	Hbp1	TRUE	TRUE	FALSE
	Cp	TRUE	TRUE	FALSE
	Rps6ka1	TRUE	TRUE	FALSE
	Cavin1	TRUE	TRUE	FALSE
	Mapk13	TRUE	TRUE	FALSE
	Cd44	TRUE	TRUE	FALSE
	Klf5	TRUE	TRUE	FALSE
	Pafah1b3	TRUE	TRUE	FALSE
	Crip2	TRUE	TRUE	FALSE
	Nectin4	TRUE	TRUE	FALSE
	Epha2	TRUE	TRUE	FALSE
	Slc44a4	TRUE	TRUE	FALSE
	Carhsp1	TRUE	FALSE	FALSE
	Nfib	TRUE	TRUE	FALSE
	Epn3	TRUE	TRUE	FALSE
	Slc5a1	TRUE	FALSE	FALSE
	Ehf	TRUE	TRUE	FALSE
	Trpv4	TRUE	TRUE	FALSE
	Bicc1	TRUE	TRUE	FALSE
	Hmgb3	TRUE	TRUE	FALSE
	Itga2	TRUE	TRUE	FALSE
	Lama5	TRUE	TRUE	FALSE
	Adamtsl4	TRUE	TRUE	FALSE
	Lbp	TRUE	TRUE	FALSE
	H3f3b	TRUE	TRUE	FALSE
	Sdc4	TRUE	TRUE	FALSE
	Rnd3	TRUE	TRUE	FALSE
	Wsb1	TRUE	FALSE	FALSE
	Wfdc2	TRUE	TRUE	FALSE
	Erbb3	TRUE	TRUE	FALSE
	Shroom1	TRUE	TRUE	FALSE
	Wwc1	TRUE	TRUE	FALSE
	Cxcl16	TRUE	TRUE	FALSE
	Noxo1	TRUE	TRUE	FALSE
	Trip10	TRUE	TRUE	FALSE
	Tnfaip3	TRUE	TRUE	FALSE
	Dcbld1	TRUE	TRUE	FALSE
	Ifngr1	TRUE	TRUE	FALSE
	Pah	TRUE	TRUE	FALSE
	Dram1	TRUE	TRUE	FALSE
	Ddit4	TRUE	TRUE	FALSE
	Gabrp	TRUE	TRUE	FALSE
	Phlda1	TRUE	TRUE	FALSE
	Btg2	TRUE	TRUE	FALSE
	Efemp1	TRUE	TRUE	FALSE
	Id2	TRUE	TRUE	FALSE
	Klf11	TRUE	TRUE	FALSE
	Hnf1b	TRUE	TRUE	FALSE
	Jpt1	TRUE	TRUE	FALSE
	Pld2	TRUE	TRUE	FALSE
	Nfkbia	TRUE	TRUE	FALSE
	Clmn	TRUE	TRUE	FALSE
	Fos	TRUE	TRUE	FALSE
	Edn1	TRUE	TRUE	FALSE
	Pdlim7	TRUE	TRUE	FALSE
	Slc28a3	TRUE	TRUE	FALSE
	Ocln	TRUE	TRUE	FALSE
	Elovl7	TRUE	TRUE	FALSE
	Vcl	TRUE	TRUE	FALSE
	ccdc198	TRUE	TRUE	FALSE
	Prkcd	TRUE	TRUE	FALSE
	Anxa8	TRUE	TRUE	FALSE
	Sema5a	TRUE	FALSE	FALSE
	Myc	TRUE	TRUE	FALSE
	Wnt7b	TRUE	TRUE	FALSE
	Csnk1e	TRUE	TRUE	FALSE
	Hes1	TRUE	TRUE	FALSE
	Naprt	TRUE	TRUE	FALSE
	Tmem45a	TRUE	TRUE	FALSE
	Cxadr	TRUE	TRUE	FALSE
	St6gal1	TRUE	TRUE	FALSE
	Rgn	TRUE	FALSE	FALSE
	Mospd1	TRUE	TRUE	FALSE
	Serinc2	TRUE	TRUE	FALSE
	Tnfrsf12a	TRUE	FALSE	FALSE
	Cyp39a1	TRUE	TRUE	FALSE
	Tff1	TRUE	TRUE	TRUE
	Arhgap28	TRUE	TRUE	FALSE
	Myl12a	TRUE	TRUE	FALSE
	Xdh	TRUE	FALSE	FALSE
	C3	TRUE	TRUE	FALSE
	Dusp1	TRUE	TRUE	FALSE
	Ltb	TRUE	TRUE	FALSE
	Lama3	TRUE	TRUE	FALSE
	Hbegf	TRUE	TRUE	FALSE
	Snx24	TRUE	TRUE	FALSE
	Ankrd1	TRUE	TRUE	FALSE
	Tjp2	TRUE	TRUE	FALSE
	Ctsw	TRUE	TRUE	FALSE
	Rela	TRUE	TRUE	FALSE
	Tcf7l2	TRUE	TRUE	FALSE
	Pik3ap1	TRUE	TRUE	FALSE
	Slc25a10	TRUE	TRUE	FALSE
	Smad7	TRUE	TRUE	FALSE
	Casp12	TRUE	TRUE	FALSE
	Idh1	TRUE	TRUE	FALSE
	Slc39a10	TRUE	TRUE	FALSE
	Acadl	TRUE	TRUE	FALSE
	Il18r1	TRUE	TRUE	FALSE
	Ngef	TRUE	TRUE	FALSE
	Lrrfip1	TRUE	TRUE	FALSE
	Dbi	TRUE	FALSE	FALSE
	Slc45a3	TRUE	TRUE	FALSE
	Rgs16	TRUE	TRUE	FALSE
	Lamc2	TRUE	FALSE	FALSE
	Ptpn14	TRUE	TRUE	FALSE
	Atf3	TRUE	TRUE	FALSE
	Fam107b	TRUE	FALSE	FALSE
	Pfkfb3	TRUE	TRUE	FALSE
	Rbms1	TRUE	FALSE	FALSE
	Itga6	TRUE	TRUE	FALSE
	Pamr1	TRUE	TRUE	FALSE
	Pacsin3	TRUE	TRUE	FALSE
	Ltk	TRUE	TRUE	FALSE
	Smox	TRUE	FALSE	FALSE
	Bmp2	TRUE	TRUE	FALSE
	Mal	TRUE	TRUE	FALSE
	Bcl2l11	TRUE	TRUE	FALSE
	Car2	TRUE	TRUE	FALSE
	Casp6	TRUE	TRUE	FALSE
	Pdgfc	TRUE	TRUE	FALSE
	Ppp3ca	TRUE	TRUE	FALSE
	Adgrl2	TRUE	TRUE	FALSE
	Cdh17	TRUE	TRUE	FALSE
	Echdc2	TRUE	TRUE	FALSE
	Plk3	TRUE	TRUE	TRUE
	Tinagl1	TRUE	TRUE	FALSE
	Errfi1	TRUE	TRUE	FALSE
	Ccnl2	TRUE	TRUE	FALSE
	Prom1	TRUE	FALSE	FALSE
	Krtcap3	TRUE	TRUE	FALSE
	Chic2	TRUE	TRUE	FALSE
	Ereg	TRUE	FALSE	FALSE
	Pxn	TRUE	TRUE	FALSE
	Anxa4	TRUE	TRUE	FALSE
	Wdr54	TRUE	FALSE	FALSE
	Wnt7a	TRUE	TRUE	FALSE
	Dusp16	TRUE	TRUE	FALSE
	Itpr2	TRUE	TRUE	FALSE
	Cd9	TRUE	TRUE	FALSE
	Pzp	TRUE	TRUE	FALSE
	Mfge8	TRUE	TRUE	FALSE
	Pak1	TRUE	TRUE	FALSE
	Prss8	TRUE	TRUE	FALSE
	Bag3	TRUE	TRUE	FALSE
	Fgfr2	TRUE	TRUE	FALSE
	Ctbp2	TRUE	TRUE	FALSE
	Ano1	TRUE	TRUE	FALSE
	Plp2	TRUE	FALSE	FALSE
	Gas6	TRUE	TRUE	FALSE
	Rab20	TRUE	TRUE	FALSE
	Dusp4	TRUE	TRUE	FALSE
	Plekha2	TRUE	TRUE	FALSE
	Wwc2	TRUE	TRUE	FALSE
	Cdh13	TRUE	TRUE	FALSE
	St14	TRUE	TRUE	FALSE
	Pdgfd	TRUE	TRUE	FALSE
	St3gal4	TRUE	TRUE	FALSE
	Cryab	TRUE	TRUE	FALSE
	Plet1	TRUE	TRUE	FALSE
	Myo1e	TRUE	FALSE	FALSE
	Paqr5	TRUE	TRUE	FALSE
	1700017B05Rik	TRUE	TRUE	FALSE
	Csk	TRUE	FALSE	FALSE
	Plscr1	TRUE	TRUE	FALSE
	Plscr2	TRUE	TRUE	FALSE
	Usp3	TRUE	TRUE	FALSE
	Smad3	TRUE	TRUE	FALSE
	Tfdp2	TRUE	TRUE	FALSE
	Csrnp1	TRUE	TRUE	FALSE
	Mapkapk3	TRUE	TRUE	FALSE
	Card10	TRUE	TRUE	FALSE
	Palmd	TRUE	TRUE	FALSE
	Slc16a2	TRUE	TRUE	FALSE
	Rnf43	TRUE	TRUE	FALSE
	Gas2l1	TRUE	TRUE	FALSE
	Rhov	TRUE	TRUE	FALSE
	Foxj1	TRUE	FALSE	FALSE
	Scara3	TRUE	TRUE	FALSE
	Pof1b	TRUE	TRUE	FALSE
	Dusp5	TRUE	TRUE	FALSE
	Tjp3	TRUE	TRUE	FALSE
	Rtkn	TRUE	FALSE	FALSE
	Lars2	TRUE	TRUE	FALSE
	Tpbg	TRUE	TRUE	FALSE
	Nfkbiz	TRUE	TRUE	FALSE
	Tmem98	TRUE	TRUE	FALSE
	Krt17	TRUE	TRUE	FALSE
	Dcdc2a	TRUE	TRUE	FALSE
	Dock4	TRUE	FALSE	FALSE
	Tmem63b	TRUE	TRUE	FALSE
	Myrf	TRUE	TRUE	FALSE
	H1f2	TRUE	TRUE	FALSE
	Sh3bp4	TRUE	TRUE	FALSE
	Gadd45a	TRUE	TRUE	FALSE
	Siah2	TRUE	TRUE	FALSE
	Btg1	TRUE	TRUE	FALSE
	Lgi4	TRUE	TRUE	FALSE
	Ttyh3	TRUE	TRUE	FALSE
	Ovol2	TRUE	TRUE	FALSE
	Icam1	TRUE	FALSE	FALSE
	Klf10	TRUE	TRUE	FALSE
	Tgm2	TRUE	TRUE	FALSE
	Tspan14	TRUE	FALSE	FALSE
	Crp	TRUE	TRUE	FALSE
	Igsf9	TRUE	TRUE	FALSE
	Txnip	TRUE	TRUE	FALSE
	Egr1	TRUE	TRUE	FALSE
	Gdf15	TRUE	FALSE	FALSE
	Akap12	TRUE	TRUE	FALSE
	Stap2	TRUE	TRUE	FALSE
	Ccdc68	TRUE	TRUE	FALSE
	Adgrg6	TRUE	TRUE	FALSE
	Zfp750	TRUE	TRUE	FALSE
	Cdh6	TRUE	TRUE	FALSE
	Prdm16	TRUE	TRUE	FALSE
	Slc26a11	TRUE	TRUE	FALSE
	Ythdf2	TRUE	TRUE	FALSE
	Cdk6	TRUE	TRUE	FALSE
	Slc25a24	TRUE	TRUE	FALSE
	Ppp1r15a	TRUE	FALSE	FALSE
	Pvr	TRUE	TRUE	FALSE
	Cblc	TRUE	TRUE	FALSE
	Clcf1	TRUE	TRUE	FALSE
	Zmynd15	TRUE	TRUE	FALSE
	Arhgef10l	TRUE	TRUE	FALSE
	Cmtm8	TRUE	TRUE	FALSE
	Inava	TRUE	TRUE	FALSE
	Amot	TRUE	TRUE	FALSE
	Tspo	TRUE	TRUE	FALSE
	Lad1	TRUE	TRUE	FALSE
	Phlda3	TRUE	FALSE	FALSE
	Agrn	TRUE	TRUE	FALSE
	Gjb3	TRUE	TRUE	FALSE
	Arrdc4	TRUE	TRUE	FALSE
	Zc3h12a	TRUE	TRUE	FALSE
	Filip1l	TRUE	TRUE	FALSE
	Unc5cl	TRUE	FALSE	FALSE
	Ncmap	TRUE	TRUE	FALSE
	Dsg2	TRUE	TRUE	FALSE
	Zfp36	TRUE	TRUE	FALSE
	Wdr72	TRUE	FALSE	FALSE
	Magi1	TRUE	TRUE	FALSE
	Proser2	TRUE	TRUE	FALSE
	Epcam	TRUE	FALSE	FALSE
	Basp1	TRUE	TRUE	FALSE
	Onecut2	TRUE	TRUE	FALSE
	Plaur	TRUE	TRUE	FALSE
	Gjb4	TRUE	TRUE	FALSE
	Tent5b	TRUE	TRUE	FALSE
	Prr15l	TRUE	TRUE	FALSE
	Cldn2	TRUE	TRUE	FALSE
	Ptgs1	TRUE	TRUE	FALSE
	Gjb1	TRUE	TRUE	FALSE
	Trim16	TRUE	TRUE	FALSE
	Depp1	TRUE	TRUE	FALSE
	Lurap1l	TRUE	TRUE	FALSE
	Arl4c	TRUE	TRUE	FALSE
	Lgr4	TRUE	TRUE	FALSE
	Prag1	TRUE	TRUE	FALSE
	Cldn8	TRUE	TRUE	FALSE
	Vtcn1	TRUE	TRUE	FALSE
	Rab11fip5	TRUE	TRUE	FALSE
	Tacstd2	TRUE	TRUE	FALSE
	Cd14	TRUE	TRUE	FALSE
	Irf2bp2	TRUE	TRUE	FALSE
	Ezr	TRUE	TRUE	FALSE
	Jun	TRUE	TRUE	FALSE
	Junb	TRUE	TRUE	FALSE
	Sh2d4a	TRUE	TRUE	FALSE
	Pkp3	TRUE	TRUE	FALSE
	Capn12	TRUE	FALSE	FALSE
	Kcnn4	TRUE	TRUE	FALSE
	Rhob	TRUE	TRUE	FALSE
	Hmgb2	TRUE	TRUE	FALSE
	Tns1	TRUE	TRUE	FALSE
	9330154J02Rik	TRUE	TRUE	FALSE
	Nfil3	TRUE	TRUE	FALSE
	Fxyd3	TRUE	TRUE	FALSE
	Slc44a2	TRUE	TRUE	FALSE
	Megf6	TRUE	TRUE	FALSE
	Gstm1	TRUE	TRUE	TRUE
	Trp53	TRUE	TRUE	FALSE
	Pwwp2b	TRUE	TRUE	FALSE
	Dlgap4	TRUE	TRUE	FALSE
	Slc39a4	TRUE	TRUE	FALSE
	Ethe1	TRUE	TRUE	FALSE
	Rn7sk	TRUE	TRUE	FALSE
	Suds3	TRUE	TRUE	FALSE
	Serpinb5	TRUE	TRUE	FALSE
	Selenbp1	TRUE	TRUE	FALSE
	Ahnak	TRUE	TRUE	FALSE
	Cldn3	TRUE	FALSE	FALSE
	Hpcal1	TRUE	TRUE	FALSE
	Cebpd	TRUE	TRUE	FALSE
	Vamp5	TRUE	TRUE	FALSE
	Osgin1	TRUE	TRUE	FALSE
	Slc4a11	TRUE	TRUE	FALSE
	Fjx1	TRUE	TRUE	FALSE
	Sox4	TRUE	TRUE	FALSE
	Arhgap8	TRUE	FALSE	FALSE
	1700110K17Rik	TRUE	TRUE	FALSE
	E230016M11Rik	TRUE	TRUE	FALSE
	0610040F04Rik	TRUE	FALSE	FALSE
	Ugt1a7c	TRUE	TRUE	FALSE
	Plet1os	TRUE	TRUE	FALSE
	Nup62	TRUE	TRUE	FALSE
	G930009F23Rik	TRUE	TRUE	FALSE
	Eppk1	TRUE	FALSE	FALSE
	Gpr107	FALSE	TRUE	FALSE
	Dgke	FALSE	TRUE	FALSE
	Scpep1	FALSE	TRUE	FALSE
	Acvrl1	FALSE	TRUE	FALSE
	Atp5pb	FALSE	TRUE	FALSE
	Kcnn3	FALSE	TRUE	FALSE
	Mmp11	FALSE	TRUE	FALSE
	Chtop	FALSE	TRUE	FALSE
	N4bp3	FALSE	TRUE	FALSE
	Uxt	FALSE	TRUE	FALSE
	Ramp2	FALSE	TRUE	FALSE
	Snd1	FALSE	TRUE	FALSE
	Nrip2	FALSE	TRUE	FALSE
	Ergic1	FALSE	TRUE	FALSE
	Ddt	FALSE	TRUE	FALSE
	Tat	FALSE	TRUE	FALSE
	Naglu	FALSE	TRUE	FALSE
	Fbxo7	FALSE	TRUE	FALSE
	Clpb	FALSE	TRUE	FALSE
	Esam	FALSE	TRUE	FALSE
	Srpk3	FALSE	TRUE	FALSE
	Tmem25	FALSE	TRUE	FALSE
	Mdp1	FALSE	TRUE	FALSE
	Armc6	FALSE	TRUE	FALSE
	Ndufb2	FALSE	TRUE	FALSE
	Golga2	FALSE	TRUE	FALSE
	Uck1	FALSE	TRUE	FALSE
	Scin	FALSE	TRUE	FALSE
	Gnmt	FALSE	TRUE	FALSE
	Tmem143	FALSE	TRUE	FALSE
	Epdr1	FALSE	TRUE	FALSE
	Adprh	FALSE	TRUE	FALSE
	Ppp1r17	FALSE	TRUE	FALSE
	Hmgn2	FALSE	TRUE	FALSE
	Tbc1d8	FALSE	TRUE	FALSE
	Fkbp11	FALSE	TRUE	FALSE
	Prkcsh	FALSE	TRUE	FALSE
	Man1a	FALSE	TRUE	FALSE
	Il7r	FALSE	TRUE	FALSE
	Fam162a	FALSE	TRUE	FALSE
	Ssbp2	FALSE	TRUE	FALSE
	Dnaja3	FALSE	TRUE	FALSE
	Atp6v1f	FALSE	TRUE	FALSE
	Dnajb11	FALSE	TRUE	FALSE
	Hdac9	FALSE	TRUE	FALSE
	Syt5	FALSE	TRUE	FALSE
	Ndrg1	FALSE	TRUE	FALSE
	Txn2	FALSE	TRUE	FALSE
	Tbl2	FALSE	TRUE	FALSE
	Tomm40l	FALSE	TRUE	FALSE
	Ctns	FALSE	TRUE	FALSE
	Sra1	FALSE	TRUE	FALSE
	Atp5g1	FALSE	TRUE	FALSE
	Atp6v1b2	FALSE	TRUE	FALSE
	Gcat	FALSE	TRUE	FALSE
	Tek	FALSE	TRUE	FALSE
	Neurl1a	FALSE	TRUE	FALSE
	Rbm14	FALSE	TRUE	FALSE
	Rundc3a	FALSE	TRUE	FALSE
	Mettl1	FALSE	TRUE	FALSE
	Tspan31	FALSE	TRUE	FALSE
	Eif1b	FALSE	TRUE	FALSE
	Neu1	FALSE	TRUE	FALSE
	Mrpl49	FALSE	TRUE	FALSE
	M6pr	FALSE	TRUE	FALSE
	Zfp655	FALSE	TRUE	FALSE
	Mid1ip1	FALSE	TRUE	FALSE
	Vdac3	FALSE	TRUE	FALSE
	Derl3	FALSE	TRUE	FALSE
	Lnpk	FALSE	TRUE	FALSE
	Bcr	FALSE	TRUE	FALSE
	Tusc2	FALSE	TRUE	FALSE
	Rnf112	FALSE	TRUE	FALSE
	Gosr1	FALSE	TRUE	FALSE
	Pgam1	FALSE	TRUE	FALSE
	Atp6v0d1	FALSE	TRUE	FALSE
	Med16	FALSE	TRUE	FALSE
	Tex261	FALSE	TRUE	FALSE
	Tppp3	FALSE	TRUE	FALSE
	Acsf3	FALSE	TRUE	FALSE
	Gata2	FALSE	TRUE	FALSE
	Npdc1	FALSE	TRUE	FALSE
	Unkl	FALSE	TRUE	FALSE
	Nipsnap3b	FALSE	TRUE	FALSE
	Endog	FALSE	TRUE	FALSE
	Ace2	FALSE	TRUE	FALSE
	Atp6v0e	FALSE	TRUE	FALSE
	Steap1	FALSE	TRUE	FALSE
	Arnt2	FALSE	TRUE	FALSE
	Vps45	FALSE	TRUE	FALSE
	Med22	FALSE	TRUE	FALSE
	Sqstm1	FALSE	TRUE	FALSE
	H2-M3	FALSE	TRUE	FALSE
	Ctsz	FALSE	TRUE	TRUE
	Eef1a2	FALSE	TRUE	FALSE
	Cr1l	FALSE	TRUE	FALSE
	Ppfibp1	FALSE	TRUE	FALSE
	Cd274	FALSE	TRUE	FALSE
	Lamp2	FALSE	TRUE	FALSE
	Coa3	FALSE	TRUE	FALSE
	Gsdma	FALSE	TRUE	FALSE
	Acot8	FALSE	TRUE	FALSE
	Cd300lg	FALSE	TRUE	FALSE
	Aldoc	FALSE	TRUE	FALSE
	Abr	FALSE	TRUE	FALSE
	Dhx58	FALSE	TRUE	FALSE
	Gdap1l1	FALSE	TRUE	FALSE
	Gpx3	FALSE	TRUE	FALSE
	Kpna2	FALSE	TRUE	FALSE
	Gabarap	FALSE	TRUE	FALSE
	Copz2	FALSE	TRUE	FALSE
	P4ha2	FALSE	TRUE	FALSE
	Plod1	FALSE	TRUE	FALSE
	Rab3d	FALSE	TRUE	FALSE
	Tmem129	FALSE	TRUE	FALSE
	Atp6v0a1	FALSE	TRUE	FALSE
	Cops3	FALSE	TRUE	FALSE
	Mydgf	FALSE	TRUE	FALSE
	Fmc1	FALSE	TRUE	FALSE
	Hint3	FALSE	TRUE	FALSE
	Fuca2	FALSE	TRUE	FALSE
	Cd164	FALSE	TRUE	FALSE
	Sim1	FALSE	TRUE	FALSE
	P4ha1	FALSE	TRUE	TRUE
	Srgn	FALSE	TRUE	FALSE
	Sar1a	FALSE	TRUE	FALSE
	Ppa1	FALSE	TRUE	FALSE
	Pcbd1	FALSE	TRUE	FALSE
	Pno1	FALSE	TRUE	FALSE
	Ptprb	FALSE	TRUE	FALSE
	Adora2a	FALSE	TRUE	FALSE
	Aldh1l2	FALSE	TRUE	FALSE
	Sumo3	FALSE	TRUE	FALSE
	Pfkl	FALSE	TRUE	FALSE
	Mdh1	FALSE	TRUE	FALSE
	Osbp2	FALSE	TRUE	FALSE
	Rnf185	FALSE	TRUE	FALSE
	Ppp4r3b	FALSE	TRUE	FALSE
	Nampt	FALSE	TRUE	FALSE
	Tspan13	FALSE	TRUE	FALSE
	Abca8b	FALSE	TRUE	FALSE
	Rsad2	FALSE	TRUE	FALSE
	5530401A14Rik	FALSE	TRUE	FALSE
	Tcam1	FALSE	TRUE	FALSE
	Ern1	FALSE	TRUE	FALSE
	Pecam1	FALSE	TRUE	FALSE
	Alox8	FALSE	TRUE	FALSE
	Acly	FALSE	TRUE	FALSE
	Tmem101	FALSE	TRUE	FALSE
	Gtf2a1	FALSE	TRUE	FALSE
	Galc	FALSE	TRUE	FALSE
	Adck1	FALSE	TRUE	FALSE
	Bdkrb2	FALSE	TRUE	FALSE
	Tmx1	FALSE	TRUE	FALSE
	Serpina3n	FALSE	TRUE	FALSE
	Dhrs7	FALSE	TRUE	FALSE
	Papola	FALSE	TRUE	FALSE
	Vti1b	FALSE	TRUE	FALSE
	Pfkp	FALSE	TRUE	FALSE
	Npc2	FALSE	TRUE	FALSE
	Tmed10	FALSE	TRUE	FALSE
	Gng4	FALSE	TRUE	FALSE
	Exoc2	FALSE	TRUE	FALSE
	Gadd45g	FALSE	TRUE	FALSE
	Zfp346	FALSE	TRUE	FALSE
	Agtpbp1	FALSE	TRUE	FALSE
	Slc6a19	FALSE	TRUE	FALSE
	Ccdc127	FALSE	TRUE	FALSE
	Lrrc14b	FALSE	TRUE	FALSE
	Erap1	FALSE	TRUE	FALSE
	Mrpl36	FALSE	TRUE	FALSE
	Clptm1l	FALSE	TRUE	FALSE
	Hapln1	FALSE	TRUE	FALSE
	Cartpt	FALSE	TRUE	FALSE
	Dnajc9	FALSE	TRUE	FALSE
	Ero1l	FALSE	TRUE	TRUE
	Eaf1	FALSE	TRUE	FALSE
	Sema3g	FALSE	TRUE	FALSE
	Spcs1	FALSE	TRUE	FALSE
	Ebpl	FALSE	TRUE	FALSE
	Spryd7	FALSE	TRUE	FALSE
	Pspc1	FALSE	TRUE	FALSE
	Ctsb	FALSE	TRUE	FALSE
	Mrpl57	FALSE	TRUE	FALSE
	Rgcc	FALSE	TRUE	FALSE
	Elp3	FALSE	TRUE	FALSE
	Ednrb	FALSE	TRUE	FALSE
	Cln5	FALSE	TRUE	FALSE
	Dad1	FALSE	TRUE	FALSE
	Slc7a8	FALSE	TRUE	FALSE
	Fbxo4	FALSE	TRUE	FALSE
	Sdc2	FALSE	TRUE	FALSE
	Atp6v1c1	FALSE	TRUE	FALSE
	Sybu	FALSE	TRUE	FALSE
	Washc5	FALSE	TRUE	FALSE
	Sqle	FALSE	TRUE	FALSE
	Ndufb9	FALSE	TRUE	FALSE
	Tbc1d31	FALSE	TRUE	FALSE
	Derl1	FALSE	TRUE	FALSE
	Smdt1	FALSE	TRUE	FALSE
	Rapgef3	FALSE	TRUE	FALSE
	Rogdi	FALSE	TRUE	FALSE
	Gpihbp1	FALSE	TRUE	FALSE
	Arl6	FALSE	TRUE	FALSE
	Cmss1	FALSE	TRUE	FALSE
	Ncam2	FALSE	TRUE	FALSE
	Itgb5	FALSE	TRUE	FALSE
	Muc13	FALSE	TRUE	FALSE
	Eaf2	FALSE	TRUE	FALSE
	Dgkg	FALSE	TRUE	FALSE
	Ildr1	FALSE	TRUE	FALSE
	Gart	FALSE	TRUE	FALSE
	Fmnl3	FALSE	TRUE	FALSE
	Tmbim6	FALSE	TRUE	FALSE
	Cox14	FALSE	TRUE	FALSE
	Cela1	FALSE	TRUE	FALSE
	Ndufa5	FALSE	TRUE	FALSE
	Sult1c2	FALSE	TRUE	FALSE
	Bsg	FALSE	TRUE	FALSE
	Cela3b	FALSE	TRUE	FALSE
	Tpi1	FALSE	TRUE	TRUE
	Agpat4	FALSE	TRUE	FALSE
	Mpc1	FALSE	TRUE	FALSE
	Phf10	FALSE	TRUE	FALSE
	Hcfc1r1	FALSE	TRUE	FALSE
	Gtpbp2	FALSE	TRUE	FALSE
	Clic5	FALSE	TRUE	FALSE
	Cnpy3	FALSE	TRUE	FALSE
	Abcg1	FALSE	TRUE	FALSE
	Rsph1	FALSE	TRUE	FALSE
	Ndufv3	FALSE	TRUE	FALSE
	Ehd3	FALSE	TRUE	FALSE
	Eif2ak2	FALSE	TRUE	FALSE
	Qpct	FALSE	TRUE	FALSE
	Ndufv2	FALSE	TRUE	FALSE
	Lrpprc	FALSE	TRUE	FALSE
	Atp6v0c	FALSE	TRUE	FALSE
	Mcfd2	FALSE	TRUE	FALSE
	Tmem204	FALSE	TRUE	FALSE
	Pdia2	FALSE	TRUE	FALSE
	Cuta	FALSE	TRUE	FALSE
	Fkbp5	FALSE	TRUE	FALSE
	Cul2	FALSE	TRUE	FALSE
	Pkdcc	FALSE	TRUE	FALSE
	Syt4	FALSE	TRUE	FALSE
	Psmb8	FALSE	TRUE	FALSE
	Tap2	FALSE	TRUE	FALSE
	Hspa9	FALSE	TRUE	FALSE
	Gfra3	FALSE	TRUE	FALSE
	Riok3	FALSE	TRUE	FALSE
	Mrpl27	FALSE	TRUE	FALSE
	Dele1	FALSE	TRUE	FALSE
	Arap3	FALSE	TRUE	FALSE
	Sec11c	FALSE	TRUE	FALSE
	Psmg2	FALSE	TRUE	FALSE
	Nars	FALSE	TRUE	FALSE
	Yif1a	FALSE	TRUE	FALSE
	Vldlr	FALSE	TRUE	FALSE
	Acsl5	FALSE	TRUE	FALSE
	Fam45a	FALSE	TRUE	FALSE
	Pycr1	FALSE	TRUE	FALSE
	Ogfod3	FALSE	TRUE	FALSE
	Erlin1	FALSE	TRUE	FALSE
	Scd2	FALSE	TRUE	FALSE
	Tsr2	FALSE	TRUE	FALSE
	Rps24	FALSE	TRUE	FALSE
	Jph3	FALSE	TRUE	FALSE
	Dnajc14	FALSE	TRUE	FALSE
	Cnpy2	FALSE	TRUE	FALSE
	Atp5b	FALSE	TRUE	FALSE
	Ddit3	FALSE	TRUE	FALSE
	St8sia5	FALSE	TRUE	FALSE
	Fuom	FALSE	TRUE	FALSE
	Psmd13	FALSE	TRUE	FALSE
	Tm9sf2	FALSE	TRUE	FALSE
	Fgf14	FALSE	TRUE	FALSE
	Cpeb1	FALSE	TRUE	FALSE
	Marchf8	FALSE	TRUE	FALSE
	Jmjd8	FALSE	TRUE	FALSE
	Gdap1	FALSE	TRUE	FALSE
	Atp5c1	FALSE	TRUE	FALSE
	Pgm1	FALSE	TRUE	FALSE
	Snca	FALSE	TRUE	FALSE
	Ube2w	FALSE	TRUE	FALSE
	Hspd1	FALSE	TRUE	FALSE
	Als2	FALSE	TRUE	FALSE
	Ndufb3	FALSE	TRUE	FALSE
	Chst10	FALSE	TRUE	FALSE
	Ormdl1	FALSE	TRUE	FALSE
	Stat1	FALSE	TRUE	FALSE
	Nabp1	FALSE	TRUE	FALSE
	Rhbdd1	FALSE	TRUE	FALSE
	Fam135a	FALSE	TRUE	FALSE
	Sphkap	FALSE	TRUE	FALSE
	Nfasc	FALSE	TRUE	FALSE
	Cyb5r1	FALSE	TRUE	FALSE
	Srp9	FALSE	TRUE	FALSE
	Rgs7	FALSE	TRUE	FALSE
	Mpc2	FALSE	TRUE	FALSE
	Blzf1	FALSE	TRUE	FALSE
	Eprs	FALSE	TRUE	FALSE
	Atf6	FALSE	TRUE	FALSE
	Hsd17b7	FALSE	TRUE	FALSE
	Trdmt1	FALSE	TRUE	FALSE
	Bmi1	FALSE	TRUE	FALSE
	Arpc5l	FALSE	TRUE	FALSE
	Yme1l1	FALSE	TRUE	FALSE
	Abi2	FALSE	TRUE	FALSE
	Kcnj3	FALSE	TRUE	FALSE
	Stom	FALSE	TRUE	TRUE
	Slc4a10	FALSE	TRUE	FALSE
	Strbp	FALSE	TRUE	FALSE
	Egfl7	FALSE	TRUE	FALSE
	Uap1l1	FALSE	TRUE	FALSE
	Ly75	FALSE	TRUE	FALSE
	Ube2l6	FALSE	TRUE	FALSE
	Depdc7	FALSE	TRUE	FALSE
	Tcp11l1	FALSE	TRUE	FALSE
	Cd82	FALSE	TRUE	FALSE
	Arhgap1	FALSE	TRUE	FALSE
	Dll4	FALSE	TRUE	FALSE
	Rassf2	FALSE	TRUE	FALSE
	Stard7	FALSE	TRUE	FALSE
	Pdyn	FALSE	TRUE	FALSE
	Cd93	FALSE	TRUE	FALSE
	Fam210b	FALSE	TRUE	FALSE
	Gnas	FALSE	TRUE	FALSE
	Dok5	FALSE	TRUE	FALSE
	Stmn3	FALSE	TRUE	FALSE
	Mmp24	FALSE	TRUE	FALSE
	Dnajc19	FALSE	TRUE	FALSE
	Pfn2	FALSE	TRUE	FALSE
	Slc6a17	FALSE	TRUE	FALSE
	Chrnb2	FALSE	TRUE	FALSE
	Slc50a1	FALSE	TRUE	FALSE
	Olfm3	FALSE	TRUE	FALSE
	Mcub	FALSE	TRUE	FALSE
	Pla2g12a	FALSE	TRUE	FALSE
	Ctso	FALSE	TRUE	FALSE
	Enpep	FALSE	TRUE	FALSE
	Gba	FALSE	TRUE	FALSE
	Rit1	FALSE	TRUE	FALSE
	Dclk2	FALSE	TRUE	FALSE
	Ccnc	FALSE	TRUE	FALSE
	Ndufaf4	FALSE	TRUE	FALSE
	Rragd	FALSE	TRUE	FALSE
	Ncbp1	FALSE	TRUE	FALSE
	Erp44	FALSE	TRUE	FALSE
	Kif12	FALSE	TRUE	FALSE
	Smim27	FALSE	TRUE	FALSE
	Aqp7	FALSE	TRUE	FALSE
	Nol6	FALSE	TRUE	FALSE
	Fam219a	FALSE	TRUE	FALSE
	Creb3	FALSE	TRUE	FALSE
	Sgip1	FALSE	TRUE	FALSE
	Itgb3bp	FALSE	TRUE	FALSE
	Ttc39a	FALSE	TRUE	FALSE
	Rragc	FALSE	TRUE	FALSE
	Mmachc	FALSE	TRUE	FALSE
	Pla2g2f	FALSE	TRUE	FALSE
	Alpl	FALSE	TRUE	FALSE
	Yars	FALSE	TRUE	FALSE
	Rhd	FALSE	TRUE	FALSE
	Extl1	FALSE	TRUE	FALSE
	Trappc3	FALSE	TRUE	FALSE
	Tmem222	FALSE	TRUE	FALSE
	Sesn2	FALSE	TRUE	FALSE
	Inpp5b	FALSE	TRUE	FALSE
	Rheb	FALSE	TRUE	FALSE
	Park7	FALSE	TRUE	FALSE
	Angptl7	FALSE	TRUE	FALSE
	Mthfr	FALSE	TRUE	FALSE
	Orc5	FALSE	TRUE	FALSE
	Prxl2b	FALSE	TRUE	FALSE
	Lrpap1	FALSE	TRUE	FALSE
	Sgcb	FALSE	TRUE	FALSE
	Klb	FALSE	TRUE	FALSE
	Grpel1	FALSE	TRUE	FALSE
	Gabra4	FALSE	TRUE	FALSE
	Uchl1	FALSE	TRUE	FALSE
	Gbp9	FALSE	TRUE	FALSE
	Tmed2	FALSE	TRUE	FALSE
	Naaa	FALSE	TRUE	FALSE
	Scarb2	FALSE	TRUE	FALSE
	Psph	FALSE	TRUE	FALSE
	Aacs	FALSE	TRUE	FALSE
	Tmem168	FALSE	TRUE	FALSE
	Tmem106b	FALSE	TRUE	FALSE
	Rph3a	FALSE	TRUE	FALSE
	Pdap1	FALSE	TRUE	FALSE
	Pomp	FALSE	TRUE	FALSE
	Tspan12	FALSE	TRUE	FALSE
	Pon3	FALSE	TRUE	FALSE
	Tmem209	FALSE	TRUE	FALSE
	Dbpht2	FALSE	TRUE	FALSE
	2210010C04Rik	FALSE	TRUE	FALSE
	Cct7	FALSE	TRUE	FALSE
	Cnbp	FALSE	TRUE	FALSE
	Copg1	FALSE	TRUE	FALSE
	Chchd6	FALSE	TRUE	FALSE
	Nup210	FALSE	TRUE	FALSE
	Edem1	FALSE	TRUE	FALSE
	Clec4e	FALSE	TRUE	FALSE
	Golt1b	FALSE	TRUE	FALSE
	Cmas	FALSE	TRUE	FALSE
	Sec13	FALSE	TRUE	FALSE
	Tmtc1	FALSE	TRUE	FALSE
	Qpctl	FALSE	TRUE	FALSE
	Dmpk	FALSE	TRUE	FALSE
	Pcsk6	FALSE	TRUE	FALSE
	Hddc3	FALSE	TRUE	FALSE
	Tmem126b	FALSE	TRUE	FALSE
	Tmem126a	FALSE	TRUE	FALSE
	Coq7	FALSE	TRUE	FALSE
	Nucb2	FALSE	TRUE	FALSE
	Mvp	FALSE	TRUE	FALSE
	Cdipt	FALSE	TRUE	FALSE
	Aldoa	FALSE	TRUE	FALSE
	Eif3c	FALSE	TRUE	FALSE
	Copb1	FALSE	TRUE	FALSE
	Lyve1	FALSE	TRUE	FALSE
	Pycard	FALSE	TRUE	FALSE
	Fgf21	FALSE	TRUE	FALSE
	Lamtor1	FALSE	TRUE	FALSE
	Anks4b	FALSE	TRUE	FALSE
	Eef1akmt2	FALSE	TRUE	FALSE
	Trim21	FALSE	TRUE	FALSE
	Bccip	FALSE	TRUE	FALSE
	Atp6ap2	FALSE	TRUE	FALSE
	Syp	FALSE	TRUE	FALSE
	Slc35a2	FALSE	TRUE	FALSE
	Rbm3	FALSE	TRUE	FALSE
	Slc38a5	FALSE	TRUE	FALSE
	Rab39b	FALSE	TRUE	FALSE
	Pbdc1	FALSE	TRUE	FALSE
	Haus7	FALSE	TRUE	FALSE
	Asb11	FALSE	TRUE	FALSE
	Morf4l2	FALSE	TRUE	FALSE
	Coprs	FALSE	TRUE	FALSE
	Angpt2	FALSE	TRUE	FALSE
	Agpat5	FALSE	TRUE	FALSE
	Col4a2	FALSE	TRUE	FALSE
	Leprotl1	FALSE	TRUE	FALSE
	Gpm6a	FALSE	TRUE	FALSE
	Saraf	FALSE	TRUE	FALSE
	Plpp5	FALSE	TRUE	FALSE
	Fgl1	FALSE	TRUE	FALSE
	Slc25a4	FALSE	TRUE	FALSE
	Aktip	FALSE	TRUE	FALSE
	Got2	FALSE	TRUE	FALSE
	Mt2	FALSE	TRUE	FALSE
	Mt1	FALSE	TRUE	FALSE
	Nudt7	FALSE	TRUE	FALSE
	Herpud1	FALSE	TRUE	FALSE
	B3gnt3	FALSE	TRUE	FALSE
	Jak3	FALSE	TRUE	FALSE
	Lsm4	FALSE	TRUE	FALSE
	Cdh5	FALSE	TRUE	FALSE
	Ctrl	FALSE	TRUE	FALSE
	Nip7	FALSE	TRUE	FALSE
	Aars	FALSE	TRUE	FALSE
	Afg3l1	FALSE	TRUE	FALSE
	Jam3	FALSE	TRUE	FALSE
	Arcn1	FALSE	TRUE	FALSE
	Slc37a4	FALSE	TRUE	FALSE
	Robo4	FALSE	TRUE	FALSE
	Pin1	FALSE	TRUE	FALSE
	Rab27a	FALSE	TRUE	FALSE
	Idh3a	FALSE	TRUE	FALSE
	Cyp1a1	FALSE	TRUE	FALSE
	Tmem30a	FALSE	TRUE	FALSE
	Cox7a2	FALSE	TRUE	FALSE
	Rasgrf1	FALSE	TRUE	FALSE
	Trip4	FALSE	TRUE	FALSE
	Snapc5	FALSE	TRUE	FALSE
	Ss18l2	FALSE	TRUE	FALSE
	Pccb	FALSE	TRUE	FALSE
	Gnai2	FALSE	TRUE	FALSE
	Lmo2	FALSE	TRUE	FALSE
	Trib3	FALSE	TRUE	FALSE
	Ccdc88a	FALSE	TRUE	FALSE
	Tpcn1	FALSE	TRUE	FALSE
	Bet1	FALSE	TRUE	FALSE
	Ank2	FALSE	TRUE	FALSE
	Chpf	FALSE	TRUE	FALSE
	Cip2a	FALSE	TRUE	FALSE
	Afap1l1	FALSE	TRUE	FALSE
	Apmap	FALSE	TRUE	FALSE
	Lss	FALSE	TRUE	FALSE
	Ptprm	FALSE	TRUE	FALSE
	Mif	FALSE	TRUE	TRUE
	Galnt9	FALSE	TRUE	FALSE
	Upb1	FALSE	TRUE	FALSE
	Armcx2	FALSE	TRUE	FALSE
	Vps8	FALSE	TRUE	FALSE
	Lrrc14	FALSE	TRUE	FALSE
	Tmem131l	FALSE	TRUE	FALSE
	Dysf	FALSE	TRUE	FALSE
	Atp6v1h	FALSE	TRUE	FALSE
	Tasor2	FALSE	TRUE	FALSE
	Tcea1	FALSE	TRUE	FALSE
	Chmp2a	FALSE	TRUE	FALSE
	Gde1	FALSE	TRUE	FALSE
	Golim4	FALSE	TRUE	FALSE
	Hsdl1	FALSE	TRUE	FALSE
	Fhod3	FALSE	TRUE	FALSE
	Ifit1	FALSE	TRUE	TRUE
	Rasd2	FALSE	TRUE	FALSE
	Poglut3	FALSE	TRUE	FALSE
	Hid1	FALSE	TRUE	FALSE
	Slc41a2	FALSE	TRUE	FALSE
	Zyg11b	FALSE	TRUE	FALSE
	Xpot	FALSE	TRUE	FALSE
	Gns	FALSE	TRUE	FALSE
	Grn	FALSE	TRUE	FALSE
	Plvap	FALSE	TRUE	FALSE
	Ttc21b	FALSE	TRUE	FALSE
	Mfsd12	FALSE	TRUE	FALSE
	Sncb	FALSE	TRUE	FALSE
	Ttc22	FALSE	TRUE	FALSE
	Dop1a	FALSE	TRUE	FALSE
	Rrp12	FALSE	TRUE	FALSE
	Tubg1	FALSE	TRUE	FALSE
	Arx	FALSE	TRUE	FALSE
	Lin54	FALSE	TRUE	FALSE
	Hacd2	FALSE	TRUE	FALSE
	Thyn1	FALSE	TRUE	FALSE
	Reep6	FALSE	TRUE	FALSE
	Gnptg	FALSE	TRUE	FALSE
	Gc	FALSE	TRUE	FALSE
	Fam174c	FALSE	TRUE	FALSE
	Thrsp	FALSE	TRUE	FALSE
	Selenoo	FALSE	TRUE	FALSE
	Cox8a	FALSE	TRUE	FALSE
	H2-Q4	FALSE	TRUE	FALSE
	Lmo1	FALSE	TRUE	FALSE
	Rbm43	FALSE	TRUE	FALSE
	Lrrk2	FALSE	TRUE	FALSE
	BC031181	FALSE	TRUE	FALSE
	Pcdh8	FALSE	TRUE	FALSE
	Gpi1	FALSE	TRUE	FALSE
	Hif1an	FALSE	TRUE	FALSE
	Ndrg4	FALSE	TRUE	FALSE
	Zcchc12	FALSE	TRUE	FALSE
	Hspb6	FALSE	TRUE	FALSE
	Stox1	FALSE	TRUE	FALSE
	Tns2	FALSE	TRUE	FALSE
	Smpd1	FALSE	TRUE	FALSE
	Ndufc1	FALSE	TRUE	FALSE
	Cyb561d2	FALSE	TRUE	FALSE
	Jade3	FALSE	TRUE	FALSE
	Tap1	FALSE	TRUE	FALSE
	Spon2	FALSE	TRUE	TRUE
	Slc30a1	FALSE	TRUE	FALSE
	Nenf	FALSE	TRUE	FALSE
	Gch1	FALSE	TRUE	FALSE
	Nme1	FALSE	TRUE	FALSE
	Cisd1	FALSE	TRUE	FALSE
	Gnpnat1	FALSE	TRUE	FALSE
	Ppp1r16b	FALSE	TRUE	FALSE
	Ddx60	FALSE	TRUE	FALSE
	Inpp4b	FALSE	TRUE	FALSE
	Ninj1	FALSE	TRUE	FALSE
	Hpf1	FALSE	TRUE	FALSE
	Ormdl3	FALSE	TRUE	FALSE
	Tapbpl	FALSE	TRUE	FALSE
	Sema7a	FALSE	TRUE	FALSE
	2410017I17Rik	FALSE	TRUE	FALSE
	Kcnh2	FALSE	TRUE	FALSE
	Nfe2l1	FALSE	TRUE	FALSE
	Ensa	FALSE	TRUE	FALSE
	Polr3k	FALSE	TRUE	FALSE
	Degs1	FALSE	TRUE	FALSE
	Nup205	FALSE	TRUE	FALSE
	Gngt2	FALSE	TRUE	FALSE
	Phb	FALSE	TRUE	FALSE
	Zzz3	FALSE	TRUE	FALSE
	Akna	FALSE	TRUE	FALSE
	Adgrl4	FALSE	TRUE	FALSE
	Isg20	FALSE	TRUE	FALSE
	Lgi2	FALSE	TRUE	FALSE
	Megf9	FALSE	TRUE	FALSE
	Cdk5rap2	FALSE	TRUE	FALSE
	Atp6v0e2	FALSE	TRUE	FALSE
	Tcta	FALSE	TRUE	FALSE
	Stub1	FALSE	TRUE	FALSE
	Kyat1	FALSE	TRUE	FALSE
	Dusp26	FALSE	TRUE	FALSE
	Capsl	FALSE	TRUE	FALSE
	Zfp597	FALSE	TRUE	FALSE
	Arhgap29	FALSE	TRUE	FALSE
	Fgl2	FALSE	TRUE	FALSE
	Cbx4	FALSE	TRUE	FALSE
	Orc3	FALSE	TRUE	FALSE
	Ndufb10	FALSE	TRUE	FALSE
	Dnm3	FALSE	TRUE	FALSE
	Mrps28	FALSE	TRUE	FALSE
	Dgkz	FALSE	TRUE	FALSE
	Rundc3b	FALSE	TRUE	FALSE
	Bace2	FALSE	TRUE	FALSE
	St8sia4	FALSE	TRUE	FALSE
	Creg1	FALSE	TRUE	FALSE
	Esrp1	FALSE	TRUE	FALSE
	Cep126	FALSE	TRUE	FALSE
	Ghitm	FALSE	TRUE	FALSE
	Elmo1	FALSE	TRUE	FALSE
	N4bp2l1	FALSE	TRUE	FALSE
	Lonp1	FALSE	TRUE	FALSE
	Rpusd1	FALSE	TRUE	FALSE
	Pla2g2d	FALSE	TRUE	FALSE
	Rusc1	FALSE	TRUE	FALSE
	Uspl1	FALSE	TRUE	FALSE
	Ssr2	FALSE	TRUE	FALSE
	Mmrn2	FALSE	TRUE	FALSE
	Selenow	FALSE	TRUE	FALSE
	Entpd3	FALSE	TRUE	FALSE
	Utp15	FALSE	TRUE	FALSE
	AW549877	FALSE	TRUE	FALSE
	Wdr41	FALSE	TRUE	FALSE
	Csgalnact2	FALSE	TRUE	FALSE
	Svop	FALSE	TRUE	FALSE
	Ccdc115	FALSE	TRUE	FALSE
	Klhdc8a	FALSE	TRUE	FALSE
	Vwa1	FALSE	TRUE	FALSE
	0610010F05Rik	FALSE	TRUE	FALSE
	S100a13	FALSE	TRUE	FALSE
	Esm1	FALSE	TRUE	FALSE
	Dhx29	FALSE	TRUE	FALSE
	Pwwp3b	FALSE	TRUE	FALSE
	4632404H12Rik	FALSE	TRUE	FALSE
	Flad1	FALSE	TRUE	FALSE
	Dpm3	FALSE	TRUE	FALSE
	Krtcap2	FALSE	TRUE	FALSE
	Exog	FALSE	TRUE	FALSE
	Tom1	FALSE	TRUE	FALSE
	Nhlrc3	FALSE	TRUE	FALSE
	Gng2	FALSE	TRUE	FALSE
	Pyurf	FALSE	TRUE	FALSE
	Tmem212	FALSE	TRUE	FALSE
	1700019D03Rik	FALSE	TRUE	FALSE
	Diras1	FALSE	TRUE	FALSE
	Kbtbd7	FALSE	TRUE	FALSE
	Slc36a4	FALSE	TRUE	FALSE
	S100a1	FALSE	TRUE	FALSE
	1810030O07Rik	FALSE	TRUE	FALSE
	Gpr4	FALSE	TRUE	FALSE
	Dock5	FALSE	TRUE	FALSE
	Rasip1	FALSE	TRUE	FALSE
	Smim7	FALSE	TRUE	FALSE
	Swi5	FALSE	TRUE	FALSE
	Defb1	FALSE	TRUE	FALSE
	Uqcrq	FALSE	TRUE	FALSE
	4930503L19Rik	FALSE	TRUE	FALSE
	Sstr3	FALSE	TRUE	FALSE
	Prrt3	FALSE	TRUE	FALSE
	S1pr1	FALSE	TRUE	FALSE
	Arhgef37	FALSE	TRUE	FALSE
	Bola3	FALSE	TRUE	FALSE
	Fahd1	FALSE	TRUE	FALSE
	Lyrm2	FALSE	TRUE	FALSE
	Npas4	FALSE	TRUE	FALSE
	Tmem268	FALSE	TRUE	FALSE
	Clec14a	FALSE	TRUE	FALSE
	Mtmr11	FALSE	TRUE	FALSE
	Teddm2	FALSE	TRUE	FALSE
	Tmem104	FALSE	TRUE	FALSE
	Serinc4	FALSE	TRUE	FALSE
	Jrk	FALSE	TRUE	FALSE
	Sox18	FALSE	TRUE	FALSE
	Fam43a	FALSE	TRUE	FALSE
	Nxph3	FALSE	TRUE	FALSE
	Slc39a3	FALSE	TRUE	FALSE
	Fam187b	FALSE	TRUE	FALSE
	Myct1	FALSE	TRUE	FALSE
	Nipa1	FALSE	TRUE	FALSE
	D030056L22Rik	FALSE	TRUE	FALSE
	Cltc	FALSE	TRUE	FALSE
	1700001C19Rik	FALSE	TRUE	FALSE
	Khnyn	FALSE	TRUE	FALSE
	Taf9b	FALSE	TRUE	FALSE
	Cltb	FALSE	TRUE	FALSE
	Fgfbp3	FALSE	TRUE	FALSE
	Samd9l	FALSE	TRUE	FALSE
	Flrt1	FALSE	TRUE	FALSE
	Diras2	FALSE	TRUE	FALSE
	Ino80c	FALSE	TRUE	FALSE
	Ric3	FALSE	TRUE	FALSE
	Zdhhc22	FALSE	TRUE	FALSE
	Bnip5	FALSE	TRUE	FALSE
	Mrgpre	FALSE	TRUE	FALSE
	Nrsn1	FALSE	TRUE	FALSE
	Oxtr	FALSE	TRUE	FALSE
	Scn3b	FALSE	TRUE	FALSE
	Zg16	FALSE	TRUE	FALSE
	Chchd10	FALSE	TRUE	FALSE
	Cyp20a1	FALSE	TRUE	FALSE
	Tmem202	FALSE	TRUE	FALSE
	Morn4	FALSE	TRUE	FALSE
	Micos13	FALSE	TRUE	FALSE
	Suox	FALSE	TRUE	FALSE
	Pgrmc2	FALSE	TRUE	FALSE
	Mrps16	FALSE	TRUE	FALSE
	Tmx2	FALSE	TRUE	FALSE
	Eif5a2	FALSE	TRUE	FALSE
	Heatr1	FALSE	TRUE	FALSE
	Nsun3	FALSE	TRUE	FALSE
	Micos10	FALSE	TRUE	FALSE
	Tmem150c	FALSE	TRUE	FALSE
	B3galt6	FALSE	TRUE	FALSE
	Slc29a4	FALSE	TRUE	FALSE
	Zfp438	FALSE	TRUE	FALSE
	Tmem199	FALSE	TRUE	FALSE
	Jagn1	FALSE	TRUE	FALSE
	Mtln	FALSE	TRUE	FALSE
	Commd1	FALSE	TRUE	FALSE
	Tceal8	FALSE	TRUE	FALSE
	Gnpda1	FALSE	TRUE	FALSE
	Hbb-bs	FALSE	TRUE	FALSE
	2610001J05Rik	FALSE	TRUE	FALSE
	Asna1	FALSE	TRUE	FALSE
	Atp6v1a	FALSE	TRUE	FALSE
	Dlg2	FALSE	TRUE	FALSE
	BC004004	FALSE	TRUE	FALSE
	Oas1a	FALSE	TRUE	FALSE
	Prkcb	FALSE	TRUE	FALSE
	Ubxn8	FALSE	TRUE	FALSE
	Sv2b	FALSE	TRUE	FALSE
	Styx	FALSE	TRUE	FALSE
	Nrgn	FALSE	TRUE	FALSE
	Ficd	FALSE	TRUE	FALSE
	Kcnip1	FALSE	TRUE	FALSE
	Zfand2a	FALSE	TRUE	FALSE
	Dennd4a	FALSE	TRUE	FALSE
	Ppfia2	FALSE	TRUE	FALSE
	Ffar4	FALSE	TRUE	FALSE
	Vapb	FALSE	TRUE	FALSE
	1600014C10Rik	FALSE	TRUE	FALSE
	Emcn	FALSE	TRUE	FALSE
	Agap1	FALSE	TRUE	FALSE
	Rbm3os	FALSE	TRUE	FALSE
	Ntrk2	FALSE	TRUE	FALSE
	Mrfap1	FALSE	TRUE	FALSE
	Fbxo6	FALSE	TRUE	FALSE
	Map6	FALSE	TRUE	FALSE
	Paqr3	FALSE	TRUE	FALSE
	Emc7	FALSE	TRUE	FALSE
	Cebpg	FALSE	TRUE	FALSE
	Actr3b	FALSE	TRUE	FALSE
	Adgrf5	FALSE	TRUE	FALSE
	Fkbp2	FALSE	TRUE	FALSE
	Commd7	FALSE	TRUE	FALSE
	Tmem140	FALSE	TRUE	FALSE
	Gapdh	FALSE	TRUE	FALSE
	Mrps14	FALSE	TRUE	FALSE
	Dhcr7	FALSE	TRUE	FALSE
	Tmed9	FALSE	TRUE	FALSE
	Col13a1	FALSE	TRUE	FALSE
	Rex1bd	FALSE	TRUE	FALSE
	Fam57b	FALSE	TRUE	TRUE
	Sh2d3c	FALSE	TRUE	FALSE
	Max	FALSE	TRUE	FALSE
	Uqcr10	FALSE	TRUE	FALSE
	Taf1b	FALSE	TRUE	FALSE
	Rcan3	FALSE	TRUE	FALSE
	Fdps	FALSE	TRUE	FALSE
	Rgs3	FALSE	TRUE	FALSE
	Tpt1	FALSE	TRUE	FALSE
	Pop5	FALSE	TRUE	FALSE
	Tor3a	FALSE	TRUE	FALSE
	A930017M01Rik	FALSE	TRUE	FALSE
	Tmem219	FALSE	TRUE	FALSE
	H2-Q7	FALSE	TRUE	FALSE
	Arl1	FALSE	TRUE	FALSE
	Galnt13	FALSE	TRUE	FALSE
	H2-K1	FALSE	TRUE	FALSE
	Cox5b	FALSE	TRUE	FALSE
	Serpina10	FALSE	TRUE	FALSE
	Flot2	FALSE	TRUE	FALSE
	Pgk1	FALSE	TRUE	TRUE
	Scfd2	FALSE	TRUE	FALSE
	Tubb3	FALSE	TRUE	FALSE
	Ctrc	FALSE	TRUE	FALSE
	Fabp4	FALSE	TRUE	FALSE
	2310039H08Rik	FALSE	TRUE	FALSE
	AI413582	FALSE	TRUE	FALSE
	Kdr	FALSE	TRUE	FALSE
	Sox7	FALSE	TRUE	FALSE
	Kcnma1	FALSE	TRUE	FALSE
	Parp10	FALSE	TRUE	FALSE
	B9d2	FALSE	TRUE	FALSE
	Eno1	FALSE	TRUE	TRUE
	C230062I16Rik	FALSE	TRUE	FALSE
	Cycs	FALSE	TRUE	FALSE
	Tmem42	FALSE	TRUE	FALSE
	Cldn9	FALSE	TRUE	FALSE
	Ecsit	FALSE	TRUE	FALSE
	Hes6	FALSE	TRUE	FALSE
	Lyar	FALSE	TRUE	FALSE
	Blcap	FALSE	TRUE	FALSE
	Tmem167b	FALSE	TRUE	FALSE
	Sars	FALSE	TRUE	FALSE
	Slc7a14	FALSE	TRUE	FALSE
	Adgrv1	FALSE	TRUE	FALSE
	Tmem19	FALSE	TRUE	FALSE
	Slc35g2	FALSE	TRUE	FALSE
	Tmem256	FALSE	TRUE	FALSE
	Il18bp	FALSE	TRUE	FALSE
	Ccdc190	FALSE	TRUE	FALSE
	Albfm1	FALSE	TRUE	FALSE
	Ndufb6	FALSE	TRUE	FALSE
	Rasgrp3	FALSE	TRUE	FALSE
	1700086L19Rik	FALSE	TRUE	FALSE
	Setdb2	FALSE	TRUE	FALSE
	Psmg4	FALSE	TRUE	FALSE
	Bscl2	FALSE	TRUE	FALSE
	Polr2g	FALSE	TRUE	FALSE
	Zfp783	FALSE	TRUE	FALSE
	Smim10l1	FALSE	TRUE	FALSE
	Drc1	FALSE	TRUE	FALSE
	H2-T-ps	FALSE	TRUE	FALSE
	H2-Q6	FALSE	TRUE	FALSE
	Cops9	FALSE	TRUE	FALSE
	Hspe1	FALSE	TRUE	FALSE
	Il11ra1	FALSE	TRUE	FALSE
	Il4i1	FALSE	TRUE	FALSE
	Zfp976	FALSE	TRUE	FALSE
	Sdhaf1	FALSE	TRUE	FALSE
	BC029722	FALSE	TRUE	FALSE
	Thbd	FALSE	TRUE	FALSE
	Arrdc3	FALSE	TRUE	FALSE
	Ranbp6	FALSE	TRUE	FALSE
	Fibin	FALSE	TRUE	FALSE
	Mir670hg	FALSE	TRUE	FALSE
	Dohh	FALSE	TRUE	FALSE
	Bnip3	FALSE	TRUE	FALSE
	Ndufaf8	FALSE	TRUE	FALSE
	Ccdc47	FALSE	TRUE	FALSE
	Cisd3	FALSE	TRUE	FALSE
	Igtp	FALSE	TRUE	FALSE
	Zfp931	FALSE	TRUE	FALSE
	Kcnip3	FALSE	TRUE	FALSE
	Psme2	FALSE	TRUE	FALSE
	Trappc2	FALSE	TRUE	FALSE
	Gbp4	FALSE	TRUE	TRUE
	Rab7	FALSE	TRUE	FALSE
	Seh1l	FALSE	TRUE	FALSE
	Atp6v0c-ps2	FALSE	TRUE	FALSE
	Ube2d-ps	FALSE	TRUE	FALSE
	1110018N20Rik	FALSE	TRUE	FALSE
	C230038L03Rik	FALSE	TRUE	FALSE
	Cd63-ps	FALSE	TRUE	FALSE
	A230072C01Rik	FALSE	TRUE	FALSE
	4930506C21Rik	FALSE	TRUE	FALSE
	Uchl1os	FALSE	TRUE	FALSE
	Rasgef1b	FALSE	TRUE	FALSE
	4732440D04Rik	FALSE	TRUE	FALSE
	Lrrc32	FALSE	TRUE	FALSE
	Lamtor3	FALSE	TRUE	FALSE
	A830073O21Rik	FALSE	TRUE	FALSE
	Neat1	FALSE	TRUE	FALSE
	Psmb9	FALSE	TRUE	FALSE
	1810034E14Rik	FALSE	TRUE	FALSE
	4833422M21Rik	FALSE	TRUE	FALSE
	A230060F14Rik	FALSE	TRUE	FALSE
	1810008I18Rik	FALSE	TRUE	FALSE
	0610012G03Rik	FALSE	TRUE	FALSE
		FALSE	TRUE	FALSE
	Igsf5	FALSE	TRUE	FALSE
	Scnn1g	FALSE	TRUE	FALSE
	Cdh1	FALSE	TRUE	FALSE
	Dbt	FALSE	TRUE	FALSE
	Ccm2	FALSE	TRUE	FALSE
	Cttnbp2	FALSE	TRUE	FALSE
	Lgals9	FALSE	TRUE	FALSE
	Hpn	FALSE	TRUE	FALSE
	Ckb	FALSE	TRUE	FALSE
	Itga3	FALSE	TRUE	FALSE
	Tcea3	FALSE	TRUE	FALSE
	Gramd3	FALSE	TRUE	FALSE
	Tcirg1	FALSE	TRUE	FALSE
	Smo	FALSE	TRUE	FALSE
	Rin2	FALSE	TRUE	FALSE
	Aif1l	FALSE	TRUE	FALSE
	Nfix	FALSE	TRUE	FALSE
	Vsig2	FALSE	TRUE	FALSE
	Ltbp2	FALSE	TRUE	FALSE
	Rhoc	FALSE	TRUE	FALSE
	Ppard	FALSE	TRUE	FALSE
	Peg3	FALSE	TRUE	FALSE
	Rec8	FALSE	TRUE	FALSE
	Ocel1	FALSE	TRUE	FALSE
	Pnkp	FALSE	TRUE	FALSE
	Klf4	FALSE	TRUE	FALSE
	Elf3	FALSE	TRUE	FALSE
	Bcl2l12	FALSE	TRUE	FALSE
	Mpnd	FALSE	TRUE	FALSE
	Cd79a	FALSE	TRUE	FALSE
	Fcgrt	FALSE	TRUE	FALSE
	Klc4	FALSE	TRUE	FALSE
	Homer3	FALSE	TRUE	FALSE
	Nqo1	FALSE	TRUE	FALSE
	Mmd	FALSE	TRUE	FALSE
	Gstm7	FALSE	TRUE	FALSE
	Gstm3	FALSE	TRUE	TRUE
	Stat3	FALSE	TRUE	FALSE
	Kifc2	FALSE	TRUE	FALSE
	Ctse	FALSE	TRUE	FALSE
	Arhgef40	FALSE	TRUE	FALSE
	Stxbp2	FALSE	TRUE	FALSE
	Cnn2	FALSE	TRUE	FALSE
	Man2b1	FALSE	TRUE	FALSE
	Ripk4	FALSE	TRUE	FALSE
	Mlxipl	FALSE	TRUE	FALSE
	Insr	FALSE	TRUE	FALSE
	Trim28	FALSE	TRUE	FALSE
	Insrr	FALSE	TRUE	FALSE
	Ephb3	FALSE	TRUE	FALSE
	Tuft1	FALSE	TRUE	FALSE
	Prg4	FALSE	TRUE	FALSE
	Dhx34	FALSE	TRUE	FALSE
	Htra1	FALSE	TRUE	FALSE
	Fblim1	FALSE	TRUE	FALSE
	Ggt1	FALSE	TRUE	FALSE
	Cyba	FALSE	TRUE	FALSE
	Nphs1	FALSE	TRUE	FALSE
	Usp19	FALSE	TRUE	FALSE
	B4galnt1	FALSE	TRUE	FALSE
	Hnrnpa0	FALSE	TRUE	FALSE
	Hnrnph1	FALSE	TRUE	FALSE
	Ift43	FALSE	TRUE	FALSE
	Arid1a	FALSE	TRUE	FALSE
	Fgfrl1	FALSE	TRUE	FALSE
	Tle1	FALSE	TRUE	FALSE
	Mgst1	FALSE	TRUE	FALSE
	Vps72	FALSE	TRUE	FALSE
	Bmp7	FALSE	TRUE	FALSE
	Dynll1	FALSE	TRUE	FALSE
	Dqx1	FALSE	TRUE	FALSE
	Trpm5	FALSE	TRUE	FALSE
	Syn2	FALSE	TRUE	FALSE
	Kcnq1	FALSE	TRUE	FALSE
	Rassf1	FALSE	TRUE	FALSE
	Spaca7	FALSE	TRUE	FALSE
	Apol7a	FALSE	TRUE	FALSE
	Brf1	FALSE	TRUE	FALSE
	Plin5	FALSE	TRUE	FALSE
	Amotl1	FALSE	TRUE	FALSE
	Slc41a1	FALSE	TRUE	FALSE
	Ehmt2	FALSE	TRUE	FALSE
	Csf1	FALSE	TRUE	FALSE
	Elmo3	FALSE	TRUE	FALSE
	Ptgds	FALSE	TRUE	FALSE
	Lrrk1	FALSE	TRUE	FALSE
	Actn1	FALSE	TRUE	FALSE
	Clpx	FALSE	TRUE	FALSE
	Prrt1	FALSE	TRUE	FALSE
	Tab2	FALSE	TRUE	FALSE
	Tnr	FALSE	TRUE	FALSE
	Nfe2l2	FALSE	TRUE	FALSE
	Prpsap1	FALSE	TRUE	FALSE
	Gtf2ird2	FALSE	TRUE	FALSE
	Chdh	FALSE	TRUE	FALSE
	Celsr1	FALSE	TRUE	FALSE
	Stard13	FALSE	TRUE	TRUE
	Dyrk3	FALSE	TRUE	FALSE
	Bik	FALSE	TRUE	FALSE
	Srsf6	FALSE	TRUE	FALSE
	Plcg1	FALSE	TRUE	FALSE
	Matn4	FALSE	TRUE	FALSE
	Slpi	FALSE	TRUE	FALSE
	Rbpjl	FALSE	TRUE	FALSE
	Traf4	FALSE	TRUE	FALSE
	Timp2	FALSE	TRUE	FALSE
	Birc5	FALSE	TRUE	FALSE
	Eya2	FALSE	TRUE	FALSE
	Cuedc1	FALSE	TRUE	FALSE
	Mapt	FALSE	TRUE	FALSE
	Myo1b	FALSE	TRUE	FALSE
	Chd3	FALSE	TRUE	FALSE
	2810408A11Rik	FALSE	TRUE	FALSE
	Mmp7	FALSE	TRUE	FALSE
	Lhx1	FALSE	TRUE	FALSE
	Arrb1	FALSE	TRUE	FALSE
	Aldh3a1	FALSE	TRUE	FALSE
	Ahr	FALSE	TRUE	FALSE
	Fkbp8	FALSE	TRUE	FALSE
	Plscr3	FALSE	TRUE	FALSE
	Iyd	FALSE	TRUE	FALSE
	Utrn	FALSE	TRUE	FALSE
	Smpd2	FALSE	TRUE	FALSE
	Perp	FALSE	TRUE	FALSE
	Ptprk	FALSE	TRUE	FALSE
	Ppp1r12a	FALSE	TRUE	FALSE
	Arid5b	FALSE	TRUE	FALSE
	Cdk17	FALSE	TRUE	FALSE
	Ntn4	FALSE	TRUE	FALSE
	Socs2	FALSE	TRUE	FALSE
	Tcp11l2	FALSE	TRUE	FALSE
	Igf1	FALSE	TRUE	FALSE
	Hkdc1	FALSE	TRUE	FALSE
	Lrig3	FALSE	TRUE	FALSE
	Egfr	FALSE	TRUE	FALSE
	Gamt	FALSE	TRUE	FALSE
	Ddc	FALSE	TRUE	FALSE
	Ppm1m	FALSE	TRUE	FALSE
	Rhbdf1	FALSE	TRUE	FALSE
	Tns3	FALSE	TRUE	FALSE
	Limk2	FALSE	TRUE	FALSE
	Xbp1	FALSE	TRUE	FALSE
	Cnot8	FALSE	TRUE	FALSE
	Llgl1	FALSE	TRUE	FALSE
	Lratd1	FALSE	TRUE	FALSE
	Fkbp1b	FALSE	TRUE	FALSE
	Adap2	FALSE	TRUE	FALSE
	Ddx5	FALSE	TRUE	FALSE
	Mif4gd	FALSE	TRUE	FALSE
	Galk1	FALSE	TRUE	FALSE
	Llgl2	FALSE	TRUE	FALSE
	P2rx1	FALSE	TRUE	FALSE
	Atp2a3	FALSE	TRUE	FALSE
	Abcc3	FALSE	TRUE	FALSE
	Per1	FALSE	TRUE	FALSE
	Ctc1	FALSE	TRUE	FALSE
	Ntn1	FALSE	TRUE	FALSE
	Krt19	FALSE	TRUE	FALSE
	Top2a	FALSE	TRUE	FALSE
	Plcd3	FALSE	TRUE	FALSE
	Fut8	FALSE	TRUE	FALSE
	Vrk1	FALSE	TRUE	FALSE
	Plek2	FALSE	TRUE	FALSE
	Zfp36l1	FALSE	TRUE	FALSE
	Tc2n	FALSE	TRUE	FALSE
	Ifi27l2b	FALSE	TRUE	FALSE
	Akr1c12	FALSE	TRUE	TRUE
	Akr1c13	FALSE	TRUE	FALSE
	Aldh6a1	FALSE	TRUE	FALSE
	Tgfb3	FALSE	TRUE	FALSE
	Carmil1	FALSE	TRUE	FALSE
	Aspn	FALSE	TRUE	FALSE
	Spin1	FALSE	TRUE	FALSE
	Serpinb9b	FALSE	TRUE	FALSE
	Pxdc1	FALSE	TRUE	FALSE
	Fbp2	FALSE	TRUE	FALSE
	Aopep	FALSE	TRUE	FALSE
	Ptch1	FALSE	TRUE	FALSE
	Arhgef28	FALSE	TRUE	FALSE
	Acox2	FALSE	TRUE	FALSE
	Arhgef3	FALSE	TRUE	FALSE
	Gata4	FALSE	TRUE	FALSE
	Cryl1	FALSE	TRUE	FALSE
	Tdh	FALSE	TRUE	TRUE
	Zdhhc20	FALSE	TRUE	FALSE
	Olfm4	FALSE	TRUE	FALSE
	Bnip3l	FALSE	TRUE	FALSE
	Sorbs3	FALSE	TRUE	FALSE
	Bmp1	FALSE	TRUE	FALSE
	Dok2	FALSE	TRUE	FALSE
	Cldn10	FALSE	TRUE	FALSE
	Ajuba	FALSE	TRUE	FALSE
	Ripk3	FALSE	TRUE	FALSE
	Grhl2	FALSE	TRUE	FALSE
	Slc30a8	FALSE	TRUE	FALSE
	Fbxo32	FALSE	TRUE	FALSE
	Asap1	FALSE	TRUE	FALSE
	Fam83f	FALSE	TRUE	FALSE
	Emp2	FALSE	TRUE	FALSE
	Crebbp	FALSE	TRUE	FALSE
	Zfp263	FALSE	TRUE	FALSE
	Adck5	FALSE	TRUE	FALSE
	Plec	FALSE	TRUE	FALSE
	Ly6e	FALSE	TRUE	FALSE
	Psca	FALSE	TRUE	FALSE
	Alcam	FALSE	TRUE	FALSE
	Ccdc80	FALSE	TRUE	FALSE
	Snx4	FALSE	TRUE	FALSE
	Mylk	FALSE	TRUE	FALSE
	Clcn2	FALSE	TRUE	FALSE
	Slc49a4	FALSE	TRUE	FALSE
	Btg3	FALSE	TRUE	FALSE
	Fetub	FALSE	TRUE	FALSE
	Adamts1	FALSE	TRUE	FALSE
	Ets2	FALSE	TRUE	FALSE
	Cbr3	FALSE	TRUE	FALSE
	Clic6	FALSE	TRUE	FALSE
	Ifngr2	FALSE	TRUE	FALSE
	Lima1	FALSE	TRUE	FALSE
	Nr4a1	FALSE	TRUE	FALSE
	Igfbp6	FALSE	TRUE	FALSE
	Cxcl13	FALSE	TRUE	FALSE
	Noct	FALSE	TRUE	FALSE
	Slc38a1	FALSE	TRUE	FALSE
	Parp3	FALSE	TRUE	FALSE
	Trip6	FALSE	TRUE	FALSE
	Ccndbp1	FALSE	TRUE	FALSE
	Rhebl1	FALSE	TRUE	FALSE
	Synj2	FALSE	TRUE	FALSE
	Slc22a1	FALSE	TRUE	FALSE
	Chd1	FALSE	TRUE	FALSE
	Cldn6	FALSE	TRUE	FALSE
	Tnfrsf21	FALSE	TRUE	FALSE
	Ptk7	FALSE	TRUE	FALSE
	Brd4	FALSE	TRUE	FALSE
	Fgd2	FALSE	TRUE	FALSE
	Pim1	FALSE	TRUE	FALSE
	Cbs	FALSE	TRUE	FALSE
	Sik1	FALSE	TRUE	FALSE
	Lpin2	FALSE	TRUE	FALSE
	Man2a1	FALSE	TRUE	FALSE
	Nrxn1	FALSE	TRUE	FALSE
	Rgs11	FALSE	TRUE	FALSE
	Luc7l	FALSE	TRUE	FALSE
	Plin3	FALSE	TRUE	FALSE
	Spdef	FALSE	TRUE	FALSE
	Anks1	FALSE	TRUE	FALSE
	Cox7a2l	FALSE	TRUE	FALSE
	Aqp4	FALSE	TRUE	FALSE
	Mal2	FALSE	TRUE	FALSE
	Dpysl3	FALSE	TRUE	FALSE
	Rab27b	FALSE	TRUE	FALSE
	Pmaip1	FALSE	TRUE	FALSE
	Ppic	FALSE	TRUE	FALSE
	Cxxc1	FALSE	TRUE	FALSE
	Cyb5a	FALSE	TRUE	FALSE
	Anxa1	FALSE	TRUE	FALSE
	Tmem132a	FALSE	TRUE	FALSE
	Slc15a3	FALSE	TRUE	FALSE
	Aldh1a7	FALSE	TRUE	FALSE
	Frmd8	FALSE	TRUE	FALSE
	Slc25a45	FALSE	TRUE	FALSE
	Pitpnm1	FALSE	TRUE	FALSE
	Rin1	FALSE	TRUE	FALSE
	Papss2	FALSE	TRUE	FALSE
	Cpt1a	FALSE	TRUE	FALSE
	Ltbp3	FALSE	TRUE	FALSE
	Sf1	FALSE	TRUE	FALSE
	Plcb3	FALSE	TRUE	FALSE
	Lgals12	FALSE	TRUE	FALSE
	Slit1	FALSE	TRUE	FALSE
	Trim8	FALSE	TRUE	FALSE
	Pcgf6	FALSE	TRUE	FALSE
	Habp2	FALSE	TRUE	FALSE
	Ablim1	FALSE	TRUE	FALSE
	Gcgr	FALSE	TRUE	FALSE
	Sfxn3	FALSE	TRUE	FALSE
	Oga	FALSE	TRUE	FALSE
	Nfkb2	FALSE	TRUE	FALSE
	Mmp19	FALSE	TRUE	FALSE
	Dgka	FALSE	TRUE	FALSE
	Il23a	FALSE	TRUE	FALSE
	Lmntd2	FALSE	TRUE	FALSE
	Pnpla2	FALSE	TRUE	FALSE
	Tk1	FALSE	TRUE	FALSE
	Mettl26	FALSE	TRUE	FALSE
	Sdc3	FALSE	TRUE	FALSE
	Slco3a1	FALSE	TRUE	FALSE
	Rassf3	FALSE	TRUE	FALSE
	Pard3	FALSE	TRUE	FALSE
	Pdgfa	FALSE	TRUE	FALSE
	Myo5b	FALSE	TRUE	FALSE
	Rdh10	FALSE	TRUE	FALSE
	Gsta3	FALSE	TRUE	FALSE
	Coq10b	FALSE	TRUE	FALSE
	Il1r1	FALSE	TRUE	FALSE
	Rev1	FALSE	TRUE	FALSE
	2010300C02Rik	FALSE	TRUE	FALSE
	Stk17b	FALSE	TRUE	FALSE
	Mgat4a	FALSE	TRUE	FALSE
	Ptpn18	FALSE	TRUE	FALSE
	Fn1	FALSE	TRUE	FALSE
	2810459M11Rik	FALSE	TRUE	FALSE
	Bok	FALSE	TRUE	FALSE
	Mlph	FALSE	TRUE	FALSE
	Hdac4	FALSE	TRUE	FALSE
	Tfcp2l1	FALSE	TRUE	FALSE
	Nr5a2	FALSE	TRUE	FALSE
	Pfkfb2	FALSE	TRUE	FALSE
	Pkp1	FALSE	TRUE	FALSE
	Cdk18	FALSE	TRUE	FALSE
	Fh1	FALSE	TRUE	FALSE
	Slamf9	FALSE	TRUE	FALSE
	Ralgps2	FALSE	TRUE	FALSE
	Ush2a	FALSE	TRUE	FALSE
	Bpnt1	FALSE	TRUE	FALSE
	Lamb3	FALSE	TRUE	FALSE
	Nmt2	FALSE	TRUE	FALSE
	Ccdc3	FALSE	TRUE	FALSE
	4921504E06Rik	FALSE	TRUE	FALSE
	Ptf1a	FALSE	TRUE	FALSE
	Barhl1	FALSE	TRUE	FALSE
	Dnm1	FALSE	TRUE	FALSE
	Nr4a2	FALSE	TRUE	FALSE
	Gpd2	FALSE	TRUE	FALSE
	Cytip	FALSE	TRUE	FALSE
	Upp2	FALSE	TRUE	FALSE
	Brd3	FALSE	TRUE	FALSE
	Lrrc26	FALSE	TRUE	FALSE
	Il1rn	FALSE	TRUE	FALSE
	Pkp4	FALSE	TRUE	FALSE
	Galnt3	FALSE	TRUE	FALSE
	Frzb	FALSE	TRUE	FALSE
	Itprid2	FALSE	TRUE	FALSE
	Ube2e3	FALSE	TRUE	FALSE
	Lpcat4	FALSE	TRUE	FALSE
	Cat	FALSE	TRUE	FALSE
	Duoxa2	FALSE	TRUE	FALSE
	Jag1	FALSE	TRUE	FALSE
	Fermt1	FALSE	TRUE	FALSE
	Pcsk2	FALSE	TRUE	FALSE
	Xrn2	FALSE	TRUE	FALSE
	Sdcbp2	FALSE	TRUE	FALSE
	Slc52a3	FALSE	TRUE	FALSE
	Zfp64	FALSE	TRUE	FALSE
	Mecom	FALSE	TRUE	FALSE
	P2ry1	FALSE	TRUE	FALSE
	Ccnl1	FALSE	TRUE	FALSE
	Ptgfrn	FALSE	TRUE	FALSE
	Hmgcs2	FALSE	TRUE	FALSE
	Notch2	FALSE	TRUE	FALSE
	Crct1	FALSE	TRUE	FALSE
	Tpm3	FALSE	TRUE	FALSE
	Lef1	FALSE	TRUE	FALSE
	Efna4	FALSE	TRUE	FALSE
	Sh3d19	FALSE	TRUE	FALSE
	Bcar3	FALSE	TRUE	FALSE
	Ddah1	FALSE	TRUE	FALSE
	Clca3a2	FALSE	TRUE	FALSE
	Lmo4	FALSE	TRUE	FALSE
	Tmeff1	FALSE	TRUE	FALSE
	Fmn2	FALSE	TRUE	FALSE
	Ptgr1	FALSE	TRUE	FALSE
	Ptbp3	FALSE	TRUE	FALSE
	Bspry	FALSE	TRUE	FALSE
	Spink4	FALSE	TRUE	FALSE
	Unc13b	FALSE	TRUE	FALSE
	Tpm2	FALSE	TRUE	FALSE
	Glipr2	FALSE	TRUE	FALSE
	Mllt3	FALSE	TRUE	FALSE
	Pde4b	FALSE	TRUE	FALSE
	Cachd1	FALSE	TRUE	FALSE
	Slc6a9	FALSE	TRUE	FALSE
	Elavl4	FALSE	TRUE	FALSE
	Nfia	FALSE	TRUE	FALSE
	Tmem59	FALSE	TRUE	FALSE
	Hivep3	FALSE	TRUE	FALSE
	Ephb2	FALSE	TRUE	FALSE
	Prdx1	FALSE	TRUE	FALSE
	Akr7a5	FALSE	TRUE	FALSE
	Vwa5b1	FALSE	TRUE	FALSE
	Sema3c	FALSE	TRUE	FALSE
	Tmem54	FALSE	TRUE	FALSE
	Stmn1	FALSE	TRUE	FALSE
	Wasf2	FALSE	TRUE	FALSE
	Cdk14	FALSE	TRUE	FALSE
	Acot7	FALSE	TRUE	FALSE
	Per3	FALSE	TRUE	FALSE
	Pgd	FALSE	TRUE	FALSE
	Miip	FALSE	TRUE	FALSE
	Dffb	FALSE	TRUE	FALSE
	Hgfac	FALSE	TRUE	FALSE
	Fosl2	FALSE	TRUE	FALSE
	Khk	FALSE	TRUE	FALSE
	Klf3	FALSE	TRUE	FALSE
	Cckar	FALSE	TRUE	FALSE
	Lias	FALSE	TRUE	FALSE
	Ugdh	FALSE	TRUE	FALSE
	Rest	FALSE	TRUE	FALSE
	Dipk1a	FALSE	TRUE	FALSE
	Gfi1	FALSE	TRUE	FALSE
	Dmp1	FALSE	TRUE	FALSE
	Aff1	FALSE	TRUE	FALSE
	Antxr2	FALSE	TRUE	FALSE
	Shroom3	FALSE	TRUE	FALSE
	Ccng2	FALSE	TRUE	FALSE
	Aldh2	FALSE	TRUE	FALSE
	Kdm2b	FALSE	TRUE	FALSE
	Ncor2	FALSE	TRUE	FALSE
	Anxa3	FALSE	TRUE	FALSE
	Ulk1	FALSE	TRUE	FALSE
	Prkab1	FALSE	TRUE	FALSE
	Acads	FALSE	TRUE	FALSE
	Tes	FALSE	TRUE	FALSE
	Lfng	FALSE	TRUE	FALSE
	Sdsl	FALSE	TRUE	FALSE
	Pdx1	FALSE	TRUE	FALSE
	Auts2	FALSE	TRUE	FALSE
	Ezh2	FALSE	TRUE	FALSE
	Aass	FALSE	TRUE	FALSE
	Cyp3a13	FALSE	TRUE	FALSE
	Mcm7	FALSE	TRUE	FALSE
	Akr1b8	FALSE	TRUE	FALSE
	Osbpl3	FALSE	TRUE	FALSE
	Nfe2l3	FALSE	TRUE	FALSE
	Tcaf2	FALSE	TRUE	FALSE
	Epha1	FALSE	TRUE	FALSE
	Ephb6	FALSE	TRUE	FALSE
	Tgfa	FALSE	TRUE	FALSE
	Adamts9	FALSE	TRUE	FALSE
	Bhlhe40	FALSE	TRUE	FALSE
	Etv6	FALSE	TRUE	FALSE
	Bcl2l14	FALSE	TRUE	FALSE
	Lrmp	FALSE	TRUE	FALSE
	Mark4	FALSE	TRUE	FALSE
	Vasp	FALSE	TRUE	FALSE
	Pglyrp1	FALSE	TRUE	FALSE
	Cyp2b10	FALSE	TRUE	FALSE
	Nr2f2	FALSE	TRUE	FALSE
	Rab38	FALSE	TRUE	FALSE
	2200002D01Rik	FALSE	TRUE	FALSE
	Pak4	FALSE	TRUE	FALSE
	Me3	FALSE	TRUE	FALSE
	Tmc5	FALSE	TRUE	FALSE
	Pik3c2a	FALSE	TRUE	FALSE
	Tead2	FALSE	TRUE	FALSE
	Prr14	FALSE	TRUE	FALSE
	Tial1	FALSE	TRUE	FALSE
	Tacc2	FALSE	TRUE	FALSE
	Scnn1b	FALSE	TRUE	FALSE
	Hpx	FALSE	TRUE	FALSE
	Fam53b	FALSE	TRUE	FALSE
	Syt8	FALSE	TRUE	FALSE
	Fgf13	FALSE	TRUE	FALSE
	Ccdc120	FALSE	TRUE	FALSE
	Col4a5	FALSE	TRUE	FALSE
	Ap1s2	FALSE	TRUE	TRUE
	Mpp1	FALSE	TRUE	FALSE
	Plp1	FALSE	TRUE	FALSE
	Ankrd10	FALSE	TRUE	FALSE
	Galnt7	FALSE	TRUE	FALSE
	Sap30	FALSE	TRUE	FALSE
	Hpgd	FALSE	TRUE	FALSE
	Sorbs2	FALSE	TRUE	FALSE
	Irf2	FALSE	TRUE	FALSE
	Sh3rf1	FALSE	TRUE	FALSE
	Sall1	FALSE	TRUE	FALSE
	Eif2ak3	FALSE	TRUE	FALSE
	Smad1	FALSE	TRUE	FALSE
	Orc6	FALSE	TRUE	FALSE
	Mmp2	FALSE	TRUE	FALSE
	Il34	FALSE	TRUE	FALSE
	Pllp	FALSE	TRUE	FALSE
	Mmp15	FALSE	TRUE	FALSE
	Cfap20	FALSE	TRUE	FALSE
	Slc27a1	FALSE	TRUE	FALSE
	Ces2g	FALSE	TRUE	FALSE
	Hsd11b2	FALSE	TRUE	FALSE
	Slc7a6	FALSE	TRUE	FALSE
	Taf1d	FALSE	TRUE	FALSE
	Bcar1	FALSE	TRUE	FALSE
	2310022B05Rik	FALSE	TRUE	FALSE
	Aplp2	FALSE	TRUE	FALSE
	Birc3	FALSE	TRUE	FALSE
	Oaf	FALSE	TRUE	FALSE
	Kirrel3	FALSE	TRUE	FALSE
	Cadm1	FALSE	TRUE	FALSE
	Tagln	FALSE	TRUE	FALSE
	Mpzl2	FALSE	TRUE	FALSE
	Lipc	FALSE	TRUE	FALSE
	Ccnb2	FALSE	TRUE	FALSE
	Anxa2	FALSE	TRUE	FALSE
	Kif23	FALSE	TRUE	FALSE
	Pstpip1	FALSE	TRUE	FALSE
	Col12a1	FALSE	TRUE	FALSE
	Gsta4	FALSE	TRUE	FALSE
	Gclc	FALSE	TRUE	FALSE
	Tinag	FALSE	TRUE	FALSE
	Ctsh	FALSE	TRUE	FALSE
	Dapk2	FALSE	TRUE	FALSE
	Tgfbr2	FALSE	TRUE	FALSE
	Cldn18	FALSE	TRUE	FALSE
	Smarcc1	FALSE	TRUE	FALSE
	Ptgs2	FALSE	TRUE	FALSE
	Nradd	FALSE	TRUE	FALSE
	Trib1	FALSE	TRUE	FALSE
	Cish	FALSE	TRUE	FALSE
	Mst1r	FALSE	TRUE	FALSE
	Qars	FALSE	TRUE	FALSE
	Srek1	FALSE	TRUE	FALSE
	Fhl3	FALSE	TRUE	FALSE
	Cntrob	FALSE	TRUE	FALSE
	Sgpp2	FALSE	TRUE	FALSE
	Micall1	FALSE	TRUE	FALSE
	Phldb2	FALSE	TRUE	FALSE
	Mgll	FALSE	TRUE	FALSE
	Ttll4	FALSE	TRUE	FALSE
	Lpp	FALSE	TRUE	FALSE
	Gstt2	FALSE	TRUE	FALSE
	Chst2	FALSE	TRUE	FALSE
	Frrs1	FALSE	TRUE	FALSE
	Adamts15	FALSE	TRUE	FALSE
	Arhgef5	FALSE	TRUE	FALSE
	Znrf1	FALSE	TRUE	FALSE
	Myo5c	FALSE	TRUE	FALSE
	Map3k13	FALSE	TRUE	FALSE
	Ucp2	FALSE	TRUE	FALSE
	Akr1c14	FALSE	TRUE	FALSE
	Klf9	FALSE	TRUE	FALSE
	Pxk	FALSE	TRUE	FALSE
	Tnks1bp1	FALSE	TRUE	FALSE
	Rnf225	FALSE	TRUE	FALSE
	Slc66a2	FALSE	TRUE	FALSE
	Serpini2	FALSE	TRUE	FALSE
	Mab21l4	FALSE	TRUE	FALSE
	Scx	FALSE	TRUE	FALSE
	Irf2bpl	FALSE	TRUE	FALSE
	Gpc1	FALSE	TRUE	FALSE
	Ramp1	FALSE	TRUE	FALSE
	Lif	FALSE	TRUE	FALSE
	Tmem30b	FALSE	TRUE	FALSE
	Hsd17b13	FALSE	TRUE	FALSE
	Ptpn13	FALSE	TRUE	FALSE
	Pik3ip1	FALSE	TRUE	FALSE
	Tiparp	FALSE	TRUE	FALSE
	Dbn1	FALSE	TRUE	FALSE
	Fam171a2	FALSE	TRUE	FALSE
	Neurod1	FALSE	TRUE	FALSE
	Tle6	FALSE	TRUE	FALSE
	Tle2	FALSE	TRUE	FALSE
	Acot11	FALSE	TRUE	FALSE
	Fam214a	FALSE	TRUE	FALSE
	Myl12b	FALSE	TRUE	FALSE
	Fam151a	FALSE	TRUE	FALSE
	Sidt2	FALSE	TRUE	FALSE
	Cebpa	FALSE	TRUE	FALSE
	Parm1	FALSE	TRUE	FALSE
	Eef2	FALSE	TRUE	FALSE
	Fam167a	FALSE	TRUE	FALSE
	Kcne3	FALSE	TRUE	FALSE
	Ubd	FALSE	TRUE	FALSE
	Rims4	FALSE	TRUE	FALSE
	Gdpd5	FALSE	TRUE	FALSE
	Foxa1	FALSE	TRUE	FALSE
	Slc12a8	FALSE	TRUE	FALSE
	Mboat7	FALSE	TRUE	FALSE
	Zswim4	FALSE	TRUE	FALSE
	Acta2	FALSE	TRUE	FALSE
	Ins1	FALSE	TRUE	FALSE
	Ugt2b35	FALSE	TRUE	FALSE
	Pim3	FALSE	TRUE	FALSE
	Misp	FALSE	TRUE	FALSE
	Pawr	FALSE	TRUE	FALSE
	Gramd4	FALSE	TRUE	FALSE
	Fmnl2	FALSE	TRUE	FALSE
	Fam110c	FALSE	TRUE	FALSE
	Ube2r2	FALSE	TRUE	FALSE
	Igfbp7	FALSE	TRUE	FALSE
[truncated: 409 more rows]

## Sheet: ED_Figure_4B
ED_Fig.4B	GSEA results used to plot the scatterplot
	pathway	pval	padj	ES	NES	size	enrichment
	HELLER_HDAC_TARGETS_SILENCED_BY_METHYLATION_UP	0.000135062	0.00305655	-0.474138	-1.53432	360	Nnat+/-p-Heavy
	SENESE_HDAC1_AND_HDAC2_TARGETS_UP	0.000740083	0.0044405	-0.535527	-1.62725	182	Nnat+/-p-Heavy
	MARKS_HDAC_TARGETS_UP	0.00143781	0.00690151	-0.815546	-1.76186	19	Nnat+/-p-Heavy
	HELLER_HDAC_TARGETS_UP	0.00272284	0.00933546	-0.467626	-1.47117	264	Nnat+/-p-Heavy
	PEART_HDAC_PROLIFERATION_CLUSTER_UP	0.00253378	0.00933546	-0.678691	-1.7015	45	Nnat+/-p-Heavy
	KASLER_HDAC7_TARGETS_1_DN	0.00380849	0.0114255	-0.822472	-1.71627	16	Nnat+/-p-Heavy
	SENESE_HDAC1_AND_HDAC2_TARGETS_DN	0.00564552	0.0150547	-0.489499	-1.48406	179	Nnat+/-p-Heavy
	SENESE_HDAC3_TARGETS_UP	0.0250834	0.0602001	-0.388222	-1.2677	415	Nnat+/-p-Heavy
	SENESE_HDAC1_TARGETS_UP	0.0278567	0.0607782	-0.391848	-1.27103	376	Nnat+/-p-Heavy
	HELLER_HDAC_TARGETS_DN	0.0438338	0.0876676	0.369635	1.2463	237	Nnat+/-p-Light
	MARTIN_INTERACT_WITH_HDAC	0.051748	0.0955348	-0.59855	-1.43981	36	Nnat+/-p-Heavy
	SENESE_HDAC2_TARGETS_UP	0.0913416	0.156586	-0.454046	-1.27843	97	Nnat+/-p-Heavy
	KASLER_HDAC7_TARGETS_2_DN	0.146987	0.235179	-0.544811	-1.28711	32	Nnat+/-p-Heavy
	SENESE_HDAC2_TARGETS_DN	0.179218	0.268827	-0.419463	-1.18014	96	Nnat+/-p-Heavy
	KASLER_HDAC7_TARGETS_1_UP	0.212396	0.294858	-0.378191	-1.13144	162	Nnat+/-p-Heavy
	SENESE_HDAC3_TARGETS_DN	0.221144	0.294858	-0.330902	-1.08975	456	Nnat+/-p-Heavy
	ROPERO_HDAC2_TARGETS	0.243365	0.307408	-0.413475	-1.13559	80	Nnat+/-p-Heavy
	HELLER_HDAC_TARGETS_SILENCED_BY_METHYLATION_DN	0.284348	0.310198	-0.345863	-1.0756	230	Nnat+/-p-Heavy
	MARKS_HDAC_TARGETS_DN	0.269379	0.310198	-0.581858	-1.18182	14	Nnat+/-p-Heavy
	SENESE_HDAC1_TARGETS_DN	0.274516	0.310198	-0.353282	-1.08571	204	Nnat+/-p-Heavy
	PEART_HDAC_PROLIFERATION_CLUSTER_DN	0.399077	0.416428	-0.394124	-1.03484	60	Nnat+/-p-Heavy
	KASLER_HDAC7_TARGETS_2_UP	0.505778	0.505778	0.621478	1.01486	4	Nnat+/-p-Light

## Sheet: ED_Figure_4C
ED_Fig.4C	Genelists used to plot the venn diagram
	gene	gene exp (z-core)	Phenotype	Time
	Cdh1	0.857093	Nnat+/-p-Heavy	Early
	Tubb6	0.934623	Nnat+/-p-Heavy	Early
	Jup	0.869536	Nnat+/-p-Heavy	Early
	Ppard	1.12696	Nnat+/-p-Heavy	Early
	Ier3	0.485374	Nnat+/-p-Heavy	Early
	Homer3	0.624863	Nnat+/-p-Heavy	Early
	Prdx2	0.0220502	Nnat+/-p-Heavy	Early
	Fgfr4	-0.0111571	Nnat+/-p-Heavy	Early
	Tuft1	-0.134613	Nnat+/-p-Heavy	Early
	Crip2	0.447851	Nnat+/-p-Heavy	Early
	Ddah2	0.645459	Nnat+/-p-Heavy	Early
	Cav1	0.249407	Nnat+/-p-Heavy	Early
	Bcl2l1	0.294496	Nnat+/-p-Heavy	Early
	Fgfrl1	0.706888	Nnat+/-p-Heavy	Early
	Nfib	0.742359	Nnat+/-p-Heavy	Early
	Pttg1ip	-0.549038	Nnat+/-p-Heavy	Early
	Met	0.819851	Nnat+/-p-Heavy	Early
	Gadd45b	0.769257	Nnat+/-p-Heavy	Early
	Dstn	-0.321102	Nnat+/-p-Heavy	Early
	Pls3	0.76692	Nnat+/-p-Heavy	Early
	Dyrk3	-0.56229	Nnat+/-p-Heavy	Early
	H3f3b	-0.194218	Nnat+/-p-Heavy	Early
	Bik	0.420645	Nnat+/-p-Heavy	Early
	Sdc4	0.891022	Nnat+/-p-Heavy	Early
	Il13ra1	0.604931	Nnat+/-p-Heavy	Early
	Ahr	0.304057	Nnat+/-p-Heavy	Early
	Trip10	0.397533	Nnat+/-p-Heavy	Early
	Wasf1	-0.171694	Nnat+/-p-Heavy	Early
	Tnfaip3	0.183984	Nnat+/-p-Heavy	Early
	Arid5b	0.879787	Nnat+/-p-Heavy	Early
	Ntn4	0.288664	Nnat+/-p-Heavy	Early
	Eif4ebp2	-0.538856	Nnat+/-p-Heavy	Early
	Egfr	0.80512	Nnat+/-p-Heavy	Early
	Hmg20b	0.00267539	Nnat+/-p-Heavy	Early
	Cdc34	-0.259265	Nnat+/-p-Heavy	Early
	Btg2	-0.436869	Nnat+/-p-Heavy	Early
	Id2	-0.275586	Nnat+/-p-Heavy	Early
	Jpt1	0.994811	Nnat+/-p-Heavy	Early
	Llgl2	-0.49988	Nnat+/-p-Heavy	Early
	Abcc3	0.562109	Nnat+/-p-Heavy	Early
	Sptlc2	-0.0185443	Nnat+/-p-Heavy	Early
	Acot2	-0.637132	Nnat+/-p-Heavy	Early
	Fos	-0.317023	Nnat+/-p-Heavy	Early
	Nedd9	0.3446	Nnat+/-p-Heavy	Early
	Pdlim7	0.689811	Nnat+/-p-Heavy	Early
	Srd5a1	0.330458	Nnat+/-p-Heavy	Early
	Ocln	0.910073	Nnat+/-p-Heavy	Early
	Plk2	0.234059	Nnat+/-p-Heavy	Early
	Vcl	0.10464	Nnat+/-p-Heavy	Early
	Anxa8	0.778902	Nnat+/-p-Heavy	Early
	Osmr	0.683825	Nnat+/-p-Heavy	Early
	Twf1	-0.819466	Nnat+/-p-Heavy	Early
	Pmm1	0.434233	Nnat+/-p-Heavy	Early
	Bcl6	0.898876	Nnat+/-p-Heavy	Early
	Hes1	-0.183366	Nnat+/-p-Heavy	Early
	Plec	0.673029	Nnat+/-p-Heavy	Early
	Tmem45a	-0.0518882	Nnat+/-p-Heavy	Early
	Lima1	0.98491	Nnat+/-p-Heavy	Early
	Nr4a1	-0.607021	Nnat+/-p-Heavy	Early
	Krt18	0.713317	Nnat+/-p-Heavy	Early
	Cdkn1a	0.104287	Nnat+/-p-Heavy	Early
	Trip6	0.610481	Nnat+/-p-Heavy	Early
	Tnfrsf12a	0.739895	Nnat+/-p-Heavy	Early
	Epas1	-0.115017	Nnat+/-p-Heavy	Early
	C3	0.70503	Nnat+/-p-Heavy	Early
	Dusp1	-0.384901	Nnat+/-p-Heavy	Early
	Bin1	0.506073	Nnat+/-p-Heavy	Early
	Ltb	-0.0800116	Nnat+/-p-Heavy	Early
	Impa2	-0.192001	Nnat+/-p-Heavy	Early
	Fads2	0.227078	Nnat+/-p-Heavy	Early
	Fosl1	0.66808	Nnat+/-p-Heavy	Early
	Mark2	-0.926647	Nnat+/-p-Heavy	Early
	Ablim1	0.413892	Nnat+/-p-Heavy	Early
	Sfxn3	0.199368	Nnat+/-p-Heavy	Early
	Nfkb2	-0.231143	Nnat+/-p-Heavy	Early
	Sat1	0.854682	Nnat+/-p-Heavy	Early
	Tk1	0.48467	Nnat+/-p-Heavy	Early
	Acadl	0.617409	Nnat+/-p-Heavy	Early
	Casp8	0.482329	Nnat+/-p-Heavy	Early
	Fn1	0.424782	Nnat+/-p-Heavy	Early
	Cd55	0.895245	Nnat+/-p-Heavy	Early
	Cdk18	0.201666	Nnat+/-p-Heavy	Early
	Lamc2	0.538176	Nnat+/-p-Heavy	Early
	Mgst3	0.100714	Nnat+/-p-Heavy	Early
	Pfkfb3	0.437771	Nnat+/-p-Heavy	Early
	Gsn	0.557107	Nnat+/-p-Heavy	Early
	Itga6	0.899015	Nnat+/-p-Heavy	Early
	Jag1	0.299562	Nnat+/-p-Heavy	Early
	Bmp2	0.166412	Nnat+/-p-Heavy	Early
	Bcl2l11	0.35525	Nnat+/-p-Heavy	Early
	Car2	-0.240917	Nnat+/-p-Heavy	Early
	Rps20	0.400523	Nnat+/-p-Heavy	Early
	Tmeff1	0.939799	Nnat+/-p-Heavy	Early
	Txn1	0.663191	Nnat+/-p-Heavy	Early
	Slc2a1	1.03473	Nnat+/-p-Heavy	Early
	Prdx1	0.403499	Nnat+/-p-Heavy	Early
	Casp9	1.13249	Nnat+/-p-Heavy	Early
	Spp1	1.04537	Nnat+/-p-Heavy	Early
	Antxr2	0.576932	Nnat+/-p-Heavy	Early
	Cxcl5	0.113439	Nnat+/-p-Heavy	Early
	Ereg	0.0272621	Nnat+/-p-Heavy	Early
	Areg	0.879991	Nnat+/-p-Heavy	Early
	Aldh2	0.182094	Nnat+/-p-Heavy	Early
	Pxn	-0.00772563	Nnat+/-p-Heavy	Early
	Aass	0.886562	Nnat+/-p-Heavy	Early
	Cd9	0.815722	Nnat+/-p-Heavy	Early
	Cttn	-0.118714	Nnat+/-p-Heavy	Early
	Flna	0.873884	Nnat+/-p-Heavy	Early
	Fgfr1	0.736795	Nnat+/-p-Heavy	Early
	Hpgd	-0.581859	Nnat+/-p-Heavy	Early
	Sorbs2	0.14969	Nnat+/-p-Heavy	Early
	Casp3	-0.163968	Nnat+/-p-Heavy	Early
	Anxa10	0.694982	Nnat+/-p-Heavy	Early
	Rrad	-0.0586937	Nnat+/-p-Heavy	Early
	Smpd3	-0.127354	Nnat+/-p-Heavy	Early
	Aplp2	-0.207113	Nnat+/-p-Heavy	Early
	Birc3	0.598142	Nnat+/-p-Heavy	Early
	Cryab	1.05592	Nnat+/-p-Heavy	Early
	Tpm1	0.728552	Nnat+/-p-Heavy	Early
	Abtb2	0.435345	Nnat+/-p-Heavy	Early
	Cdv3	0.870385	Nnat+/-p-Heavy	Early
	Slc16a1	1.04507	Nnat+/-p-Heavy	Early
	Qsox1	0.305242	Nnat+/-p-Heavy	Early
	Cdk10	-0.264581	Nnat+/-p-Heavy	Early
	Scara3	0.638428	Nnat+/-p-Heavy	Early
	Dbn1	0.570225	Nnat+/-p-Heavy	Early
	Dapk3	0.479746	Nnat+/-p-Heavy	Early
	Nfkbiz	-0.261246	Nnat+/-p-Heavy	Early
	Capn5	-0.0542542	Nnat+/-p-Heavy	Early
	Krt17	0.403543	Nnat+/-p-Heavy	Early
	Dock4	1.00796	Nnat+/-p-Heavy	Early
	Myrf	0.835794	Nnat+/-p-Heavy	Early
	H1f2	0.0717436	Nnat+/-p-Heavy	Early
	Btg1	-0.868493	Nnat+/-p-Heavy	Early
	Tmem255a	-0.411394	Nnat+/-p-Heavy	Early
	Sbf1	-0.285453	Nnat+/-p-Heavy	Early
	Micall2	0.308891	Nnat+/-p-Heavy	Early
	Hk1	0.638961	Nnat+/-p-Heavy	Early
	Mycn	0.853134	Nnat+/-p-Heavy	Early
	Klf10	0.639555	Nnat+/-p-Heavy	Early
	Dlgap5	-0.221245	Nnat+/-p-Heavy	Early
	Ctnna1	0.474515	Nnat+/-p-Heavy	Early
	Tgm2	1.02755	Nnat+/-p-Heavy	Early
	Rras	0.514254	Nnat+/-p-Heavy	Early
	Txnip	-0.396515	Nnat+/-p-Heavy	Early
	Egr1	-0.188955	Nnat+/-p-Heavy	Early
	Uqcrfs1	-0.831977	Nnat+/-p-Heavy	Early
	Akap12	-0.0380043	Nnat+/-p-Heavy	Early
	Mcl1	0.174479	Nnat+/-p-Heavy	Early
	Efhc1	-0.318425	Nnat+/-p-Heavy	Early
	Agrn	0.570357	Nnat+/-p-Heavy	Early
	Pkp2	-0.084277	Nnat+/-p-Heavy	Early
	Zc3h12a	-0.519241	Nnat+/-p-Heavy	Early
	Id1	0.746357	Nnat+/-p-Heavy	Early
	Synpo	-0.39488	Nnat+/-p-Heavy	Early
	Ackr3	-0.420609	Nnat+/-p-Heavy	Early
	Rin3	-0.0998361	Nnat+/-p-Heavy	Early
	Tubb2b	0.429201	Nnat+/-p-Heavy	Early
	Cavin2	0.715646	Nnat+/-p-Heavy	Early
	Plaur	0.911061	Nnat+/-p-Heavy	Early
	Hmga1	-0.480475	Nnat+/-p-Heavy	Early
	Cd24a	0.994711	Nnat+/-p-Heavy	Early
	Nr1h4	0.753445	Nnat+/-p-Heavy	Early
	Marcksl1	1.02143	Nnat+/-p-Heavy	Early
	Myof	0.496776	Nnat+/-p-Heavy	Early
	Syt12	0.987732	Nnat+/-p-Heavy	Early
	Junb	-0.233438	Nnat+/-p-Heavy	Early
	Fgfr3	-0.720169	Nnat+/-p-Heavy	Early
	Rhob	-0.0861077	Nnat+/-p-Heavy	Early
	Set	-0.537833	Nnat+/-p-Heavy	Early
	Pdlim1	0.752476	Nnat+/-p-Heavy	Early
	Klf2	0.57665	Nnat+/-p-Heavy	Early
	Tns1	0.164562	Nnat+/-p-Heavy	Early
	Ces1d	-0.744835	Nnat+/-p-Heavy	Early
	Adamts17	-0.232992	Nnat+/-p-Heavy	Early
	H2bc8	-0.0116883	Nnat+/-p-Heavy	Early
	Cxcl2	0.626149	Nnat+/-p-Heavy	Early
	Trp53	0.363881	Nnat+/-p-Heavy	Early
	Irak2	-0.315101	Nnat+/-p-Heavy	Early
	Sphk1	0.629105	Nnat+/-p-Heavy	Early
	Cks2	0.961035	Nnat+/-p-Heavy	Early
	Slc39a4	0.13796	Nnat+/-p-Heavy	Early
	Tnfrsf11b	0.287529	Nnat+/-p-Heavy	Early
	Selenop	0.136707	Nnat+/-p-Heavy	Early
	Serpinb5	0.198031	Nnat+/-p-Heavy	Early
	Myl9	0.214701	Nnat+/-p-Heavy	Early
	Nup62cl	0.549335	Nnat+/-p-Heavy	Early
	Sox4	-0.00157112	Nnat+/-p-Heavy	Early
	Cdh1	-0.75046	Nnat+/-p-Light	Early
	Tubb6	-0.93159	Nnat+/-p-Light	Early
	Jup	-0.330317	Nnat+/-p-Light	Early
	Ppard	-1.02578	Nnat+/-p-Light	Early
	Ier3	-1.259	Nnat+/-p-Light	Early
	Homer3	0.33213	Nnat+/-p-Light	Early
	Prdx2	-0.0903527	Nnat+/-p-Light	Early
	Fgfr4	0.618833	Nnat+/-p-Light	Early
	Tuft1	0.257926	Nnat+/-p-Light	Early
	Crip2	-0.226557	Nnat+/-p-Light	Early
	Ddah2	-1.33572	Nnat+/-p-Light	Early
	Cav1	-0.426007	Nnat+/-p-Light	Early
	Bcl2l1	-1.26108	Nnat+/-p-Light	Early
	Fgfrl1	0.102957	Nnat+/-p-Light	Early
	Nfib	-0.839852	Nnat+/-p-Light	Early
	Pttg1ip	0.302245	Nnat+/-p-Light	Early
	Met	0.171973	Nnat+/-p-Light	Early
	Gadd45b	0.246081	Nnat+/-p-Light	Early
	Dstn	-0.615255	Nnat+/-p-Light	Early
	Pls3	-0.997424	Nnat+/-p-Light	Early
	Dyrk3	-0.790429	Nnat+/-p-Light	Early
	H3f3b	-1.16456	Nnat+/-p-Light	Early
	Bik	-0.0419703	Nnat+/-p-Light	Early
	Sdc4	-1.17253	Nnat+/-p-Light	Early
	Il13ra1	-0.438701	Nnat+/-p-Light	Early
	Ahr	-0.0945558	Nnat+/-p-Light	Early
	Trip10	-0.259836	Nnat+/-p-Light	Early
	Wasf1	-0.86874	Nnat+/-p-Light	Early
	Tnfaip3	-0.928878	Nnat+/-p-Light	Early
	Arid5b	-0.829435	Nnat+/-p-Light	Early
	Ntn4	0.0814289	Nnat+/-p-Light	Early
	Eif4ebp2	1.02807	Nnat+/-p-Light	Early
	Egfr	-0.829295	Nnat+/-p-Light	Early
	Hmg20b	0.679081	Nnat+/-p-Light	Early
	Cdc34	-0.552507	Nnat+/-p-Light	Early
	Btg2	-1.03331	Nnat+/-p-Light	Early
	Id2	-1.1232	Nnat+/-p-Light	Early
	Jpt1	-0.415928	Nnat+/-p-Light	Early
	Llgl2	-0.509794	Nnat+/-p-Light	Early
	Abcc3	-0.341635	Nnat+/-p-Light	Early
	Sptlc2	-1.0173	Nnat+/-p-Light	Early
	Acot2	0.403056	Nnat+/-p-Light	Early
	Fos	-1.12339	Nnat+/-p-Light	Early
	Nedd9	-0.737465	Nnat+/-p-Light	Early
	Pdlim7	-0.714476	Nnat+/-p-Light	Early
	Srd5a1	-0.458267	Nnat+/-p-Light	Early
	Ocln	-0.589707	Nnat+/-p-Light	Early
	Plk2	-1.0841	Nnat+/-p-Light	Early
	Vcl	-0.480218	Nnat+/-p-Light	Early
	Anxa8	-0.512006	Nnat+/-p-Light	Early
	Osmr	-1.05414	Nnat+/-p-Light	Early
	Twf1	-0.514583	Nnat+/-p-Light	Early
	Pmm1	-1.0729	Nnat+/-p-Light	Early
	Bcl6	-0.652058	Nnat+/-p-Light	Early
	Hes1	-0.947987	Nnat+/-p-Light	Early
	Plec	-0.885889	Nnat+/-p-Light	Early
	Tmem45a	0.569592	Nnat+/-p-Light	Early
	Lima1	-0.52182	Nnat+/-p-Light	Early
	Nr4a1	-0.880186	Nnat+/-p-Light	Early
	Krt18	-0.429391	Nnat+/-p-Light	Early
	Cdkn1a	-1.14665	Nnat+/-p-Light	Early
	Trip6	-0.797708	Nnat+/-p-Light	Early
	Tnfrsf12a	-0.498674	Nnat+/-p-Light	Early
	Epas1	-0.554069	Nnat+/-p-Light	Early
	C3	-0.0809105	Nnat+/-p-Light	Early
	Dusp1	-1.07213	Nnat+/-p-Light	Early
	Bin1	-0.0773095	Nnat+/-p-Light	Early
	Ltb	0.623276	Nnat+/-p-Light	Early
	Impa2	0.753269	Nnat+/-p-Light	Early
	Fads2	0.216966	Nnat+/-p-Light	Early
	Fosl1	-0.758116	Nnat+/-p-Light	Early
	Mark2	0.21158	Nnat+/-p-Light	Early
	Ablim1	0.105734	Nnat+/-p-Light	Early
	Sfxn3	-0.211117	Nnat+/-p-Light	Early
	Nfkb2	-0.348481	Nnat+/-p-Light	Early
	Sat1	-0.511873	Nnat+/-p-Light	Early
	Tk1	-0.687992	Nnat+/-p-Light	Early
	Acadl	-0.174695	Nnat+/-p-Light	Early
	Casp8	-0.709384	Nnat+/-p-Light	Early
	Fn1	-0.895667	Nnat+/-p-Light	Early
	Cd55	-0.684644	Nnat+/-p-Light	Early
	Cdk18	0.187329	Nnat+/-p-Light	Early
	Lamc2	-0.507005	Nnat+/-p-Light	Early
	Mgst3	0.548609	Nnat+/-p-Light	Early
	Pfkfb3	-0.513342	Nnat+/-p-Light	Early
	Gsn	-0.82428	Nnat+/-p-Light	Early
	Itga6	-0.903501	Nnat+/-p-Light	Early
	Jag1	-0.985542	Nnat+/-p-Light	Early
	Bmp2	-0.101005	Nnat+/-p-Light	Early
	Bcl2l11	-0.0712154	Nnat+/-p-Light	Early
	Car2	0.272894	Nnat+/-p-Light	Early
	Rps20	-0.297067	Nnat+/-p-Light	Early
	Tmeff1	-0.750461	Nnat+/-p-Light	Early
	Txn1	-0.0373923	Nnat+/-p-Light	Early
	Slc2a1	-0.958732	Nnat+/-p-Light	Early
	Prdx1	-0.029623	Nnat+/-p-Light	Early
	Casp9	-0.02287	Nnat+/-p-Light	Early
	Spp1	-0.769118	Nnat+/-p-Light	Early
	Antxr2	-0.285277	Nnat+/-p-Light	Early
	Cxcl5	-0.430609	Nnat+/-p-Light	Early
	Ereg	-0.560471	Nnat+/-p-Light	Early
	Areg	-0.865063	Nnat+/-p-Light	Early
	Aldh2	-0.422174	Nnat+/-p-Light	Early
	Pxn	-1.05929	Nnat+/-p-Light	Early
	Aass	-0.638178	Nnat+/-p-Light	Early
	Cd9	-0.878973	Nnat+/-p-Light	Early
	Cttn	-0.711104	Nnat+/-p-Light	Early
	Flna	-0.82679	Nnat+/-p-Light	Early
	Fgfr1	-0.547671	Nnat+/-p-Light	Early
	Hpgd	0.248723	Nnat+/-p-Light	Early
	Sorbs2	-0.324542	Nnat+/-p-Light	Early
	Casp3	-0.547461	Nnat+/-p-Light	Early
	Anxa10	-0.454401	Nnat+/-p-Light	Early
	Rrad	-0.448291	Nnat+/-p-Light	Early
	Smpd3	-0.0301765	Nnat+/-p-Light	Early
	Aplp2	0.758737	Nnat+/-p-Light	Early
	Birc3	0.489801	Nnat+/-p-Light	Early
	Cryab	-0.582493	Nnat+/-p-Light	Early
	Tpm1	-0.901054	Nnat+/-p-Light	Early
	Abtb2	-0.880518	Nnat+/-p-Light	Early
	Cdv3	-0.540983	Nnat+/-p-Light	Early
	Slc16a1	-0.726021	Nnat+/-p-Light	Early
	Qsox1	-1.10319	Nnat+/-p-Light	Early
	Cdk10	-0.0803876	Nnat+/-p-Light	Early
	Scara3	-0.522806	Nnat+/-p-Light	Early
	Dbn1	-0.514972	Nnat+/-p-Light	Early
	Dapk3	-0.875799	Nnat+/-p-Light	Early
	Nfkbiz	-0.945757	Nnat+/-p-Light	Early
	Capn5	-0.0496044	Nnat+/-p-Light	Early
	Krt17	-0.481143	Nnat+/-p-Light	Early
	Dock4	-0.210283	Nnat+/-p-Light	Early
	Myrf	-0.503237	Nnat+/-p-Light	Early
	H1f2	-1.31005	Nnat+/-p-Light	Early
	Btg1	-0.307807	Nnat+/-p-Light	Early
	Tmem255a	-0.603669	Nnat+/-p-Light	Early
	Sbf1	0.419933	Nnat+/-p-Light	Early
	Micall2	-0.552409	Nnat+/-p-Light	Early
	Hk1	-1.00209	Nnat+/-p-Light	Early
	Mycn	0.467482	Nnat+/-p-Light	Early
	Klf10	-0.0243678	Nnat+/-p-Light	Early
	Dlgap5	0.799985	Nnat+/-p-Light	Early
	Ctnna1	-0.491188	Nnat+/-p-Light	Early
	Tgm2	-0.644283	Nnat+/-p-Light	Early
	Rras	-0.738186	Nnat+/-p-Light	Early
	Txnip	-0.988145	Nnat+/-p-Light	Early
	Egr1	-1.20395	Nnat+/-p-Light	Early
	Uqcrfs1	0.0274769	Nnat+/-p-Light	Early
	Akap12	-0.390172	Nnat+/-p-Light	Early
	Mcl1	-1.14099	Nnat+/-p-Light	Early
	Efhc1	0.217672	Nnat+/-p-Light	Early
	Agrn	-0.247617	Nnat+/-p-Light	Early
	Pkp2	0.762441	Nnat+/-p-Light	Early
	Zc3h12a	-0.158769	Nnat+/-p-Light	Early
	Id1	-1.0215	Nnat+/-p-Light	Early
	Synpo	-0.568925	Nnat+/-p-Light	Early
	Ackr3	0.718942	Nnat+/-p-Light	Early
	Rin3	0.432415	Nnat+/-p-Light	Early
	Tubb2b	-0.216331	Nnat+/-p-Light	Early
	Cavin2	-0.239372	Nnat+/-p-Light	Early
	Plaur	-0.780407	Nnat+/-p-Light	Early
	Hmga1	-0.0411261	Nnat+/-p-Light	Early
	Cd24a	-0.597341	Nnat+/-p-Light	Early
	Nr1h4	-0.821389	Nnat+/-p-Light	Early
	Marcksl1	-0.300181	Nnat+/-p-Light	Early
	Myof	-0.584551	Nnat+/-p-Light	Early
	Syt12	-0.317621	Nnat+/-p-Light	Early
	Junb	-1.16679	Nnat+/-p-Light	Early
	Fgfr3	0.809158	Nnat+/-p-Light	Early
	Rhob	-0.97353	Nnat+/-p-Light	Early
	Set	-0.198232	Nnat+/-p-Light	Early
	Pdlim1	-0.830678	Nnat+/-p-Light	Early
	Klf2	-0.899267	Nnat+/-p-Light	Early
	Tns1	-0.432521	Nnat+/-p-Light	Early
	Ces1d	0.217091	Nnat+/-p-Light	Early
	Adamts17	-0.00656901	Nnat+/-p-Light	Early
	H2bc8	-0.946888	Nnat+/-p-Light	Early
	Cxcl2	-0.150553	Nnat+/-p-Light	Early
	Trp53	0.598702	Nnat+/-p-Light	Early
	Irak2	0.54944	Nnat+/-p-Light	Early
	Sphk1	-0.660284	Nnat+/-p-Light	Early
	Cks2	-0.531412	Nnat+/-p-Light	Early
	Slc39a4	0.411298	Nnat+/-p-Light	Early
	Tnfrsf11b	-1.14112	Nnat+/-p-Light	Early
	Selenop	-0.868488	Nnat+/-p-Light	Early
	Serpinb5	-0.243543	Nnat+/-p-Light	Early
	Myl9	-0.635683	Nnat+/-p-Light	Early
	Nup62cl	-0.106397	Nnat+/-p-Light	Early
	Sox4	-1.06778	Nnat+/-p-Light	Early
	Cdh1	1.0389	Nnat+/-p-Heavy	Late
	Tubb6	0.766023	Nnat+/-p-Heavy	Late
	Jup	1.02888	Nnat+/-p-Heavy	Late
	Ppard	1.22488	Nnat+/-p-Heavy	Late
	Ier3	0.982687	Nnat+/-p-Heavy	Late
	Homer3	1.05704	Nnat+/-p-Heavy	Late
	Prdx2	0.906858	Nnat+/-p-Heavy	Late
	Fgfr4	1.0174	Nnat+/-p-Heavy	Late
	Tuft1	1.04712	Nnat+/-p-Heavy	Late
	Crip2	1.02171	Nnat+/-p-Heavy	Late
	Ddah2	0.892624	Nnat+/-p-Heavy	Late
	Cav1	0.669551	Nnat+/-p-Heavy	Late
	Bcl2l1	0.919792	Nnat+/-p-Heavy	Late
	Fgfrl1	1.03189	Nnat+/-p-Heavy	Late
	Nfib	1.10442	Nnat+/-p-Heavy	Late
	Pttg1ip	0.95422	Nnat+/-p-Heavy	Late
	Met	0.00619141	Nnat+/-p-Heavy	Late
	Gadd45b	0.81873	Nnat+/-p-Heavy	Late
	Dstn	0.879347	Nnat+/-p-Heavy	Late
	Pls3	0.852306	Nnat+/-p-Heavy	Late
	Dyrk3	1.02912	Nnat+/-p-Heavy	Late
	H3f3b	1.24711	Nnat+/-p-Heavy	Late
	Bik	1.05567	Nnat+/-p-Heavy	Late
	Sdc4	1.12436	Nnat+/-p-Heavy	Late
	Il13ra1	0.503441	Nnat+/-p-Heavy	Late
	Ahr	1.05665	Nnat+/-p-Heavy	Late
	Trip10	1.07271	Nnat+/-p-Heavy	Late
	Wasf1	1.0753	Nnat+/-p-Heavy	Late
	Tnfaip3	1.08639	Nnat+/-p-Heavy	Late
	Arid5b	1.03859	Nnat+/-p-Heavy	Late
	Ntn4	0.98175	Nnat+/-p-Heavy	Late
	Eif4ebp2	0.825644	Nnat+/-p-Heavy	Late
	Egfr	1.10385	Nnat+/-p-Heavy	Late
	Hmg20b	1.06196	Nnat+/-p-Heavy	Late
	Cdc34	0.298936	Nnat+/-p-Heavy	Late
	Btg2	1.09684	Nnat+/-p-Heavy	Late
	Id2	1.16185	Nnat+/-p-Heavy	Late
	Jpt1	1.05179	Nnat+/-p-Heavy	Late
	Llgl2	0.992137	Nnat+/-p-Heavy	Late
	Abcc3	1.04901	Nnat+/-p-Heavy	Late
	Sptlc2	1.01424	Nnat+/-p-Heavy	Late
	Acot2	0.879505	Nnat+/-p-Heavy	Late
	Fos	1.2145	Nnat+/-p-Heavy	Late
	Nedd9	0.754797	Nnat+/-p-Heavy	Late
	Pdlim7	1.09679	Nnat+/-p-Heavy	Late
	Srd5a1	0.864669	Nnat+/-p-Heavy	Late
	Ocln	1.00123	Nnat+/-p-Heavy	Late
	Plk2	0.932776	Nnat+/-p-Heavy	Late
	Vcl	1.00169	Nnat+/-p-Heavy	Late
	Anxa8	1.29123	Nnat+/-p-Heavy	Late
	Osmr	0.890373	Nnat+/-p-Heavy	Late
	Twf1	1.10355	Nnat+/-p-Heavy	Late
	Pmm1	0.627131	Nnat+/-p-Heavy	Late
	Bcl6	0.808719	Nnat+/-p-Heavy	Late
	Hes1	1.07873	Nnat+/-p-Heavy	Late
	Plec	1.04738	Nnat+/-p-Heavy	Late
	Tmem45a	1.20559	Nnat+/-p-Heavy	Late
	Lima1	1.02233	Nnat+/-p-Heavy	Late
	Nr4a1	0.849931	Nnat+/-p-Heavy	Late
	Krt18	0.7659	Nnat+/-p-Heavy	Late
	Cdkn1a	0.422449	Nnat+/-p-Heavy	Late
	Trip6	1.02213	Nnat+/-p-Heavy	Late
	Tnfrsf12a	0.928701	Nnat+/-p-Heavy	Late
	Epas1	0.241516	Nnat+/-p-Heavy	Late
	C3	1.21053	Nnat+/-p-Heavy	Late
	Dusp1	1.2279	Nnat+/-p-Heavy	Late
	Bin1	0.578417	Nnat+/-p-Heavy	Late
	Ltb	1.03281	Nnat+/-p-Heavy	Late
	Impa2	0.960084	Nnat+/-p-Heavy	Late
	Fads2	0.952655	Nnat+/-p-Heavy	Late
	Fosl1	0.706048	Nnat+/-p-Heavy	Late
	Mark2	1.00777	Nnat+/-p-Heavy	Late
	Ablim1	1.0384	Nnat+/-p-Heavy	Late
	Sfxn3	1.06541	Nnat+/-p-Heavy	Late
	Nfkb2	1.02668	Nnat+/-p-Heavy	Late
	Sat1	0.557001	Nnat+/-p-Heavy	Late
	Tk1	1.13972	Nnat+/-p-Heavy	Late
	Acadl	1.08932	Nnat+/-p-Heavy	Late
	Casp8	0.962513	Nnat+/-p-Heavy	Late
	Fn1	0.986797	Nnat+/-p-Heavy	Late
	Cd55	0.835866	Nnat+/-p-Heavy	Late
	Cdk18	1.07166	Nnat+/-p-Heavy	Late
	Lamc2	0.926075	Nnat+/-p-Heavy	Late
	Mgst3	0.55047	Nnat+/-p-Heavy	Late
	Pfkfb3	1.19119	Nnat+/-p-Heavy	Late
	Gsn	0.856187	Nnat+/-p-Heavy	Late
	Itga6	1.12861	Nnat+/-p-Heavy	Late
	Jag1	0.84052	Nnat+/-p-Heavy	Late
	Bmp2	1.14326	Nnat+/-p-Heavy	Late
	Bcl2l11	1.19987	Nnat+/-p-Heavy	Late
	Car2	1.28011	Nnat+/-p-Heavy	Late
	Rps20	0.814717	Nnat+/-p-Heavy	Late
	Tmeff1	1.04431	Nnat+/-p-Heavy	Late
	Txn1	0.763482	Nnat+/-p-Heavy	Late
	Slc2a1	0.914801	Nnat+/-p-Heavy	Late
	Prdx1	0.954776	Nnat+/-p-Heavy	Late
	Casp9	0.464294	Nnat+/-p-Heavy	Late
	Spp1	0.219872	Nnat+/-p-Heavy	Late
	Antxr2	0.949466	Nnat+/-p-Heavy	Late
	Cxcl5	1.05506	Nnat+/-p-Heavy	Late
	Ereg	0.981329	Nnat+/-p-Heavy	Late
	Areg	0.757475	Nnat+/-p-Heavy	Late
	Aldh2	1.03159	Nnat+/-p-Heavy	Late
	Pxn	1.14067	Nnat+/-p-Heavy	Late
	Aass	1.04465	Nnat+/-p-Heavy	Late
	Cd9	1.05031	Nnat+/-p-Heavy	Late
	Cttn	1.10292	Nnat+/-p-Heavy	Late
	Flna	0.908069	Nnat+/-p-Heavy	Late
	Fgfr1	0.802558	Nnat+/-p-Heavy	Late
	Hpgd	0.972188	Nnat+/-p-Heavy	Late
	Sorbs2	1.01177	Nnat+/-p-Heavy	Late
	Casp3	1.04026	Nnat+/-p-Heavy	Late
	Anxa10	0.781323	Nnat+/-p-Heavy	Late
	Rrad	0.765049	Nnat+/-p-Heavy	Late
	Smpd3	0.832349	Nnat+/-p-Heavy	Late
	Aplp2	0.965764	Nnat+/-p-Heavy	Late
	Birc3	0.962601	Nnat+/-p-Heavy	Late
	Cryab	1.09644	Nnat+/-p-Heavy	Late
	Tpm1	0.802272	Nnat+/-p-Heavy	Late
	Abtb2	0.829301	Nnat+/-p-Heavy	Late
	Cdv3	0.918465	Nnat+/-p-Heavy	Late
	Slc16a1	0.597083	Nnat+/-p-Heavy	Late
	Qsox1	1.11799	Nnat+/-p-Heavy	Late
	Cdk10	1.14131	Nnat+/-p-Heavy	Late
	Scara3	1.15691	Nnat+/-p-Heavy	Late
	Dbn1	0.895816	Nnat+/-p-Heavy	Late
	Dapk3	1.02312	Nnat+/-p-Heavy	Late
	Nfkbiz	1.13311	Nnat+/-p-Heavy	Late
	Capn5	1.13896	Nnat+/-p-Heavy	Late
	Krt17	1.2069	Nnat+/-p-Heavy	Late
	Dock4	1.11705	Nnat+/-p-Heavy	Late
	Myrf	1.07334	Nnat+/-p-Heavy	Late
	H1f2	1.21903	Nnat+/-p-Heavy	Late
	Btg1	1.25909	Nnat+/-p-Heavy	Late
	Tmem255a	0.987994	Nnat+/-p-Heavy	Late
	Sbf1	0.97695	Nnat+/-p-Heavy	Late
	Micall2	1.04211	Nnat+/-p-Heavy	Late
	Hk1	0.708026	Nnat+/-p-Heavy	Late
	Mycn	0.82892	Nnat+/-p-Heavy	Late
	Klf10	1.25981	Nnat+/-p-Heavy	Late
	Dlgap5	0.870628	Nnat+/-p-Heavy	Late
	Ctnna1	0.9637	Nnat+/-p-Heavy	Late
	Tgm2	1.02469	Nnat+/-p-Heavy	Late
	Rras	1.01445	Nnat+/-p-Heavy	Late
	Txnip	1.22773	Nnat+/-p-Heavy	Late
	Egr1	1.26799	Nnat+/-p-Heavy	Late
	Uqcrfs1	1.05813	Nnat+/-p-Heavy	Late
	Akap12	0.976455	Nnat+/-p-Heavy	Late
	Mcl1	1.04467	Nnat+/-p-Heavy	Late
	Efhc1	0.76875	Nnat+/-p-Heavy	Late
	Agrn	1.13167	Nnat+/-p-Heavy	Late
	Pkp2	0.944837	Nnat+/-p-Heavy	Late
	Zc3h12a	1.17268	Nnat+/-p-Heavy	Late
	Id1	0.867318	Nnat+/-p-Heavy	Late
	Synpo	1.06944	Nnat+/-p-Heavy	Late
	Ackr3	1.12543	Nnat+/-p-Heavy	Late
	Rin3	0.721874	Nnat+/-p-Heavy	Late
	Tubb2b	1.29911	Nnat+/-p-Heavy	Late
	Cavin2	1.04957	Nnat+/-p-Heavy	Late
	Plaur	1.10756	Nnat+/-p-Heavy	Late
	Hmga1	0.766155	Nnat+/-p-Heavy	Late
	Cd24a	1.02418	Nnat+/-p-Heavy	Late
	Nr1h4	1.04585	Nnat+/-p-Heavy	Late
	Marcksl1	1.09189	Nnat+/-p-Heavy	Late
	Myof	1.00591	Nnat+/-p-Heavy	Late
	Syt12	1.12157	Nnat+/-p-Heavy	Late
	Junb	1.16205	Nnat+/-p-Heavy	Late
	Fgfr3	0.933293	Nnat+/-p-Heavy	Late
	Rhob	1.18318	Nnat+/-p-Heavy	Late
	Set	0.846568	Nnat+/-p-Heavy	Late
	Pdlim1	0.926231	Nnat+/-p-Heavy	Late
	Klf2	0.981675	Nnat+/-p-Heavy	Late
	Tns1	1.08359	Nnat+/-p-Heavy	Late
	Ces1d	0.787897	Nnat+/-p-Heavy	Late
	Adamts17	1.10904	Nnat+/-p-Heavy	Late
	H2bc8	0.817511	Nnat+/-p-Heavy	Late
	Cxcl2	0.875616	Nnat+/-p-Heavy	Late
	Trp53	1.16577	Nnat+/-p-Heavy	Late
	Irak2	1.11563	Nnat+/-p-Heavy	Late
	Sphk1	1.07372	Nnat+/-p-Heavy	Late
	Cks2	1.06544	Nnat+/-p-Heavy	Late
	Slc39a4	1.20021	Nnat+/-p-Heavy	Late
	Tnfrsf11b	1.09492	Nnat+/-p-Heavy	Late
	Selenop	0.902454	Nnat+/-p-Heavy	Late
	Serpinb5	1.22487	Nnat+/-p-Heavy	Late
	Myl9	0.923677	Nnat+/-p-Heavy	Late
	Nup62cl	0.822328	Nnat+/-p-Heavy	Late
	Sox4	1.21579	Nnat+/-p-Heavy	Late
	Cdh1	-0.287852	Nnat+/-p-Light	Late
	Tubb6	-0.437596	Nnat+/-p-Light	Late
	Jup	-0.630833	Nnat+/-p-Light	Late
	Ppard	-0.403942	Nnat+/-p-Light	Late
	Ier3	-0.535787	Nnat+/-p-Light	Late
	Homer3	-0.556116	Nnat+/-p-Light	Late
	Prdx2	-0.673554	Nnat+/-p-Light	Late
	Fgfr4	-0.440907	Nnat+/-p-Light	Late
	Tuft1	-0.0841455	Nnat+/-p-Light	Late
	Crip2	-0.5563	Nnat+/-p-Light	Late
	Ddah2	-0.793267	Nnat+/-p-Light	Late
	Cav1	-0.865291	Nnat+/-p-Light	Late
	Bcl2l1	-0.654289	Nnat+/-p-Light	Late
	Fgfrl1	-0.209385	Nnat+/-p-Light	Late
	Nfib	-0.534198	Nnat+/-p-Light	Late
	Pttg1ip	-0.834201	Nnat+/-p-Light	Late
	Met	-0.906754	Nnat+/-p-Light	Late
	Gadd45b	-0.298618	Nnat+/-p-Light	Late
	Dstn	-0.410556	Nnat+/-p-Light	Late
	Pls3	-0.560704	Nnat+/-p-Light	Late
	Dyrk3	-0.216802	Nnat+/-p-Light	Late
	H3f3b	-0.648461	Nnat+/-p-Light	Late
	Bik	-0.502076	Nnat+/-p-Light	Late
	Sdc4	-0.699341	Nnat+/-p-Light	Late
	Il13ra1	-0.863051	Nnat+/-p-Light	Late
	Ahr	-0.499546	Nnat+/-p-Light	Late
	Trip10	-0.621328	Nnat+/-p-Light	Late
	Wasf1	-0.874856	Nnat+/-p-Light	Late
	Tnfaip3	-0.342245	Nnat+/-p-Light	Late
	Arid5b	-0.320063	Nnat+/-p-Light	Late
	Ntn4	-0.158088	Nnat+/-p-Light	Late
	Eif4ebp2	-0.550941	Nnat+/-p-Light	Late
	Egfr	-0.207687	Nnat+/-p-Light	Late
	Hmg20b	-0.638204	Nnat+/-p-Light	Late
	Cdc34	-0.8646	Nnat+/-p-Light	Late
	Btg2	-0.345713	Nnat+/-p-Light	Late
	Id2	-0.578783	Nnat+/-p-Light	Late
	Jpt1	-0.525079	Nnat+/-p-Light	Late
	Llgl2	-0.21461	Nnat+/-p-Light	Late
	Abcc3	-0.134337	Nnat+/-p-Light	Late
	Sptlc2	-0.532873	Nnat+/-p-Light	Late
	Acot2	-0.425968	Nnat+/-p-Light	Late
	Fos	-0.421803	Nnat+/-p-Light	Late
	Nedd9	-0.703239	Nnat+/-p-Light	Late
	Pdlim7	-0.41438	Nnat+/-p-Light	Late
	Srd5a1	-0.398153	Nnat+/-p-Light	Late
	Ocln	-0.468183	Nnat+/-p-Light	Late
	Plk2	-0.382681	Nnat+/-p-Light	Late
	Vcl	-0.647069	Nnat+/-p-Light	Late
	Anxa8	-0.508498	Nnat+/-p-Light	Late
	Osmr	-0.613213	Nnat+/-p-Light	Late
	Twf1	-0.468214	Nnat+/-p-Light	Late
	Pmm1	-0.883618	Nnat+/-p-Light	Late
	Bcl6	-0.305443	Nnat+/-p-Light	Late
	Hes1	-0.513992	Nnat+/-p-Light	Late
	Plec	-0.326941	Nnat+/-p-Light	Late
	Tmem45a	-0.318302	Nnat+/-p-Light	Late
	Lima1	-0.272276	Nnat+/-p-Light	Late
	Nr4a1	-0.249336	Nnat+/-p-Light	Late
	Krt18	-0.713523	Nnat+/-p-Light	Late
	Cdkn1a	-0.803314	Nnat+/-p-Light	Late
	Trip6	-0.447923	Nnat+/-p-Light	Late
	Tnfrsf12a	-0.778679	Nnat+/-p-Light	Late
	Epas1	-1.08593	Nnat+/-p-Light	Late
	C3	-0.643143	Nnat+/-p-Light	Late
	Dusp1	-0.561913	Nnat+/-p-Light	Late
	Bin1	-0.850508	Nnat+/-p-Light	Late
	Ltb	-0.333442	Nnat+/-p-Light	Late
	Impa2	-0.468125	Nnat+/-p-Light	Late
	Fads2	-0.487304	Nnat+/-p-Light	Late
	Fosl1	-0.73704	Nnat+/-p-Light	Late
	Mark2	-0.202123	Nnat+/-p-Light	Late
	Ablim1	-0.284484	Nnat+/-p-Light	Late
	Sfxn3	-0.525075	Nnat+/-p-Light	Late
	Nfkb2	-0.251352	Nnat+/-p-Light	Late
	Sat1	-0.851023	Nnat+/-p-Light	Late
	Tk1	-0.367401	Nnat+/-p-Light	Late
	Acadl	-0.352438	Nnat+/-p-Light	Late
	Casp8	-0.603118	Nnat+/-p-Light	Late
	Fn1	-0.090362	Nnat+/-p-Light	Late
	Cd55	-0.362378	Nnat+/-p-Light	Late
	Cdk18	-0.177483	Nnat+/-p-Light	Late
	Lamc2	-0.726025	Nnat+/-p-Light	Late
	Mgst3	-0.836694	Nnat+/-p-Light	Late
	Pfkfb3	-0.465598	Nnat+/-p-Light	Late
	Gsn	-0.653604	Nnat+/-p-Light	Late
	Itga6	-0.421016	Nnat+/-p-Light	Late
	Jag1	-0.217854	Nnat+/-p-Light	Late
	Bmp2	-0.596611	Nnat+/-p-Light	Late
	Bcl2l11	-0.459474	Nnat+/-p-Light	Late
	Car2	-0.559566	Nnat+/-p-Light	Late
	Rps20	-0.393713	Nnat+/-p-Light	Late
	Tmeff1	-0.14508	Nnat+/-p-Light	Late
	Txn1	-0.745798	Nnat+/-p-Light	Late
	Slc2a1	-0.680486	Nnat+/-p-Light	Late
	Prdx1	-0.308799	Nnat+/-p-Light	Late
	Casp9	-0.887424	Nnat+/-p-Light	Late
	Spp1	-0.936118	Nnat+/-p-Light	Late
	Antxr2	-0.2241	Nnat+/-p-Light	Late
	Cxcl5	-0.723944	Nnat+/-p-Light	Late
	Ereg	-0.718965	Nnat+/-p-Light	Late
	Areg	-0.486718	Nnat+/-p-Light	Late
	Aldh2	-0.00273339	Nnat+/-p-Light	Late
	Pxn	-0.813109	Nnat+/-p-Light	Late
	Aass	0.0842302	Nnat+/-p-Light	Late
	Cd9	-0.598622	Nnat+/-p-Light	Late
	Cttn	-0.610689	Nnat+/-p-Light	Late
	Flna	-0.297031	Nnat+/-p-Light	Late
	Fgfr1	-0.332405	Nnat+/-p-Light	Late
	Hpgd	-0.212206	Nnat+/-p-Light	Late
	Sorbs2	-0.0451874	Nnat+/-p-Light	Late
	Casp3	-0.388831	Nnat+/-p-Light	Late
	Anxa10	-0.566916	Nnat+/-p-Light	Late
	Rrad	-0.804556	Nnat+/-p-Light	Late
	Smpd3	-0.799329	Nnat+/-p-Light	Late
	Aplp2	-0.123049	Nnat+/-p-Light	Late
	Birc3	-0.391137	Nnat+/-p-Light	Late
	Cryab	-0.698651	Nnat+/-p-Light	Late
	Tpm1	-0.521664	Nnat+/-p-Light	Late
	Abtb2	-0.611877	Nnat+/-p-Light	Late
	Cdv3	-0.670141	Nnat+/-p-Light	Late
	Slc16a1	-0.456253	Nnat+/-p-Light	Late
	Qsox1	-0.790882	Nnat+/-p-Light	Late
	Cdk10	-0.952136	Nnat+/-p-Light	Late
	Scara3	-0.540269	Nnat+/-p-Light	Late
	Dbn1	-0.0121235	Nnat+/-p-Light	Late
	Dapk3	-0.428546	Nnat+/-p-Light	Late
	Nfkbiz	-0.385672	Nnat+/-p-Light	Late
	Capn5	-0.479648	Nnat+/-p-Light	Late
	Krt17	-0.589375	Nnat+/-p-Light	Late
	Dock4	-1.06985	Nnat+/-p-Light	Late
	Myrf	-0.336781	Nnat+/-p-Light	Late
	H1f2	-0.685959	Nnat+/-p-Light	Late
	Btg1	-0.432023	Nnat+/-p-Light	Late
	Tmem255a	0.0530986	Nnat+/-p-Light	Late
	Sbf1	-0.452929	Nnat+/-p-Light	Late
	Micall2	-0.247039	Nnat+/-p-Light	Late
	Hk1	-0.628573	Nnat+/-p-Light	Late
	Mycn	-0.112451	Nnat+/-p-Light	Late
	Klf10	-0.472258	Nnat+/-p-Light	Late
	Dlgap5	-0.618124	Nnat+/-p-Light	Late
	Ctnna1	-0.538187	Nnat+/-p-Light	Late
	Tgm2	-0.731162	Nnat+/-p-Light	Late
	Rras	-0.380822	Nnat+/-p-Light	Late
	Txnip	-0.365014	Nnat+/-p-Light	Late
	Egr1	-0.649882	Nnat+/-p-Light	Late
	Uqcrfs1	-0.031609	Nnat+/-p-Light	Late
	Akap12	-0.755749	Nnat+/-p-Light	Late
	Mcl1	-0.350689	Nnat+/-p-Light	Late
	Efhc1	-0.668527	Nnat+/-p-Light	Late
	Agrn	-0.560273	Nnat+/-p-Light	Late
	Pkp2	-0.549065	Nnat+/-p-Light	Late
	Zc3h12a	-0.866107	Nnat+/-p-Light	Late
	Id1	-0.753807	Nnat+/-p-Light	Late
	Synpo	-0.0901651	Nnat+/-p-Light	Late
	Ackr3	-0.580385	Nnat+/-p-Light	Late
	Rin3	-0.951129	Nnat+/-p-Light	Late
	Tubb2b	-0.778909	Nnat+/-p-Light	Late
	Cavin2	-0.305943	Nnat+/-p-Light	Late
	Plaur	-0.66251	Nnat+/-p-Light	Late
	Hmga1	-0.420387	Nnat+/-p-Light	Late
	Cd24a	-0.307995	Nnat+/-p-Light	Late
	Nr1h4	-0.0384698	Nnat+/-p-Light	Late
	Marcksl1	-0.32212	Nnat+/-p-Light	Late
	Myof	-0.314814	Nnat+/-p-Light	Late
	Syt12	-0.333619	Nnat+/-p-Light	Late
	Junb	-0.47564	Nnat+/-p-Light	Late
	Fgfr3	-0.607611	Nnat+/-p-Light	Late
	Rhob	-0.546891	Nnat+/-p-Light	Late
	Set	-0.6841	Nnat+/-p-Light	Late
	Pdlim1	-0.361637	Nnat+/-p-Light	Late
	Klf2	-0.0954497	Nnat+/-p-Light	Late
	Tns1	-0.801804	Nnat+/-p-Light	Late
	Ces1d	-0.527275	Nnat+/-p-Light	Late
	Adamts17	-0.142459	Nnat+/-p-Light	Late
	H2bc8	-1.08936	Nnat+/-p-Light	Late
	Cxcl2	-0.499727	Nnat+/-p-Light	Late
	Trp53	-0.677252	Nnat+/-p-Light	Late
	Irak2	-0.0673317	Nnat+/-p-Light	Late
	Sphk1	-0.232144	Nnat+/-p-Light	Late
	Cks2	-0.474906	Nnat+/-p-Light	Late
	Slc39a4	-0.539762	Nnat+/-p-Light	Late
	Tnfrsf11b	-0.573023	Nnat+/-p-Light	Late
	Selenop	0.109867	Nnat+/-p-Light	Late
	Serpinb5	-0.424581	Nnat+/-p-Light	Late
	Myl9	-0.229956	Nnat+/-p-Light	Late
	Nup62cl	-0.233915	Nnat+/-p-Light	Late
	Sox4	-0.360081	Nnat+/-p-Light	Late

## Sheet: ED_Figure_4D
ED_Fig.4D	Overall and HDAC-LE-linked PCs' comulative contributions to gene expression variance, used to plot the lineplots
	PC	eigenvalue	variance.percent	cumulative.variance.percent	HDAC-LE PCs
	Dim.1	256.087	23.7839	23.7839	YES
	Dim.2	178.37	16.566	40.3498	YES
	Dim.3	145.793	13.5404	53.8902	YES
	Dim.4	71.7429	6.66305	60.5533	YES
	Dim.5	52.0354	4.83274	65.386	NO
	Dim.6	49.0578	4.55619	69.9422	NO
	Dim.7	40.6501	3.77534	73.7176	NO
	Dim.8	37.3696	3.47067	77.1882	NO
	Dim.9	35.2085	3.26996	80.4582	NO
	Dim.10	32.6369	3.03112	83.4893	NO
	Dim.11	32.0998	2.98123	86.4705	NO
	Dim.12	30.5403	2.83641	89.3069	NO
	Dim.13	28.4979	2.64671	91.9537	NO
	Dim.14	26.7171	2.48133	94.435	NO
	Dim.15	24.9593	2.31808	96.7531	NO
	Dim.16	22.3951	2.07992	98.833	NO
	Dim.17	8.15115	0.75703	99.59	NO
	Dim.18	2.21129	0.205372	99.7954	NO
	Dim.19	1.19557	0.111037	99.9064	NO
	Dim.20	1.00758	0.0935781	100	NO
	Dim.21	1.05652e-27	9.81236e-29	100	NO
