# Supplementary material for: Independent phenotypic plasticity axes define distinct obesity sub-types
Source: Nat Metab. 2022 Sep 12;4(9):1150–65. doi: 10.1038/s42255-022-00629-2 (PMC9499872; doi:10.1038/s42255-022-00629-2)
Supplement: Source Data Extended Data Fig. 5 — Statistical Source Data. [file 42255_2022_629_MOESM15_ESM.xlsx]

## Sheet: ED_Figure_5A
ED_Fig.5A	Matrix of DZ and MZ cotwins morphometric discordances used to generate the boxplot
	Zygosity	Morphometric_trait	Discordance
	DZ	WEIGHT	0.0305367
	MZ	WEIGHT	0.232179
	MZ	WEIGHT	-0.0383061
	DZ	WEIGHT	0.299573
	DZ	WEIGHT	0.010681
	DZ	WEIGHT	0.23466
	DZ	WEIGHT	0.191667
	DZ	WEIGHT	0.212226
	MZ	WEIGHT	0.0343452
	MZ	WEIGHT	0.0381374
	MZ	WEIGHT	0.189527
	MZ	WEIGHT	0.0438519
	DZ	WEIGHT	0.207934
	DZ	WEIGHT	-0.0408916
	DZ	WEIGHT	0.135624
	DZ	WEIGHT	0.373774
	MZ	WEIGHT	0.0575082
	DZ	WEIGHT	0.345302
	MZ	WEIGHT	0.144294
	DZ	WEIGHT	0.303399
	MZ	WEIGHT	0.138732
	DZ	WEIGHT	0.207163
	MZ	WEIGHT	-0.00469117
	DZ	WEIGHT	0.110578
	DZ	WEIGHT	-0.0384663
	DZ	WEIGHT	0.171048
	DZ	WEIGHT	0.110892
	MZ	WEIGHT	0.034124
	MZ	WEIGHT	0.291254
	DZ	WEIGHT	0.242847
	DZ	WEIGHT	0.233043
	DZ	WEIGHT	0.221433
	MZ	WEIGHT	0.136859
	MZ	WEIGHT	0.0879196
	DZ	WEIGHT	0.0491499
	DZ	WEIGHT	-0.0277314
	DZ	WEIGHT	0.0855736
	DZ	WEIGHT	0.0527564
	DZ	WEIGHT	0.0113545
	DZ	WEIGHT	0.0817894
	DZ	WEIGHT	0.27483
	MZ	WEIGHT	0.0198935
	MZ	WEIGHT	0.0620002
	DZ	WEIGHT	0.127524
	DZ	WEIGHT	0.26606
	DZ	WEIGHT	0.132367
	MZ	WEIGHT	0.15666
	MZ	WEIGHT	0.0590889
	MZ	WEIGHT	0.0641326
	MZ	WEIGHT	0.221716
	MZ	WEIGHT	0.0161294
	DZ	WEIGHT	0.169322
	DZ	WEIGHT	0.806886
	MZ	WEIGHT	0.00579712
	MZ	WEIGHT	0
	MZ	WEIGHT	0.101513
	DZ	WEIGHT	0.108951
	DZ	WEIGHT	0.270875
	DZ	WEIGHT	0.175336
	MZ	WEIGHT	0.0653528
	MZ	WEIGHT	0.181911
	MZ	WEIGHT	0.0473381
	MZ	WEIGHT	0.124592
	MZ	WEIGHT	0.0688102
	MZ	WEIGHT	0.0597617
	DZ	WEIGHT	0.548599
	DZ	WEIGHT	0.205263
	DZ	WEIGHT	0.00145243
	DZ	WEIGHT	0.199154
	DZ	WEIGHT	0.054559
	DZ	WEIGHT	0.090834
	MZ	WEIGHT	-0.0245411
	DZ	WEIGHT	0.121408
	MZ	WEIGHT	0.266792
	DZ	WEIGHT	0.0823913
	MZ	WEIGHT	0.165749
	DZ	WEIGHT	0.152192
	DZ	WEIGHT	0.162252
	DZ	WEIGHT	-0.0367882
	DZ	WEIGHT	0.16961
	DZ	WEIGHT	0.0849501
	DZ	WEIGHT	0.142863
	DZ	WEIGHT	0.41534
	DZ	WEIGHT	0.513176
	DZ	WEIGHT	0.309337
	DZ	WEIGHT	0.133929
	DZ	WEIGHT	0.19915
	DZ	WEIGHT	0.170306
	MZ	WEIGHT	0.0259755
	DZ	WEIGHT	0.134554
	DZ	WEIGHT	0.0592766
	DZ	WEIGHT	0.0440438
	MZ	WEIGHT	0.0257525
	MZ	WEIGHT	0.302348
	MZ	WEIGHT	0.0249097
	DZ	WEIGHT	0.0251059
	DZ	WEIGHT	-0.0590335
	DZ	WEIGHT	0.389552
	DZ	WEIGHT	0.338885
	DZ	WEIGHT	0.0902403
	DZ	WEIGHT	0.185187
	DZ	WEIGHT	-0.0211369
	DZ	WEIGHT	0.0286812
	DZ	WEIGHT	0.371682
	MZ	WEIGHT	0.202142
	DZ	WEIGHT	0.0753827
	DZ	WEIGHT	0.150137
	DZ	WEIGHT	0.114914
	DZ	WEIGHT	0.192777
	DZ	WEIGHT	0.156842
	MZ	WEIGHT	0.0979804
	MZ	WEIGHT	0.0165293
	MZ	WEIGHT	0.0156498
	MZ	WEIGHT	0.104671
	DZ	WEIGHT	0.0170679
	DZ	WEIGHT	0.166928
	DZ	WEIGHT	0.0297319
	DZ	WEIGHT	0.351125
	MZ	WEIGHT	-0.00564176
	DZ	WEIGHT	0.230035
	DZ	WEIGHT	-0.113396
	MZ	WEIGHT	0.0906544
	MZ	WEIGHT	0.0323814
	DZ	WEIGHT	0.0768922
	DZ	WEIGHT	0.136576
	DZ	WEIGHT	0.115143
	DZ	WEIGHT	0.100528
	DZ	WEIGHT	0.144934
	MZ	WEIGHT	0.13075
	DZ	WEIGHT	0.219859
	DZ	WEIGHT	0.135525
	MZ	WEIGHT	0.100805
	MZ	WEIGHT	0.199333
	DZ	WEIGHT	0.161355
	DZ	WEIGHT	-0.0201736
	DZ	WEIGHT	0.299986
	DZ	WEIGHT	0.247836
	DZ	WEIGHT	0.359374
	DZ	WEIGHT	0.6835
	DZ	WEIGHT	0.0142182
	MZ	WEIGHT	0.0314987
	DZ	WEIGHT	0.121289
	MZ	WEIGHT	0.0427177
	MZ	WEIGHT	0.123076
	MZ	WEIGHT	0.027399
	DZ	WEIGHT	0.161954
	DZ	WEIGHT	0.0168845
	DZ	WEIGHT	0.211177
	MZ	WEIGHT	0.106018
	DZ	WEIGHT	0.154976
	MZ	WEIGHT	0.234681
	DZ	WEIGHT	0.0705253
	DZ	WEIGHT	0.370082
	MZ	WEIGHT	0.04652
	DZ	WEIGHT	0.0511293
	MZ	WEIGHT	0.0411722
	DZ	WEIGHT	0.0537151
	MZ	WEIGHT	-0.00299401
	MZ	WEIGHT	0.149602
	DZ	WEIGHT	0.0379696
	DZ	WEIGHT	0.128833
	MZ	WEIGHT	-0.0173015
	DZ	WEIGHT	0.157444
	MZ	WEIGHT	0.0252052
	DZ	WEIGHT	0.410175
	DZ	WEIGHT	0.321224
	MZ	WEIGHT	0.038943
	DZ	WEIGHT	0.276431
	MZ	WEIGHT	0.120628
	DZ	WEIGHT	0.0642423
	DZ	WEIGHT	0.0737032
	MZ	WEIGHT	0.37949
	DZ	WEIGHT	0.0802999
	MZ	WEIGHT	0.0995586
	DZ	WEIGHT	0.176339
	DZ	WEIGHT	0.232427
	MZ	WEIGHT	0.0240012
	MZ	WEIGHT	0.39782
	MZ	WEIGHT	0.123794
	DZ	WEIGHT	0.107809
	DZ	WEIGHT	0.180772
	MZ	WEIGHT	0.127652
	DZ	WEIGHT	0.063013
	MZ	WEIGHT	0.124642
	DZ	WEIGHT	0.0176996
	MZ	WEIGHT	0
	MZ	WEIGHT	0.0780381
	MZ	WEIGHT	0.04844
	MZ	WEIGHT	0.100881
	DZ	WEIGHT	0.0401909
	DZ	WEIGHT	0.0917824
	DZ	WEIGHT	0.0697958
	DZ	WEIGHT	0.173309
	MZ	WEIGHT	0.128319
	MZ	WEIGHT	0.0651736
	DZ	WEIGHT	0.107657
	DZ	WEIGHT	-0.0861117
	DZ	WEIGHT	0.588802
	MZ	WEIGHT	0.0870114
	DZ	WEIGHT	0.0476672
	DZ	WEIGHT	0.680899
	MZ	WEIGHT	0.130931
	MZ	WEIGHT	0.0889475
	MZ	WEIGHT	0.141842
	DZ	WEIGHT	0.278605
	MZ	WEIGHT	0.0883531
	MZ	WEIGHT	0.0541338
	MZ	WEIGHT	0.125235
	MZ	WEIGHT	0.106651
	DZ	WEIGHT	0.157409
	DZ	WEIGHT	0.0728225
	MZ	WEIGHT	0.0591237
	DZ	WEIGHT	0.242401
	MZ	WEIGHT	0.0462424
	DZ	WEIGHT	0.372962
	MZ	WEIGHT	-0.027399
	DZ	WEIGHT	-0.0644418
	MZ	WEIGHT	0.0982787
	MZ	WEIGHT	0.0538686
	MZ	WEIGHT	-0.00323102
	DZ	WEIGHT	0.201673
	MZ	WEIGHT	0.0706582
	MZ	WEIGHT	0.0396877
	MZ	WEIGHT	0.0691697
	MZ	WEIGHT	0.17738
	MZ	WEIGHT	0.0526042
	MZ	WEIGHT	0.16508
	MZ	WEIGHT	0.129812
	MZ	WEIGHT	0.0132258
	MZ	WEIGHT	0.0931201
	MZ	WEIGHT	-0.00485831
	MZ	WEIGHT	0.11696
	MZ	WEIGHT	0.0140255
	MZ	WEIGHT	0.126909
	MZ	WEIGHT	0.0712812
	MZ	WEIGHT	0.126827
	MZ	WEIGHT	0.0813169
	DZ	WEIGHT	0.22227
	MZ	WEIGHT	0.0522141
	DZ	WEIGHT	-0.09713
	DZ	WEIGHT	0.341516
	DZ	WEIGHT	0.342564
	DZ	WEIGHT	-0.183088
	MZ	WEIGHT	-0.0222668
	DZ	WEIGHT	0.440215
	DZ	WEIGHT	0.487893
	MZ	WEIGHT	0.1039
	MZ	WEIGHT	-0.0376785
	DZ	WEIGHT	0.114494
	MZ	WEIGHT	0.0487902
	DZ	WEIGHT	0.184062
	DZ	WEIGHT	0.0160003
	MZ	WEIGHT	0.00873368
	MZ	WEIGHT	0.0196827
	MZ	WEIGHT	0.0374375
	MZ	WEIGHT	0.104198
	DZ	WEIGHT	0.0916035
	DZ	WEIGHT	0.140215
	DZ	WEIGHT	0.36242
	DZ	WEIGHT	0.223144
	DZ	WEIGHT	0.285294
	MZ	WEIGHT	0.108634
	DZ	WEIGHT	-0.00847463
	MZ	WEIGHT	0.0521858
	MZ	WEIGHT	0.12267
	MZ	WEIGHT	0.00651468
	DZ	WEIGHT	0.165745
	DZ	WEIGHT	0.275815
	DZ	WEIGHT	0.277741
	DZ	WEIGHT	0.21552
	MZ	WEIGHT	0.0316769
	DZ	WEIGHT	0.110348
	DZ	WEIGHT	0.278248
	MZ	WEIGHT	0.223144
	DZ	WEIGHT	0.079121
	DZ	WEIGHT	0.0104107
	DZ	WEIGHT	0.0526858
	DZ	WEIGHT	0.0459097
	DZ	WEIGHT	0.236124
	DZ	WEIGHT	0.32289
	DZ	WEIGHT	-0.0109462
	DZ	WEIGHT	0.0849932
	MZ	WEIGHT	0.0428402
	DZ	WEIGHT	-0.0391149
	MZ	WEIGHT	0.0194938
	DZ	WEIGHT	0.140089
	DZ	WEIGHT	0.264072
	MZ	WEIGHT	0.154151
	MZ	WEIGHT	0.0456455
	DZ	WEIGHT	0.190398
	MZ	WEIGHT	0.0229895
	MZ	WEIGHT	0.0637258
	MZ	WEIGHT	0.109699
	DZ	WEIGHT	0.0490127
	DZ	WEIGHT	0.0578367
	MZ	WEIGHT	0.0611301
	DZ	WEIGHT	0.220455
	DZ	WEIGHT	0.231067
	DZ	WEIGHT	0.0324177
	DZ	WEIGHT	0.0874528
	MZ	WEIGHT	0.00809721
	MZ	WEIGHT	0.00946379
	DZ	WEIGHT	0.174091
	DZ	WEIGHT	0.48208
	DZ	WEIGHT	0.0870114
	MZ	WEIGHT	0.0606246
	MZ	WEIGHT	0.344633
	DZ	WEIGHT	0.0703165
	MZ	WEIGHT	0.120455
	DZ	WEIGHT	0.227514
	DZ	WEIGHT	0.173847
	DZ	WEIGHT	0.286344
	DZ	WEIGHT	-0.0357672
	DZ	WEIGHT	-0.0738749
	DZ	WEIGHT	-0.0145351
	DZ	WEIGHT	0.349376
	MZ	WEIGHT	0.25763
	MZ	WEIGHT	0.243483
	MZ	WEIGHT	0.0319365
	MZ	WEIGHT	0.129386
	DZ	WEIGHT	0.176609
	DZ	WEIGHT	0.117982
	MZ	WEIGHT	0.0569259
	DZ	WEIGHT	0.195621
	DZ	WEIGHT	0.271221
	DZ	WEIGHT	0.132104
	DZ	WEIGHT	0.159692
	DZ	WEIGHT	0.106768
	DZ	WEIGHT	0.0700829
	MZ	WEIGHT	-0.00832644
	DZ	WEIGHT	0.0690882
	DZ	WEIGHT	0.20528
	DZ	WEIGHT	0.189722
	DZ	WEIGHT	0.26889
	DZ	WEIGHT	0.199489
	MZ	WEIGHT	0.173055
	DZ	WEIGHT	0.438157
	DZ	WEIGHT	0.0795707
	MZ	WEIGHT	-0.0694978
	DZ	WEIGHT	-0.0558437
	DZ	WEIGHT	0.273126
	DZ	WEIGHT	0.0254971
	MZ	WEIGHT	0.0296965
	MZ	WEIGHT	0.0825371
	DZ	WEIGHT	0.121812
	DZ	WEIGHT	0.0864412
	DZ	WEIGHT	0.205617
	MZ	WEIGHT	0.0156253
	DZ	WEIGHT	0.107598
	DZ	WEIGHT	0.257115
	DZ	WEIGHT	0.0933484
	DZ	WEIGHT	0.116024
	DZ	WEIGHT	-0.0684027
	DZ	WEIGHT	-0.00849623
	DZ	WEIGHT	0.267085
	DZ	WEIGHT	0.330123
	MZ	WEIGHT	0.0672522
	DZ	WEIGHT	0.153095
	MZ	WEIGHT	0.0838328
	DZ	WEIGHT	0.0943287
	MZ	WEIGHT	0.0106953
	DZ	WEIGHT	0.190536
	DZ	WEIGHT	0.0263721
	DZ	WEIGHT	0.23175
	DZ	WEIGHT	0.067163
	MZ	WEIGHT	0.132784
	MZ	WEIGHT	0.098774
	DZ	WEIGHT	0.175003
	DZ	WEIGHT	0.287217
	MZ	WEIGHT	-0.0061824
	DZ	WEIGHT	0.029093
	DZ	WEIGHT	0.334006
	DZ	WEIGHT	-0.0471725
	MZ	WEIGHT	0.209769
	MZ	WEIGHT	0.0793686
	DZ	WEIGHT	0.190013
	DZ	WEIGHT	0.154461
	MZ	WEIGHT	0.00466201
	MZ	WEIGHT	0.0547929
	MZ	WEIGHT	0.0188329
	DZ	WEIGHT	0.146669
	DZ	WEIGHT	0.126104
	MZ	WEIGHT	-0.00390625
	DZ	WEIGHT	0.118701
	DZ	WEIGHT	0.255421
	DZ	HEIGHT	-0.0384299
	MZ	HEIGHT	0
	MZ	HEIGHT	-0.0209238
	DZ	HEIGHT	-0.00322061
	DZ	HEIGHT	-0.0216124
	DZ	HEIGHT	0.0201138
	DZ	HEIGHT	-0.0150832
	DZ	HEIGHT	0.0421749
	MZ	HEIGHT	0.00789558
	MZ	HEIGHT	-0.00626568
	MZ	HEIGHT	0.0152675
	MZ	HEIGHT	0.00299312
	DZ	HEIGHT	0.0506437
	DZ	HEIGHT	-0.0334867
	DZ	HEIGHT	-0.0120483
	DZ	HEIGHT	0.0126928
	MZ	HEIGHT	0.0145545
	DZ	HEIGHT	-0.0126584
	MZ	HEIGHT	0
	DZ	HEIGHT	0.0795121
	MZ	HEIGHT	-0.0138193
	DZ	HEIGHT	0.00880509
	MZ	HEIGHT	-0.00415801
	DZ	HEIGHT	-0.0459499
	DZ	HEIGHT	-0.0444518
	DZ	HEIGHT	-0.00918843
	DZ	HEIGHT	-0.0266007
	MZ	HEIGHT	0.000572574
	MZ	HEIGHT	0.00308167
	DZ	HEIGHT	0.0340975
	DZ	HEIGHT	0.0236771
	DZ	HEIGHT	0.0431351
	MZ	HEIGHT	0.00118624
	MZ	HEIGHT	-0.0065574
	DZ	HEIGHT	-0.0512933
	DZ	HEIGHT	-0.0279088
	DZ	HEIGHT	0.0265236
	DZ	HEIGHT	0.00520835
	DZ	HEIGHT	-0.0529925
	DZ	HEIGHT	0.00386848
	DZ	HEIGHT	0.00673403
	MZ	HEIGHT	-0.00250313
	MZ	HEIGHT	-0.00240674
	DZ	HEIGHT	-0.054559
	DZ	HEIGHT	-0.0492835
	DZ	HEIGHT	-0.0211978
	MZ	HEIGHT	-0.0406486
	MZ	HEIGHT	-0.000659848
	MZ	HEIGHT	0.00582337
	MZ	HEIGHT	0.00577851
	MZ	HEIGHT	-0.00325204
	DZ	HEIGHT	-0.0125315
	DZ	HEIGHT	0.0382212
	MZ	HEIGHT	-0.00933133
	MZ	HEIGHT	0
	MZ	HEIGHT	-0.00399734
	DZ	HEIGHT	0.0469802
	DZ	HEIGHT	0.0489473
	DZ	HEIGHT	0.0182932
	MZ	HEIGHT	0
	MZ	HEIGHT	0.00125078
	MZ	HEIGHT	-0.00949463
	MZ	HEIGHT	0.0133741
	MZ	HEIGHT	-0.000625195
	MZ	HEIGHT	-0.00174774
	DZ	HEIGHT	0.0352978
	DZ	HEIGHT	-0.00683445
	DZ	HEIGHT	-0.0367914
	DZ	HEIGHT	-0.0146415
	DZ	HEIGHT	-0.0185764
	DZ	HEIGHT	-0.00838831
	MZ	HEIGHT	-0.016359
	DZ	HEIGHT	-0.00658488
	MZ	HEIGHT	0.0264916
	DZ	HEIGHT	-0.0311552
	MZ	HEIGHT	0.0122701
	DZ	HEIGHT	0.0393452
	DZ	HEIGHT	0.00634923
	DZ	HEIGHT	-0.0331663
	DZ	HEIGHT	0.00826714
	DZ	HEIGHT	0.0297985
	DZ	HEIGHT	0.0217531
	DZ	HEIGHT	0.0142993
	DZ	HEIGHT	0.0448394
	DZ	HEIGHT	0.00586512
	DZ	HEIGHT	0.0119762
	DZ	HEIGHT	0.0216392
	DZ	HEIGHT	0.0377162
	MZ	HEIGHT	0
	DZ	HEIGHT	-0.0119762
	DZ	HEIGHT	-0.0221178
	DZ	HEIGHT	-0.0120556
	MZ	HEIGHT	0.0100921
	MZ	HEIGHT	-0.00625393
	MZ	HEIGHT	-0.00289436
	DZ	HEIGHT	-0.0261142
	DZ	HEIGHT	-0.0410615
	DZ	HEIGHT	-0.0227283
	DZ	HEIGHT	0.0509664
	DZ	HEIGHT	0.0251586
	DZ	HEIGHT	0.0218721
	DZ	HEIGHT	-0.0392207
	DZ	HEIGHT	0.00486915
	DZ	HEIGHT	-0.038966
	MZ	HEIGHT	-0.00527706
	DZ	HEIGHT	0.036814
	DZ	HEIGHT	0.0732034
	DZ	HEIGHT	0.00196915
	DZ	HEIGHT	0.0465786
	DZ	HEIGHT	0.0373034
	MZ	HEIGHT	-0.00517466
	MZ	HEIGHT	0
	MZ	HEIGHT	-0.000616713
	MZ	HEIGHT	0.0258914
	DZ	HEIGHT	-0.0264438
	DZ	HEIGHT	0.047856
	DZ	HEIGHT	-0.00368777
	DZ	HEIGHT	-0.0248217
	MZ	HEIGHT	-0.0471045
	DZ	HEIGHT	0.0825866
	DZ	HEIGHT	-0.0968498
	MZ	HEIGHT	0.00310078
	MZ	HEIGHT	0.00626568
	DZ	HEIGHT	-0.0423444
	DZ	HEIGHT	0.0204695
	DZ	HEIGHT	0.018147
	DZ	HEIGHT	0.0288783
	DZ	HEIGHT	0.0393394
	MZ	HEIGHT	0.00789078
	DZ	HEIGHT	0.0307717
	DZ	HEIGHT	0
	MZ	HEIGHT	0.0323814
	MZ	HEIGHT	-0.021211
	DZ	HEIGHT	0.014948
	DZ	HEIGHT	-0.0184621
	DZ	HEIGHT	0.0374932
	DZ	HEIGHT	-0.0184621
	DZ	HEIGHT	0.00583092
	DZ	HEIGHT	0.0149212
	DZ	HEIGHT	-0.0286188
	MZ	HEIGHT	-0.0289875
	DZ	HEIGHT	0.0363676
	MZ	HEIGHT	0.00609386
	MZ	HEIGHT	-0.0307717
	MZ	HEIGHT	-0.00713594
	DZ	HEIGHT	0.000630716
	DZ	HEIGHT	-0.00300933
	DZ	HEIGHT	-0.0258079
	MZ	HEIGHT	0.00593474
	DZ	HEIGHT	0.004325
	MZ	HEIGHT	-0.0555517
	DZ	HEIGHT	0.0169165
	DZ	HEIGHT	0.073832
	MZ	HEIGHT	-0.0123458
	DZ	HEIGHT	-0.069078
	MZ	HEIGHT	-0.0167206
	DZ	HEIGHT	-0.0262844
	MZ	HEIGHT	-0.00300752
	MZ	HEIGHT	0.00187559
	DZ	HEIGHT	0.00379988
	DZ	HEIGHT	-0.00783372
	MZ	HEIGHT	-0.0173917
	DZ	HEIGHT	-0.0193213
	MZ	HEIGHT	0
	DZ	HEIGHT	0.0179072
	DZ	HEIGHT	0.0179377
	MZ	HEIGHT	0.00630917
	MZ	HEIGHT	-0.00304229
	DZ	HEIGHT	0.0629893
	MZ	HEIGHT	0.0205197
	DZ	HEIGHT	-0.0392207
	DZ	HEIGHT	-0.0108762
	MZ	HEIGHT	0
	DZ	HEIGHT	0.0145026
	MZ	HEIGHT	-0.0149928
	DZ	HEIGHT	0.00738465
	DZ	HEIGHT	-0.0162199
	MZ	HEIGHT	-0.00126263
	MZ	HEIGHT	0.0104778
	MZ	HEIGHT	-0.0106351
	DZ	HEIGHT	-0.00518472
	DZ	HEIGHT	0.0276515
	MZ	HEIGHT	0.0609294
	DZ	HEIGHT	-0.0526437
	MZ	HEIGHT	-0.0225002
	DZ	HEIGHT	-0.00229095
	MZ	HEIGHT	-0.0123458
	MZ	HEIGHT	-0.0277368
	MZ	HEIGHT	-0.0311552
	MZ	HEIGHT	0.0126584
	DZ	HEIGHT	0
	DZ	HEIGHT	0.0012012
	DZ	HEIGHT	0.0144702
	DZ	HEIGHT	0.0242436
	MZ	HEIGHT	0.0158482
	MZ	HEIGHT	-0.0126584
	DZ	HEIGHT	0.0312047
	DZ	HEIGHT	-0.04567
	DZ	HEIGHT	0.00312013
	MZ	HEIGHT	0.025064
	DZ	HEIGHT	-0.0146415
	DZ	HEIGHT	0.0327279
	MZ	HEIGHT	0.00309119
	MZ	HEIGHT	0.0342891
	MZ	HEIGHT	-0.0188513
	DZ	HEIGHT	0.00861544
	MZ	HEIGHT	0.0125713
	MZ	HEIGHT	0.00311042
	MZ	HEIGHT	0
	MZ	HEIGHT	0.000642055
	DZ	HEIGHT	0.0470093
	DZ	HEIGHT	-0.0421788
	MZ	HEIGHT	0.00308167
	DZ	HEIGHT	0.0208934
	MZ	HEIGHT	0.00632113
	DZ	HEIGHT	-0.00312989
	MZ	HEIGHT	-0.0187271
	DZ	HEIGHT	-0.0353695
	MZ	HEIGHT	0.0198026
	MZ	HEIGHT	0.018928
	MZ	HEIGHT	-0.0188093
	DZ	HEIGHT	0.039516
	MZ	HEIGHT	-0.0266509
	MZ	HEIGHT	0.00405955
	MZ	HEIGHT	0
	MZ	HEIGHT	0.0422328
	MZ	HEIGHT	-0.0340601
	MZ	HEIGHT	-0.00554018
	MZ	HEIGHT	0.0122701
	MZ	HEIGHT	-0.000643294
	MZ	HEIGHT	0.00462964
	MZ	HEIGHT	-0.0159493
	MZ	HEIGHT	0.0123458
	MZ	HEIGHT	0.00569802
	MZ	HEIGHT	-0.00638164
	MZ	HEIGHT	0.0294043
	MZ	HEIGHT	0.0180185
	MZ	HEIGHT	0.0128012
	DZ	HEIGHT	0.0441712
	MZ	HEIGHT	0.0173809
	DZ	HEIGHT	-0.0848994
	DZ	HEIGHT	0.0400304
	DZ	HEIGHT	0.0790685
	DZ	HEIGHT	-0.0946957
	MZ	HEIGHT	-0.0386465
	DZ	HEIGHT	0.0180185
	DZ	HEIGHT	0.0528334
	MZ	HEIGHT	0.000634719
	MZ	HEIGHT	-0.0262351
	DZ	HEIGHT	0.0325134
	MZ	HEIGHT	0.00436546
	DZ	HEIGHT	0.0300323
	DZ	HEIGHT	-0.0298143
	MZ	HEIGHT	-0.00953902
	MZ	HEIGHT	-0.00452636
	MZ	HEIGHT	0.00619197
	MZ	HEIGHT	-0.00580385
	DZ	HEIGHT	0.0205587
	DZ	HEIGHT	-0.0484943
	DZ	HEIGHT	0.0188857
	DZ	HEIGHT	0.0560895
	DZ	HEIGHT	-0.0343109
	MZ	HEIGHT	-0.00365854
	DZ	HEIGHT	-0.0393394
	MZ	HEIGHT	-0.0178046
	MZ	HEIGHT	0.00526663
	MZ	HEIGHT	-0.00371058
	DZ	HEIGHT	0.0665931
	DZ	HEIGHT	0.0229064
	DZ	HEIGHT	0.0441202
	DZ	HEIGHT	-0.0121953
	MZ	HEIGHT	-0.00238095
	DZ	HEIGHT	0.00826188
	DZ	HEIGHT	-0.0385723
	MZ	HEIGHT	0.0375721
	DZ	HEIGHT	-0.023659
	DZ	HEIGHT	-0.0524902
	DZ	HEIGHT	0.0163732
	DZ	HEIGHT	0.00494744
	DZ	HEIGHT	0.0889746
	DZ	HEIGHT	0.00793413
	DZ	HEIGHT	-0.0302138
	DZ	HEIGHT	0.027151
	MZ	HEIGHT	-0.0206064
	DZ	HEIGHT	-0.0276515
	MZ	HEIGHT	0.0031837
	DZ	HEIGHT	-0.00616525
	DZ	HEIGHT	0.0346223
	MZ	HEIGHT	0.0240976
	MZ	HEIGHT	-0.0121953
	DZ	HEIGHT	0.0815381
	MZ	HEIGHT	-0.029534
	MZ	HEIGHT	-0.00115741
	MZ	HEIGHT	-0.00619197
	DZ	HEIGHT	-0.00689874
	DZ	HEIGHT	-0.0436206
	MZ	HEIGHT	-0.00607905
	DZ	HEIGHT	-0.043276
	DZ	HEIGHT	-0.0253484
	DZ	HEIGHT	0.0129872
	DZ	HEIGHT	0.0429857
	MZ	HEIGHT	-0.00190658
	MZ	HEIGHT	-0.0270953
	DZ	HEIGHT	0
	DZ	HEIGHT	0.0353911
	DZ	HEIGHT	0.0151289
	MZ	HEIGHT	-0.00578222
	MZ	HEIGHT	0.0276515
	DZ	HEIGHT	0.0247384
	MZ	HEIGHT	-0.0020141
	DZ	HEIGHT	-0.0321571
	DZ	HEIGHT	-0.0121953
	DZ	HEIGHT	0.0400588
	DZ	HEIGHT	-0.0331855
	DZ	HEIGHT	-0.0587495
	DZ	HEIGHT	-0.0118345
	DZ	HEIGHT	-0.0311552
	MZ	HEIGHT	0.0190107
	MZ	HEIGHT	-0.00122926
	MZ	HEIGHT	-0.00651468
	MZ	HEIGHT	0.0119762
	DZ	HEIGHT	-0.0174967
	DZ	HEIGHT	0.0370413
	MZ	HEIGHT	0.00995033
	DZ	HEIGHT	-0.0547823
	DZ	HEIGHT	0.0398807
	DZ	HEIGHT	0.00761425
	DZ	HEIGHT	0.0168273
	DZ	HEIGHT	0.0452566
	DZ	HEIGHT	-0.0213098
	MZ	HEIGHT	-0.0253178
	DZ	HEIGHT	0.0256424
	DZ	HEIGHT	-0.027416
	DZ	HEIGHT	0.00119976
	DZ	HEIGHT	-0.0332256
	DZ	HEIGHT	0.00304414
	MZ	HEIGHT	0.0155042
	DZ	HEIGHT	0.0378325
	DZ	HEIGHT	0.0131581
	MZ	HEIGHT	-0.0870114
	DZ	HEIGHT	-0.0281709
	DZ	HEIGHT	-0.0180185
	DZ	HEIGHT	-0.0479693
	MZ	HEIGHT	-0.00814668
	MZ	HEIGHT	0.0148518
	DZ	HEIGHT	-0.0113997
	DZ	HEIGHT	-0.0350913
	DZ	HEIGHT	-0.0188093
	MZ	HEIGHT	-0.00568004
	DZ	HEIGHT	-0.0130295
	DZ	HEIGHT	0.0169018
	DZ	HEIGHT	-0.0293276
	DZ	HEIGHT	0.0283305
	DZ	HEIGHT	-0.0395208
	DZ	HEIGHT	-0.0727594
	DZ	HEIGHT	-0.00487212
	DZ	HEIGHT	-0.0209067
	MZ	HEIGHT	-0.00369914
	DZ	HEIGHT	0.0304774
	MZ	HEIGHT	0.0150832
	DZ	HEIGHT	-0.00421307
	MZ	HEIGHT	0
	DZ	HEIGHT	-0.015221
	DZ	HEIGHT	-0.0181933
	DZ	HEIGHT	0.0250013
	DZ	HEIGHT	-0.00446857
	MZ	HEIGHT	0.0343381
	MZ	HEIGHT	0.016145
	DZ	HEIGHT	-0.0388117
	DZ	HEIGHT	0.116903
	MZ	HEIGHT	-0.0334522
	DZ	HEIGHT	0
	DZ	HEIGHT	0.0147604
	DZ	HEIGHT	-0.0742012
	MZ	HEIGHT	-0.000626763
	MZ	HEIGHT	0.0317487
	DZ	HEIGHT	-0.0388163
	DZ	HEIGHT	0.0126584
	MZ	HEIGHT	0
	MZ	HEIGHT	0.0180185
	MZ	HEIGHT	-0.000632311
	DZ	HEIGHT	-0.0300323
	DZ	HEIGHT	0.0447359
	MZ	HEIGHT	-0.0142674
	DZ	HEIGHT	0.0057711
	DZ	HEIGHT	0.0745687
	DZ	BMI	0.107797
	MZ	BMI	0.229964
	MZ	BMI	0.00439561
	DZ	BMI	0.306803
	DZ	BMI	0.0525515
	DZ	BMI	0.195
	DZ	BMI	0.222488
	DZ	BMI	0.130053
	MZ	BMI	0.0221739
	MZ	BMI	0.0502618
	MZ	BMI	0.161152
	MZ	BMI	0.0423593
	DZ	BMI	0.106107
	DZ	BMI	0.0287494
	DZ	BMI	0.158034
	DZ	BMI	0.347244
	MZ	BMI	0.0299523
	DZ	BMI	0.371176
	MZ	BMI	0.143101
	DZ	BMI	0.143379
	MZ	BMI	0.167723
	DZ	BMI	0.187398
	MZ	BMI	0.0044346
	DZ	BMI	0.201451
	DZ	BMI	0.0511185
	DZ	BMI	0.189124
	DZ	BMI	0.164549
	MZ	BMI	0.0320027
	MZ	BMI	0.284155
	DZ	BMI	0.174158
	DZ	BMI	0.184474
	DZ	BMI	0.133531
	MZ	BMI	0.134478
	MZ	BMI	0.100605
	DZ	BMI	0.152306
	DZ	BMI	0.0270287
	DZ	BMI	0.0330609
	DZ	BMI	0.0437044
	DZ	BMI	0.118219
	DZ	BMI	0.0721624
	DZ	BMI	0.259958
	MZ	BMI	0.0234386
	MZ	BMI	0.062651
	DZ	BMI	0.236389
	DZ	BMI	0.365556
	DZ	BMI	0.174941
	MZ	BMI	0.239381
	MZ	BMI	0.0629748
	MZ	BMI	0.0540672
	MZ	BMI	0.209999
	MZ	BMI	0.0229018
	DZ	BMI	0.194156
	DZ	BMI	0.728706
	MZ	BMI	0.0224729
	MZ	BMI	3.98406e-07
	MZ	BMI	0.107246
	DZ	BMI	0.0133632
	DZ	BMI	0.169899
	DZ	BMI	0.139197
	MZ	BMI	0.0639195
	MZ	BMI	0.17812
	MZ	BMI	0.0650989
	MZ	BMI	0.0988458
	MZ	BMI	0.0710959
	MZ	BMI	0.0629138
	DZ	BMI	0.480973
	DZ	BMI	0.219363
	DZ	BMI	0.0772585
	DZ	BMI	0.224236
	DZ	BMI	0.0948578
	DZ	BMI	0.105361
	MZ	BMI	0.00836825
	DZ	BMI	0.132958
	MZ	BMI	0.21456
	DZ	BMI	0.143616
	MZ	BMI	0.141314
	DZ	BMI	0.0721033
	DZ	BMI	0.150384
	DZ	BMI	0.0310102
	DZ	BMI	0.150913
	DZ	BMI	0.0263669
	DZ	BMI	0.100083
	DZ	BMI	0.387447
	DZ	BMI	0.423023
	DZ	BMI	0.295229
	DZ	BMI	0.108518
	DZ	BMI	0.154706
	DZ	BMI	0.0949618
	MZ	BMI	0.027399
	DZ	BMI	0.162056
	DZ	BMI	0.10194
	DZ	BMI	0.0707366
	MZ	BMI	0.00347826
	MZ	BMI	0.31335
	MZ	BMI	0.030637
	DZ	BMI	0.0783318
	DZ	BMI	0.0238675
	DZ	BMI	0.435066
	DZ	BMI	0.235496
	DZ	BMI	0.0375044
	DZ	BMI	0.142824
	DZ	BMI	0.0579873
	DZ	BMI	0.0203673
	DZ	BMI	0.449671
	MZ	BMI	0.212814
	DZ	BMI	0.00351494
	DZ	BMI	0.0038835
	DZ	BMI	0.112973
	DZ	BMI	0.103184
	DZ	BMI	0.0842603
	MZ	BMI	0.109896
	MZ	BMI	0.0139862
	MZ	BMI	0.0164613
	MZ	BMI	0.0530546
	DZ	BMI	0.0686965
	DZ	BMI	0.0702692
	DZ	BMI	0.0393611
	DZ	BMI	0.399548
	MZ	BMI	0.0857668
	DZ	BMI	0.0641441
	DZ	BMI	0.0807232
	MZ	BMI	0.0870114
	MZ	BMI	0.0190482
	DZ	BMI	0.161062
	DZ	BMI	0.0964603
	DZ	BMI	0.0800427
	DZ	BMI	0.0412817
	DZ	BMI	0.0660434
	MZ	BMI	0.113023
	DZ	BMI	0.159895
	DZ	BMI	0.133531
	MZ	BMI	0.0371395
	MZ	BMI	0.241374
	DZ	BMI	0.134003
	DZ	BMI	0.0152094
	DZ	BMI	0.224881
	DZ	BMI	0.283472
	DZ	BMI	0.348307
	DZ	BMI	0.6536
	DZ	BMI	0.0732392
	MZ	BMI	0.0853598
	DZ	BMI	0.0486319
	MZ	BMI	0.0300023
	MZ	BMI	0.187212
	MZ	BMI	0.0390505
	DZ	BMI	0.160493
	DZ	BMI	0.0254251
	DZ	BMI	0.262627
	MZ	BMI	0.0941872
	DZ	BMI	0.144774
	MZ	BMI	0.34607
	DZ	BMI	0.0370413
	DZ	BMI	0.220184
	MZ	BMI	0.0732034
	DZ	BMI	0.188447
	MZ	BMI	0.0747235
	DZ	BMI	0.107989
	MZ	BMI	0.00414079
	MZ	BMI	0.147636
	DZ	BMI	0.0303053
	DZ	BMI	0.141079
	MZ	BMI	0.0166671
	DZ	BMI	0.193882
	MZ	BMI	0.0249567
	DZ	BMI	0.375833
	DZ	BMI	0.285534
	MZ	BMI	0.047856
	DZ	BMI	0.149656
	MZ	BMI	0.0800427
	DZ	BMI	0.1425
	DZ	BMI	0.0970911
	MZ	BMI	0.381251
	DZ	BMI	0.051672
	MZ	BMI	0.131097
	DZ	BMI	0.16304
	DZ	BMI	0.262884
	MZ	BMI	0.025064
	MZ	BMI	0.377556
	MZ	BMI	0.1441
	DZ	BMI	0.118248
	DZ	BMI	0.123521
	MZ	BMI	0.00719428
	DZ	BMI	0.167054
	MZ	BMI	0.170818
	DZ	BMI	0.0215836
	MZ	BMI	0.0224729
	MZ	BMI	0.135604
	MZ	BMI	0.110712
	MZ	BMI	0.0750905
	DZ	BMI	0.0390675
	DZ	BMI	0.087342
	DZ	BMI	0.0392207
	DZ	BMI	0.122103
	MZ	BMI	0.0929963
	MZ	BMI	0.0920896
	DZ	BMI	0.0453152
	DZ	BMI	0.00464038
	DZ	BMI	0.583873
	MZ	BMI	0.036203
	DZ	BMI	0.0765924
	DZ	BMI	0.618057
	MZ	BMI	0.125375
	MZ	BMI	0.0170217
	MZ	BMI	0.178983
	DZ	BMI	0.263713
	MZ	BMI	0.0630581
	MZ	BMI	0.0477038
	MZ	BMI	0.12769
	MZ	BMI	0.101783
	DZ	BMI	0.0637158
	DZ	BMI	0.156768
	MZ	BMI	0.0542629
	DZ	BMI	0.199129
	MZ	BMI	0.033648
	DZ	BMI	0.376755
	MZ	BMI	0.00826451
	DZ	BMI	0.00806456
	MZ	BMI	0.0601685
	MZ	BMI	0.0153613
	MZ	BMI	0.0369652
	DZ	BMI	0.120398
	MZ	BMI	0.126441
	MZ	BMI	0.0303711
	MZ	BMI	0.0689929
	MZ	BMI	0.0949166
	MZ	BMI	0.121361
	MZ	BMI	0.175094
	MZ	BMI	0.106658
	MZ	BMI	0.0141846
	MZ	BMI	0.083699
	MZ	BMI	0.0278348
	MZ	BMI	0.0918075
	MZ	BMI	0.00350263
	MZ	BMI	0.140649
	MZ	BMI	0.0116506
	MZ	BMI	0.0898563
	MZ	BMI	0.0571584
	DZ	BMI	0.132222
	MZ	BMI	0.0169496
	DZ	BMI	0.0706176
	DZ	BMI	0.261528
	DZ	BMI	0.184158
	DZ	BMI	0.00673403
	MZ	BMI	0.0534478
	DZ	BMI	0.402898
	DZ	BMI	0.381541
	MZ	BMI	0.103184
	MZ	BMI	0.0168071
	DZ	BMI	0.0485926
	MZ	BMI	0.0386522
	DZ	BMI	0.127646
	DZ	BMI	0.0760823
	MZ	BMI	0.0302399
	MZ	BMI	0.0289875
	MZ	BMI	0.024434
	MZ	BMI	0.116029
	DZ	BMI	0.0523258
	DZ	BMI	0.237508
	DZ	BMI	0.328701
	DZ	BMI	0.11084
	DZ	BMI	0.355203
	MZ	BMI	0.113759
	DZ	BMI	0.0732505
	MZ	BMI	0.0897463
	MZ	BMI	0.111013
	MZ	BMI	0.0170362
	DZ	BMI	0.0360399
	DZ	BMI	0.22995
	DZ	BMI	0.190473
	DZ	BMI	0.241162
	MZ	BMI	0.0350913
	DZ	BMI	0.0938188
	DZ	BMI	0.35364
	MZ	BMI	0.14781
	DZ	BMI	0.125163
	DZ	BMI	0.115382
	DZ	BMI	0.0201214
	DZ	BMI	0.0377403
	DZ	BMI	0.0560146
	DZ	BMI	0.306561
	DZ	BMI	0.0471179
	DZ	BMI	0.0297262
	MZ	BMI	0.0844383
	DZ	BMI	0.014286
	MZ	BMI	0.00961546
	DZ	BMI	0.152016
	DZ	BMI	0.193244
	MZ	BMI	0.105361
	MZ	BMI	0.0722336
	DZ	BMI	0.0275066
	MZ	BMI	0.0822381
	MZ	BMI	0.0657514
	MZ	BMI	0.121578
	DZ	BMI	0.0637897
	DZ	BMI	0.144739
	MZ	BMI	0.0726226
	DZ	BMI	0.306913
	DZ	BMI	0.280657
	DZ	BMI	0.00769235
	DZ	BMI	0.00365631
	MZ	BMI	0.0120242
	MZ	BMI	0.0623903
	DZ	BMI	0.173991
	DZ	BMI	0.411147
	DZ	BMI	0.0594234
	MZ	BMI	0.0695261
	MZ	BMI	0.290892
	DZ	BMI	0.0167135
	MZ	BMI	0.124334
	DZ	BMI	0.289952
	DZ	BMI	0.199416
	DZ	BMI	0.202237
	DZ	BMI	0.030191
	DZ	BMI	0.0451822
	DZ	BMI	0.0082988
	DZ	BMI	0.413497
	MZ	BMI	0.219136
	MZ	BMI	0.24828
	MZ	BMI	0.0445756
	MZ	BMI	0.105361
	DZ	BMI	0.208935
	DZ	BMI	0.044255
	MZ	BMI	0.0385337
	DZ	BMI	0.305964
	DZ	BMI	0.192372
	DZ	BMI	0.119347
	DZ	BMI	0.124962
	DZ	BMI	0.0163269
	DZ	BMI	0.111818
	MZ	BMI	0.0414997
	DZ	BMI	0.0168071
	DZ	BMI	0.262364
	DZ	BMI	0.186175
	DZ	BMI	0.33505
	DZ	BMI	0.193333
	MZ	BMI	0.140822
	DZ	BMI	0.362905
	DZ	BMI	0.0544352
	MZ	BMI	0.101921
	DZ	BMI	0
	DZ	BMI	0.310517
	DZ	BMI	0.120364
	MZ	BMI	0.0454624
	MZ	BMI	0.0529655
	DZ	BMI	0.144428
	DZ	BMI	0.15711
	DZ	BMI	0.244895
	MZ	BMI	0.0275066
	DZ	BMI	0.132099
	DZ	BMI	0.226646
	DZ	BMI	0.156281
	DZ	BMI	0.0585942
	DZ	BMI	0.0126317
	DZ	BMI	0.13847
	DZ	BMI	0.275986
	DZ	BMI	0.370374
	MZ	BMI	0.0773867
	DZ	BMI	0.0920189
	MZ	BMI	0.0520564
	DZ	BMI	0.0993725
	MZ	BMI	0.00743498
	DZ	BMI	0.221273
	DZ	BMI	0.0603957
	DZ	BMI	0.17984
	DZ	BMI	0.0737862
	MZ	BMI	0.0669395
	MZ	BMI	0.066111
	DZ	BMI	0.252175
	DZ	BMI	0.0540672
	MZ	BMI	0.0620354
	DZ	BMI	0.0300523
	DZ	BMI	0.304751
	DZ	BMI	0.099922
	MZ	BMI	0.20935
	MZ	BMI	0.0149034
	DZ	BMI	0.267204
	DZ	BMI	0.130184
	MZ	BMI	0.00428266
	MZ	BMI	0.0185764
	MZ	BMI	0.0188685
	DZ	BMI	0.204794
	DZ	BMI	0.0367688
	MZ	BMI	0.0232029
	DZ	BMI	0.108854
	DZ	BMI	0.104513
	MZ	WAIST	0.0266682
	MZ	WAIST	0.0402739
	DZ	WAIST	0.154151
	DZ	WAIST	0.0800427
	DZ	WAIST	0.0270287
	DZ	WAIST	0.33475
	DZ	WAIST	0.174941
	MZ	WAIST	0.0281709
	MZ	WAIST	-0.0750352
	MZ	WAIST	0.133531
	MZ	WAIST	0.0137933
	DZ	WAIST	-0.0519597
	DZ	WAIST	-0.0779615
	DZ	WAIST	-0.0118345
	DZ	WAIST	0.173019
	MZ	WAIST	-0.111918
	DZ	WAIST	0.141079
	MZ	WAIST	0.128833
	DZ	WAIST	0.168137
	MZ	WAIST	0.0706176
	DZ	WAIST	0.0540672
	DZ	WAIST	-0.0899482
	DZ	WAIST	-0.0819171
	DZ	WAIST	-0.0621318
	DZ	WAIST	0.0723207
	MZ	WAIST	-0.0606246
	MZ	WAIST	0.0941872
	DZ	WAIST	-0.0277796
	DZ	WAIST	0.21197
	DZ	WAIST	0.102279
	MZ	WAIST	0.0789884
	MZ	WAIST	-0.0392207
	DZ	WAIST	0.0229895
	DZ	WAIST	0.0822381
	DZ	WAIST	0.1949
	DZ	WAIST	0.0709517
	DZ	WAIST	0.177983
	DZ	WAIST	0.0822381
	MZ	WAIST	0.0125788
	DZ	WAIST	0.144831
	DZ	WAIST	0.108214
	DZ	WAIST	0.0789884
	MZ	WAIST	0.0757118
	MZ	WAIST	0.0355067
	DZ	WAIST	0.143101
	MZ	WAIST	0.0870114
	DZ	WAIST	0.0953102
	DZ	WAIST	0.0615579
	DZ	WAIST	0.243622
	MZ	WAIST	-0.150282
	DZ	WAIST	0.170345
	DZ	WAIST	0.0666914
	DZ	WAIST	0.117783
	DZ	WAIST	0.208755
	DZ	WAIST	-0.0662494
	DZ	WAIST	-0.0259755
	MZ	WAIST	0.321205
	DZ	WAIST	0.136859
	DZ	WAIST	0.0789884
	DZ	WAIST	0.106768
	DZ	WAIST	-0.0933319
	DZ	WAIST	0.0141846
	DZ	WAIST	-0.0732034
	DZ	WAIST	0.154151
	DZ	WAIST	0.231802
	DZ	WAIST	0.27996
	DZ	WAIST	0.0548082
	DZ	WAIST	0.214657
	DZ	WAIST	0.172613
	DZ	WAIST	0.259109
	DZ	WAIST	0.0752234
	DZ	WAIST	0.102279
	DZ	WAIST	0.196115
	MZ	WAIST	0.210721
	MZ	WAIST	0.0449514
	DZ	WAIST	0.00975617
	DZ	WAIST	0
	DZ	WAIST	0.191055
	DZ	WAIST	0.0507723
	DZ	WAIST	0.25453
	DZ	WAIST	-0.0382212
	DZ	WAIST	-0.0653828
	DZ	WAIST	0.0662494
	MZ	WAIST	0.04652
	DZ	WAIST	0.10661
	DZ	WAIST	0
	DZ	WAIST	0.128833
	DZ	WAIST	0.0246926
	DZ	WAIST	0
	MZ	WAIST	0.0277796
	DZ	WAIST	0.0425596
	DZ	WAIST	0.154151
	DZ	WAIST	-0.0350913
	DZ	WAIST	0.187212
	MZ	WAIST	0.0988458
	DZ	WAIST	0.0222231
	DZ	WAIST	-0.0615579
	MZ	WAIST	0.0129034
	DZ	WAIST	-0.0451204
	DZ	WAIST	0.0833816
	DZ	WAIST	0.161268
	DZ	WAIST	-0.013423
	DZ	WAIST	0.234193
	MZ	WAIST	0.0124225
	DZ	WAIST	-0.0122701
	DZ	WAIST	0.208545
	MZ	WAIST	0
	DZ	WAIST	0.126752
	DZ	WAIST	-0.0881073
	DZ	WAIST	0.10661
	DZ	WAIST	0.0892311
	DZ	WAIST	0.0470675
	DZ	WAIST	0.36179
	DZ	WAIST	-0.0923733
	DZ	WAIST	0.0782522
	MZ	WAIST	-0.0680535
	MZ	WAIST	0.130362
	MZ	WAIST	0.0625204
	DZ	WAIST	0.0953102
	DZ	WAIST	0
	DZ	WAIST	0.127339
	MZ	WAIST	0.129212
	DZ	WAIST	0.0606246
	MZ	WAIST	0.0915672
	DZ	WAIST	0.0493928
	DZ	WAIST	0.0953102
	MZ	WAIST	0.193371
	DZ	WAIST	0.139113
	MZ	WAIST	0.0953102
	DZ	WAIST	0.130362
	MZ	WAIST	0.0789884
	DZ	WAIST	-0.0119762
	DZ	WAIST	0.145954
	MZ	WAIST	0.0892311
	DZ	WAIST	0.0637158
	DZ	WAIST	0.123869
	DZ	WAIST	0.159849
	MZ	WAIST	0.101783
	MZ	WAIST	0.013423
	DZ	WAIST	0.114776
	DZ	WAIST	0.0822381
	DZ	WAIST	0.0920189
	MZ	WAIST	0.228842
	DZ	WAIST	0.212561
	MZ	WAIST	0.0387145
	DZ	WAIST	-0.0526437
	DZ	WAIST	0.0800427
	MZ	WAIST	0.194156
	MZ	WAIST	0.14994
	DZ	WAIST	-0.137201
	DZ	WAIST	0.182322
	MZ	WAIST	0.106768
	DZ	WAIST	0.013423
	MZ	WAIST	0.103797
	DZ	WAIST	-0.16508
	MZ	WAIST	0.140357
	MZ	WAIST	0.117783
	MZ	WAIST	0.0857668
	MZ	WAIST	-0.0157484
	DZ	WAIST	-0.0243915
	DZ	WAIST	0.107889
	DZ	WAIST	-0.0277796
	DZ	WAIST	0.0425596
	DZ	WAIST	-0.0638515
	DZ	WAIST	-0.0141846
	DZ	WAIST	0.364974
	DZ	WAIST	-0.0458095
	DZ	WAIST	0.486655
	MZ	WAIST	0.0377403
	MZ	WAIST	0.0915672
	MZ	WAIST	0.0324353
	DZ	WAIST	0.0973742
	MZ	WAIST	-0.047856
	MZ	WAIST	0.0240976
	MZ	WAIST	0.126041
	DZ	WAIST	-0.0402739
	DZ	WAIST	0.0870114
	MZ	WAIST	-0.0909718
	DZ	WAIST	0.0976385
	DZ	WAIST	0.122602
	MZ	WAIST	0.11641
	DZ	WAIST	0.0699586
	MZ	WAIST	-0.0119762
	MZ	WAIST	-0.027399
	DZ	WAIST	0.0111733
	MZ	WAIST	0.0413852
	MZ	WAIST	-0.0500104
	MZ	WAIST	0.0857668
	MZ	WAIST	0
	MZ	WAIST	0.0938188
	MZ	WAIST	-0.0285734
	MZ	WAIST	-0.130362
	MZ	WAIST	-0.0253178
	MZ	WAIST	-0.0494801
	MZ	WAIST	0.14842
	MZ	WAIST	0
	MZ	WAIST	0.21197
	MZ	WAIST	0.15963
	MZ	WAIST	0.0397403
	MZ	WAIST	0.150282
	DZ	WAIST	-0.0709517
	DZ	WAIST	0.0882926
	DZ	WAIST	0.154151
	DZ	WAIST	0.169899
	DZ	WAIST	0.223144
	DZ	WAIST	0.257829
	MZ	WAIST	-0.013423
	DZ	WAIST	0.156004
	DZ	WAIST	0.385662
	DZ	WAIST	-0.0132452
	DZ	WAIST	0.0578196
	DZ	WAIST	0.211309
	DZ	WAIST	0.0653828
	DZ	WAIST	0.0552627
	MZ	WAIST	0.0270287
	MZ	WAIST	-0.0444518
	DZ	WAIST	0.126752
	DZ	WAIST	0.192372
	DZ	WAIST	0.187212
	DZ	WAIST	-0.0098523
	MZ	WAIST	-0.0425596
	DZ	WAIST	0.0966268
	DZ	WAIST	0.329753
	MZ	WAIST	0.305382
	DZ	WAIST	0.0779615
	DZ	WAIST	-0.0706176
	DZ	WAIST	0.0548082
	DZ	WAIST	0.124454
	DZ	WAIST	-0.0377403
	DZ	WAIST	0.136859
	DZ	WAIST	-0.027399
	DZ	WAIST	-0.168137
	MZ	WAIST	0.0637158
	DZ	WAIST	0.214148
	DZ	WAIST	0.178483
	MZ	WAIST	0.0373875
	DZ	WAIST	0
	DZ	WAIST	0.0789884
	DZ	WAIST	0.168137
	DZ	WAIST	0.137022
	DZ	WAIST	-0.107889
	MZ	WAIST	0.0629138
	MZ	WAIST	-0.0132452
	DZ	WAIST	0.0671393
	DZ	WAIST	0.482252
	MZ	WAIST	0.169076
	DZ	WAIST	0.0150379
	MZ	WAIST	0.0540672
	DZ	WAIST	0.291352
	DZ	WAIST	0.145508
	DZ	WAIST	0.0165293
	DZ	WAIST	-0.0927817
	DZ	WAIST	0.0500104
	MZ	WAIST	0.242313
	MZ	WAIST	0.217413
	DZ	WAIST	0.0606246
	DZ	WAIST	0.0588405
	MZ	WAIST	0.0941872
	DZ	WAIST	0.0976385
	DZ	WAIST	0.167992
	DZ	WAIST	-0.146603
	DZ	WAIST	-0.0119762
	DZ	WAIST	-0.0419642
	DZ	WAIST	0.0103628
	MZ	WAIST	0.0246926
	DZ	WAIST	0.21552
	DZ	WAIST	0
	DZ	WAIST	0.102654
	DZ	WAIST	0.1949
	MZ	WAIST	-0.0277796
	DZ	WAIST	0.340927
	MZ	WAIST	0
	DZ	WAIST	-0.0606246
	DZ	WAIST	0.0129034
	DZ	WAIST	0.129212
	MZ	WAIST	0.0141846
	DZ	WAIST	0.0125788
	DZ	WAIST	0.157903
	DZ	WAIST	0.0289875
	MZ	WAIST	-0.0645385
	DZ	WAIST	0.110542
	DZ	WAIST	0.0870114
	DZ	WAIST	0.14994
	DZ	WAIST	0.074108
	DZ	WAIST	0.0629138
	DZ	WAIST	0.126041
	DZ	WAIST	0.1949
	DZ	WAIST	0.0235305
	MZ	WAIST	0
	DZ	WAIST	0.145954
	MZ	WAIST	0.0759859
	DZ	WAIST	0.0438026
	MZ	WAIST	0.0512933
	DZ	WAIST	0.203228
	DZ	WAIST	0.0259755
	DZ	WAIST	0.102654
	DZ	WAIST	0.228259
	MZ	WAIST	0.0392207
	MZ	WAIST	0.0324353
	DZ	WAIST	0.107631
	DZ	WAIST	0.111918
	MZ	WAIST	0.10661
	DZ	WAIST	-0.131769
	DZ	WAIST	0.314115
	DZ	WAIST	0.184429
	MZ	WAIST	0.23484
	MZ	WAIST	0.0507723
	DZ	WAIST	0.0118345
	DZ	WAIST	0.113944
	MZ	WAIST	0
	DZ	WAIST	0.189242
	DZ	WAIST	0.0324353
	MZ	WAIST	0.0882926
	DZ	WAIST	0.0896122
	DZ	WAIST	0.194156
	MZ	HIP	0.0878614
	MZ	HIP	-0.0109291
	DZ	HIP	0.128254
	DZ	HIP	-0.0188685
	DZ	HIP	0.0208341
	DZ	HIP	0.185403
	DZ	HIP	0.0400053
	MZ	HIP	0.0202027
	MZ	HIP	0.0196085
	MZ	HIP	0.0518251
	MZ	HIP	-0.0317487
	DZ	HIP	0.0295588
	DZ	HIP	-0.081678
	DZ	HIP	0.0582689
	DZ	HIP	0.150061
	MZ	HIP	-0.054559
	DZ	HIP	0.0631789
	MZ	HIP	0.159965
	DZ	HIP	0.11294
	MZ	HIP	0.0885534
	DZ	HIP	0.0829969
	DZ	HIP	-0.187212
	DZ	HIP	-0.0098523
	DZ	HIP	0.00904984
	DZ	HIP	-0.00975617
	MZ	HIP	-0.0289875
	MZ	HIP	0.041243
	DZ	HIP	-0.0833816
	DZ	HIP	0.0896122
	DZ	HIP	0.0612436
	MZ	HIP	0.0935261
	MZ	HIP	0.0487902
	DZ	HIP	0.027151
	DZ	HIP	0
	DZ	HIP	0.047856
	DZ	HIP	0.0652405
	DZ	HIP	0.154151
	DZ	HIP	0.114113
	MZ	HIP	0.0202027
	DZ	HIP	0.116637
	DZ	HIP	0.0212774
	DZ	HIP	0
	MZ	HIP	0.0926588
	MZ	HIP	-0.0098523
	DZ	HIP	0.158748
	MZ	HIP	0.040822
	DZ	HIP	0.052368
	DZ	HIP	0.02174
	DZ	HIP	0.100083
	MZ	HIP	-0.030153
	DZ	HIP	0.123869
	DZ	HIP	0.046957
	DZ	HIP	0.02174
	DZ	HIP	0.0534887
	DZ	HIP	-0.0202027
	DZ	HIP	-0.046957
	MZ	HIP	0.149212
	DZ	HIP	0.141651
	DZ	HIP	0.140229
	DZ	HIP	0.0618754
	DZ	HIP	-0.0255333
	DZ	HIP	0.144581
	DZ	HIP	0.0639487
	DZ	HIP	0.0584962
	DZ	HIP	0.161969
	DZ	HIP	0.259825
	DZ	HIP	0
	DZ	HIP	0.054559
	DZ	HIP	0.0725707
	DZ	HIP	0.170221
	DZ	HIP	0.0791373
	DZ	HIP	0.0335227
	DZ	HIP	0.0106953
	MZ	HIP	0.027151
	MZ	HIP	0.074108
	DZ	HIP	0
	DZ	HIP	-0.0518251
	DZ	HIP	0.243346
	DZ	HIP	0.0650636
	DZ	HIP	0.13084
	DZ	HIP	0.00995033
	DZ	HIP	0.0292704
	DZ	HIP	0.109562
	MZ	HIP	0.0384663
	DZ	HIP	0.0497615
	DZ	HIP	0.0310906
	DZ	HIP	0.04567
	DZ	HIP	0.090514
	DZ	HIP	-0.074108
	MZ	HIP	0.0202027
	DZ	HIP	-0.029853
	DZ	HIP	0.147636
	DZ	HIP	-0.027399
	DZ	HIP	0.129534
	MZ	HIP	0.0502618
	DZ	HIP	0.0901511
	DZ	HIP	-0.0571584
	MZ	HIP	0.00966191
	DZ	HIP	0.119059
	DZ	HIP	0.082521
	DZ	HIP	0.0289875
	DZ	HIP	0.0104713
	DZ	HIP	0.187742
	MZ	HIP	-0.0718257
	DZ	HIP	0.0320883
	DZ	HIP	0.114113
	MZ	HIP	0.0666914
	DZ	HIP	0.0887281
	DZ	HIP	0.0100503
	DZ	HIP	0.187463
	DZ	HIP	0.0555699
	DZ	HIP	0.0657514
	DZ	HIP	0.295008
	DZ	HIP	0
	DZ	HIP	0.0341914
	MZ	HIP	-0.0106953
	MZ	HIP	0.0887281
	MZ	HIP	0.0101524
	DZ	HIP	0.109562
	DZ	HIP	0.077709
	DZ	HIP	0
	MZ	HIP	0.141412
	DZ	HIP	0.0327898
	MZ	HIP	0.0689929
	DZ	HIP	0
	DZ	HIP	0.0833816
	MZ	HIP	0
	DZ	HIP	0.0104713
	MZ	HIP	0.0317487
	DZ	HIP	0.0594234
	MZ	HIP	0.0606246
	DZ	HIP	0
	DZ	HIP	0.105361
	MZ	HIP	0.0502618
	DZ	HIP	0.115513
	DZ	HIP	0.136966
	DZ	HIP	0.109562
	MZ	HIP	0.074108
	MZ	HIP	-0.0212774
	DZ	HIP	-0.0388398
	DZ	HIP	0.0638515
	DZ	HIP	0.00930239
	MZ	HIP	0.191538
	DZ	HIP	0.081493
	MZ	HIP	0.018519
	DZ	HIP	0.0421115
	DZ	HIP	0.145712
	MZ	HIP	0.175891
	MZ	HIP	0.157629
	DZ	HIP	-0.0676586
	DZ	HIP	0.157186
	MZ	HIP	0.0317487
	DZ	HIP	-0.090514
	MZ	HIP	0.0102565
	DZ	HIP	-0.054559
	MZ	HIP	0.049271
	MZ	HIP	0.0748012
	MZ	HIP	0.0879688
	MZ	HIP	0.0773867
	DZ	HIP	0.0483186
	DZ	HIP	0.074108
	DZ	HIP	-0.0571584
	DZ	HIP	0.0710959
	DZ	HIP	0.0255333
	DZ	HIP	0.0114287
	DZ	HIP	0.271497
	DZ	HIP	-0.0558805
	DZ	HIP	0.434664
	MZ	HIP	0.0196085
	MZ	HIP	0.0639487
	MZ	HIP	0.00930239
	DZ	HIP	0.0460911
	MZ	HIP	-0.0237165
	MZ	HIP	0.0566189
	MZ	HIP	0.0842603
	DZ	HIP	0.0439631
	DZ	HIP	0.0416727
	MZ	HIP	0
	DZ	HIP	0.0314162
	DZ	HIP	0.121361
	MZ	HIP	0.040822
	DZ	HIP	0
	MZ	HIP	0
	MZ	HIP	-0.0104713
	DZ	HIP	0.00913248
	MZ	HIP	0.0208341
	MZ	HIP	-0.0497615
	MZ	HIP	0.0842603
	MZ	HIP	0.00938974
	MZ	HIP	0
	MZ	HIP	0.0380998
	MZ	HIP	-0.0689929
	MZ	HIP	0.0200007
	MZ	HIP	0.0210534
	MZ	HIP	0.0981179
	MZ	HIP	0.0550598
	MZ	HIP	0.158748
	MZ	HIP	0.0670107
	MZ	HIP	0.0404095
	MZ	HIP	0.040822
	DZ	HIP	-0.0652405
	DZ	HIP	0.0943107
	DZ	HIP	0.152677
	DZ	HIP	0.137201
	DZ	HIP	0.177455
	DZ	HIP	0.204794
	MZ	HIP	0.04567
	DZ	HIP	0.0388398
	DZ	HIP	-0.20935
	DZ	HIP	-0.0327898
	DZ	HIP	0.0400053
	DZ	HIP	0.046957
	DZ	HIP	0.0808521
	DZ	HIP	-0.0295588
	MZ	HIP	0.0923733
	MZ	HIP	0.0188685
	DZ	HIP	0.0784716
	DZ	HIP	0.0625204
	DZ	HIP	0.137471
	DZ	HIP	0.0163938
	MZ	HIP	0.0262024
	DZ	HIP	0.103184
	DZ	HIP	0.202712
	MZ	HIP	-0.217723
	DZ	HIP	0.0606246
	DZ	HIP	-0.0281709
	DZ	HIP	0
	DZ	HIP	0.0808521
	DZ	HIP	0.0507723
	DZ	HIP	0
	DZ	HIP	-0.0560895
	MZ	HIP	0.074108
	DZ	HIP	0.173019
	DZ	HIP	0.0170944
	MZ	HIP	0.0536527
	DZ	HIP	-0.0373875
	DZ	HIP	0.074108
	DZ	HIP	0.14842
	DZ	HIP	0.00975617
	DZ	HIP	0.0370413
	MZ	HIP	0.074108
	MZ	HIP	0.0105821
	DZ	HIP	0.0612436
	DZ	HIP	0.322399
	MZ	HIP	0.096228
	DZ	HIP	0.108803
	MZ	HIP	-0.0404095
	DZ	HIP	0.136132
	DZ	HIP	0.0347861
	DZ	HIP	0.0342891
	DZ	HIP	-0.0497615
	DZ	HIP	0.00966191
	MZ	HIP	0.148846
	MZ	HIP	0.081678
	DZ	HIP	0.0295588
	DZ	HIP	0.0439631
	MZ	HIP	0.00938974
	DZ	HIP	0.0901511
	DZ	HIP	0.135956
	DZ	HIP	0.0628009
	DZ	HIP	-0.00930239
	DZ	HIP	-0.0106953
	DZ	HIP	0
	MZ	HIP	-0.0100503
	DZ	HIP	0.143101
	DZ	HIP	0.00975617
	DZ	HIP	0.0101524
	DZ	HIP	0.0837699
	MZ	HIP	-0.0421115
	DZ	HIP	0.254892
	MZ	HIP	-0.127339
	DZ	HIP	-0.0666914
	DZ	HIP	0
	DZ	HIP	0
	MZ	HIP	0.0339016
	DZ	HIP	0.00975617
	DZ	HIP	0.15258
	DZ	HIP	-0.065958
	MZ	HIP	-0.0104713
	DZ	HIP	0.0784716
	DZ	HIP	0.105361
	DZ	HIP	0.0212774
	DZ	HIP	0.0645385
	DZ	HIP	-0.0502618
	DZ	HIP	0.029853
	DZ	HIP	0.168623
	DZ	HIP	0.0639487
	MZ	HIP	-0.030153
	DZ	HIP	0.114113
	MZ	HIP	0.029853
	DZ	HIP	0.0208341
	MZ	HIP	0.0404095
	DZ	HIP	0.121361
	DZ	HIP	0.0388398
	DZ	HIP	0.0944097
	DZ	HIP	0.0206193
	MZ	HIP	0.0683192
	MZ	HIP	-0.00930239
	DZ	HIP	0.00888895
	DZ	HIP	0.101096
	MZ	HIP	0.0100503
	DZ	HIP	-0.060018
	DZ	HIP	0.146603
	DZ	HIP	0.046957
	MZ	HIP	0.127833
	MZ	HIP	0.0448506
	DZ	HIP	0.0845574
	DZ	HIP	0.0112996
	MZ	HIP	0
	DZ	HIP	0.128254
	DZ	HIP	0.127
	MZ	HIP	0.0327898
	DZ	HIP	-0.0106953
	DZ	HIP	0.0588405
	MZ	WHR	-0.0611931
	MZ	WHR	0.051203
	DZ	WHR	0.0258963
	DZ	WHR	0.0989112
	DZ	WHR	0.00619459
	DZ	WHR	0.149346
	DZ	WHR	0.134936
	MZ	WHR	0.00796817
	MZ	WHR	-0.0946437
	MZ	WHR	0.0817063
	MZ	WHR	0.045542
	DZ	WHR	-0.0815185
	DZ	WHR	0.00371649
	DZ	WHR	-0.0701034
	DZ	WHR	0.0229585
	MZ	WHR	-0.0573589
	DZ	WHR	0.0778997
	MZ	WHR	-0.0311318
	DZ	WHR	0.0551965
	MZ	WHR	-0.0179358
	DZ	WHR	-0.0289297
	DZ	WHR	0.0972633
	DZ	WHR	-0.0720648
	DZ	WHR	-0.0711816
	DZ	WHR	0.0820768
	MZ	WHR	-0.0316371
	MZ	WHR	0.0529443
	DZ	WHR	0.055602
	DZ	WHR	0.122358
	DZ	WHR	0.0410352
	MZ	WHR	-0.0145376
	MZ	WHR	-0.0880109
	DZ	WHR	-0.00416147
	DZ	WHR	0.0822381
	DZ	WHR	0.147044
	DZ	WHR	0.00571121
	DZ	WHR	0.0238325
	DZ	WHR	-0.0318752
	MZ	WHR	-0.00762393
	DZ	WHR	0.028194
	DZ	WHR	0.0869362
	DZ	WHR	0.0789884
	MZ	WHR	-0.016947
	MZ	WHR	0.045359
	DZ	WHR	-0.0156475
	MZ	WHR	0.0461894
	DZ	WHR	0.0429422
	DZ	WHR	0.0398179
	DZ	WHR	0.143539
	MZ	WHR	-0.120129
	DZ	WHR	0.0464759
	DZ	WHR	0.0197344
	DZ	WHR	0.096043
	DZ	WHR	0.155266
	DZ	WHR	-0.0460467
	DZ	WHR	0.0209815
	MZ	WHR	0.171992
	DZ	WHR	-0.00479133
	DZ	WHR	-0.0612409
	DZ	WHR	0.0448926
	DZ	WHR	-0.0677986
	DZ	WHR	-0.130397
	DZ	WHR	-0.137152
	DZ	WHR	0.0956545
	DZ	WHR	0.0698323
	DZ	WHR	0.0201349
	DZ	WHR	0.0548082
	DZ	WHR	0.160098
	DZ	WHR	0.100042
	DZ	WHR	0.0888876
	DZ	WHR	-0.0039139
	DZ	WHR	0.0687562
	DZ	WHR	0.18542
	MZ	WHR	0.18357
	MZ	WHR	-0.0291566
	DZ	WHR	0.00975617
	DZ	WHR	0.0518251
	DZ	WHR	-0.052291
	DZ	WHR	-0.0142913
	DZ	WHR	0.12369
	DZ	WHR	-0.0481715
	DZ	WHR	-0.0946531
	DZ	WHR	-0.0433128
	MZ	WHR	0.00805373
	DZ	WHR	0.0568482
	DZ	WHR	-0.0310906
	DZ	WHR	0.0831628
	DZ	WHR	-0.0658214
	DZ	WHR	0.074108
	MZ	WHR	0.00757686
	DZ	WHR	0.0724126
	DZ	WHR	0.00651468
	DZ	WHR	-0.00769235
	DZ	WHR	0.0576775
	MZ	WHR	0.048584
	DZ	WHR	-0.067928
	DZ	WHR	-0.00439948
	MZ	WHR	0.00324149
	DZ	WHR	-0.16418
	DZ	WHR	0.000860585
	DZ	WHR	0.132281
	DZ	WHR	-0.0238943
	DZ	WHR	0.0464518
	MZ	WHR	0.0842483
	DZ	WHR	-0.0443584
	DZ	WHR	0.0944314
	MZ	WHR	-0.0666914
	DZ	WHR	0.0380236
	DZ	WHR	-0.0981576
	DZ	WHR	-0.0808532
	DZ	WHR	0.0336613
	DZ	WHR	-0.0186839
	DZ	WHR	0.0667819
	DZ	WHR	-0.0923733
	DZ	WHR	0.0440608
	MZ	WHR	-0.0573582
	MZ	WHR	0.0416337
	MZ	WHR	0.052368
	DZ	WHR	-0.014252
	DZ	WHR	-0.077709
	DZ	WHR	0.127339
	MZ	WHR	-0.0121999
	DZ	WHR	0.0278348
	MZ	WHR	0.0225743
	DZ	WHR	0.0493928
	DZ	WHR	0.0119286
	MZ	WHR	0.193371
	DZ	WHR	0.128642
	MZ	WHR	0.0635615
	DZ	WHR	0.0709384
	MZ	WHR	0.0183638
	DZ	WHR	-0.0119762
	DZ	WHR	0.0405934
	MZ	WHR	0.0389693
	DZ	WHR	-0.0517971
	DZ	WHR	-0.0130964
	DZ	WHR	0.0502865
	MZ	WHR	0.0276747
	MZ	WHR	0.0347004
	DZ	WHR	0.153615
	DZ	WHR	0.0183866
	DZ	WHR	0.0827165
	MZ	WHR	0.0373034
	DZ	WHR	0.131068
	MZ	WHR	0.0201955
	DZ	WHR	-0.0947552
	DZ	WHR	-0.0656691
	MZ	WHR	0.0182653
	MZ	WHR	-0.0076888
	DZ	WHR	-0.0695425
	DZ	WHR	0.025136
	MZ	WHR	0.0750193
	DZ	WHR	0.103937
	MZ	WHR	0.0935403
	DZ	WHR	-0.110521
	MZ	WHR	0.0910863
	MZ	WHR	0.0429818
	MZ	WHR	-0.00220195
	MZ	WHR	-0.093135
	DZ	WHR	-0.07271
	DZ	WHR	0.033781
	DZ	WHR	0.0293788
	DZ	WHR	-0.0285363
	DZ	WHR	-0.0893848
	DZ	WHR	-0.0256133
	DZ	WHR	0.093477
	DZ	WHR	0.0100709
	DZ	WHR	0.051991
	MZ	WHR	0.0181319
	MZ	WHR	0.0276185
	MZ	WHR	0.0231329
	DZ	WHR	0.0512831
	MZ	WHR	-0.0241395
	MZ	WHR	-0.0325213
	MZ	WHR	0.0417804
	DZ	WHR	-0.084237
	DZ	WHR	0.0453387
	MZ	WHR	-0.0909718
	DZ	WHR	0.0662223
	DZ	WHR	0.00124147
	MZ	WHR	0.0755884
	DZ	WHR	0.0699586
	MZ	WHR	-0.0119762
	MZ	WHR	-0.0169277
	DZ	WHR	0.00204082
	MZ	WHR	0.0205511
	MZ	WHR	-0.000248911
	MZ	WHR	0.00150648
	MZ	WHR	-0.00938974
	MZ	WHR	0.0938188
	MZ	WHR	-0.0666732
	MZ	WHR	-0.0613689
	MZ	WHR	-0.0453185
	MZ	WHR	-0.0705335
	MZ	WHR	0.0503021
	MZ	WHR	-0.0550598
	MZ	WHR	0.0532219
	MZ	WHR	0.0926194
	MZ	WHR	-0.00066921
	MZ	WHR	0.10946
	DZ	WHR	-0.00571121
	DZ	WHR	-0.00601807
	DZ	WHR	0.00147384
	DZ	WHR	0.0326979
	DZ	WHR	0.0456882
	DZ	WHR	0.0530347
	MZ	WHR	-0.0590931
	DZ	WHR	0.117164
	DZ	WHR	0.595013
	DZ	WHR	0.0195446
	DZ	WHR	0.0178142
	DZ	WHR	0.164352
	DZ	WHR	-0.0154693
[truncated: 12,441 more rows]

## Sheet: ED_Figure_5B
ED_Fig.5B	Matrix of MZ cotwins morphometric discordances used to generate the boxplot
	ID	UPV cluster	Morphometric_trait	Discordance
	TWPID1148	Concordant	WEIGHT	-0.0383061
	TWPID1217	Concordant	WEIGHT	0.0343452
	TWPID1221	Concordant	WEIGHT	0.0381374
	TWPID1255	Concordant	WEIGHT	0.0438519
	TWPID1395	Concordant	WEIGHT	0.0575082
	TWPID1646	Concordant	WEIGHT	-0.00469117
	TWPID1844	Concordant	WEIGHT	0.034124
	TWPID2434	Concordant	WEIGHT	0.0198935
	TWPID2455	Concordant	WEIGHT	0.0161294
	TWPID4757	Concordant	WEIGHT	0.0688102
	TWPID3619	Concordant	WEIGHT	0.0597617
	TWPID3653	Concordant	WEIGHT	-0.0245411
	TWPID4434	Concordant	WEIGHT	0.0257525
	TWPID3351	Concordant	WEIGHT	0.0249097
	TWPID4933	Concordant	WEIGHT	0.0165293
	TWPID5244	Concordant	WEIGHT	0.0323814
	TWPID4876	Concordant	WEIGHT	0.100805
	TWPID5722	Concordant	WEIGHT	0.0427177
	TWPID5525	Concordant	WEIGHT	0.027399
	TWPID5899	Concordant	WEIGHT	-0.00299401
	TWPID5625	Concordant	WEIGHT	-0.0173015
	TWPID6015	Concordant	WEIGHT	0.0252052
	TWPID6233	Concordant	WEIGHT	0.038943
	TWPID6340	Concordant	WEIGHT	0.127652
	TWPID6733	Concordant	WEIGHT	0
	TWPID6799	Concordant	WEIGHT	0.04844
	TWPID7149	Concordant	WEIGHT	0.0651736
	TWPID7910	Concordant	WEIGHT	0.0462424
	TWPID8118	Concordant	WEIGHT	-0.027399
	TWPID8318	Concordant	WEIGHT	-0.00323102
	TWPID8386	Concordant	WEIGHT	0.0396877
	TWPID8403	Concordant	WEIGHT	0.0691697
	TWPID8445	Concordant	WEIGHT	0.0132258
	TWPID8477	Concordant	WEIGHT	0.0140255
	TWPID8628	Concordant	WEIGHT	0.0813169
	TWPID8933	Concordant	WEIGHT	-0.0222668
	TWPID9013	Concordant	WEIGHT	-0.0376785
	TWPID9286	Concordant	WEIGHT	0.0196827
	TWPID7519	Concordant	WEIGHT	0.00651468
	TWPID9822	Concordant	WEIGHT	0.0316769
	TWPID10344	Concordant	WEIGHT	0.0194938
	TWPID10459	Concordant	WEIGHT	0.0456455
	TWPID10826	Concordant	WEIGHT	0.0229895
	TWPID10631	Concordant	WEIGHT	0.0611301
	TWPID10916	Concordant	WEIGHT	0.00809721
	TWPID10928	Concordant	WEIGHT	0.00946379
	TWPID11454	Concordant	WEIGHT	0.0319365
	TWPID12499	Concordant	WEIGHT	0.0296965
	TWPID12681	Concordant	WEIGHT	0.0156253
	TWPID17629	Concordant	WEIGHT	0.00466201
	TWPID17652	Concordant	WEIGHT	0.0547929
	TWPID2514	Type-A UPV	WEIGHT	0.0620002
	TWPID2960	Type-A UPV	WEIGHT	0.0641326
	TWPID3015	Type-A UPV	WEIGHT	0.00579712
	TWPID3347	Type-A UPV	WEIGHT	0.0473381
	TWPID4300	Type-A UPV	WEIGHT	0.0259755
	TWPID4936	Type-A UPV	WEIGHT	0.0156498
	TWPID5927	Type-A UPV	WEIGHT	-0.00564176
	TWPID5294	Type-A UPV	WEIGHT	0.0314987
	TWPID4769	Type-A UPV	WEIGHT	0.04652
	TWPID6096	Type-A UPV	WEIGHT	0.0411722
	TWPID6376	Type-A UPV	WEIGHT	0.0240012
	TWPID8457	Type-A UPV	WEIGHT	-0.00485831
	TWPID9287	Type-A UPV	WEIGHT	0.00873368
	TWPID7895	Type-A UPV	WEIGHT	0.0374375
	TWPID9499	Type-A UPV	WEIGHT	0.0428402
	TWPID11786	Type-A UPV	WEIGHT	-0.00832644
	TWPID12245	Type-A UPV	WEIGHT	-0.0694978
	TWPID14007	Type-A UPV	WEIGHT	0.0672522
	TWPID14442	Type-A UPV	WEIGHT	0.0838328
	TWPID14988	Type-A UPV	WEIGHT	0.0106953
	TWPID16005	Type-A UPV	WEIGHT	-0.0061824
	TWPID17665	Type-A UPV	WEIGHT	0.0188329
	TWPID18212	Type-A UPV	WEIGHT	-0.00390625
	TWPID2017	Intermediate	WEIGHT	0.0879196
	TWPID4111	Intermediate	WEIGHT	0
	TWPID4387	Intermediate	WEIGHT	0.101513
	TWPID3509	Intermediate	WEIGHT	0.0653528
	TWPID4427	Intermediate	WEIGHT	0.302348
	TWPID4924	Intermediate	WEIGHT	0.0979804
	TWPID4968	Intermediate	WEIGHT	0.0906544
	TWPID6696	Intermediate	WEIGHT	0.0780381
	TWPID7285	Intermediate	WEIGHT	0.0870114
	TWPID7192	Intermediate	WEIGHT	0.0889475
	TWPID7761	Intermediate	WEIGHT	0.0883531
	TWPID7711	Intermediate	WEIGHT	0.0541338
	TWPID7719	Intermediate	WEIGHT	0.125235
	TWPID7812	Intermediate	WEIGHT	0.0591237
	TWPID8152	Intermediate	WEIGHT	0.0982787
	TWPID8274	Intermediate	WEIGHT	0.0538686
	TWPID8371	Intermediate	WEIGHT	0.0706582
	TWPID8414	Intermediate	WEIGHT	0.0526042
	TWPID8454	Intermediate	WEIGHT	0.0931201
	TWPID9206	Intermediate	WEIGHT	0.0487902
	TWPID9307	Intermediate	WEIGHT	0.104198
	TWPID12147	Intermediate	WEIGHT	0.108634
	TWPID9693	Intermediate	WEIGHT	0.0521858
	TWPID10577	Intermediate	WEIGHT	0.0637258
	TWPID10576	Intermediate	WEIGHT	0.109699
	TWPID11051	Intermediate	WEIGHT	0.0606246
	TWPID12590	Intermediate	WEIGHT	0.0825371
	TWPID16821	Intermediate	WEIGHT	0.0793686
	TWPID1131	Type-B UPV	WEIGHT	0.232179
	TWPID1248	Type-B UPV	WEIGHT	0.189527
	TWPID1436	Type-B UPV	WEIGHT	0.144294
	TWPID1518	Type-B UPV	WEIGHT	0.138732
	TWPID1877	Type-B UPV	WEIGHT	0.291254
	TWPID2003	Type-B UPV	WEIGHT	0.136859
	TWPID2546	Type-B UPV	WEIGHT	0.15666
	TWPID3546	Intermediate	WEIGHT	0.0590889
	TWPID2557	Type-B UPV	WEIGHT	0.221716
	TWPID2552	Type-B UPV	WEIGHT	0.181911
	TWPID3369	Intermediate	WEIGHT	0.124592
	TWPID3177	Type-B UPV	WEIGHT	0.266792
	TWPID5179	Type-B UPV	WEIGHT	0.165749
	TWPID5602	Type-B UPV	WEIGHT	0.202142
	TWPID3890	Intermediate	WEIGHT	0.104671
	TWPID5383	Type-B UPV	WEIGHT	0.13075
	TWPID4831	Type-B UPV	WEIGHT	0.199333
	TWPID5617	Intermediate	WEIGHT	0.123076
	TWPID5767	Type-B UPV	WEIGHT	0.106018
	TWPID6192	Type-B UPV	WEIGHT	0.234681
	TWPID6875	Intermediate	WEIGHT	0.149602
	TWPID6175	Type-B UPV	WEIGHT	0.120628
	TWPID5925	Type-B UPV	WEIGHT	0.37949
	TWPID6383	Type-B UPV	WEIGHT	0.0995586
	TWPID6557	Type-B UPV	WEIGHT	0.39782
	TWPID6575	Type-B UPV	WEIGHT	0.123794
	TWPID6515	Type-B UPV	WEIGHT	0.124642
	TWPID6854	Intermediate	WEIGHT	0.100881
	TWPID7111	Type-B UPV	WEIGHT	0.128319
	TWPID6994	Type-B UPV	WEIGHT	0.130931
	TWPID7553	Type-B UPV	WEIGHT	0.141842
	TWPID7821	Type-B UPV	WEIGHT	0.106651
	TWPID8405	Type-B UPV	WEIGHT	0.17738
	TWPID8432	Type-B UPV	WEIGHT	0.16508
	TWPID8436	Type-B UPV	WEIGHT	0.129812
	TWPID8471	Type-B UPV	WEIGHT	0.11696
	TWPID8499	Type-B UPV	WEIGHT	0.126909
	TWPID8560	Intermediate	WEIGHT	0.0712812
	TWPID8600	Type-B UPV	WEIGHT	0.126827
	TWPID8751	Type-B UPV	WEIGHT	0.0522141
	TWPID9016	Type-B UPV	WEIGHT	0.1039
	TWPID12408	Type-B UPV	WEIGHT	0.12267
	TWPID9944	Type-B UPV	WEIGHT	0.223144
	TWPID10402	Type-B UPV	WEIGHT	0.154151
	TWPID11103	Intermediate	WEIGHT	0.120455
	TWPID11426	Type-B UPV	WEIGHT	0.25763
	TWPID11825	Type-B UPV	WEIGHT	0.243483
	TWPID11606	Type-B UPV	WEIGHT	0.129386
	TWPID12204	Type-B UPV	WEIGHT	0.173055
	TWPID15891	Type-B UPV	WEIGHT	0.132784
	TWPID16808	Type-B UPV	WEIGHT	0.209769
	TWPID1148	Concordant	HEIGHT	-0.0209238
	TWPID1217	Concordant	HEIGHT	0.00789558
	TWPID1221	Concordant	HEIGHT	-0.00626568
	TWPID1255	Concordant	HEIGHT	0.00299312
	TWPID1395	Concordant	HEIGHT	0.0145545
	TWPID1646	Concordant	HEIGHT	-0.00415801
	TWPID1844	Concordant	HEIGHT	0.000572574
	TWPID2434	Concordant	HEIGHT	-0.00250313
	TWPID2455	Concordant	HEIGHT	-0.00325204
	TWPID4757	Concordant	HEIGHT	-0.000625195
	TWPID3619	Concordant	HEIGHT	-0.00174774
	TWPID3653	Concordant	HEIGHT	-0.016359
	TWPID4434	Concordant	HEIGHT	0.0100921
	TWPID3351	Concordant	HEIGHT	-0.00289436
	TWPID4933	Concordant	HEIGHT	0
	TWPID5244	Concordant	HEIGHT	0.00626568
	TWPID4876	Concordant	HEIGHT	0.0323814
	TWPID5722	Concordant	HEIGHT	0.00609386
	TWPID5525	Concordant	HEIGHT	-0.00713594
	TWPID5899	Concordant	HEIGHT	-0.00300752
	TWPID5625	Concordant	HEIGHT	-0.0173917
	TWPID6015	Concordant	HEIGHT	0
	TWPID6233	Concordant	HEIGHT	-0.00304229
	TWPID6340	Concordant	HEIGHT	0.0609294
	TWPID6733	Concordant	HEIGHT	-0.0123458
	TWPID6799	Concordant	HEIGHT	-0.0311552
	TWPID7149	Concordant	HEIGHT	-0.0126584
	TWPID7910	Concordant	HEIGHT	0.00632113
	TWPID8118	Concordant	HEIGHT	-0.0187271
	TWPID8318	Concordant	HEIGHT	-0.0188093
	TWPID8386	Concordant	HEIGHT	0.00405955
	TWPID8403	Concordant	HEIGHT	0
	TWPID8445	Concordant	HEIGHT	-0.000643294
	TWPID8477	Concordant	HEIGHT	0.00569802
	TWPID8628	Concordant	HEIGHT	0.0128012
	TWPID8933	Concordant	HEIGHT	-0.0386465
	TWPID9013	Concordant	HEIGHT	-0.0262351
	TWPID9286	Concordant	HEIGHT	-0.00452636
	TWPID7519	Concordant	HEIGHT	-0.00371058
	TWPID9822	Concordant	HEIGHT	-0.00238095
	TWPID10344	Concordant	HEIGHT	0.0031837
	TWPID10459	Concordant	HEIGHT	-0.0121953
	TWPID10826	Concordant	HEIGHT	-0.029534
	TWPID10631	Concordant	HEIGHT	-0.00607905
	TWPID10916	Concordant	HEIGHT	-0.00190658
	TWPID10928	Concordant	HEIGHT	-0.0270953
	TWPID11454	Concordant	HEIGHT	-0.00651468
	TWPID12499	Concordant	HEIGHT	-0.00814668
	TWPID12681	Concordant	HEIGHT	-0.00568004
	TWPID17629	Concordant	HEIGHT	0
	TWPID17652	Concordant	HEIGHT	0.0180185
	TWPID2514	Type-A UPV	HEIGHT	-0.00240674
	TWPID2960	Type-A UPV	HEIGHT	0.00582337
	TWPID3015	Type-A UPV	HEIGHT	-0.00933133
	TWPID3347	Type-A UPV	HEIGHT	-0.00949463
	TWPID4300	Type-A UPV	HEIGHT	0
	TWPID4936	Type-A UPV	HEIGHT	-0.000616713
	TWPID5927	Type-A UPV	HEIGHT	-0.0471045
	TWPID5294	Type-A UPV	HEIGHT	-0.0289875
	TWPID4769	Type-A UPV	HEIGHT	-0.0123458
	TWPID6096	Type-A UPV	HEIGHT	-0.0167206
	TWPID6376	Type-A UPV	HEIGHT	-0.00126263
	TWPID8457	Type-A UPV	HEIGHT	-0.0159493
	TWPID9287	Type-A UPV	HEIGHT	-0.00953902
	TWPID7895	Type-A UPV	HEIGHT	0.00619197
	TWPID9499	Type-A UPV	HEIGHT	-0.0206064
	TWPID11786	Type-A UPV	HEIGHT	-0.0253178
	TWPID12245	Type-A UPV	HEIGHT	-0.0870114
	TWPID14007	Type-A UPV	HEIGHT	-0.00369914
	TWPID14442	Type-A UPV	HEIGHT	0.0150832
	TWPID14988	Type-A UPV	HEIGHT	0
	TWPID16005	Type-A UPV	HEIGHT	-0.0334522
	TWPID17665	Type-A UPV	HEIGHT	-0.000632311
	TWPID18212	Type-A UPV	HEIGHT	-0.0142674
	TWPID2017	Intermediate	HEIGHT	-0.0065574
	TWPID4111	Intermediate	HEIGHT	0
	TWPID4387	Intermediate	HEIGHT	-0.00399734
	TWPID3509	Intermediate	HEIGHT	0
	TWPID4427	Intermediate	HEIGHT	-0.00625393
	TWPID4924	Intermediate	HEIGHT	-0.00517466
	TWPID4968	Intermediate	HEIGHT	0.00310078
	TWPID6696	Intermediate	HEIGHT	-0.0277368
	TWPID7285	Intermediate	HEIGHT	0.025064
	TWPID7192	Intermediate	HEIGHT	0.0342891
	TWPID7761	Intermediate	HEIGHT	0.0125713
	TWPID7711	Intermediate	HEIGHT	0.00311042
	TWPID7719	Intermediate	HEIGHT	0
	TWPID7812	Intermediate	HEIGHT	0.00308167
	TWPID8152	Intermediate	HEIGHT	0.0198026
	TWPID8274	Intermediate	HEIGHT	0.018928
	TWPID8371	Intermediate	HEIGHT	-0.0266509
	TWPID8414	Intermediate	HEIGHT	-0.0340601
	TWPID8454	Intermediate	HEIGHT	0.00462964
	TWPID9206	Intermediate	HEIGHT	0.00436546
	TWPID9307	Intermediate	HEIGHT	-0.00580385
	TWPID12147	Intermediate	HEIGHT	-0.00365854
	TWPID9693	Intermediate	HEIGHT	-0.0178046
	TWPID10577	Intermediate	HEIGHT	-0.00115741
	TWPID10576	Intermediate	HEIGHT	-0.00619197
	TWPID11051	Intermediate	HEIGHT	-0.00578222
	TWPID12590	Intermediate	HEIGHT	0.0148518
	TWPID16821	Intermediate	HEIGHT	0.0317487
	TWPID1131	Type-B UPV	HEIGHT	0
	TWPID1248	Type-B UPV	HEIGHT	0.0152675
	TWPID1436	Type-B UPV	HEIGHT	0
	TWPID1518	Type-B UPV	HEIGHT	-0.0138193
	TWPID1877	Type-B UPV	HEIGHT	0.00308167
	TWPID2003	Type-B UPV	HEIGHT	0.00118624
	TWPID2546	Type-B UPV	HEIGHT	-0.0406486
	TWPID3546	Intermediate	HEIGHT	-0.000659848
	TWPID2557	Type-B UPV	HEIGHT	0.00577851
	TWPID2552	Type-B UPV	HEIGHT	0.00125078
	TWPID3369	Intermediate	HEIGHT	0.0133741
	TWPID3177	Type-B UPV	HEIGHT	0.0264916
	TWPID5179	Type-B UPV	HEIGHT	0.0122701
	TWPID5602	Type-B UPV	HEIGHT	-0.00527706
	TWPID3890	Intermediate	HEIGHT	0.0258914
	TWPID5383	Type-B UPV	HEIGHT	0.00789078
	TWPID4831	Type-B UPV	HEIGHT	-0.021211
	TWPID5617	Intermediate	HEIGHT	-0.0307717
	TWPID5767	Type-B UPV	HEIGHT	0.00593474
	TWPID6192	Type-B UPV	HEIGHT	-0.0555517
	TWPID6875	Intermediate	HEIGHT	0.00187559
	TWPID6175	Type-B UPV	HEIGHT	0.0205197
	TWPID5925	Type-B UPV	HEIGHT	0
	TWPID6383	Type-B UPV	HEIGHT	-0.0149928
	TWPID6557	Type-B UPV	HEIGHT	0.0104778
	TWPID6575	Type-B UPV	HEIGHT	-0.0106351
	TWPID6515	Type-B UPV	HEIGHT	-0.0225002
	TWPID6854	Intermediate	HEIGHT	0.0126584
	TWPID7111	Type-B UPV	HEIGHT	0.0158482
	TWPID6994	Type-B UPV	HEIGHT	0.00309119
	TWPID7553	Type-B UPV	HEIGHT	-0.0188513
	TWPID7821	Type-B UPV	HEIGHT	0.000642055
	TWPID8405	Type-B UPV	HEIGHT	0.0422328
	TWPID8432	Type-B UPV	HEIGHT	-0.00554018
	TWPID8436	Type-B UPV	HEIGHT	0.0122701
	TWPID8471	Type-B UPV	HEIGHT	0.0123458
	TWPID8499	Type-B UPV	HEIGHT	-0.00638164
	TWPID8560	Intermediate	HEIGHT	0.0294043
	TWPID8600	Type-B UPV	HEIGHT	0.0180185
	TWPID8751	Type-B UPV	HEIGHT	0.0173809
	TWPID9016	Type-B UPV	HEIGHT	0.000634719
	TWPID12408	Type-B UPV	HEIGHT	0.00526663
	TWPID9944	Type-B UPV	HEIGHT	0.0375721
	TWPID10402	Type-B UPV	HEIGHT	0.0240976
	TWPID11103	Intermediate	HEIGHT	-0.0020141
	TWPID11426	Type-B UPV	HEIGHT	0.0190107
	TWPID11825	Type-B UPV	HEIGHT	-0.00122926
	TWPID11606	Type-B UPV	HEIGHT	0.0119762
	TWPID12204	Type-B UPV	HEIGHT	0.0155042
	TWPID15891	Type-B UPV	HEIGHT	0.0343381
	TWPID16808	Type-B UPV	HEIGHT	-0.000626763
	TWPID1148	Concordant	BMI	0.00439561
	TWPID1217	Concordant	BMI	0.0221739
	TWPID1221	Concordant	BMI	0.0502618
	TWPID1255	Concordant	BMI	0.0423593
	TWPID1395	Concordant	BMI	0.0299523
	TWPID1646	Concordant	BMI	0.0044346
	TWPID1844	Concordant	BMI	0.0320027
	TWPID2434	Concordant	BMI	0.0234386
	TWPID2455	Concordant	BMI	0.0229018
	TWPID4757	Concordant	BMI	0.0710959
	TWPID3619	Concordant	BMI	0.0629138
	TWPID3653	Concordant	BMI	0.00836825
	TWPID4434	Concordant	BMI	0.00347826
	TWPID3351	Concordant	BMI	0.030637
	TWPID4933	Concordant	BMI	0.0139862
	TWPID5244	Concordant	BMI	0.0190482
	TWPID4876	Concordant	BMI	0.0371395
	TWPID5722	Concordant	BMI	0.0300023
	TWPID5525	Concordant	BMI	0.0390505
	TWPID5899	Concordant	BMI	0.00414079
	TWPID5625	Concordant	BMI	0.0166671
	TWPID6015	Concordant	BMI	0.0249567
	TWPID6233	Concordant	BMI	0.047856
	TWPID6340	Concordant	BMI	0.00719428
	TWPID6733	Concordant	BMI	0.0224729
	TWPID6799	Concordant	BMI	0.110712
	TWPID7149	Concordant	BMI	0.0920896
	TWPID7910	Concordant	BMI	0.033648
	TWPID8118	Concordant	BMI	0.00826451
	TWPID8318	Concordant	BMI	0.0369652
	TWPID8386	Concordant	BMI	0.0303711
	TWPID8403	Concordant	BMI	0.0689929
	TWPID8445	Concordant	BMI	0.0141846
	TWPID8477	Concordant	BMI	0.00350263
	TWPID8628	Concordant	BMI	0.0571584
	TWPID8933	Concordant	BMI	0.0534478
	TWPID9013	Concordant	BMI	0.0168071
	TWPID9286	Concordant	BMI	0.0289875
	TWPID7519	Concordant	BMI	0.0170362
	TWPID9822	Concordant	BMI	0.0350913
	TWPID10344	Concordant	BMI	0.00961546
	TWPID10459	Concordant	BMI	0.0722336
	TWPID10826	Concordant	BMI	0.0822381
	TWPID10631	Concordant	BMI	0.0726226
	TWPID10916	Concordant	BMI	0.0120242
	TWPID10928	Concordant	BMI	0.0623903
	TWPID11454	Concordant	BMI	0.0445756
	TWPID12499	Concordant	BMI	0.0454624
	TWPID12681	Concordant	BMI	0.0275066
	TWPID17629	Concordant	BMI	0.00428266
	TWPID17652	Concordant	BMI	0.0185764
	TWPID2514	Type-A UPV	BMI	0.062651
	TWPID2960	Type-A UPV	BMI	0.0540672
	TWPID3015	Type-A UPV	BMI	0.0224729
	TWPID3347	Type-A UPV	BMI	0.0650989
	TWPID4300	Type-A UPV	BMI	0.027399
	TWPID4936	Type-A UPV	BMI	0.0164613
	TWPID5927	Type-A UPV	BMI	0.0857668
	TWPID5294	Type-A UPV	BMI	0.0853598
	TWPID4769	Type-A UPV	BMI	0.0732034
	TWPID6096	Type-A UPV	BMI	0.0747235
	TWPID6376	Type-A UPV	BMI	0.025064
	TWPID8457	Type-A UPV	BMI	0.0278348
	TWPID9287	Type-A UPV	BMI	0.0302399
	TWPID7895	Type-A UPV	BMI	0.024434
	TWPID9499	Type-A UPV	BMI	0.0844383
	TWPID11786	Type-A UPV	BMI	0.0414997
	TWPID12245	Type-A UPV	BMI	0.101921
	TWPID14007	Type-A UPV	BMI	0.0773867
	TWPID14442	Type-A UPV	BMI	0.0520564
	TWPID14988	Type-A UPV	BMI	0.00743498
	TWPID16005	Type-A UPV	BMI	0.0620354
	TWPID17665	Type-A UPV	BMI	0.0188685
	TWPID18212	Type-A UPV	BMI	0.0232029
	TWPID2017	Intermediate	BMI	0.100605
	TWPID4111	Intermediate	BMI	0
	TWPID4387	Intermediate	BMI	0.107246
	TWPID3509	Intermediate	BMI	0.0639195
	TWPID4427	Intermediate	BMI	0.31335
	TWPID4924	Intermediate	BMI	0.109896
	TWPID4968	Intermediate	BMI	0.0870114
	TWPID6696	Intermediate	BMI	0.135604
	TWPID7285	Intermediate	BMI	0.036203
	TWPID7192	Intermediate	BMI	0.0170217
	TWPID7761	Intermediate	BMI	0.0630581
	TWPID7711	Intermediate	BMI	0.0477038
	TWPID7719	Intermediate	BMI	0.12769
	TWPID7812	Intermediate	BMI	0.0542629
	TWPID8152	Intermediate	BMI	0.0601685
	TWPID8274	Intermediate	BMI	0.0153613
	TWPID8371	Intermediate	BMI	0.126441
	TWPID8414	Intermediate	BMI	0.121361
	TWPID8454	Intermediate	BMI	0.083699
	TWPID9206	Intermediate	BMI	0.0386522
	TWPID9307	Intermediate	BMI	0.116029
	TWPID12147	Intermediate	BMI	0.113759
	TWPID9693	Intermediate	BMI	0.0897463
	TWPID10577	Intermediate	BMI	0.0657514
	TWPID10576	Intermediate	BMI	0.121578
	TWPID11051	Intermediate	BMI	0.0695261
	TWPID12590	Intermediate	BMI	0.0529655
	TWPID16821	Intermediate	BMI	0.0149034
	TWPID1131	Type-B UPV	BMI	0.229964
	TWPID1248	Type-B UPV	BMI	0.161152
	TWPID1436	Type-B UPV	BMI	0.143101
	TWPID1518	Type-B UPV	BMI	0.167723
	TWPID1877	Type-B UPV	BMI	0.284155
	TWPID2003	Type-B UPV	BMI	0.134478
	TWPID2546	Type-B UPV	BMI	0.239381
	TWPID3546	Intermediate	BMI	0.0629748
	TWPID2557	Type-B UPV	BMI	0.209999
	TWPID2552	Type-B UPV	BMI	0.17812
	TWPID3369	Intermediate	BMI	0.0988458
	TWPID3177	Type-B UPV	BMI	0.21456
	TWPID5179	Type-B UPV	BMI	0.141314
	TWPID5602	Type-B UPV	BMI	0.212814
	TWPID3890	Intermediate	BMI	0.0530546
	TWPID5383	Type-B UPV	BMI	0.113023
	TWPID4831	Type-B UPV	BMI	0.241374
	TWPID5617	Intermediate	BMI	0.187212
	TWPID5767	Type-B UPV	BMI	0.0941872
	TWPID6192	Type-B UPV	BMI	0.34607
	TWPID6875	Intermediate	BMI	0.147636
	TWPID6175	Type-B UPV	BMI	0.0800427
	TWPID5925	Type-B UPV	BMI	0.381251
	TWPID6383	Type-B UPV	BMI	0.131097
	TWPID6557	Type-B UPV	BMI	0.377556
	TWPID6575	Type-B UPV	BMI	0.1441
	TWPID6515	Type-B UPV	BMI	0.170818
	TWPID6854	Intermediate	BMI	0.0750905
	TWPID7111	Type-B UPV	BMI	0.0929963
	TWPID6994	Type-B UPV	BMI	0.125375
	TWPID7553	Type-B UPV	BMI	0.178983
	TWPID7821	Type-B UPV	BMI	0.101783
	TWPID8405	Type-B UPV	BMI	0.0949166
	TWPID8432	Type-B UPV	BMI	0.175094
	TWPID8436	Type-B UPV	BMI	0.106658
	TWPID8471	Type-B UPV	BMI	0.0918075
	TWPID8499	Type-B UPV	BMI	0.140649
	TWPID8560	Intermediate	BMI	0.0116506
	TWPID8600	Type-B UPV	BMI	0.0898563
	TWPID8751	Type-B UPV	BMI	0.0169496
	TWPID9016	Type-B UPV	BMI	0.103184
	TWPID12408	Type-B UPV	BMI	0.111013
	TWPID9944	Type-B UPV	BMI	0.14781
	TWPID10402	Type-B UPV	BMI	0.105361
	TWPID11103	Intermediate	BMI	0.124334
	TWPID11426	Type-B UPV	BMI	0.219136
	TWPID11825	Type-B UPV	BMI	0.24828
	TWPID11606	Type-B UPV	BMI	0.105361
	TWPID12204	Type-B UPV	BMI	0.140822
	TWPID15891	Type-B UPV	BMI	0.0669395
	TWPID16808	Type-B UPV	BMI	0.20935
	TWPID1148	Concordant	HEAD_FAT	-0.0270059
	TWPID1217	Concordant	HEAD_FAT	-0.00580471
	TWPID1221	Concordant	HEAD_FAT	-0.0231558
	TWPID1255	Concordant	HEAD_FAT	0.054595
	TWPID1395	Concordant	HEAD_FAT	0.0949979
	TWPID1646	Concordant	HEAD_FAT	0.00453886
	TWPID1844	Concordant	HEAD_FAT	0.0375978
	TWPID2434	Concordant	HEAD_FAT	-0.079765
	TWPID2455	Concordant	HEAD_FAT	0.0328769
	TWPID4757	Concordant	HEAD_FAT	-0.0632264
	TWPID3619	Concordant	HEAD_FAT	0.0275968
	TWPID3653	Concordant	HEAD_FAT	-0.0817166
	TWPID4434	Concordant	HEAD_FAT	-0.0248222
	TWPID3351	Concordant	HEAD_FAT	-0.0151854
	TWPID4933	Concordant	HEAD_FAT	-0.0109989
	TWPID5244	Concordant	HEAD_FAT	-0.0422348
	TWPID4876	Concordant	HEAD_FAT	0.0217006
	TWPID5722	Concordant	HEAD_FAT	0.0530931
	TWPID5525	Concordant	HEAD_FAT	0.0363097
	TWPID5899	Concordant	HEAD_FAT	-0.0535692
	TWPID5625	Concordant	HEAD_FAT	0.0649667
	TWPID6015	Concordant	HEAD_FAT	0.0522554
	TWPID6233	Concordant	HEAD_FAT	-0.0152292
	TWPID6340	Concordant	HEAD_FAT	0.153781
	TWPID6733	Concordant	HEAD_FAT	0.0623367
	TWPID6799	Concordant	HEAD_FAT	-0.0176558
	TWPID7149	Concordant	HEAD_FAT	0.0172545
	TWPID7910	Concordant	HEAD_FAT	-0.047639
	TWPID8118	Concordant	HEAD_FAT	-0.033316
	TWPID8318	Concordant	HEAD_FAT	0.00507589
	TWPID8386	Concordant	HEAD_FAT	0.0630461
	TWPID8403	Concordant	HEAD_FAT	-0.0276641
	TWPID8445	Concordant	HEAD_FAT	0.0505155
	TWPID8477	Concordant	HEAD_FAT	0.048435
	TWPID8628	Concordant	HEAD_FAT	0.0345478
	TWPID8933	Concordant	HEAD_FAT	0.0321135
	TWPID9013	Concordant	HEAD_FAT	0.0290405
	TWPID9286	Concordant	HEAD_FAT	0.0265318
	TWPID7519	Concordant	HEAD_FAT	0.0261229
	TWPID9822	Concordant	HEAD_FAT	0.00336226
	TWPID10344	Concordant	HEAD_FAT	0.0347361
	TWPID10459	Concordant	HEAD_FAT	0.104561
	TWPID10826	Concordant	HEAD_FAT	-0.0551004
	TWPID10631	Concordant	HEAD_FAT	0.0143093
	TWPID10916	Concordant	HEAD_FAT	0.00984484
	TWPID10928	Concordant	HEAD_FAT	0.0133406
	TWPID11454	Concordant	HEAD_FAT	0.0356512
	TWPID12499	Concordant	HEAD_FAT	0.0025492
	TWPID12681	Concordant	HEAD_FAT	0.0757267
	TWPID17629	Concordant	HEAD_FAT	-0.0280881
	TWPID17652	Concordant	HEAD_FAT	0.029924
	TWPID2514	Type-A UPV	HEAD_FAT	0.0462818
	TWPID2960	Type-A UPV	HEAD_FAT	0.0267961
	TWPID3015	Type-A UPV	HEAD_FAT	-0.0425399
	TWPID3347	Type-A UPV	HEAD_FAT	-0.00609633
	TWPID4300	Type-A UPV	HEAD_FAT	0.0268304
	TWPID4936	Type-A UPV	HEAD_FAT	0.0194814
	TWPID5927	Type-A UPV	HEAD_FAT	0.0217887
	TWPID5294	Type-A UPV	HEAD_FAT	0.0722812
	TWPID4769	Type-A UPV	HEAD_FAT	0.0142674
	TWPID6096	Type-A UPV	HEAD_FAT	0.0925399
	TWPID6376	Type-A UPV	HEAD_FAT	-0.0302052
	TWPID8457	Type-A UPV	HEAD_FAT	0.00613288
	TWPID9287	Type-A UPV	HEAD_FAT	-0.0395322
	TWPID7895	Type-A UPV	HEAD_FAT	0.0137796
	TWPID9499	Type-A UPV	HEAD_FAT	-0.00782197
	TWPID11786	Type-A UPV	HEAD_FAT	-0.0534246
	TWPID12245	Type-A UPV	HEAD_FAT	-0.017415
	TWPID14007	Type-A UPV	HEAD_FAT	-0.0473216
	TWPID14442	Type-A UPV	HEAD_FAT	-0.0193525
	TWPID14988	Type-A UPV	HEAD_FAT	-0.00618427
	TWPID16005	Type-A UPV	HEAD_FAT	-0.0549136
	TWPID17665	Type-A UPV	HEAD_FAT	0.0457885
	TWPID18212	Type-A UPV	HEAD_FAT	-0.0546725
	TWPID2017	Intermediate	HEAD_FAT	-0.0935427
	TWPID4111	Intermediate	HEAD_FAT	-0.0064477
	TWPID4387	Intermediate	HEAD_FAT	0.0625777
	TWPID3509	Intermediate	HEAD_FAT	0.0231176
	TWPID4427	Intermediate	HEAD_FAT	0.0346076
	TWPID4924	Intermediate	HEAD_FAT	0.0091462
	TWPID4968	Intermediate	HEAD_FAT	-0.0602119
	TWPID6696	Intermediate	HEAD_FAT	-0.00120192
	TWPID7285	Intermediate	HEAD_FAT	0.0411636
	TWPID7192	Intermediate	HEAD_FAT	0.0513614
	TWPID7761	Intermediate	HEAD_FAT	0.0208105
	TWPID7711	Intermediate	HEAD_FAT	-0.0477754
	TWPID7719	Intermediate	HEAD_FAT	-0.0500778
	TWPID7812	Intermediate	HEAD_FAT	-0.0551096
	TWPID8152	Intermediate	HEAD_FAT	0.0393862
	TWPID8274	Intermediate	HEAD_FAT	0.0157526
	TWPID8371	Intermediate	HEAD_FAT	-0.0292558
	TWPID8414	Intermediate	HEAD_FAT	-0.0449911
	TWPID8454	Intermediate	HEAD_FAT	-0.0308253
	TWPID9206	Intermediate	HEAD_FAT	0.0647362
	TWPID9307	Intermediate	HEAD_FAT	-0.0229285
	TWPID12147	Intermediate	HEAD_FAT	0.00329153
	TWPID9693	Intermediate	HEAD_FAT	-0.0169588
	TWPID10577	Intermediate	HEAD_FAT	-0.131768
	TWPID10576	Intermediate	HEAD_FAT	0.0172924
	TWPID11051	Intermediate	HEAD_FAT	-0.0378153
	TWPID12590	Intermediate	HEAD_FAT	0.0340675
	TWPID16821	Intermediate	HEAD_FAT	-0.0605421
	TWPID1131	Type-B UPV	HEAD_FAT	0.0415606
	TWPID1248	Type-B UPV	HEAD_FAT	0.0963911
	TWPID1436	Type-B UPV	HEAD_FAT	0.038125
	TWPID1518	Type-B UPV	HEAD_FAT	0.0440758
	TWPID1877	Type-B UPV	HEAD_FAT	-0.024199
	TWPID2003	Type-B UPV	HEAD_FAT	0.0514774
	TWPID2546	Type-B UPV	HEAD_FAT	0.0232038
	TWPID3546	Intermediate	HEAD_FAT	0.0184525
	TWPID2557	Type-B UPV	HEAD_FAT	-0.0248058
	TWPID2552	Type-B UPV	HEAD_FAT	0.0684668
	TWPID3369	Intermediate	HEAD_FAT	-0.0239904
	TWPID3177	Type-B UPV	HEAD_FAT	0.077149
	TWPID5179	Type-B UPV	HEAD_FAT	-0.0156637
	TWPID5602	Type-B UPV	HEAD_FAT	0.0797146
	TWPID3890	Intermediate	HEAD_FAT	0.113644
	TWPID5383	Type-B UPV	HEAD_FAT	0.0852603
	TWPID4831	Type-B UPV	HEAD_FAT	0.0298807
	TWPID5617	Intermediate	HEAD_FAT	0.0578096
	TWPID5767	Type-B UPV	HEAD_FAT	0.0190152
	TWPID6192	Type-B UPV	HEAD_FAT	-0.0162296
	TWPID6875	Intermediate	HEAD_FAT	-0.112665
	TWPID6175	Type-B UPV	HEAD_FAT	0.109414
	TWPID5925	Type-B UPV	HEAD_FAT	0.129334
	TWPID6383	Type-B UPV	HEAD_FAT	0.109526
	TWPID6557	Type-B UPV	HEAD_FAT	0.13317
	TWPID6575	Type-B UPV	HEAD_FAT	0.0800036
	TWPID6515	Type-B UPV	HEAD_FAT	-0.00137122
	TWPID6854	Intermediate	HEAD_FAT	0.02339
	TWPID7111	Type-B UPV	HEAD_FAT	0.0395186
	TWPID6994	Type-B UPV	HEAD_FAT	0.0194915
	TWPID7553	Type-B UPV	HEAD_FAT	0.0830352
	TWPID7821	Type-B UPV	HEAD_FAT	0.0424072
	TWPID8405	Type-B UPV	HEAD_FAT	0.0965146
	TWPID8432	Type-B UPV	HEAD_FAT	0.0613802
	TWPID8436	Type-B UPV	HEAD_FAT	0.0971992
	TWPID8471	Type-B UPV	HEAD_FAT	0.027472
	TWPID8499	Type-B UPV	HEAD_FAT	0.00992034
	TWPID8560	Intermediate	HEAD_FAT	-0.0444748
	TWPID8600	Type-B UPV	HEAD_FAT	0.0167301
	TWPID8751	Type-B UPV	HEAD_FAT	0.0833597
	TWPID9016	Type-B UPV	HEAD_FAT	0.0182485
	TWPID12408	Type-B UPV	HEAD_FAT	0.013881
	TWPID9944	Type-B UPV	HEAD_FAT	-0.00508966
	TWPID10402	Type-B UPV	HEAD_FAT	0.0917333
	TWPID11103	Intermediate	HEAD_FAT	0.00484406
	TWPID11426	Type-B UPV	HEAD_FAT	0.0905079
	TWPID11825	Type-B UPV	HEAD_FAT	0.00545692
	TWPID11606	Type-B UPV	HEAD_FAT	0.00413534
	TWPID12204	Type-B UPV	HEAD_FAT	0.0131307
	TWPID15891	Type-B UPV	HEAD_FAT	0.0821027
	TWPID16808	Type-B UPV	HEAD_FAT	-0.0214314
	TWPID1148	Concordant	HEAD_LEAN	-0.0167049
	TWPID1217	Concordant	HEAD_LEAN	-0.0201669
	TWPID1221	Concordant	HEAD_LEAN	-0.029954
	TWPID1255	Concordant	HEAD_LEAN	0.0514939
	TWPID1395	Concordant	HEAD_LEAN	0.0505935
	TWPID1646	Concordant	HEAD_LEAN	0.0121283
	TWPID1844	Concordant	HEAD_LEAN	0.0332488
	TWPID2434	Concordant	HEAD_LEAN	-0.0867492
	TWPID2455	Concordant	HEAD_LEAN	0.0354375
	TWPID4757	Concordant	HEAD_LEAN	-0.0351587
	TWPID3619	Concordant	HEAD_LEAN	0.0255403
	TWPID3653	Concordant	HEAD_LEAN	-0.0651413
	TWPID4434	Concordant	HEAD_LEAN	-0.00865988
	TWPID3351	Concordant	HEAD_LEAN	-0.00203696
	TWPID4933	Concordant	HEAD_LEAN	-0.000269368
	TWPID5244	Concordant	HEAD_LEAN	-0.0268101
	TWPID4876	Concordant	HEAD_LEAN	0.0235168
	TWPID5722	Concordant	HEAD_LEAN	0.0537792
	TWPID5525	Concordant	HEAD_LEAN	0.0454678
	TWPID5899	Concordant	HEAD_LEAN	-0.0314712
	TWPID5625	Concordant	HEAD_LEAN	0.05742
	TWPID6015	Concordant	HEAD_LEAN	0.0276324
	TWPID6233	Concordant	HEAD_LEAN	-0.0160681
	TWPID6340	Concordant	HEAD_LEAN	0.137282
	TWPID6733	Concordant	HEAD_LEAN	0.0383199
	TWPID6799	Concordant	HEAD_LEAN	-0.0182411
	TWPID7149	Concordant	HEAD_LEAN	0.0627131
	TWPID7910	Concordant	HEAD_LEAN	-0.0308002
	TWPID8118	Concordant	HEAD_LEAN	-0.0559419
	TWPID8318	Concordant	HEAD_LEAN	-0.000496542
	TWPID8386	Concordant	HEAD_LEAN	0.0631495
	TWPID8403	Concordant	HEAD_LEAN	-0.0312276
	TWPID8445	Concordant	HEAD_LEAN	0.0277829
	TWPID8477	Concordant	HEAD_LEAN	0.033993
	TWPID8628	Concordant	HEAD_LEAN	0.0321072
	TWPID8933	Concordant	HEAD_LEAN	0.00639414
	TWPID9013	Concordant	HEAD_LEAN	0.0142566
	TWPID9286	Concordant	HEAD_LEAN	0.0335058
	TWPID7519	Concordant	HEAD_LEAN	0.0167062
	TWPID9822	Concordant	HEAD_LEAN	-0.00783136
	TWPID10344	Concordant	HEAD_LEAN	0.040294
	TWPID10459	Concordant	HEAD_LEAN	0.079191
	TWPID10826	Concordant	HEAD_LEAN	-0.0675353
	TWPID10631	Concordant	HEAD_LEAN	0.00921121
	TWPID10916	Concordant	HEAD_LEAN	0.0381237
	TWPID10928	Concordant	HEAD_LEAN	-7.81201e-05
	TWPID11454	Concordant	HEAD_LEAN	0.019878
	TWPID12499	Concordant	HEAD_LEAN	0.00997105
	TWPID12681	Concordant	HEAD_LEAN	0.0373533
	TWPID17629	Concordant	HEAD_LEAN	-0.0416622
	TWPID17652	Concordant	HEAD_LEAN	0.0301191
	TWPID2514	Type-A UPV	HEAD_LEAN	0.0199352
	TWPID2960	Type-A UPV	HEAD_LEAN	0.0476897
	TWPID3015	Type-A UPV	HEAD_LEAN	-0.0456801
	TWPID3347	Type-A UPV	HEAD_LEAN	0.00246937
	TWPID4300	Type-A UPV	HEAD_LEAN	0.0385797
	TWPID4936	Type-A UPV	HEAD_LEAN	0.0260389
	TWPID5927	Type-A UPV	HEAD_LEAN	0.0222977
	TWPID5294	Type-A UPV	HEAD_LEAN	0.0767844
	TWPID4769	Type-A UPV	HEAD_LEAN	0.00769396
	TWPID6096	Type-A UPV	HEAD_LEAN	0.0718276
	TWPID6376	Type-A UPV	HEAD_LEAN	-0.037633
	TWPID8457	Type-A UPV	HEAD_LEAN	0.00368848
	TWPID9287	Type-A UPV	HEAD_LEAN	-0.0450036
	TWPID7895	Type-A UPV	HEAD_LEAN	0.00420049
	TWPID9499	Type-A UPV	HEAD_LEAN	-7.7077e-06
	TWPID11786	Type-A UPV	HEAD_LEAN	-0.103322
	TWPID12245	Type-A UPV	HEAD_LEAN	-0.0547159
	TWPID14007	Type-A UPV	HEAD_LEAN	-0.052469
	TWPID14442	Type-A UPV	HEAD_LEAN	-0.0229032
	TWPID14988	Type-A UPV	HEAD_LEAN	-0.0280528
	TWPID16005	Type-A UPV	HEAD_LEAN	-0.0750104
	TWPID17665	Type-A UPV	HEAD_LEAN	0.0405852
	TWPID18212	Type-A UPV	HEAD_LEAN	-0.0536444
	TWPID2017	Intermediate	HEAD_LEAN	-0.0809187
	TWPID4111	Intermediate	HEAD_LEAN	-0.00536033
	TWPID4387	Intermediate	HEAD_LEAN	0.0529074
	TWPID3509	Intermediate	HEAD_LEAN	0.0166058
	TWPID4427	Intermediate	HEAD_LEAN	0.0255491
	TWPID4924	Intermediate	HEAD_LEAN	0.0257998
	TWPID4968	Intermediate	HEAD_LEAN	-0.0430351
	TWPID6696	Intermediate	HEAD_LEAN	0.000369005
	TWPID7285	Intermediate	HEAD_LEAN	0.0552702
	TWPID7192	Intermediate	HEAD_LEAN	0.0596299
	TWPID7761	Intermediate	HEAD_LEAN	-0.00306642
	TWPID7711	Intermediate	HEAD_LEAN	-0.0351065
	TWPID7719	Intermediate	HEAD_LEAN	-0.042988
	TWPID7812	Intermediate	HEAD_LEAN	-0.0270589
	TWPID8152	Intermediate	HEAD_LEAN	0.0421261
	TWPID8274	Intermediate	HEAD_LEAN	0.0266167
	TWPID8371	Intermediate	HEAD_LEAN	-0.0243069
	TWPID8414	Intermediate	HEAD_LEAN	-0.0350432
	TWPID8454	Intermediate	HEAD_LEAN	-0.0348965
	TWPID9206	Intermediate	HEAD_LEAN	0.0630936
	TWPID9307	Intermediate	HEAD_LEAN	-0.0349361
	TWPID12147	Intermediate	HEAD_LEAN	0.00202887
	TWPID9693	Intermediate	HEAD_LEAN	-0.0245376
	TWPID10577	Intermediate	HEAD_LEAN	0.0319013
	TWPID10576	Intermediate	HEAD_LEAN	-0.00551595
	TWPID11051	Intermediate	HEAD_LEAN	-0.0259899
	TWPID12590	Intermediate	HEAD_LEAN	0.0361522
	TWPID16821	Intermediate	HEAD_LEAN	-0.0281038
	TWPID1131	Type-B UPV	HEAD_LEAN	0.0288449
	TWPID1248	Type-B UPV	HEAD_LEAN	0.0481087
	TWPID1436	Type-B UPV	HEAD_LEAN	0.0195591
	TWPID1518	Type-B UPV	HEAD_LEAN	0.0048897
	TWPID1877	Type-B UPV	HEAD_LEAN	-0.00595083
	TWPID2003	Type-B UPV	HEAD_LEAN	0.0475086
	TWPID2546	Type-B UPV	HEAD_LEAN	0.00275931
	TWPID3546	Intermediate	HEAD_LEAN	0.0338776
	TWPID2557	Type-B UPV	HEAD_LEAN	-0.018553
	TWPID2552	Type-B UPV	HEAD_LEAN	0.0255285
	TWPID3369	Intermediate	HEAD_LEAN	-0.0320347
	TWPID3177	Type-B UPV	HEAD_LEAN	0.0701965
	TWPID5179	Type-B UPV	HEAD_LEAN	-0.0222191
	TWPID5602	Type-B UPV	HEAD_LEAN	0.0498455
	TWPID3890	Intermediate	HEAD_LEAN	0.129209
	TWPID5383	Type-B UPV	HEAD_LEAN	0.0697957
	TWPID4831	Type-B UPV	HEAD_LEAN	0.0280652
	TWPID5617	Intermediate	HEAD_LEAN	0.0253844
	TWPID5767	Type-B UPV	HEAD_LEAN	0.0118901
	TWPID6192	Type-B UPV	HEAD_LEAN	-0.0577424
	TWPID6875	Intermediate	HEAD_LEAN	-0.133336
	TWPID6175	Type-B UPV	HEAD_LEAN	0.101132
	TWPID5925	Type-B UPV	HEAD_LEAN	0.102554
	TWPID6383	Type-B UPV	HEAD_LEAN	0.111235
	TWPID6557	Type-B UPV	HEAD_LEAN	0.0852683
	TWPID6575	Type-B UPV	HEAD_LEAN	0.0732111
	TWPID6515	Type-B UPV	HEAD_LEAN	0.00789584
	TWPID6854	Intermediate	HEAD_LEAN	0.0191447
	TWPID7111	Type-B UPV	HEAD_LEAN	0.0317845
	TWPID6994	Type-B UPV	HEAD_LEAN	0.0136362
	TWPID7553	Type-B UPV	HEAD_LEAN	0.0329485
	TWPID7821	Type-B UPV	HEAD_LEAN	0.0427652
	TWPID8405	Type-B UPV	HEAD_LEAN	0.0892551
	TWPID8432	Type-B UPV	HEAD_LEAN	0.0449461
	TWPID8436	Type-B UPV	HEAD_LEAN	0.0865558
	TWPID8471	Type-B UPV	HEAD_LEAN	0.0230573
	TWPID8499	Type-B UPV	HEAD_LEAN	0.00808254
	TWPID8560	Intermediate	HEAD_LEAN	-0.0286056
	TWPID8600	Type-B UPV	HEAD_LEAN	0.0115382
	TWPID8751	Type-B UPV	HEAD_LEAN	0.082889
	TWPID9016	Type-B UPV	HEAD_LEAN	0.0103376
	TWPID12408	Type-B UPV	HEAD_LEAN	0.0215676
	TWPID9944	Type-B UPV	HEAD_LEAN	-0.0173087
	TWPID10402	Type-B UPV	HEAD_LEAN	0.0617273
	TWPID11103	Intermediate	HEAD_LEAN	0.00783352
	TWPID11426	Type-B UPV	HEAD_LEAN	0.0786088
	TWPID11825	Type-B UPV	HEAD_LEAN	-0.00958768
	TWPID11606	Type-B UPV	HEAD_LEAN	-0.0146161
	TWPID12204	Type-B UPV	HEAD_LEAN	-0.0124021
	TWPID15891	Type-B UPV	HEAD_LEAN	0.0700524
	TWPID16808	Type-B UPV	HEAD_LEAN	-0.0311856
	TWPID1148	Concordant	HEAD_MASS	-0.0190017
	TWPID1217	Concordant	HEAD_MASS	-0.0169976
	TWPID1221	Concordant	HEAD_MASS	-0.02846
	TWPID1255	Concordant	HEAD_MASS	0.0521844
	TWPID1395	Concordant	HEAD_MASS	0.0601909
	TWPID1646	Concordant	HEAD_MASS	0.0105664
	TWPID1844	Concordant	HEAD_MASS	0.0341878
	TWPID2434	Concordant	HEAD_MASS	-0.0852368
	TWPID2455	Concordant	HEAD_MASS	0.0348656
	TWPID4757	Concordant	HEAD_MASS	-0.0415401
	TWPID3619	Concordant	HEAD_MASS	0.0259837
	TWPID3653	Concordant	HEAD_MASS	-0.0686802
	TWPID4434	Concordant	HEAD_MASS	-0.0121241
	TWPID3351	Concordant	HEAD_MASS	-0.0049618
	TWPID4933	Concordant	HEAD_MASS	-0.00260958
	TWPID5244	Concordant	HEAD_MASS	-0.0302543
	TWPID4876	Concordant	HEAD_MASS	0.0231171
	TWPID5722	Concordant	HEAD_MASS	0.0536253
	TWPID5525	Concordant	HEAD_MASS	0.0433908
	TWPID5899	Concordant	HEAD_MASS	-0.0362859
	TWPID5625	Concordant	HEAD_MASS	0.0591129
	TWPID6015	Concordant	HEAD_MASS	0.0332248
	TWPID6233	Concordant	HEAD_MASS	-0.0158809
	TWPID6340	Concordant	HEAD_MASS	0.140826
	TWPID6733	Concordant	HEAD_MASS	0.0437513
	TWPID6799	Concordant	HEAD_MASS	-0.0181158
	TWPID7149	Concordant	HEAD_MASS	0.0525263
	TWPID7910	Concordant	HEAD_MASS	-0.0344487
	TWPID8118	Concordant	HEAD_MASS	-0.0508496
	TWPID8318	Concordant	HEAD_MASS	0.000694334
	TWPID8386	Concordant	HEAD_MASS	0.063127
	TWPID8403	Concordant	HEAD_MASS	-0.0304385
	TWPID8445	Concordant	HEAD_MASS	0.0329707
	TWPID8477	Concordant	HEAD_MASS	0.037129
	TWPID8628	Concordant	HEAD_MASS	0.0326339
	TWPID8933	Concordant	HEAD_MASS	0.0118424
	TWPID9013	Concordant	HEAD_MASS	0.0175523
	TWPID9286	Concordant	HEAD_MASS	0.0319515
	TWPID7519	Concordant	HEAD_MASS	0.018778
	TWPID9822	Concordant	HEAD_MASS	-0.0053609
	TWPID10344	Concordant	HEAD_MASS	0.0390437
	TWPID10459	Concordant	HEAD_MASS	0.0848672
	TWPID10826	Concordant	HEAD_MASS	-0.0647998
	TWPID10631	Concordant	HEAD_MASS	0.010376
	TWPID10916	Concordant	HEAD_MASS	0.0318471
	TWPID10928	Concordant	HEAD_MASS	0.00280144
	TWPID11454	Concordant	HEAD_MASS	0.0234398
	TWPID12499	Concordant	HEAD_MASS	0.00835818
	TWPID12681	Concordant	HEAD_MASS	0.0457675
	TWPID17629	Concordant	HEAD_MASS	-0.038713
	TWPID17652	Concordant	HEAD_MASS	0.0300752
	TWPID2514	Type-A UPV	HEAD_MASS	0.0258889
	TWPID2960	Type-A UPV	HEAD_MASS	0.0430136
	TWPID3015	Type-A UPV	HEAD_MASS	-0.044993
	TWPID3347	Type-A UPV	HEAD_MASS	0.000585213
	TWPID4300	Type-A UPV	HEAD_MASS	0.0360882
	TWPID4936	Type-A UPV	HEAD_MASS	0.0246437
	TWPID5927	Type-A UPV	HEAD_MASS	0.0221855
	TWPID5294	Type-A UPV	HEAD_MASS	0.0758194
	TWPID4769	Type-A UPV	HEAD_MASS	0.00920731
	TWPID6096	Type-A UPV	HEAD_MASS	0.0764359
	TWPID6376	Type-A UPV	HEAD_MASS	-0.0360293
	TWPID8457	Type-A UPV	HEAD_MASS	0.00422914
	TWPID9287	Type-A UPV	HEAD_MASS	-0.0438094
	TWPID7895	Type-A UPV	HEAD_MASS	0.00645863
	TWPID9499	Type-A UPV	HEAD_MASS	-0.0016815
	TWPID11786	Type-A UPV	HEAD_MASS	-0.0921785
	TWPID12245	Type-A UPV	HEAD_MASS	-0.0464187
	TWPID14007	Type-A UPV	HEAD_MASS	-0.051351
	TWPID14442	Type-A UPV	HEAD_MASS	-0.0221369
	TWPID14988	Type-A UPV	HEAD_MASS	-0.0232038
	TWPID16005	Type-A UPV	HEAD_MASS	-0.0705782
	TWPID17665	Type-A UPV	HEAD_MASS	0.0417209
	TWPID18212	Type-A UPV	HEAD_MASS	-0.0538688
	TWPID2017	Intermediate	HEAD_MASS	-0.0836267
	TWPID4111	Intermediate	HEAD_MASS	-0.00559363
	TWPID4387	Intermediate	HEAD_MASS	0.0551038
	TWPID3509	Intermediate	HEAD_MASS	0.018078
	TWPID4427	Intermediate	HEAD_MASS	0.0276159
	TWPID4924	Intermediate	HEAD_MASS	0.0221767
	TWPID4968	Intermediate	HEAD_MASS	-0.0467445
	TWPID6696	Intermediate	HEAD_MASS	1.71658e-05
	TWPID7285	Intermediate	HEAD_MASS	0.0522826
	TWPID7192	Intermediate	HEAD_MASS	0.0578151
	TWPID7761	Intermediate	HEAD_MASS	0.00206106
	TWPID7711	Intermediate	HEAD_MASS	-0.0379307
	TWPID7719	Intermediate	HEAD_MASS	-0.0446125
	TWPID7812	Intermediate	HEAD_MASS	-0.0333295
	TWPID8152	Intermediate	HEAD_MASS	0.0415126
	TWPID8274	Intermediate	HEAD_MASS	0.0241508
	TWPID8371	Intermediate	HEAD_MASS	-0.0254221
	TWPID8414	Intermediate	HEAD_MASS	-0.0371829
	TWPID8454	Intermediate	HEAD_MASS	-0.0339857
	TWPID9206	Intermediate	HEAD_MASS	0.0634473
	TWPID9307	Intermediate	HEAD_MASS	-0.0321919
	TWPID12147	Intermediate	HEAD_MASS	0.00230605
	TWPID9693	Intermediate	HEAD_MASS	-0.022913
	TWPID10577	Intermediate	HEAD_MASS	-0.00191477
	TWPID10576	Intermediate	HEAD_MASS	-0.000308774
	TWPID11051	Intermediate	HEAD_MASS	-0.0286701
	TWPID12590	Intermediate	HEAD_MASS	0.0356987
	TWPID16821	Intermediate	HEAD_MASS	-0.0352775
	TWPID1131	Type-B UPV	HEAD_MASS	0.0317241
	TWPID1248	Type-B UPV	HEAD_MASS	0.0586014
	TWPID1436	Type-B UPV	HEAD_MASS	0.0234346
	TWPID1518	Type-B UPV	HEAD_MASS	0.0141846
	TWPID1877	Type-B UPV	HEAD_MASS	-0.00994729
	TWPID2003	Type-B UPV	HEAD_MASS	0.0483677
	TWPID2546	Type-B UPV	HEAD_MASS	0.00724826
	TWPID3546	Intermediate	HEAD_MASS	0.0303584
	TWPID2557	Type-B UPV	HEAD_MASS	-0.0199589
	TWPID2552	Type-B UPV	HEAD_MASS	0.0350369
	TWPID3369	Intermediate	HEAD_MASS	-0.0302681
	TWPID3177	Type-B UPV	HEAD_MASS	0.0717315
	TWPID5179	Type-B UPV	HEAD_MASS	-0.0207939
	TWPID5602	Type-B UPV	HEAD_MASS	0.0565881
	TWPID3890	Intermediate	HEAD_MASS	0.125643
	TWPID5383	Type-B UPV	HEAD_MASS	0.0732146
	TWPID4831	Type-B UPV	HEAD_MASS	0.0284616
	TWPID5617	Intermediate	HEAD_MASS	0.032725
	TWPID5767	Type-B UPV	HEAD_MASS	0.0134893
	TWPID6192	Type-B UPV	HEAD_MASS	-0.0487464
	TWPID6875	Intermediate	HEAD_MASS	-0.128641
	TWPID6175	Type-B UPV	HEAD_MASS	0.103086
	TWPID5925	Type-B UPV	HEAD_MASS	0.108536
	TWPID6383	Type-B UPV	HEAD_MASS	0.110868
	TWPID6557	Type-B UPV	HEAD_MASS	0.0955824
	TWPID6575	Type-B UPV	HEAD_MASS	0.0747276
	TWPID6515	Type-B UPV	HEAD_MASS	0.00589839
	TWPID6854	Intermediate	HEAD_MASS	0.0200697
	TWPID7111	Type-B UPV	HEAD_MASS	0.0334394
	TWPID6994	Type-B UPV	HEAD_MASS	0.0149497
	TWPID7553	Type-B UPV	HEAD_MASS	0.0444433
	TWPID7821	Type-B UPV	HEAD_MASS	0.0426841
	TWPID8405	Type-B UPV	HEAD_MASS	0.0908625
	TWPID8432	Type-B UPV	HEAD_MASS	0.0484187
	TWPID8436	Type-B UPV	HEAD_MASS	0.0888774
	TWPID8471	Type-B UPV	HEAD_MASS	0.024021
	TWPID8499	Type-B UPV	HEAD_MASS	0.00849681
	TWPID8560	Intermediate	HEAD_MASS	-0.0319953
	TWPID8600	Type-B UPV	HEAD_MASS	0.0127143
	TWPID8751	Type-B UPV	HEAD_MASS	0.0829973
	TWPID9016	Type-B UPV	HEAD_MASS	0.0120402
	TWPID12408	Type-B UPV	HEAD_MASS	0.0198596
	TWPID9944	Type-B UPV	HEAD_MASS	-0.0146667
	TWPID10402	Type-B UPV	HEAD_MASS	0.0682887
	TWPID11103	Intermediate	HEAD_MASS	0.00715662
	TWPID11426	Type-B UPV	HEAD_MASS	0.0812325
	TWPID11825	Type-B UPV	HEAD_MASS	-0.00630327
	TWPID11606	Type-B UPV	HEAD_MASS	-0.0105042
	TWPID12204	Type-B UPV	HEAD_MASS	-0.00664679
	TWPID15891	Type-B UPV	HEAD_MASS	0.0726865
	TWPID16808	Type-B UPV	HEAD_MASS	-0.0290783
	TWPID1148	Concordant	HEAD_PFAT	-0.00800417
	TWPID1217	Concordant	HEAD_PFAT	0.0111929
	TWPID1221	Concordant	HEAD_PFAT	0.00530419
	TWPID1255	Concordant	HEAD_PFAT	0.00241061
	TWPID1395	Concordant	HEAD_PFAT	0.034807
	TWPID1646	Concordant	HEAD_PFAT	-0.00602755
	TWPID1844	Concordant	HEAD_PFAT	0.00341
	TWPID2434	Concordant	HEAD_PFAT	0.00547184
	TWPID2455	Concordant	HEAD_PFAT	-0.0019887
	TWPID4757	Concordant	HEAD_PFAT	-0.0216863
	TWPID3619	Concordant	HEAD_PFAT	0.00161311
	TWPID3653	Concordant	HEAD_PFAT	-0.0130364
	TWPID4434	Concordant	HEAD_PFAT	-0.0126981
	TWPID3351	Concordant	HEAD_PFAT	-0.0102236
	TWPID4933	Concordant	HEAD_PFAT	-0.00838932
	TWPID5244	Concordant	HEAD_PFAT	-0.0119805
	TWPID4876	Concordant	HEAD_PFAT	-0.00141647
	TWPID5722	Concordant	HEAD_PFAT	-0.000532159
	TWPID5525	Concordant	HEAD_PFAT	-0.00708111
	TWPID5899	Concordant	HEAD_PFAT	-0.0172833
	TWPID5625	Concordant	HEAD_PFAT	0.00585386
	TWPID6015	Concordant	HEAD_PFAT	0.0190306
	TWPID6233	Concordant	HEAD_PFAT	0.00065168
	TWPID6340	Concordant	HEAD_PFAT	0.0129548
	TWPID6733	Concordant	HEAD_PFAT	0.0185855
	TWPID6799	Concordant	HEAD_PFAT	0.000460027
	TWPID7149	Concordant	HEAD_PFAT	-0.0352718
	TWPID7910	Concordant	HEAD_PFAT	-0.0131903
	TWPID8118	Concordant	HEAD_PFAT	0.0175336
	TWPID8318	Concordant	HEAD_PFAT	0.00438156
	TWPID8386	Concordant	HEAD_PFAT	-8.08712e-05
	TWPID8403	Concordant	HEAD_PFAT	0.00277441
	TWPID8445	Concordant	HEAD_PFAT	0.0175448
	TWPID8477	Concordant	HEAD_PFAT	0.011306
	TWPID8628	Concordant	HEAD_PFAT	0.00191398
	TWPID8933	Concordant	HEAD_PFAT	0.0202711
	TWPID9013	Concordant	HEAD_PFAT	0.0114882
	TWPID9286	Concordant	HEAD_PFAT	-0.00541971
	TWPID7519	Concordant	HEAD_PFAT	0.00734486
	TWPID9822	Concordant	HEAD_PFAT	0.00872315
	TWPID10344	Concordant	HEAD_PFAT	-0.00430761
	TWPID10459	Concordant	HEAD_PFAT	0.0196934
	TWPID10826	Concordant	HEAD_PFAT	0.00969938
	TWPID10631	Concordant	HEAD_PFAT	0.00393322
	TWPID10916	Concordant	HEAD_PFAT	-0.0220023
	TWPID10928	Concordant	HEAD_PFAT	0.0105391
	TWPID11454	Concordant	HEAD_PFAT	0.0122115
	TWPID12499	Concordant	HEAD_PFAT	-0.00580898
	TWPID12681	Concordant	HEAD_PFAT	0.0299592
	TWPID17629	Concordant	HEAD_PFAT	0.0106249
	TWPID17652	Concordant	HEAD_PFAT	-0.000151191
	TWPID2514	Type-A UPV	HEAD_PFAT	0.0203929
	TWPID2960	Type-A UPV	HEAD_PFAT	-0.0162175
	TWPID3015	Type-A UPV	HEAD_PFAT	0.00245304
	TWPID3347	Type-A UPV	HEAD_PFAT	-0.00668154
	TWPID4300	Type-A UPV	HEAD_PFAT	-0.00925772
	TWPID4936	Type-A UPV	HEAD_PFAT	-0.00516231
	TWPID5927	Type-A UPV	HEAD_PFAT	-0.000396813
	TWPID5294	Type-A UPV	HEAD_PFAT	-0.00353824
	TWPID4769	Type-A UPV	HEAD_PFAT	0.00506012
	TWPID6096	Type-A UPV	HEAD_PFAT	0.016104
	TWPID6376	Type-A UPV	HEAD_PFAT	0.00582413
	TWPID8457	Type-A UPV	HEAD_PFAT	0.00190373
	TWPID9287	Type-A UPV	HEAD_PFAT	0.00427727
	TWPID7895	Type-A UPV	HEAD_PFAT	0.007321
	TWPID9499	Type-A UPV	HEAD_PFAT	-0.00614046
	TWPID11786	Type-A UPV	HEAD_PFAT	0.0387539
	TWPID12245	Type-A UPV	HEAD_PFAT	0.0290037
	TWPID14007	Type-A UPV	HEAD_PFAT	0.0040294
	TWPID14442	Type-A UPV	HEAD_PFAT	0.00278445
	TWPID14988	Type-A UPV	HEAD_PFAT	0.0170195
	TWPID16005	Type-A UPV	HEAD_PFAT	0.0156646
	TWPID17665	Type-A UPV	HEAD_PFAT	0.00406765
	TWPID18212	Type-A UPV	HEAD_PFAT	-0.000803738
	TWPID2017	Intermediate	HEAD_PFAT	-0.00991603
	TWPID4111	Intermediate	HEAD_PFAT	-0.000854066
	TWPID4387	Intermediate	HEAD_PFAT	0.00747386
	TWPID3509	Intermediate	HEAD_PFAT	0.00503961
	TWPID4427	Intermediate	HEAD_PFAT	0.00699172
	TWPID4924	Intermediate	HEAD_PFAT	-0.0130305
	TWPID4968	Intermediate	HEAD_PFAT	-0.0134674
	TWPID6696	Intermediate	HEAD_PFAT	-0.00121909
	TWPID7285	Intermediate	HEAD_PFAT	-0.011119
	TWPID7192	Intermediate	HEAD_PFAT	-0.00645367
	TWPID7761	Intermediate	HEAD_PFAT	0.0187495
	TWPID7711	Intermediate	HEAD_PFAT	-0.00984473
	TWPID7719	Intermediate	HEAD_PFAT	-0.00546536
	TWPID7812	Intermediate	HEAD_PFAT	-0.0217801
	TWPID8152	Intermediate	HEAD_PFAT	-0.00212642
	TWPID8274	Intermediate	HEAD_PFAT	-0.00839819
	TWPID8371	Intermediate	HEAD_PFAT	-0.00383368
	TWPID8414	Intermediate	HEAD_PFAT	-0.00780825
	TWPID8454	Intermediate	HEAD_PFAT	0.00316036
	TWPID9206	Intermediate	HEAD_PFAT	0.00128895
	TWPID9307	Intermediate	HEAD_PFAT	0.00926341
	TWPID12147	Intermediate	HEAD_PFAT	0.000985476
	TWPID9693	Intermediate	HEAD_PFAT	0.00595421
	TWPID10577	Intermediate	HEAD_PFAT	-0.129854
	TWPID10576	Intermediate	HEAD_PFAT	0.0176011
	TWPID11051	Intermediate	HEAD_PFAT	-0.0091452
	TWPID12590	Intermediate	HEAD_PFAT	-0.00163118
	TWPID16821	Intermediate	HEAD_PFAT	-0.0252646
	TWPID1131	Type-B UPV	HEAD_PFAT	0.00983653
	TWPID1248	Type-B UPV	HEAD_PFAT	0.0377898
	TWPID1436	Type-B UPV	HEAD_PFAT	0.0146904
	TWPID1518	Type-B UPV	HEAD_PFAT	0.0298913
	TWPID1877	Type-B UPV	HEAD_PFAT	-0.0142517
	TWPID2003	Type-B UPV	HEAD_PFAT	0.00310969
	TWPID2546	Type-B UPV	HEAD_PFAT	0.0159556
	TWPID3546	Intermediate	HEAD_PFAT	-0.0119059
	TWPID2557	Type-B UPV	HEAD_PFAT	-0.00484687
	TWPID2552	Type-B UPV	HEAD_PFAT	0.0334298
	TWPID3369	Intermediate	HEAD_PFAT	0.0062777
	TWPID3177	Type-B UPV	HEAD_PFAT	0.0054175
	TWPID5179	Type-B UPV	HEAD_PFAT	0.00513022
	TWPID5602	Type-B UPV	HEAD_PFAT	0.0231265
	TWPID3890	Intermediate	HEAD_PFAT	-0.0119988
	TWPID5383	Type-B UPV	HEAD_PFAT	0.0120457
	TWPID4831	Type-B UPV	HEAD_PFAT	0.00141906
	TWPID5617	Intermediate	HEAD_PFAT	0.0250846
	TWPID5767	Type-B UPV	HEAD_PFAT	0.00552593
	TWPID6192	Type-B UPV	HEAD_PFAT	0.0325168
	TWPID6875	Intermediate	HEAD_PFAT	0.0159766
	TWPID6175	Type-B UPV	HEAD_PFAT	0.00632844
	TWPID5925	Type-B UPV	HEAD_PFAT	0.020798
	TWPID6383	Type-B UPV	HEAD_PFAT	-0.00134176
	TWPID6557	Type-B UPV	HEAD_PFAT	0.0375872
	TWPID6575	Type-B UPV	HEAD_PFAT	0.00527596
	TWPID6515	Type-B UPV	HEAD_PFAT	-0.00726961
	TWPID6854	Intermediate	HEAD_PFAT	0.00332031
	TWPID7111	Type-B UPV	HEAD_PFAT	0.00607911
	TWPID6994	Type-B UPV	HEAD_PFAT	0.0045418
	TWPID7553	Type-B UPV	HEAD_PFAT	0.038592
	TWPID7821	Type-B UPV	HEAD_PFAT	-0.000276849
	TWPID8405	Type-B UPV	HEAD_PFAT	0.00565218
	TWPID8432	Type-B UPV	HEAD_PFAT	0.0129615
	TWPID8436	Type-B UPV	HEAD_PFAT	0.00832175
	TWPID8471	Type-B UPV	HEAD_PFAT	0.00345096
	TWPID8499	Type-B UPV	HEAD_PFAT	0.00142353
	TWPID8560	Intermediate	HEAD_PFAT	-0.0124795
	TWPID8600	Type-B UPV	HEAD_PFAT	0.00401574
	TWPID8751	Type-B UPV	HEAD_PFAT	0.000362469
	TWPID9016	Type-B UPV	HEAD_PFAT	0.00620832
	TWPID12408	Type-B UPV	HEAD_PFAT	-0.00597858
	TWPID9944	Type-B UPV	HEAD_PFAT	0.00957704
	TWPID10402	Type-B UPV	HEAD_PFAT	0.0234445
	TWPID11103	Intermediate	HEAD_PFAT	-0.00231257
	TWPID11426	Type-B UPV	HEAD_PFAT	0.00927534
	TWPID11825	Type-B UPV	HEAD_PFAT	0.0117602
	TWPID11606	Type-B UPV	HEAD_PFAT	0.0146396
	TWPID12204	Type-B UPV	HEAD_PFAT	0.0197775
	TWPID15891	Type-B UPV	HEAD_PFAT	0.00941615
	TWPID16808	Type-B UPV	HEAD_PFAT	0.00764689
	TWPID1148	Concordant	LARM_FAT	-0.117486
	TWPID1217	Concordant	LARM_FAT	0.0803702
	TWPID1221	Concordant	LARM_FAT	0.0692805
	TWPID1255	Concordant	LARM_FAT	0.0754226
	TWPID1395	Concordant	LARM_FAT	0.0694698
	TWPID1646	Concordant	LARM_FAT	-0.0934864
	TWPID1844	Concordant	LARM_FAT	0.0593914
	TWPID2434	Concordant	LARM_FAT	0.142625
	TWPID2455	Concordant	LARM_FAT	-0.0652036
	TWPID4757	Concordant	LARM_FAT	0.0288459
	TWPID3619	Concordant	LARM_FAT	0.09687
	TWPID3653	Concordant	LARM_FAT	-0.139529
	TWPID4434	Concordant	LARM_FAT	0.0280929
	TWPID3351	Concordant	LARM_FAT	0.0320273
	TWPID4933	Concordant	LARM_FAT	-0.0647785
	TWPID5244	Concordant	LARM_FAT	0.0104756
	TWPID4876	Concordant	LARM_FAT	-0.0972331
	TWPID5722	Concordant	LARM_FAT	0.0856979
	TWPID5525	Concordant	LARM_FAT	0.0789353
	TWPID5899	Concordant	LARM_FAT	-0.0778074
	TWPID5625	Concordant	LARM_FAT	0.0634088
	TWPID6015	Concordant	LARM_FAT	0.153772
	TWPID6233	Concordant	LARM_FAT	-0.0253029
	TWPID6340	Concordant	LARM_FAT	0.122366
	TWPID6733	Concordant	LARM_FAT	-0.175746
	TWPID6799	Concordant	LARM_FAT	0.0125403
	TWPID7149	Concordant	LARM_FAT	0.00212409
	TWPID7910	Concordant	LARM_FAT	0.0436879
	TWPID8118	Concordant	LARM_FAT	-0.159248
	TWPID8318	Concordant	LARM_FAT	0.0145149
	TWPID8386	Concordant	LARM_FAT	0.18393
	TWPID8403	Concordant	LARM_FAT	0.135443
	TWPID8445	Concordant	LARM_FAT	-0.0218437
	TWPID8477	Concordant	LARM_FAT	-0.0634784
	TWPID8628	Concordant	LARM_FAT	-0.0474503
	TWPID8933	Concordant	LARM_FAT	-0.0493411
	TWPID9013	Concordant	LARM_FAT	-0.191135
	TWPID9286	Concordant	LARM_FAT	0.0806086
	TWPID7519	Concordant	LARM_FAT	-0.101621
	TWPID9822	Concordant	LARM_FAT	-0.00427682
	TWPID10344	Concordant	LARM_FAT	0.011447
	TWPID10459	Concordant	LARM_FAT	-0.0383816
	TWPID10826	Concordant	LARM_FAT	0.0110801
	TWPID10631	Concordant	LARM_FAT	0.202536
	TWPID10916	Concordant	LARM_FAT	0.00670209
	TWPID10928	Concordant	LARM_FAT	-0.0390879
	TWPID11454	Concordant	LARM_FAT	-0.0598792
	TWPID12499	Concordant	LARM_FAT	0.155588
	TWPID12681	Concordant	LARM_FAT	0.190762
	TWPID17629	Concordant	LARM_FAT	-0.00758517
	TWPID17652	Concordant	LARM_FAT	0.00577556
	TWPID2514	Type-A UPV	LARM_FAT	0.22776
	TWPID2960	Type-A UPV	LARM_FAT	0.283964
	TWPID3015	Type-A UPV	LARM_FAT	0.0293546
	TWPID3347	Type-A UPV	LARM_FAT	0.118087
	TWPID4300	Type-A UPV	LARM_FAT	0.160431
	TWPID4936	Type-A UPV	LARM_FAT	0.214494
	TWPID5927	Type-A UPV	LARM_FAT	0.188398
	TWPID5294	Type-A UPV	LARM_FAT	0.276656
	TWPID4769	Type-A UPV	LARM_FAT	0.293742
	TWPID6096	Type-A UPV	LARM_FAT	0.104655
	TWPID6376	Type-A UPV	LARM_FAT	0.254795
	TWPID8457	Type-A UPV	LARM_FAT	0.310021
	TWPID9287	Type-A UPV	LARM_FAT	0.214097
	TWPID7895	Type-A UPV	LARM_FAT	0.174902
	TWPID9499	Type-A UPV	LARM_FAT	0.0544027
	TWPID11786	Type-A UPV	LARM_FAT	0.154552
	TWPID12245	Type-A UPV	LARM_FAT	0.0106502
	TWPID14007	Type-A UPV	LARM_FAT	0.311022
	TWPID14442	Type-A UPV	LARM_FAT	0.0669531
	TWPID14988	Type-A UPV	LARM_FAT	-0.00682622
	TWPID16005	Type-A UPV	LARM_FAT	-0.0112031
	TWPID17665	Type-A UPV	LARM_FAT	0.262849
	TWPID18212	Type-A UPV	LARM_FAT	0.09654
	TWPID2017	Intermediate	LARM_FAT	0.192842
	TWPID4111	Intermediate	LARM_FAT	0.138736
	TWPID4387	Intermediate	LARM_FAT	0.0827132
	TWPID3509	Intermediate	LARM_FAT	0.162876
	TWPID4427	Intermediate	LARM_FAT	0.204937
	TWPID4924	Intermediate	LARM_FAT	0.0601628
	TWPID4968	Intermediate	LARM_FAT	0.170814
	TWPID6696	Intermediate	LARM_FAT	0.345084
	TWPID7285	Intermediate	LARM_FAT	0.277106
	TWPID7192	Intermediate	LARM_FAT	0.109185
	TWPID7761	Intermediate	LARM_FAT	0.102006
	TWPID7711	Intermediate	LARM_FAT	0.00249782
	TWPID7719	Intermediate	LARM_FAT	-0.0475163
	TWPID7812	Intermediate	LARM_FAT	0.2919
	TWPID8152	Intermediate	LARM_FAT	0.109256
	TWPID8274	Intermediate	LARM_FAT	0.0369184
	TWPID8371	Intermediate	LARM_FAT	0.231531
	TWPID8414	Intermediate	LARM_FAT	0.167527
	TWPID8454	Intermediate	LARM_FAT	0.161741
	TWPID9206	Intermediate	LARM_FAT	0.263025
	TWPID9307	Intermediate	LARM_FAT	0.276516
	TWPID12147	Intermediate	LARM_FAT	0.161014
	TWPID9693	Intermediate	LARM_FAT	0.211116
	TWPID10577	Intermediate	LARM_FAT	0.603682
	TWPID10576	Intermediate	LARM_FAT	0.243046
	TWPID11051	Intermediate	LARM_FAT	0.152423
	TWPID12590	Intermediate	LARM_FAT	0.079724
	TWPID16821	Intermediate	LARM_FAT	0.04099
	TWPID1131	Type-B UPV	LARM_FAT	0.479292
	TWPID1248	Type-B UPV	LARM_FAT	0.704939
	TWPID1436	Type-B UPV	LARM_FAT	0.314731
	TWPID1518	Type-B UPV	LARM_FAT	0.409089
	TWPID1877	Type-B UPV	LARM_FAT	0.473077
	TWPID2003	Type-B UPV	LARM_FAT	0.470774
	TWPID2546	Type-B UPV	LARM_FAT	0.451494
	TWPID3546	Intermediate	LARM_FAT	0.268851
	TWPID2557	Type-B UPV	LARM_FAT	0.370854
	TWPID2552	Type-B UPV	LARM_FAT	0.494875
	TWPID3369	Intermediate	LARM_FAT	0.178558
	TWPID3177	Type-B UPV	LARM_FAT	0.542877
	TWPID5179	Type-B UPV	LARM_FAT	0.132793
	TWPID5602	Type-B UPV	LARM_FAT	0.276088
	TWPID3890	Intermediate	LARM_FAT	0.0818643
	TWPID5383	Type-B UPV	LARM_FAT	0.363825
	TWPID4831	Type-B UPV	LARM_FAT	0.24343
	TWPID5617	Intermediate	LARM_FAT	0.218641
	TWPID5767	Type-B UPV	LARM_FAT	0.70766
	TWPID6192	Type-B UPV	LARM_FAT	0.856088
	TWPID6875	Intermediate	LARM_FAT	0.365114
	TWPID6175	Type-B UPV	LARM_FAT	0.0574781
	TWPID5925	Type-B UPV	LARM_FAT	0.590909
	TWPID6383	Type-B UPV	LARM_FAT	0.38751
	TWPID6557	Type-B UPV	LARM_FAT	0.862213
	TWPID6575	Type-B UPV	LARM_FAT	0.0876586
	TWPID6515	Type-B UPV	LARM_FAT	0.35105
	TWPID6854	Intermediate	LARM_FAT	0.155445
	TWPID7111	Type-B UPV	LARM_FAT	0.338626
	TWPID6994	Type-B UPV	LARM_FAT	0.212381
	TWPID7553	Type-B UPV	LARM_FAT	0.267035
	TWPID7821	Type-B UPV	LARM_FAT	0.416764
	TWPID8405	Type-B UPV	LARM_FAT	0.269622
	TWPID8432	Type-B UPV	LARM_FAT	0.924203
	TWPID8436	Type-B UPV	LARM_FAT	0.28735
	TWPID8471	Type-B UPV	LARM_FAT	0.417195
	TWPID8499	Type-B UPV	LARM_FAT	0.381172
	TWPID8560	Intermediate	LARM_FAT	0.0169167
	TWPID8600	Type-B UPV	LARM_FAT	0.189764
	TWPID8751	Type-B UPV	LARM_FAT	0.222482
	TWPID9016	Type-B UPV	LARM_FAT	0.334757
	TWPID12408	Type-B UPV	LARM_FAT	0.26231
	TWPID9944	Type-B UPV	LARM_FAT	0.369051
	TWPID10402	Type-B UPV	LARM_FAT	0.0687725
	TWPID11103	Intermediate	LARM_FAT	0.331371
	TWPID11426	Type-B UPV	LARM_FAT	0.674346
	TWPID11825	Type-B UPV	LARM_FAT	0.753564
	TWPID11606	Type-B UPV	LARM_FAT	0.222303
	TWPID12204	Type-B UPV	LARM_FAT	0.248558
	TWPID15891	Type-B UPV	LARM_FAT	0.018445
	TWPID16808	Type-B UPV	LARM_FAT	0.332931
	TWPID1148	Concordant	LARM_LEAN	-0.138191
	TWPID1217	Concordant	LARM_LEAN	-0.0162027
	TWPID1221	Concordant	LARM_LEAN	0.202663
	TWPID1255	Concordant	LARM_LEAN	-0.0653468
	TWPID1395	Concordant	LARM_LEAN	0.141603
	TWPID1646	Concordant	LARM_LEAN	-0.110853
	TWPID1844	Concordant	LARM_LEAN	0.106582
	TWPID2434	Concordant	LARM_LEAN	-0.0383288
	TWPID2455	Concordant	LARM_LEAN	0.045392
	TWPID4757	Concordant	LARM_LEAN	0.115977
	TWPID3619	Concordant	LARM_LEAN	0.0990682
	TWPID3653	Concordant	LARM_LEAN	0.0691311
	TWPID4434	Concordant	LARM_LEAN	0.154823
	TWPID3351	Concordant	LARM_LEAN	0.0250843
	TWPID4933	Concordant	LARM_LEAN	0.0973088
	TWPID5244	Concordant	LARM_LEAN	0.0252726
	TWPID4876	Concordant	LARM_LEAN	0.0591253
	TWPID5722	Concordant	LARM_LEAN	0.00820357
	TWPID5525	Concordant	LARM_LEAN	0.0898843
	TWPID5899	Concordant	LARM_LEAN	-0.0404746
	TWPID5625	Concordant	LARM_LEAN	0.057559
	TWPID6015	Concordant	LARM_LEAN	0.0209803
	TWPID6233	Concordant	LARM_LEAN	0.0929772
	TWPID6340	Concordant	LARM_LEAN	-0.025283
	TWPID6733	Concordant	LARM_LEAN	0.0572115
	TWPID6799	Concordant	LARM_LEAN	0.0491092
	TWPID7149	Concordant	LARM_LEAN	-0.00828969
	TWPID7910	Concordant	LARM_LEAN	0.0916132
	TWPID8118	Concordant	LARM_LEAN	-0.1662
	TWPID8318	Concordant	LARM_LEAN	-0.00320902
	TWPID8386	Concordant	LARM_LEAN	0.0883862
	TWPID8403	Concordant	LARM_LEAN	0.0109814
	TWPID8445	Concordant	LARM_LEAN	-0.013157
	TWPID8477	Concordant	LARM_LEAN	-0.0278558
	TWPID8628	Concordant	LARM_LEAN	0.0498644
	TWPID8933	Concordant	LARM_LEAN	-0.0848072
	TWPID9013	Concordant	LARM_LEAN	-0.081124
	TWPID9286	Concordant	LARM_LEAN	2.93877e-05
	TWPID7519	Concordant	LARM_LEAN	0.256073
	TWPID9822	Concordant	LARM_LEAN	0.00619247
	TWPID10344	Concordant	LARM_LEAN	-0.00322227
	TWPID10459	Concordant	LARM_LEAN	0.155107
	TWPID10826	Concordant	LARM_LEAN	-0.022694
	TWPID10631	Concordant	LARM_LEAN	0.0629825
	TWPID10916	Concordant	LARM_LEAN	0.135763
	TWPID10928	Concordant	LARM_LEAN	0.00914543
	TWPID11454	Concordant	LARM_LEAN	0.0666944
	TWPID12499	Concordant	LARM_LEAN	0.0359163
	TWPID12681	Concordant	LARM_LEAN	0.126126
	TWPID17629	Concordant	LARM_LEAN	-0.063672
	TWPID17652	Concordant	LARM_LEAN	0.111633
	TWPID2514	Type-A UPV	LARM_LEAN	-0.119421
	TWPID2960	Type-A UPV	LARM_LEAN	-0.0031735
	TWPID3015	Type-A UPV	LARM_LEAN	0.057823
	TWPID3347	Type-A UPV	LARM_LEAN	-0.00691583
	TWPID4300	Type-A UPV	LARM_LEAN	-0.0622459
	TWPID4936	Type-A UPV	LARM_LEAN	-0.114031
	TWPID5927	Type-A UPV	LARM_LEAN	-0.0553055
	TWPID5294	Type-A UPV	LARM_LEAN	0.0830093
	TWPID4769	Type-A UPV	LARM_LEAN	-0.0363793
	TWPID6096	Type-A UPV	LARM_LEAN	-0.0934416
	TWPID6376	Type-A UPV	LARM_LEAN	-0.143913
	TWPID8457	Type-A UPV	LARM_LEAN	-0.177244
	TWPID9287	Type-A UPV	LARM_LEAN	-0.0036618
	TWPID7895	Type-A UPV	LARM_LEAN	-0.238553
	TWPID9499	Type-A UPV	LARM_LEAN	0.000558603
	TWPID11786	Type-A UPV	LARM_LEAN	-0.0298191
	TWPID12245	Type-A UPV	LARM_LEAN	-0.564656
	TWPID14007	Type-A UPV	LARM_LEAN	-0.33482
	TWPID14442	Type-A UPV	LARM_LEAN	0.0618338
	TWPID14988	Type-A UPV	LARM_LEAN	-0.0546846
	TWPID16005	Type-A UPV	LARM_LEAN	-0.137922
	TWPID17665	Type-A UPV	LARM_LEAN	-0.142502
	TWPID18212	Type-A UPV	LARM_LEAN	-0.179246
	TWPID2017	Intermediate	LARM_LEAN	0.0488681
	TWPID4111	Intermediate	LARM_LEAN	0.0184756
	TWPID4387	Intermediate	LARM_LEAN	0.0269192
	TWPID3509	Intermediate	LARM_LEAN	-0.0287627
	TWPID4427	Intermediate	LARM_LEAN	0.0208926
	TWPID4924	Intermediate	LARM_LEAN	0.035013
	TWPID4968	Intermediate	LARM_LEAN	-0.141822
	TWPID6696	Intermediate	LARM_LEAN	0.00442459
	TWPID7285	Intermediate	LARM_LEAN	0.125096
	TWPID7192	Intermediate	LARM_LEAN	0.124268
	TWPID7761	Intermediate	LARM_LEAN	-0.00480877
	TWPID7711	Intermediate	LARM_LEAN	-0.0794089
	TWPID7719	Intermediate	LARM_LEAN	0.0151713
	TWPID7812	Intermediate	LARM_LEAN	0.256605
	TWPID8152	Intermediate	LARM_LEAN	0.0294639
	TWPID8274	Intermediate	LARM_LEAN	-0.0225771
	TWPID8371	Intermediate	LARM_LEAN	0.094417
	TWPID8414	Intermediate	LARM_LEAN	0.109904
	TWPID8454	Intermediate	LARM_LEAN	0.138222
	TWPID9206	Intermediate	LARM_LEAN	0.0317974
	TWPID9307	Intermediate	LARM_LEAN	0.0402394
	TWPID12147	Intermediate	LARM_LEAN	0.00711164
	TWPID9693	Intermediate	LARM_LEAN	0.0608091
	TWPID10577	Intermediate	LARM_LEAN	0.370201
	TWPID10576	Intermediate	LARM_LEAN	0.0649756
	TWPID11051	Intermediate	LARM_LEAN	-0.0841729
	TWPID12590	Intermediate	LARM_LEAN	0.0476413
	TWPID16821	Intermediate	LARM_LEAN	0.14448
	TWPID1131	Type-B UPV	LARM_LEAN	0.158184
	TWPID1248	Type-B UPV	LARM_LEAN	0.15495
	TWPID1436	Type-B UPV	LARM_LEAN	0.0396857
	TWPID1518	Type-B UPV	LARM_LEAN	0.246083
	TWPID1877	Type-B UPV	LARM_LEAN	0.0475787
	TWPID2003	Type-B UPV	LARM_LEAN	0.226806
	TWPID2546	Type-B UPV	LARM_LEAN	0.188978
	TWPID3546	Intermediate	LARM_LEAN	0.209767
	TWPID2557	Type-B UPV	LARM_LEAN	0.272912
	TWPID2552	Type-B UPV	LARM_LEAN	0.244835
	TWPID3369	Intermediate	LARM_LEAN	0.0100136
	TWPID3177	Type-B UPV	LARM_LEAN	0.0942688
	TWPID5179	Type-B UPV	LARM_LEAN	0.050693
	TWPID5602	Type-B UPV	LARM_LEAN	0.0955238
	TWPID3890	Intermediate	LARM_LEAN	0.0945077
	TWPID5383	Type-B UPV	LARM_LEAN	0.226004
	TWPID4831	Type-B UPV	LARM_LEAN	0.315284
	TWPID5617	Intermediate	LARM_LEAN	0.0832058
	TWPID5767	Type-B UPV	LARM_LEAN	-0.103207
	TWPID6192	Type-B UPV	LARM_LEAN	-0.0109727
	TWPID6875	Intermediate	LARM_LEAN	0.273526
	TWPID6175	Type-B UPV	LARM_LEAN	0.0375583
	TWPID5925	Type-B UPV	LARM_LEAN	0.230493
	TWPID6383	Type-B UPV	LARM_LEAN	0.100373
	TWPID6557	Type-B UPV	LARM_LEAN	0.0538508
	TWPID6575	Type-B UPV	LARM_LEAN	0.0521199
	TWPID6515	Type-B UPV	LARM_LEAN	0.0605788
	TWPID6854	Intermediate	LARM_LEAN	0.0169021
	TWPID7111	Type-B UPV	LARM_LEAN	-0.00272216
	TWPID6994	Type-B UPV	LARM_LEAN	0.105235
	TWPID7553	Type-B UPV	LARM_LEAN	0.087338
	TWPID7821	Type-B UPV	LARM_LEAN	-0.0412776
	TWPID8405	Type-B UPV	LARM_LEAN	-0.0787243
	TWPID8432	Type-B UPV	LARM_LEAN	-0.116154
	TWPID8436	Type-B UPV	LARM_LEAN	0.199643
	TWPID8471	Type-B UPV	LARM_LEAN	-0.123123
	TWPID8499	Type-B UPV	LARM_LEAN	0.103749
	TWPID8560	Intermediate	LARM_LEAN	0.0755537
	TWPID8600	Type-B UPV	LARM_LEAN	0.0316862
	TWPID8751	Type-B UPV	LARM_LEAN	-0.0237304
	TWPID9016	Type-B UPV	LARM_LEAN	0.0717929
	TWPID12408	Type-B UPV	LARM_LEAN	0.229401
	TWPID9944	Type-B UPV	LARM_LEAN	-0.132397
	TWPID10402	Type-B UPV	LARM_LEAN	0.0890173
	TWPID11103	Intermediate	LARM_LEAN	0.221958
	TWPID11426	Type-B UPV	LARM_LEAN	0.0719774
	TWPID11825	Type-B UPV	LARM_LEAN	0.119099
	TWPID11606	Type-B UPV	LARM_LEAN	0.00692449
	TWPID12204	Type-B UPV	LARM_LEAN	0.0632107
	TWPID15891	Type-B UPV	LARM_LEAN	0.212458
	TWPID16808	Type-B UPV	LARM_LEAN	0.185724
	TWPID1148	Concordant	LARM_MASS	-0.129911
	TWPID1217	Concordant	LARM_MASS	0.033125
	TWPID1221	Concordant	LARM_MASS	0.12826
	TWPID1255	Concordant	LARM_MASS	-0.00520391
	TWPID1395	Concordant	LARM_MASS	0.10533
	TWPID1646	Concordant	LARM_MASS	-0.10343
	TWPID1844	Concordant	LARM_MASS	0.0854641
	TWPID2434	Concordant	LARM_MASS	0.0412529
	TWPID2455	Concordant	LARM_MASS	-0.00422465
	TWPID4757	Concordant	LARM_MASS	0.0711618
	TWPID3619	Concordant	LARM_MASS	0.0981692
	TWPID3653	Concordant	LARM_MASS	-0.0541867
	TWPID4434	Concordant	LARM_MASS	0.103537
	TWPID3351	Concordant	LARM_MASS	0.0285581
	TWPID4933	Concordant	LARM_MASS	0.0288657
	TWPID5244	Concordant	LARM_MASS	0.0169909
	TWPID4876	Concordant	LARM_MASS	0.00411255
	TWPID5722	Concordant	LARM_MASS	0.0394868
	TWPID5525	Concordant	LARM_MASS	0.0853521
	TWPID5899	Concordant	LARM_MASS	-0.0586071
	TWPID5625	Concordant	LARM_MASS	0.0603033
	TWPID6015	Concordant	LARM_MASS	0.0983162
	TWPID6233	Concordant	LARM_MASS	0.0444162
	TWPID6340	Concordant	LARM_MASS	0.0375943
	TWPID6733	Concordant	LARM_MASS	-0.0687152
	TWPID6799	Concordant	LARM_MASS	0.0347843
	TWPID7149	Concordant	LARM_MASS	-0.00240344
	TWPID7910	Concordant	LARM_MASS	0.0672886
	TWPID8118	Concordant	LARM_MASS	-0.162874
	TWPID8318	Concordant	LARM_MASS	0.0053767
	TWPID8386	Concordant	LARM_MASS	0.118237
	TWPID8403	Concordant	LARM_MASS	0.0807007
	TWPID8445	Concordant	LARM_MASS	-0.0180174
	TWPID8477	Concordant	LARM_MASS	-0.0499004
	TWPID8628	Concordant	LARM_MASS	0.00624621
	TWPID8933	Concordant	LARM_MASS	-0.0680614
	TWPID9013	Concordant	LARM_MASS	-0.130523
	TWPID9286	Concordant	LARM_MASS	0.0426316
	TWPID7519	Concordant	LARM_MASS	0.0652355
	TWPID9822	Concordant	LARM_MASS	0.0007126
	TWPID10344	Concordant	LARM_MASS	0.00323629
	TWPID10459	Concordant	LARM_MASS	0.0559256
	TWPID10826	Concordant	LARM_MASS	-0.00252003
	TWPID10631	Concordant	LARM_MASS	0.134643
	TWPID10916	Concordant	LARM_MASS	0.0769559
	TWPID10928	Concordant	LARM_MASS	-0.0126124
	TWPID11454	Concordant	LARM_MASS	-0.00876933
	TWPID12499	Concordant	LARM_MASS	0.100935
	TWPID12681	Concordant	LARM_MASS	0.15909
	TWPID17629	Concordant	LARM_MASS	-0.0430212
	TWPID17652	Concordant	LARM_MASS	0.056394
	TWPID2514	Type-A UPV	LARM_MASS	0.0376192
	TWPID2960	Type-A UPV	LARM_MASS	0.138602
	TWPID3015	Type-A UPV	LARM_MASS	0.0429679
	TWPID3347	Type-A UPV	LARM_MASS	0.0446861
	TWPID4300	Type-A UPV	LARM_MASS	0.0140996
	TWPID4936	Type-A UPV	LARM_MASS	0.0125051
	TWPID5927	Type-A UPV	LARM_MASS	0.0773835
	TWPID5294	Type-A UPV	LARM_MASS	0.170622
	TWPID4769	Type-A UPV	LARM_MASS	0.100394
	TWPID6096	Type-A UPV	LARM_MASS	-0.00942402
	TWPID6376	Type-A UPV	LARM_MASS	0.0105498
	TWPID8457	Type-A UPV	LARM_MASS	0.0239779
	TWPID9287	Type-A UPV	LARM_MASS	0.0956688
	TWPID7895	Type-A UPV	LARM_MASS	-0.017017
	TWPID9499	Type-A UPV	LARM_MASS	0.0282894
	TWPID11786	Type-A UPV	LARM_MASS	0.0569022
	TWPID12245	Type-A UPV	LARM_MASS	-0.252575
	TWPID14007	Type-A UPV	LARM_MASS	-0.0529797
	TWPID14442	Type-A UPV	LARM_MASS	0.0643753
	TWPID14988	Type-A UPV	LARM_MASS	-0.0288241
	TWPID16005	Type-A UPV	LARM_MASS	-0.0696384
	TWPID17665	Type-A UPV	LARM_MASS	0.0392209
	TWPID18212	Type-A UPV	LARM_MASS	-0.0383272
	TWPID2017	Intermediate	LARM_MASS	0.116693
	TWPID4111	Intermediate	LARM_MASS	0.0652268
	TWPID4387	Intermediate	LARM_MASS	0.0552232
	TWPID3509	Intermediate	LARM_MASS	0.0655743
	TWPID4427	Intermediate	LARM_MASS	0.129672
	TWPID4924	Intermediate	LARM_MASS	0.0435896
	TWPID4968	Intermediate	LARM_MASS	0.00878147
	TWPID6696	Intermediate	LARM_MASS	0.175741
	TWPID7285	Intermediate	LARM_MASS	0.180314
	TWPID7192	Intermediate	LARM_MASS	0.117581
	TWPID7761	Intermediate	LARM_MASS	0.0527128
	TWPID7711	Intermediate	LARM_MASS	-0.0280989
	TWPID7719	Intermediate	LARM_MASS	-0.0122832
	TWPID7812	Intermediate	LARM_MASS	0.275717
	TWPID8152	Intermediate	LARM_MASS	0.072119
	TWPID8274	Intermediate	LARM_MASS	0.0131031
	TWPID8371	Intermediate	LARM_MASS	0.150029
	TWPID8414	Intermediate	LARM_MASS	0.140263
	TWPID8454	Intermediate	LARM_MASS	0.149726
	TWPID9206	Intermediate	LARM_MASS	0.129852
	TWPID9307	Intermediate	LARM_MASS	0.183883
	TWPID12147	Intermediate	LARM_MASS	0.0861422
	TWPID9693	Intermediate	LARM_MASS	0.120361
	TWPID10577	Intermediate	LARM_MASS	0.513694
	TWPID10576	Intermediate	LARM_MASS	0.165015
	TWPID11051	Intermediate	LARM_MASS	0.0440285
	TWPID12590	Intermediate	LARM_MASS	0.0616545
	TWPID16821	Intermediate	LARM_MASS	0.0865336
	TWPID1131	Type-B UPV	LARM_MASS	0.316699
	TWPID1248	Type-B UPV	LARM_MASS	0.374625
	TWPID1436	Type-B UPV	LARM_MASS	0.189788
	TWPID1518	Type-B UPV	LARM_MASS	0.336897
	TWPID1877	Type-B UPV	LARM_MASS	0.241359
	TWPID2003	Type-B UPV	LARM_MASS	0.360981
	TWPID2546	Type-B UPV	LARM_MASS	0.350961
	TWPID3546	Intermediate	LARM_MASS	0.23769
	TWPID2557	Type-B UPV	LARM_MASS	0.332119
	TWPID2552	Type-B UPV	LARM_MASS	0.402566
	TWPID3369	Intermediate	LARM_MASS	0.0926804
	TWPID3177	Type-B UPV	LARM_MASS	0.352633
	TWPID5179	Type-B UPV	LARM_MASS	0.089123
	TWPID5602	Type-B UPV	LARM_MASS	0.192414
	TWPID3890	Intermediate	LARM_MASS	0.0874622
	TWPID5383	Type-B UPV	LARM_MASS	0.28315
	TWPID4831	Type-B UPV	LARM_MASS	0.271265
	TWPID5617	Intermediate	LARM_MASS	0.146203
	TWPID5767	Type-B UPV	LARM_MASS	0.0619168
	TWPID6192	Type-B UPV	LARM_MASS	0.392198
	TWPID6875	Intermediate	LARM_MASS	0.321277
	TWPID6175	Type-B UPV	LARM_MASS	0.0485812
	TWPID5925	Type-B UPV	LARM_MASS	0.408244
	TWPID6383	Type-B UPV	LARM_MASS	0.262352
	TWPID6557	Type-B UPV	LARM_MASS	0.37014
	TWPID6575	Type-B UPV	LARM_MASS	0.0630094
	TWPID6515	Type-B UPV	LARM_MASS	0.190405
	TWPID6854	Intermediate	LARM_MASS	0.0738064
	TWPID7111	Type-B UPV	LARM_MASS	0.159535
	TWPID6994	Type-B UPV	LARM_MASS	0.161419
	TWPID7553	Type-B UPV	LARM_MASS	0.172595
	TWPID7821	Type-B UPV	LARM_MASS	0.168689
	TWPID8405	Type-B UPV	LARM_MASS	0.0619604
	TWPID8432	Type-B UPV	LARM_MASS	0.24644
	TWPID8436	Type-B UPV	LARM_MASS	0.245114
	TWPID8471	Type-B UPV	LARM_MASS	0.104199
	TWPID8499	Type-B UPV	LARM_MASS	0.233577
	TWPID8560	Intermediate	LARM_MASS	0.0432008
	TWPID8600	Type-B UPV	LARM_MASS	0.110566
	TWPID8751	Type-B UPV	LARM_MASS	0.102204
	TWPID9016	Type-B UPV	LARM_MASS	0.218029
	TWPID12408	Type-B UPV	LARM_MASS	0.245546
	TWPID9944	Type-B UPV	LARM_MASS	0.0910777
	TWPID10402	Type-B UPV	LARM_MASS	0.0792004
	TWPID11103	Intermediate	LARM_MASS	0.286616
	TWPID11426	Type-B UPV	LARM_MASS	0.38318
	TWPID11825	Type-B UPV	LARM_MASS	0.355388
	TWPID11606	Type-B UPV	LARM_MASS	0.102401
	TWPID12204	Type-B UPV	LARM_MASS	0.119595
	TWPID15891	Type-B UPV	LARM_MASS	0.111582
	TWPID16808	Type-B UPV	LARM_MASS	0.251746
	TWPID1148	Concordant	LARM_PFAT	0.0124252
	TWPID1217	Concordant	LARM_PFAT	0.0472452
	TWPID1221	Concordant	LARM_PFAT	-0.0589799
	TWPID1255	Concordant	LARM_PFAT	0.0806265
	TWPID1395	Concordant	LARM_PFAT	-0.0358601
	TWPID1646	Concordant	LARM_PFAT	0.00994375
	TWPID1844	Concordant	LARM_PFAT	-0.0260727
	TWPID2434	Concordant	LARM_PFAT	0.101372
	TWPID2455	Concordant	LARM_PFAT	-0.060979
	TWPID4757	Concordant	LARM_PFAT	-0.0423158
	TWPID3619	Concordant	LARM_PFAT	-0.00129927
	TWPID3653	Concordant	LARM_PFAT	-0.0853421
	TWPID4434	Concordant	LARM_PFAT	-0.0754438
	TWPID3351	Concordant	LARM_PFAT	0.00346918
	TWPID4933	Concordant	LARM_PFAT	-0.0936442
	TWPID5244	Concordant	LARM_PFAT	-0.0065153
	TWPID4876	Concordant	LARM_PFAT	-0.101346
	TWPID5722	Concordant	LARM_PFAT	0.0462112
	TWPID5525	Concordant	LARM_PFAT	-0.00641676
	TWPID5899	Concordant	LARM_PFAT	-0.0192003
	TWPID5625	Concordant	LARM_PFAT	0.00310552
	TWPID6015	Concordant	LARM_PFAT	0.055456
	TWPID6233	Concordant	LARM_PFAT	-0.069719
	TWPID6340	Concordant	LARM_PFAT	0.0847718
	TWPID6733	Concordant	LARM_PFAT	-0.107031
	TWPID6799	Concordant	LARM_PFAT	-0.0222441
	TWPID7149	Concordant	LARM_PFAT	0.00452753
	TWPID7910	Concordant	LARM_PFAT	-0.0236006
	TWPID8118	Concordant	LARM_PFAT	0.00362635
	TWPID8318	Concordant	LARM_PFAT	0.0091382
	TWPID8386	Concordant	LARM_PFAT	0.0656934
	TWPID8403	Concordant	LARM_PFAT	0.054742
	TWPID8445	Concordant	LARM_PFAT	-0.0038263
	TWPID8477	Concordant	LARM_PFAT	-0.013578
	TWPID8628	Concordant	LARM_PFAT	-0.0536965
	TWPID8933	Concordant	LARM_PFAT	0.0187203
	TWPID9013	Concordant	LARM_PFAT	-0.0606124
	TWPID9286	Concordant	LARM_PFAT	0.037977
	TWPID7519	Concordant	LARM_PFAT	-0.166856
	TWPID9822	Concordant	LARM_PFAT	-0.00498942
	TWPID10344	Concordant	LARM_PFAT	0.00821073
	TWPID10459	Concordant	LARM_PFAT	-0.0943072
	TWPID10826	Concordant	LARM_PFAT	0.0136001
	TWPID10631	Concordant	LARM_PFAT	0.0678932
	TWPID10916	Concordant	LARM_PFAT	-0.0702538
	TWPID10928	Concordant	LARM_PFAT	-0.0264755
	TWPID11454	Concordant	LARM_PFAT	-0.0511098
	TWPID12499	Concordant	LARM_PFAT	0.0546525
	TWPID12681	Concordant	LARM_PFAT	0.0316718
	TWPID17629	Concordant	LARM_PFAT	0.0354361
	TWPID17652	Concordant	LARM_PFAT	-0.0506184
	TWPID2514	Type-A UPV	LARM_PFAT	0.190141
	TWPID2960	Type-A UPV	LARM_PFAT	0.145363
	TWPID3015	Type-A UPV	LARM_PFAT	-0.0136133
	TWPID3347	Type-A UPV	LARM_PFAT	0.0734009
	TWPID4300	Type-A UPV	LARM_PFAT	0.146332
	TWPID4936	Type-A UPV	LARM_PFAT	0.201989
	TWPID5927	Type-A UPV	LARM_PFAT	0.111015
	TWPID5294	Type-A UPV	LARM_PFAT	0.106035
	TWPID4769	Type-A UPV	LARM_PFAT	0.193348
	TWPID6096	Type-A UPV	LARM_PFAT	0.114079
	TWPID6376	Type-A UPV	LARM_PFAT	0.244245
	TWPID8457	Type-A UPV	LARM_PFAT	0.286043
	TWPID9287	Type-A UPV	LARM_PFAT	0.118428
	TWPID7895	Type-A UPV	LARM_PFAT	0.191919
	TWPID9499	Type-A UPV	LARM_PFAT	0.0261133
	TWPID11786	Type-A UPV	LARM_PFAT	0.0976493
	TWPID12245	Type-A UPV	LARM_PFAT	0.263225
	TWPID14007	Type-A UPV	LARM_PFAT	0.364001
	TWPID14442	Type-A UPV	LARM_PFAT	0.00257779
	TWPID14988	Type-A UPV	LARM_PFAT	0.0219979
	TWPID16005	Type-A UPV	LARM_PFAT	0.0584353
	TWPID17665	Type-A UPV	LARM_PFAT	0.223628
	TWPID18212	Type-A UPV	LARM_PFAT	0.134867
	TWPID2017	Intermediate	LARM_PFAT	0.0761484
	TWPID4111	Intermediate	LARM_PFAT	0.0735092
	TWPID4387	Intermediate	LARM_PFAT	0.02749
	TWPID3509	Intermediate	LARM_PFAT	0.097302
	TWPID4427	Intermediate	LARM_PFAT	0.075265
	TWPID4924	Intermediate	LARM_PFAT	0.0165732
	TWPID4968	Intermediate	LARM_PFAT	0.162033
	TWPID6696	Intermediate	LARM_PFAT	0.169343
	TWPID7285	Intermediate	LARM_PFAT	0.0967914
	TWPID7192	Intermediate	LARM_PFAT	-0.00839649
	TWPID7761	Intermediate	LARM_PFAT	0.0492937
	TWPID7711	Intermediate	LARM_PFAT	0.0305967
	TWPID7719	Intermediate	LARM_PFAT	-0.035233
	TWPID7812	Intermediate	LARM_PFAT	0.0161836
	TWPID8152	Intermediate	LARM_PFAT	0.0371371
	TWPID8274	Intermediate	LARM_PFAT	0.0238152
	TWPID8371	Intermediate	LARM_PFAT	0.0815022
	TWPID8414	Intermediate	LARM_PFAT	0.0272635
	TWPID8454	Intermediate	LARM_PFAT	0.0120148
	TWPID9206	Intermediate	LARM_PFAT	0.133173
	TWPID9307	Intermediate	LARM_PFAT	0.0926328
	TWPID12147	Intermediate	LARM_PFAT	0.0748713
	TWPID9693	Intermediate	LARM_PFAT	0.0907552
	TWPID10577	Intermediate	LARM_PFAT	0.0899878
	TWPID10576	Intermediate	LARM_PFAT	0.0780308
	TWPID11051	Intermediate	LARM_PFAT	0.108394
	TWPID12590	Intermediate	LARM_PFAT	0.0180695
	TWPID16821	Intermediate	LARM_PFAT	-0.0455435
	TWPID1131	Type-B UPV	LARM_PFAT	0.162593
	TWPID1248	Type-B UPV	LARM_PFAT	0.330314
	TWPID1436	Type-B UPV	LARM_PFAT	0.124943
	TWPID1518	Type-B UPV	LARM_PFAT	0.0721918
	TWPID1877	Type-B UPV	LARM_PFAT	0.231717
	TWPID2003	Type-B UPV	LARM_PFAT	0.109793
	TWPID2546	Type-B UPV	LARM_PFAT	0.100533
	TWPID3546	Intermediate	LARM_PFAT	0.0311614
	TWPID2557	Type-B UPV	LARM_PFAT	0.0387353
	TWPID2552	Type-B UPV	LARM_PFAT	0.0923089
	TWPID3369	Intermediate	LARM_PFAT	0.0858777
	TWPID3177	Type-B UPV	LARM_PFAT	0.190244
	TWPID5179	Type-B UPV	LARM_PFAT	0.04367
	TWPID5602	Type-B UPV	LARM_PFAT	0.0836746
	TWPID3890	Intermediate	LARM_PFAT	-0.0055979
	TWPID5383	Type-B UPV	LARM_PFAT	0.0806756
	TWPID4831	Type-B UPV	LARM_PFAT	-0.0278347
	TWPID5617	Intermediate	LARM_PFAT	0.0724385
	TWPID5767	Type-B UPV	LARM_PFAT	0.645743
	TWPID6192	Type-B UPV	LARM_PFAT	0.46389
	TWPID6875	Intermediate	LARM_PFAT	0.0438366
	TWPID6175	Type-B UPV	LARM_PFAT	0.00889685
	TWPID5925	Type-B UPV	LARM_PFAT	0.182665
	TWPID6383	Type-B UPV	LARM_PFAT	0.125158
	TWPID6557	Type-B UPV	LARM_PFAT	0.492073
	TWPID6575	Type-B UPV	LARM_PFAT	0.0246493
	TWPID6515	Type-B UPV	LARM_PFAT	0.160645
	TWPID6854	Intermediate	LARM_PFAT	0.0816384
	TWPID7111	Type-B UPV	LARM_PFAT	0.179091
	TWPID6994	Type-B UPV	LARM_PFAT	0.0509623
	TWPID7553	Type-B UPV	LARM_PFAT	0.0944402
	TWPID7821	Type-B UPV	LARM_PFAT	0.248075
	TWPID8405	Type-B UPV	LARM_PFAT	0.207662
	TWPID8432	Type-B UPV	LARM_PFAT	0.677764
	TWPID8436	Type-B UPV	LARM_PFAT	0.0422351
	TWPID8471	Type-B UPV	LARM_PFAT	0.312996
	TWPID8499	Type-B UPV	LARM_PFAT	0.147595
	TWPID8560	Intermediate	LARM_PFAT	-0.0262841
	TWPID8600	Type-B UPV	LARM_PFAT	0.0791979
	TWPID8751	Type-B UPV	LARM_PFAT	0.120278
	TWPID9016	Type-B UPV	LARM_PFAT	0.116727
	TWPID12408	Type-B UPV	LARM_PFAT	0.0167646
	TWPID9944	Type-B UPV	LARM_PFAT	0.277973
	TWPID10402	Type-B UPV	LARM_PFAT	-0.0104279
	TWPID11103	Intermediate	LARM_PFAT	0.0447551
	TWPID11426	Type-B UPV	LARM_PFAT	0.291167
	TWPID11825	Type-B UPV	LARM_PFAT	0.398176
	TWPID11606	Type-B UPV	LARM_PFAT	0.119902
	TWPID12204	Type-B UPV	LARM_PFAT	0.128963
	TWPID15891	Type-B UPV	LARM_PFAT	-0.0931367
	TWPID16808	Type-B UPV	LARM_PFAT	0.0811853
	TWPID1148	Concordant	RARM_FAT	0.106828
	TWPID1217	Concordant	RARM_FAT	-0.0140571
	TWPID1221	Concordant	RARM_FAT	0.268136
	TWPID1255	Concordant	RARM_FAT	-0.0171541
	TWPID1395	Concordant	RARM_FAT	-0.066214
	TWPID1646	Concordant	RARM_FAT	-0.0426944
	TWPID1844	Concordant	RARM_FAT	0.10675
	TWPID2434	Concordant	RARM_FAT	0.00930387
	TWPID2455	Concordant	RARM_FAT	-0.120271
	TWPID4757	Concordant	RARM_FAT	-0.0438304
	TWPID3619	Concordant	RARM_FAT	0.167704
	TWPID3653	Concordant	RARM_FAT	0.157552
	TWPID4434	Concordant	RARM_FAT	0.0205952
	TWPID3351	Concordant	RARM_FAT	0.0782213
	TWPID4933	Concordant	RARM_FAT	0.01409
	TWPID5244	Concordant	RARM_FAT	-0.114195
	TWPID4876	Concordant	RARM_FAT	-0.0258872
	TWPID5722	Concordant	RARM_FAT	0.0492652
	TWPID5525	Concordant	RARM_FAT	-0.042603
	TWPID5899	Concordant	RARM_FAT	0.0804131
	TWPID5625	Concordant	RARM_FAT	0.0524334
	TWPID6015	Concordant	RARM_FAT	0.150194
	TWPID6233	Concordant	RARM_FAT	-0.0300535
	TWPID6340	Concordant	RARM_FAT	0.102589
	TWPID6733	Concordant	RARM_FAT	-0.171758
	TWPID6799	Concordant	RARM_FAT	-0.157116
	TWPID7149	Concordant	RARM_FAT	0.0244258
	TWPID7910	Concordant	RARM_FAT	0.06411
	TWPID8118	Concordant	RARM_FAT	-0.0827165
	TWPID8318	Concordant	RARM_FAT	0.00181666
	TWPID8386	Concordant	RARM_FAT	0.0600751
	TWPID8403	Concordant	RARM_FAT	0.0116463
	TWPID8445	Concordant	RARM_FAT	0.0178618
	TWPID8477	Concordant	RARM_FAT	-0.0601654
	TWPID8628	Concordant	RARM_FAT	-0.0102385
	TWPID8933	Concordant	RARM_FAT	-0.0621231
	TWPID9013	Concordant	RARM_FAT	-0.23047
	TWPID9286	Concordant	RARM_FAT	-0.0592054
	TWPID7519	Concordant	RARM_FAT	-0.041695
	TWPID9822	Concordant	RARM_FAT	0.144534
	TWPID10344	Concordant	RARM_FAT	-0.0213869
	TWPID10459	Concordant	RARM_FAT	-0.0555488
	TWPID10826	Concordant	RARM_FAT	0.0767074
	TWPID10631	Concordant	RARM_FAT	0.018943
	TWPID10916	Concordant	RARM_FAT	-0.076587
	TWPID10928	Concordant	RARM_FAT	-0.114622
	TWPID11454	Concordant	RARM_FAT	-0.00997589
	TWPID12499	Concordant	RARM_FAT	-0.0483025
	TWPID12681	Concordant	RARM_FAT	-0.102343
	TWPID17629	Concordant	RARM_FAT	-0.0656552
	TWPID17652	Concordant	RARM_FAT	-0.00083118
	TWPID2514	Type-A UPV	RARM_FAT	0.186683
	TWPID2960	Type-A UPV	RARM_FAT	0.287498
	TWPID3015	Type-A UPV	RARM_FAT	0.213068
	TWPID3347	Type-A UPV	RARM_FAT	0.0877922
	TWPID4300	Type-A UPV	RARM_FAT	0.256614
	TWPID4936	Type-A UPV	RARM_FAT	0.0775046
	TWPID5927	Type-A UPV	RARM_FAT	0.154402
	TWPID5294	Type-A UPV	RARM_FAT	0.176016
	TWPID4769	Type-A UPV	RARM_FAT	0.392576
	TWPID6096	Type-A UPV	RARM_FAT	0.229778
	TWPID6376	Type-A UPV	RARM_FAT	0.144475
	TWPID8457	Type-A UPV	RARM_FAT	0.275498
	TWPID9287	Type-A UPV	RARM_FAT	0.13601
	TWPID7895	Type-A UPV	RARM_FAT	0.226935
	TWPID9499	Type-A UPV	RARM_FAT	-0.00693907
	TWPID11786	Type-A UPV	RARM_FAT	0.166564
	TWPID12245	Type-A UPV	RARM_FAT	0.124116
	TWPID14007	Type-A UPV	RARM_FAT	0.418809
	TWPID14442	Type-A UPV	RARM_FAT	0.15415
	TWPID14988	Type-A UPV	RARM_FAT	0.0621853
	TWPID16005	Type-A UPV	RARM_FAT	0.0740176
	TWPID17665	Type-A UPV	RARM_FAT	0.447893
	TWPID18212	Type-A UPV	RARM_FAT	0.145899
	TWPID2017	Intermediate	RARM_FAT	-0.0267731
	TWPID4111	Intermediate	RARM_FAT	0.212874
	TWPID4387	Intermediate	RARM_FAT	0.153989
	TWPID3509	Intermediate	RARM_FAT	0.119035
	TWPID4427	Intermediate	RARM_FAT	0.223277
	TWPID4924	Intermediate	RARM_FAT	0.178201
	TWPID4968	Intermediate	RARM_FAT	0.159867
	TWPID6696	Intermediate	RARM_FAT	0.262788
	TWPID7285	Intermediate	RARM_FAT	0.134733
	TWPID7192	Intermediate	RARM_FAT	-0.00166998
	TWPID7761	Intermediate	RARM_FAT	0.0685381
	TWPID7711	Intermediate	RARM_FAT	0.214183
	TWPID7719	Intermediate	RARM_FAT	-0.00998724
	TWPID7812	Intermediate	RARM_FAT	0.200909
	TWPID8152	Intermediate	RARM_FAT	0.177619
	TWPID8274	Intermediate	RARM_FAT	0.0863721
	TWPID8371	Intermediate	RARM_FAT	0.105343
	TWPID8414	Intermediate	RARM_FAT	0.130004
	TWPID8454	Intermediate	RARM_FAT	0.041863
	TWPID9206	Intermediate	RARM_FAT	0.28113
	TWPID9307	Intermediate	RARM_FAT	0.158355
	TWPID12147	Intermediate	RARM_FAT	-0.00366815
	TWPID9693	Intermediate	RARM_FAT	0.206614
	TWPID10577	Intermediate	RARM_FAT	0.589065
	TWPID10576	Intermediate	RARM_FAT	0.15332
	TWPID11051	Intermediate	RARM_FAT	0.202762
	TWPID12590	Intermediate	RARM_FAT	0.16499
	TWPID16821	Intermediate	RARM_FAT	0.0140118
	TWPID1131	Type-B UPV	RARM_FAT	0.493464
	TWPID1248	Type-B UPV	RARM_FAT	0.663164
	TWPID1436	Type-B UPV	RARM_FAT	0.36662
	TWPID1518	Type-B UPV	RARM_FAT	0.206571
	TWPID1877	Type-B UPV	RARM_FAT	0.41488
	TWPID2003	Type-B UPV	RARM_FAT	0.205161
	TWPID2546	Type-B UPV	RARM_FAT	0.422825
	TWPID3546	Intermediate	RARM_FAT	0.0712429
	TWPID2557	Type-B UPV	RARM_FAT	0.312987
	TWPID2552	Type-B UPV	RARM_FAT	0.531944
	TWPID3369	Intermediate	RARM_FAT	0.222875
	TWPID3177	Type-B UPV	RARM_FAT	0.534926
	TWPID5179	Type-B UPV	RARM_FAT	0.238551
	TWPID5602	Type-B UPV	RARM_FAT	0.397249
	TWPID3890	Intermediate	RARM_FAT	0.328103
	TWPID5383	Type-B UPV	RARM_FAT	0.182193
	TWPID4831	Type-B UPV	RARM_FAT	0.494312
	TWPID5617	Intermediate	RARM_FAT	0.0890718
	TWPID5767	Type-B UPV	RARM_FAT	0.639047
	TWPID6192	Type-B UPV	RARM_FAT	0.631586
	TWPID6875	Intermediate	RARM_FAT	0.26415
	TWPID6175	Type-B UPV	RARM_FAT	0.189463
	TWPID5925	Type-B UPV	RARM_FAT	0.525379
	TWPID6383	Type-B UPV	RARM_FAT	0.385078
	TWPID6557	Type-B UPV	RARM_FAT	1.07979
	TWPID6575	Type-B UPV	RARM_FAT	0.50068
	TWPID6515	Type-B UPV	RARM_FAT	0.341266
	TWPID6854	Intermediate	RARM_FAT	0.170443
	TWPID7111	Type-B UPV	RARM_FAT	0.361684
	TWPID6994	Type-B UPV	RARM_FAT	0.266041
	TWPID7553	Type-B UPV	RARM_FAT	0.378181
	TWPID7821	Type-B UPV	RARM_FAT	0.411803
	TWPID8405	Type-B UPV	RARM_FAT	0.420971
	TWPID8432	Type-B UPV	RARM_FAT	0.855261
	TWPID8436	Type-B UPV	RARM_FAT	0.313202
	TWPID8471	Type-B UPV	RARM_FAT	0.388574
	TWPID8499	Type-B UPV	RARM_FAT	0.367059
	TWPID8560	Intermediate	RARM_FAT	0.0350493
	TWPID8600	Type-B UPV	RARM_FAT	0.37211
	TWPID8751	Type-B UPV	RARM_FAT	0.391358
	TWPID9016	Type-B UPV	RARM_FAT	0.32719
	TWPID12408	Type-B UPV	RARM_FAT	0.150126
	TWPID9944	Type-B UPV	RARM_FAT	0.455571
	TWPID10402	Type-B UPV	RARM_FAT	0.0454197
	TWPID11103	Intermediate	RARM_FAT	0.376663
	TWPID11426	Type-B UPV	RARM_FAT	0.629471
	TWPID11825	Type-B UPV	RARM_FAT	0.574801
	TWPID11606	Type-B UPV	RARM_FAT	0.328067
	TWPID12204	Type-B UPV	RARM_FAT	0.132902
	TWPID15891	Type-B UPV	RARM_FAT	-0.0737883
	TWPID16808	Type-B UPV	RARM_FAT	0.371554
	TWPID1148	Concordant	RARM_LEAN	-0.0786591
	TWPID1217	Concordant	RARM_LEAN	-0.0373635
	TWPID1221	Concordant	RARM_LEAN	0.156274
	TWPID1255	Concordant	RARM_LEAN	-0.0493307
	TWPID1395	Concordant	RARM_LEAN	0.0549594
	TWPID1646	Concordant	RARM_LEAN	-0.066813
	TWPID1844	Concordant	RARM_LEAN	0.0505614
	TWPID2434	Concordant	RARM_LEAN	-0.0910446
	TWPID2455	Concordant	RARM_LEAN	-0.0387492
	TWPID4757	Concordant	RARM_LEAN	0.0722
	TWPID3619	Concordant	RARM_LEAN	-0.0284274
	TWPID3653	Concordant	RARM_LEAN	0.0139186
	TWPID4434	Concordant	RARM_LEAN	0.244197
	TWPID3351	Concordant	RARM_LEAN	-0.0920723
	TWPID4933	Concordant	RARM_LEAN	-0.0421084
	TWPID5244	Concordant	RARM_LEAN	0.0139914
	TWPID4876	Concordant	RARM_LEAN	0.0706341
	TWPID5722	Concordant	RARM_LEAN	0.0502105
	TWPID5525	Concordant	RARM_LEAN	0.0393374
	TWPID5899	Concordant	RARM_LEAN	0.128575
	TWPID5625	Concordant	RARM_LEAN	0.0430537
	TWPID6015	Concordant	RARM_LEAN	0.141052
	TWPID6233	Concordant	RARM_LEAN	0.0731366
	TWPID6340	Concordant	RARM_LEAN	0.0771549
	TWPID6733	Concordant	RARM_LEAN	0.261524
	TWPID6799	Concordant	RARM_LEAN	0.133327
	TWPID7149	Concordant	RARM_LEAN	-0.056456
	TWPID7910	Concordant	RARM_LEAN	0.103028
	TWPID8118	Concordant	RARM_LEAN	0.145753
	TWPID8318	Concordant	RARM_LEAN	-0.0497653
	TWPID8386	Concordant	RARM_LEAN	-0.0126363
	TWPID8403	Concordant	RARM_LEAN	0.0478946
	TWPID8445	Concordant	RARM_LEAN	0.109631
	TWPID8477	Concordant	RARM_LEAN	0.0837757
	TWPID8628	Concordant	RARM_LEAN	0.112481
	TWPID8933	Concordant	RARM_LEAN	-0.0176455
	TWPID9013	Concordant	RARM_LEAN	-0.0452405
	TWPID9286	Concordant	RARM_LEAN	-0.00173716
	TWPID7519	Concordant	RARM_LEAN	0.364456
	TWPID9822	Concordant	RARM_LEAN	0.113952
	TWPID10344	Concordant	RARM_LEAN	0.0535911
	TWPID10459	Concordant	RARM_LEAN	0.232585
	TWPID10826	Concordant	RARM_LEAN	0.0606634
	TWPID10631	Concordant	RARM_LEAN	0.0043306
	TWPID10916	Concordant	RARM_LEAN	0.119725
	TWPID10928	Concordant	RARM_LEAN	-0.0397148
	TWPID11454	Concordant	RARM_LEAN	0.114601
	TWPID12499	Concordant	RARM_LEAN	-0.0789008
	TWPID12681	Concordant	RARM_LEAN	0.0176223
	TWPID17629	Concordant	RARM_LEAN	-0.00903407
	TWPID17652	Concordant	RARM_LEAN	0.0558674
	TWPID2514	Type-A UPV	RARM_LEAN	0.0386736
	TWPID2960	Type-A UPV	RARM_LEAN	0.041201
	TWPID3015	Type-A UPV	RARM_LEAN	-0.0324772
	TWPID3347	Type-A UPV	RARM_LEAN	0.0470607
	TWPID4300	Type-A UPV	RARM_LEAN	-0.07808
	TWPID4936	Type-A UPV	RARM_LEAN	0.0107567
	TWPID5927	Type-A UPV	RARM_LEAN	-0.139486
	TWPID5294	Type-A UPV	RARM_LEAN	-0.195484
	TWPID4769	Type-A UPV	RARM_LEAN	0.0171298
	TWPID6096	Type-A UPV	RARM_LEAN	0.0169839
	TWPID6376	Type-A UPV	RARM_LEAN	-0.0598814
	TWPID8457	Type-A UPV	RARM_LEAN	-0.0268381
	TWPID9287	Type-A UPV	RARM_LEAN	0.0336997
	TWPID7895	Type-A UPV	RARM_LEAN	-0.0901916
	TWPID9499	Type-A UPV	RARM_LEAN	-0.130716
	TWPID11786	Type-A UPV	RARM_LEAN	-0.126335
	TWPID12245	Type-A UPV	RARM_LEAN	-0.672502
	TWPID14007	Type-A UPV	RARM_LEAN	-0.215527
	TWPID14442	Type-A UPV	RARM_LEAN	-0.162637
	TWPID14988	Type-A UPV	RARM_LEAN	-0.0729961
	TWPID16005	Type-A UPV	RARM_LEAN	-0.111507
	TWPID17665	Type-A UPV	RARM_LEAN	-0.0630123
	TWPID18212	Type-A UPV	RARM_LEAN	-0.131881
	TWPID2017	Intermediate	RARM_LEAN	0.156145
	TWPID4111	Intermediate	RARM_LEAN	0.0562952
	TWPID4387	Intermediate	RARM_LEAN	0.0651669
	TWPID3509	Intermediate	RARM_LEAN	0.097406
	TWPID4427	Intermediate	RARM_LEAN	-0.00487219
	TWPID4924	Intermediate	RARM_LEAN	0.0351812
	TWPID4968	Intermediate	RARM_LEAN	0.10217
	TWPID6696	Intermediate	RARM_LEAN	0.0695304
	TWPID7285	Intermediate	RARM_LEAN	-0.0200036
	TWPID7192	Intermediate	RARM_LEAN	0.0933771
	TWPID7761	Intermediate	RARM_LEAN	-0.0464521
	TWPID7711	Intermediate	RARM_LEAN	-0.00833166
	TWPID7719	Intermediate	RARM_LEAN	0.0285952
	TWPID7812	Intermediate	RARM_LEAN	-0.010024
	TWPID8152	Intermediate	RARM_LEAN	0.20595
	TWPID8274	Intermediate	RARM_LEAN	0.163433
	TWPID8371	Intermediate	RARM_LEAN	0.194282
	TWPID8414	Intermediate	RARM_LEAN	0.271906
	TWPID8454	Intermediate	RARM_LEAN	0.203263
	TWPID9206	Intermediate	RARM_LEAN	-0.0577709
	TWPID9307	Intermediate	RARM_LEAN	0.0649317
	TWPID12147	Intermediate	RARM_LEAN	0.0111475
	TWPID9693	Intermediate	RARM_LEAN	0.148658
	TWPID10577	Intermediate	RARM_LEAN	0.28748
	TWPID10576	Intermediate	RARM_LEAN	0.0348888
	TWPID11051	Intermediate	RARM_LEAN	0.108381
	TWPID12590	Intermediate	RARM_LEAN	-0.0119698
	TWPID16821	Intermediate	RARM_LEAN	0.182521
	TWPID1131	Type-B UPV	RARM_LEAN	0.136923
	TWPID1248	Type-B UPV	RARM_LEAN	0.0265011
	TWPID1436	Type-B UPV	RARM_LEAN	-0.0435713
	TWPID1518	Type-B UPV	RARM_LEAN	-0.0712004
	TWPID1877	Type-B UPV	RARM_LEAN	0.0528049
	TWPID2003	Type-B UPV	RARM_LEAN	0.0810745
	TWPID2546	Type-B UPV	RARM_LEAN	0.0550914
	TWPID3546	Intermediate	RARM_LEAN	-0.0831925
	TWPID2557	Type-B UPV	RARM_LEAN	0.327395
	TWPID2552	Type-B UPV	RARM_LEAN	0.33142
	TWPID3369	Intermediate	RARM_LEAN	0.139659
	TWPID3177	Type-B UPV	RARM_LEAN	0.0305143
	TWPID5179	Type-B UPV	RARM_LEAN	-0.0920232
	TWPID5602	Type-B UPV	RARM_LEAN	0.205183
	TWPID3890	Intermediate	RARM_LEAN	0.117459
	TWPID5383	Type-B UPV	RARM_LEAN	0.0770212
	TWPID4831	Type-B UPV	RARM_LEAN	0.262152
	TWPID5617	Intermediate	RARM_LEAN	0.0398706
	TWPID5767	Type-B UPV	RARM_LEAN	-0.065835
	TWPID6192	Type-B UPV	RARM_LEAN	0.0294117
	TWPID6875	Intermediate	RARM_LEAN	0.0709188
	TWPID6175	Type-B UPV	RARM_LEAN	-0.00295558
	TWPID5925	Type-B UPV	RARM_LEAN	0.251664
	TWPID6383	Type-B UPV	RARM_LEAN	-0.010089
	TWPID6557	Type-B UPV	RARM_LEAN	0.108467
	TWPID6575	Type-B UPV	RARM_LEAN	0.163851
	TWPID6515	Type-B UPV	RARM_LEAN	0.094563
	TWPID6854	Intermediate	RARM_LEAN	-0.0182347
	TWPID7111	Type-B UPV	RARM_LEAN	-0.0983212
	TWPID6994	Type-B UPV	RARM_LEAN	0.199636
	TWPID7553	Type-B UPV	RARM_LEAN	0.0238674
	TWPID7821	Type-B UPV	RARM_LEAN	-0.045883
	TWPID8405	Type-B UPV	RARM_LEAN	-0.102155
	TWPID8432	Type-B UPV	RARM_LEAN	-0.125659
	TWPID8436	Type-B UPV	RARM_LEAN	0.0721583
	TWPID8471	Type-B UPV	RARM_LEAN	0.0403399
	TWPID8499	Type-B UPV	RARM_LEAN	0.130314
	TWPID8560	Intermediate	RARM_LEAN	0.225692
	TWPID8600	Type-B UPV	RARM_LEAN	0.00746807
	TWPID8751	Type-B UPV	RARM_LEAN	-0.0234096
	TWPID9016	Type-B UPV	RARM_LEAN	0.125247
	TWPID12408	Type-B UPV	RARM_LEAN	0.119671
	TWPID9944	Type-B UPV	RARM_LEAN	0.00407024
	TWPID10402	Type-B UPV	RARM_LEAN	0.136196
	TWPID11103	Intermediate	RARM_LEAN	0.0606689
	TWPID11426	Type-B UPV	RARM_LEAN	0.0922333
	TWPID11825	Type-B UPV	RARM_LEAN	0.0499751
	TWPID11606	Type-B UPV	RARM_LEAN	0.0634393
	TWPID12204	Type-B UPV	RARM_LEAN	-0.046713
	TWPID15891	Type-B UPV	RARM_LEAN	0.217785
	TWPID16808	Type-B UPV	RARM_LEAN	0.254064
	TWPID1148	Concordant	RARM_MASS	-0.0146054
	TWPID1217	Concordant	RARM_MASS	-0.0266053
	TWPID1221	Concordant	RARM_MASS	0.213727
	TWPID1255	Concordant	RARM_MASS	-0.036592
	TWPID1395	Concordant	RARM_MASS	-0.00127737
	TWPID1646	Concordant	RARM_MASS	-0.0572742
	TWPID1844	Concordant	RARM_MASS	0.0730947
	TWPID2434	Concordant	RARM_MASS	-0.0499144
	TWPID2455	Concordant	RARM_MASS	-0.0752225
[truncated: 3,816 more rows]

## Sheet: ED_Figure_5C
ED_Fig.5C	UMAP projections of MZ cotwins phenotypic discordances among identified UPV clusters and relative whole body fat/lean mass discordances
	ID	UPV cluster	UMAP_1	UMAP_2	UMAP_3	WB_FAT_disc	WB_LEAN_disc
	TWPID10344	Concordant	-0.0781976	0.139926	-2.457	0.00529437	0.0311153
	TWPID10402	Type-B UPV	1.74105	0.567784	0.709679	0.211834	0.111884
	TWPID10459	Concordant	0.600192	0.303992	-1.5272	-0.0141592	0.0863888
	TWPID10576	Intermediate	1.03825	-0.217471	2.80079	0.188541	0.0239474
	TWPID10577	Intermediate	-0.201058	0.38169	-0.0791528	-0.0178815	0.110511
	TWPID10631	Concordant	-0.631016	0.467738	-1.93319	0.0701284	0.0484812
	TWPID10826	Concordant	-1.72365	-0.0717929	-0.893706	0.0388471	-0.000702242
	TWPID10916	Concordant	-0.313842	-0.072152	-2.04414	-0.028653	0.0358464
	TWPID10928	Concordant	-1.24153	-0.0192981	-2.31519	-0.12378	-0.0096406
	TWPID11051	Intermediate	-1.58054	-0.286803	-0.447666	0.114252	0.0253911
	TWPID11103	Intermediate	1.34851	1.338	0.885833	0.15037	0.0743398
	TWPID1131	Type-B UPV	1.77137	1.09646	2.41261	0.411155	0.124706
	TWPID11426	Type-B UPV	1.71098	0.316942	3.04218	0.593182	0.063827
	TWPID11454	Concordant	-0.364506	-0.0785075	-2.21073	0.037103	0.0395999
	TWPID1148	Concordant	-1.95002	-0.254777	-1.74648	-0.0783117	-0.0343975
	TWPID11606	Type-B UPV	1.03908	0.901948	1.84239	0.220678	0.0849128
	TWPID11786	Type-A UPV	-2.22193	-0.66855	-0.554702	0.0814768	-0.0733186
	TWPID11825	Type-B UPV	1.52286	-0.0665632	2.58615	0.392545	0.061065
	TWPID12147	Intermediate	1.22192	0.870179	2.54711	0.193035	0.0281579
	TWPID1217	Concordant	-1.27118	0.976549	-1.7603	0.0254218	0.0272981
	TWPID12204	Type-B UPV	1.86754	0.0615229	3.47502	0.318439	0.0334108
	TWPID1221	Concordant	-0.728673	0.250382	-0.523366	0.0385897	0.0442381
	TWPID12245	Type-A UPV	-2.27687	-1.79391	-0.642529	0.0182194	-0.212346
	TWPID12408	Type-B UPV	1.44138	1.20915	0.413969	0.133738	0.111563
	TWPID1248	Type-B UPV	2.02145	0.356527	2.76321	0.452666	0.0621851
	TWPID12499	Concordant	-0.794183	0.943746	-1.81332	0.00427207	0.0529981
	TWPID1255	Concordant	-1.59365	-1.29024	-2.33988	0.0565373	-0.0080694
	TWPID12590	Intermediate	0.500791	-0.545827	-1.5355	0.102301	0.0490314
	TWPID12681	Concordant	-0.656449	-0.769898	-2.25148	0.00190366	0.0324986
	TWPID1395	Concordant	-0.488457	-1.13241	-2.37487	0.0590901	0.0292427
	TWPID14007	Type-A UPV	-2.29411	-2.16876	0.135387	0.369123	-0.119757
	TWPID1436	Type-B UPV	2.5796	0.265265	3.01697	0.288066	0.0466151
	TWPID14442	Type-A UPV	-2.58686	-1.77283	-0.309908	0.164904	-0.0503266
	TWPID14988	Type-A UPV	-2.3665	-0.737186	-1.14407	0.0556921	-0.0290047
	TWPID1518	Type-B UPV	1.92309	1.33282	1.033	0.168831	0.091
	TWPID15891	Type-B UPV	1.32676	0.768799	-0.11198	0.0943278	0.226551
	TWPID16005	Type-A UPV	-2.47662	-1.085	-0.664263	0.0649121	-0.0685603
	TWPID1646	Concordant	-2.05857	-0.822183	-1.9944	0.0315217	-0.0254739
	TWPID16808	Type-B UPV	1.28328	1.44096	1.99077	0.316579	0.147087
	TWPID16821	Intermediate	0.376303	1.0157	-0.190319	0.0594155	0.129015
	TWPID17629	Concordant	-1.35839	0.285453	-1.69643	-0.156725	-0.000686411
	TWPID17652	Concordant	0.225392	-0.247898	-1.96975	0.0607036	0.0415878
	TWPID17665	Type-A UPV	-1.69846	-2.21151	-0.492748	0.112901	-0.0520344
	TWPID18212	Type-A UPV	-2.30084	-1.18333	-0.601521	0.0811417	-0.0556642
	TWPID1844	Concordant	-0.869434	-0.646673	-2.76432	0.0591521	0.00763629
	TWPID1877	Type-B UPV	2.51777	0.45427	3.19359	0.497922	0.0361715
	TWPID2003	Type-B UPV	2.34652	1.20783	1.67712	0.227463	0.0877988
	TWPID2017	Intermediate	-1.01806	0.663899	0.328311	0.158878	0.000980872
	TWPID2434	Concordant	-1.59844	1.08623	-1.09869	0.0407263	0.0270159
	TWPID2455	Concordant	-1.57118	-0.817211	-2.56726	0.0356047	-0.00168684
	TWPID2514	Type-A UPV	-1.89753	-2.44016	-0.217511	0.177119	-0.0123397
	TWPID2546	Type-B UPV	2.1615	1.35907	2.2031	0.264187	0.0599571
	TWPID2552	Type-B UPV	1.86782	1.72116	1.51596	0.241802	0.133005
	TWPID2557	Type-B UPV	1.59782	1.29975	1.82637	0.294746	0.144077
	TWPID2960	Type-A UPV	-1.69246	-2.3631	-0.464242	0.151008	0.00195052
	TWPID3015	Type-A UPV	-2.4113	-0.439119	-0.805143	0.0562556	-0.0351393
	TWPID3177	Type-B UPV	2.10767	0.620119	2.40465	0.435859	0.106892
	TWPID3347	Type-A UPV	-2.11219	-1.41505	-1.10091	0.119621	-0.000905845
	TWPID3351	Concordant	-1.37495	0.599284	-1.94651	0.0210889	0.0330222
	TWPID3369	Intermediate	0.717073	1.17397	1.59711	0.200024	0.0823313
	TWPID3509	Intermediate	-1.46456	-1.35048	-1.64914	0.120793	0.012562
	TWPID3546	Intermediate	2.69593	-0.0496762	1.61525	0.089862	0.0612006
	TWPID3619	Concordant	0.688471	0.737654	-1.31308	0.0533882	0.0754819
	TWPID3653	Concordant	-1.81211	0.271107	-1.02945	-0.0659007	0.00393196
	TWPID3890	Intermediate	1.96833	0.157437	0.439289	0.153222	0.0814932
	TWPID4111	Intermediate	0.655423	0.976784	1.28817	0.180518	0.0740553
	TWPID4300	Type-A UPV	-2.10789	-2.36611	-0.658662	0.13033	-0.00950311
	TWPID4387	Intermediate	1.26933	0.706047	-0.684746	0.111234	0.101154
	TWPID4427	Intermediate	-0.211896	-0.512108	-0.154741	0.0488129	0.0209925
	TWPID4434	Concordant	-0.509085	0.356098	-0.958532	-0.0144201	0.0632543
	TWPID4757	Concordant	-1.14189	0.92054	-0.417141	0.10572	0.0339077
	TWPID4769	Type-A UPV	-1.28276	-1.8855	0.131812	0.224476	-0.0129579
	TWPID4831	Type-B UPV	1.65641	1.47952	1.69744	0.281615	0.140289
	TWPID4876	Concordant	0.729455	0.908501	-0.831136	-0.0303706	0.136739
	TWPID4924	Intermediate	1.12067	0.962794	-0.509517	0.147497	0.0852194
	TWPID4933	Concordant	-1.239	0.12346	-2.12402	0.0217053	0.0105724
	TWPID4936	Type-A UPV	-2.08052	-2.10129	-0.876019	0.1091	-0.0454742
	TWPID4968	Intermediate	-0.306425	0.807913	0.830528	0.17865	0.0460746
	TWPID5179	Type-B UPV	0.966537	1.21689	2.30843	0.277119	0.0947583
	TWPID5244	Concordant	-0.924129	1.14474	-1.28236	0.0167202	0.0531537
	TWPID5294	Type-A UPV	-1.34279	-2.01029	-1.02341	0.156387	-0.0133721
	TWPID5383	Type-B UPV	2.63724	0.641441	1.79223	0.252967	0.076135
	TWPID5525	Concordant	-1.29501	-1.33914	-2.29838	0.0873769	-0.0170292
	TWPID5602	Type-B UPV	1.96102	0.998376	1.55926	0.291296	0.120442
	TWPID5617	Intermediate	2.49159	1.10361	1.77856	0.169657	0.0412233
	TWPID5625	Concordant	-0.779592	-0.327204	-2.62392	-0.0481053	0.0126667
	TWPID5722	Concordant	0.727362	0.398795	-1.90718	0.0502971	0.0470547
	TWPID5767	Type-B UPV	2.46417	-0.183709	3.28016	0.547798	0.00863657
	TWPID5899	Concordant	-1.33776	0.161585	-1.27499	-0.0442276	0.0200848
	TWPID5925	Type-B UPV	2.13607	0.745716	2.10839	0.668921	0.206596
	TWPID5927	Type-A UPV	-1.99013	-1.76797	-1.00004	0.0544039	-0.0665479
	TWPID6015	Concordant	-0.373016	-0.200677	-2.44266	0.0206094	0.026294
	TWPID6096	Type-A UPV	-1.49791	-2.32155	-0.741162	0.125889	-0.0095389
	TWPID6175	Type-B UPV	2.05843	0.0551538	0.946697	0.194464	0.0580013
	TWPID6192	Type-B UPV	1.65709	-0.114785	3.26527	0.569803	0.0177579
	TWPID6233	Concordant	-0.731263	0.401854	-1.25026	0.00096983	0.0543987
	TWPID6340	Concordant	1.0731	0.343236	-1.25484	-0.0109466	0.100703
	TWPID6376	Type-A UPV	-2.46337	-1.88741	-0.268085	0.170278	-0.0338498
	TWPID6383	Type-B UPV	2.25741	0.103257	1.17994	0.176787	0.0575212
	TWPID6515	Type-B UPV	1.39611	0.971542	1.5814	0.200389	0.0905986
	TWPID6557	Type-B UPV	1.95749	0.388822	2.72823	0.913811	0.138347
	TWPID6575	Type-B UPV	1.93233	0.560524	1.05884	0.192406	0.114097
	TWPID6696	Intermediate	-1.29412	-0.6753	0.0336811	0.130962	0.0189195
	TWPID6733	Concordant	0.0962664	-0.0982366	-2.12624	-0.0689839	0.0489134
	TWPID6799	Concordant	-0.999531	0.793879	-0.878541	0.0529861	0.0309467
	TWPID6854	Intermediate	2.61532	0.145049	2.15682	0.171938	0.0572921
	TWPID6875	Intermediate	0.18714	0.60468	0.980309	0.2085	0.0755415
	TWPID6994	Type-B UPV	1.29739	1.57761	1.65454	0.194954	0.0888696
	TWPID7111	Type-B UPV	2.66144	0.140557	2.84659	0.310507	0.0271026
	TWPID7149	Concordant	0.626536	0.494459	-1.5352	0.0438486	0.0652825
	TWPID7192	Intermediate	1.1906	0.0544359	-0.466816	0.11993	0.0730962
	TWPID7285	Intermediate	-0.666963	-1.43849	-1.77432	0.127025	0.0472084
	TWPID7519	Concordant	-0.197621	0.152018	-1.38482	-0.0936501	0.0903824
	TWPID7553	Type-B UPV	1.49204	-0.0545948	3.12488	0.342831	0.00440543
	TWPID7711	Intermediate	-1.65943	0.7896	-1.2283	0.073644	0.0261416
	TWPID7719	Intermediate	0.454909	0.938611	0.695073	0.151649	0.104304
	TWPID7761	Intermediate	-0.832144	1.28555	-1.50129	0.130036	0.0414221
	TWPID7812	Intermediate	-2.07547	0.00934452	-0.438115	0.0814241	-0.00281486
	TWPID7821	Type-B UPV	1.93175	-0.212957	2.49779	0.222524	0.0502273
	TWPID7895	Type-A UPV	-2.07006	-2.05211	-0.36973	0.175904	-0.0937343
	TWPID7910	Concordant	-1.37839	0.393691	-0.625198	0.0616948	0.030233
	TWPID8118	Concordant	-1.99503	-0.636442	-1.31775	-0.02188	-0.0335075
	TWPID8152	Intermediate	1.5572	0.124638	0.169047	0.161758	0.0509513
	TWPID8274	Intermediate	1.04632	0.533831	0.0448265	0.121918	0.080001
	TWPID8318	Concordant	-2.30212	-1.11016	-1.66353	0.0492618	-0.0332591
	TWPID8371	Intermediate	0.22451	1.4489	0.953708	0.107476	0.0551998
	TWPID8386	Concordant	-0.329523	-0.850175	-2.07725	0.0558479	0.0248838
	TWPID8403	Concordant	-0.554514	1.10151	-0.768443	0.0661003	0.067292
	TWPID8405	Type-B UPV	1.8673	0.0112812	1.96432	0.306945	0.100643
	TWPID8414	Intermediate	-1.22821	0.09452	-0.13732	0.0931244	0.0212223
	TWPID8432	Type-B UPV	1.83762	-0.394907	2.78675	0.441025	0.0236635
	TWPID8436	Type-B UPV	2.12842	0.565607	1.70077	0.332369	0.125789
	TWPID8445	Concordant	-0.45822	-0.433683	-2.33708	-0.0108782	0.0114913
	TWPID8454	Intermediate	-1.0592	0.473546	-0.184623	0.0894642	0.0324235
	TWPID8457	Type-A UPV	-2.37354	-2.3227	-0.357973	0.158037	-0.0935741
	TWPID8471	Type-B UPV	2.21805	-0.172338	2.96931	0.254599	0.040124
	TWPID8477	Concordant	-1.36075	-0.936969	-2.62127	0.0352053	0.00476299
	TWPID8499	Type-B UPV	1.95131	0.645992	3.00739	0.286976	0.0204716
	TWPID8560	Intermediate	0.538475	1.10565	0.988484	0.217535	0.083526
	TWPID8600	Type-B UPV	1.91329	0.132448	3.32284	0.318852	0.0280677
	TWPID8628	Concordant	0.788008	0.780983	-1.00955	0.0865657	0.0802891
	TWPID8751	Type-B UPV	2.05516	0.100037	1.867	0.296178	0.0775697
	TWPID8933	Concordant	-1.89936	-1.15945	-2.07145	-0.0129183	-0.0646425
	TWPID9013	Concordant	-1.4505	-0.306965	-2.38499	-0.0802216	-0.00293236
	TWPID9016	Type-B UPV	1.83613	1.47098	1.88037	0.195014	0.0510727
	TWPID9206	Intermediate	-0.609349	-1.74376	0.386873	0.223617	0.0261271
	TWPID9286	Concordant	-1.1756	-0.737677	-2.37926	0.0187063	0.0178232
	TWPID9287	Type-A UPV	-2.15215	-0.245944	-0.64912	0.0716252	-0.00724348
	TWPID9307	Intermediate	0.167102	0.920053	0.370609	0.134527	0.0744248
	TWPID9499	Type-A UPV	-2.5956	-1.45304	-1.14382	0.124221	-0.0277357
	TWPID9693	Intermediate	-1.22153	0.0381028	0.107401	0.147982	0.0259907
	TWPID9822	Concordant	-0.777455	0.234964	-1.29487	0.0114793	0.0447698
	TWPID9944	Type-B UPV	1.37089	0.788966	2.3902	0.442083	0.111857

## Sheet: ED_Figure_5D
ED_Fig.5D	Matrix of log-transformed height measurments of 'light' and 'heavy' MZ cotwins used to generate the boxplot
	UPV cluster	cotwin classification	HEIGHT log
	Type-B UPV	light	5.04986
	Type-B UPV	heavy	5.04986
	Concordant	light	5.10109
	Concordant	heavy	5.08016
	Concordant	light	5.09987
	Concordant	heavy	5.10776
	Concordant	light	5.0758
	Concordant	heavy	5.06953
	Type-B UPV	light	5.09068
	Type-B UPV	heavy	5.10595
	Concordant	light	5.1168
	Concordant	heavy	5.11979
	Concordant	light	5.09804
	Concordant	heavy	5.11259
	Type-B UPV	light	5.10413
	Type-B UPV	heavy	5.10413
	Type-B UPV	light	5.07705
	Type-B UPV	heavy	5.06323
	Concordant	light	5.12812
	Concordant	heavy	5.12396
	Concordant	light	5.1625
	Concordant	heavy	5.16307
	Type-B UPV	light	5.0876
	Type-B UPV	heavy	5.09068
	Type-B UPV	light	5.12694
	Type-B UPV	heavy	5.12812
	Intermediate	light	5.03044
	Intermediate	heavy	5.02388
	Concordant	light	5.07517
	Concordant	heavy	5.07267
	Type-A UPV	light	5.11439
	Type-A UPV	heavy	5.11199
	Type-B UPV	light	5.12515
	Type-B UPV	heavy	5.08451
	Intermediate	light	5.02125
	Intermediate	heavy	5.02059
	Type-A UPV	light	5.0376
	Type-A UPV	heavy	5.04343
	Type-B UPV	light	5.04536
	Type-B UPV	heavy	5.05114
	Concordant	light	5.03695
	Concordant	heavy	5.0337
	Type-A UPV	light	5.08451
	Type-A UPV	heavy	5.07517
	Intermediate	heavy	5.0626
	Intermediate	light	5.0626
	Intermediate	light	5.0133
	Intermediate	heavy	5.0093
	Intermediate	light	5.11799
	Intermediate	heavy	5.11799
	Type-B UPV	light	5.07392
	Type-B UPV	heavy	5.07517
	Type-A UPV	light	5.1924
	Type-A UPV	heavy	5.18291
	Intermediate	light	5.0962
	Intermediate	heavy	5.10958
	Concordant	light	5.07517
	Concordant	heavy	5.07455
	Concordant	light	5.14633
	Concordant	heavy	5.14458
	Concordant	light	5.11439
	Concordant	heavy	5.09804
	Type-B UPV	light	5.00395
	Type-B UPV	heavy	5.03044
	Type-B UPV	light	5.13639
	Type-B UPV	heavy	5.14866
	Type-A UPV	light	5.05625
	Type-A UPV	heavy	5.05625
	Concordant	light	5.12158
	Concordant	heavy	5.13167
	Intermediate	light	5.07767
	Intermediate	heavy	5.07142
	Concordant	light	5.15329
	Concordant	heavy	5.1504
	Type-B UPV	light	5.14166
	Type-B UPV	heavy	5.13639
	Intermediate	light	5.04343
	Intermediate	heavy	5.03825
	Concordant	light	5.12396
	Concordant	heavy	5.12396
	Type-A UPV	light	5.08883
	Type-A UPV	heavy	5.08821
	Intermediate	light	5.02716
	Intermediate	heavy	5.05306
	Type-A UPV	light	5.09375
	Type-A UPV	heavy	5.04665
	Intermediate	light	5.0814
	Intermediate	heavy	5.08451
	Concordant	light	5.06953
	Concordant	heavy	5.0758
	Type-B UPV	light	5.10048
	Type-B UPV	heavy	5.10837
	Concordant	light	5.0626
	Concordant	heavy	5.09498
	Type-B UPV	light	5.0876
	Type-B UPV	heavy	5.06639
	Type-A UPV	light	5.05943
	Type-A UPV	heavy	5.03044
	Concordant	light	5.09742
	Concordant	heavy	5.10352
	Intermediate	light	5.10595
	Intermediate	heavy	5.07517
	Concordant	light	5.04149
	Concordant	heavy	5.03435
	Type-B UPV	light	5.12396
	Type-B UPV	heavy	5.1299
	Type-B UPV	light	5.05815
	Type-B UPV	heavy	5.0026
	Type-A UPV	light	5.09375
	Type-A UPV	heavy	5.0814
	Type-A UPV	light	5.05497
	Type-A UPV	heavy	5.03825
	Concordant	light	5.115
	Concordant	heavy	5.11199
	Intermediate	light	5.07392
	Intermediate	heavy	5.0758
	Concordant	light	5.05369
	Concordant	heavy	5.0363
	Concordant	light	5.04343
	Concordant	heavy	5.04343
	Concordant	light	5.10352
	Concordant	heavy	5.10048
	Type-B UPV	light	5.09987
	Type-B UPV	heavy	5.12039
	Type-B UPV	light	5.1299
	Type-B UPV	heavy	5.1299
	Type-B UPV	light	5.12396
	Type-B UPV	heavy	5.10897
	Type-A UPV	light	5.06575
	Type-A UPV	heavy	5.06449
	Type-B UPV	light	5.08389
	Type-B UPV	heavy	5.09436
	Type-B UPV	light	5.07954
	Type-B UPV	heavy	5.0689
	Concordant	light	5.03955
	Concordant	heavy	5.10048
	Type-B UPV	light	5.11379
	Type-B UPV	heavy	5.09129
	Concordant	light	5.09375
	Concordant	heavy	5.0814
	Intermediate	light	5.10291
	Intermediate	heavy	5.07517
	Concordant	light	5.09375
	Concordant	heavy	5.0626
	Intermediate	light	5.05625
	Intermediate	heavy	5.0689
	Type-B UPV	light	5.05306
	Type-B UPV	heavy	5.0689
	Concordant	light	5.0689
	Concordant	heavy	5.05625
	Intermediate	light	5.06006
	Intermediate	heavy	5.08512
	Type-B UPV	light	5.08451
	Type-B UPV	heavy	5.0876
	Intermediate	light	5.14749
	Intermediate	heavy	5.18178
	Type-B UPV	light	5.11199
	Type-B UPV	heavy	5.09314
	Intermediate	light	5.11199
	Intermediate	heavy	5.12456
	Intermediate	light	5.07829
	Intermediate	heavy	5.0814
	Intermediate	light	5.14166
	Intermediate	heavy	5.14166
	Type-B UPV	light	5.04793
	Type-B UPV	heavy	5.04857
	Intermediate	light	5.0876
	Intermediate	heavy	5.09068
	Concordant	light	5.06069
	Concordant	heavy	5.06702
	Concordant	light	5.08574
	Concordant	heavy	5.06702
	Intermediate	light	5.01064
	Intermediate	heavy	5.03044
	Intermediate	light	5.05625
	Intermediate	heavy	5.07517
	Concordant	light	5.0814
	Concordant	heavy	5.0626
	Intermediate	light	5.04921
	Intermediate	heavy	5.02256
	Concordant	light	4.99383
	Concordant	heavy	4.99789
	Concordant	light	5.09987
	Concordant	heavy	5.09987
	Type-B UPV	light	5.03044
	Type-B UPV	heavy	5.07267
	Intermediate	light	5.02585
	Intermediate	heavy	4.99179
	Type-B UPV	light	5.09314
	Type-B UPV	heavy	5.0876
	Type-B UPV	light	5.0876
	Type-B UPV	heavy	5.09987
	Concordant	light	5.04665
	Concordant	heavy	5.046
	Intermediate	light	5.14982
	Intermediate	heavy	5.15445
	Type-A UPV	light	5.0626
	Type-A UPV	heavy	5.04665
	Type-B UPV	light	5.0814
	Type-B UPV	heavy	5.09375
	Concordant	light	5.05943
	Concordant	heavy	5.06512
	Type-B UPV	light	5.05752
	Type-B UPV	heavy	5.05114
	Intermediate	light	5.01595
	Intermediate	heavy	5.04536
	Type-B UPV	light	5.10595
	Type-B UPV	heavy	5.12396
	Concordant	light	5.09375
	Concordant	heavy	5.10655
	Type-B UPV	light	5.0733
	Type-B UPV	heavy	5.09068
	Concordant	light	5.15963
	Concordant	heavy	5.12098
	Type-B UPV	light	5.05943
	Type-B UPV	heavy	5.06006
	Concordant	light	5.08883
	Concordant	heavy	5.0626
	Intermediate	light	5.07517
	Intermediate	heavy	5.07954
	Type-A UPV	light	5.0626
	Type-A UPV	heavy	5.05306
	Concordant	light	5.04343
	Concordant	heavy	5.0389
	Type-A UPV	light	5.0814
	Type-A UPV	heavy	5.0876
	Intermediate	light	5.15213
	Intermediate	heavy	5.14633
	Intermediate	light	5.10169
	Intermediate	heavy	5.09804
	Intermediate	light	5.1358
	Intermediate	heavy	5.11799
	Type-B UPV	light	5.02059
	Type-B UPV	heavy	5.02585
	Concordant	light	5.0876
	Concordant	heavy	5.08389
	Concordant	light	5.12515
	Concordant	heavy	5.12277
	Type-B UPV	light	5.0376
	Type-B UPV	heavy	5.07517
	Type-A UPV	light	5.08636
	Type-A UPV	heavy	5.06575
	Concordant	light	5.05497
	Concordant	heavy	5.05815
	Type-B UPV	light	5.09987
	Type-B UPV	heavy	5.12396
	Concordant	light	5.10595
	Concordant	heavy	5.09375
	Concordant	light	5.08451
	Concordant	heavy	5.05497
	Intermediate	light	5.15271
	Intermediate	heavy	5.15156
	Intermediate	light	5.0876
	Intermediate	heavy	5.0814
	Concordant	light	5.10595
	Concordant	heavy	5.09987
	Concordant	light	5.05943
	Concordant	heavy	5.05752
	Concordant	light	5.10352
	Concordant	heavy	5.07642
	Intermediate	light	5.0505
	Intermediate	heavy	5.04471
	Intermediate	light	5.00462
	Intermediate	heavy	5.0026
	Type-B UPV	light	5.01794
	Type-B UPV	heavy	5.03695
	Type-B UPV	light	5.09252
	Type-B UPV	heavy	5.09129
	Concordant	light	5.03695
	Concordant	heavy	5.03044
	Type-B UPV	light	5.11199
	Type-B UPV	heavy	5.12396
	Type-A UPV	light	5.07517
	Type-A UPV	heavy	5.04986
	Type-B UPV	light	5.07517
	Type-B UPV	heavy	5.09068
	Type-A UPV	light	5.04986
	Type-A UPV	heavy	4.96284
	Concordant	light	4.99654
	Concordant	heavy	4.98839
	Intermediate	light	5.07767
	Intermediate	heavy	5.09252
	Concordant	light	5.06828
	Concordant	heavy	5.0626
	Type-A UPV	light	5.09068
	Type-A UPV	heavy	5.08698
	Type-A UPV	light	5.10291
	Type-A UPV	heavy	5.11799
	Type-A UPV	light	5.04986
	Type-A UPV	heavy	5.04986
	Type-B UPV	light	5.07705
	Type-B UPV	heavy	5.11139
	Type-A UPV	light	5.08203
	Type-A UPV	heavy	5.04857
	Type-B UPV	light	5.07267
	Type-B UPV	heavy	5.07204
	Intermediate	light	5.04343
	Intermediate	heavy	5.07517
	Concordant	light	5.11199
	Concordant	heavy	5.11199
	Concordant	light	5.10595
	Concordant	heavy	5.12396
	Type-A UPV	light	5.06386
	Type-A UPV	heavy	5.06323
	Type-A UPV	light	5.04536
	Type-A UPV	heavy	5.03109

## Sheet: ED_Figure_5E
ED_Fig.5E	Matrix of height-adjusted MZ cotwins morphometric discordances used to generate the boxplot
	ID	UPV cluster	Morphometric_trait	Discordance
	TWPID1131	Type-B UPV	BMI	0.229964
	TWPID1148	Concordant	BMI	0.00133417
	TWPID1217	Concordant	BMI	0.0233291
	TWPID1221	Concordant	BMI	0.0493451
	TWPID1248	Type-B UPV	BMI	0.163386
	TWPID1255	Concordant	BMI	0.0427972
	TWPID1395	Concordant	BMI	0.0320818
	TWPID1436	Type-B UPV	BMI	0.143101
	TWPID1518	Type-B UPV	BMI	0.165701
	TWPID1646	Concordant	BMI	0.00382622
	TWPID1844	Concordant	BMI	0.0320865
	TWPID1877	Type-B UPV	BMI	0.284606
	TWPID2003	Type-B UPV	BMI	0.134651
	TWPID2017	Intermediate	BMI	0.0996453
	TWPID2434	Concordant	BMI	0.0230723
	TWPID2514	Type-A UPV	BMI	0.0622988
	TWPID2546	Type-B UPV	BMI	0.233434
	TWPID3546	Intermediate	BMI	0.0628783
	TWPID2960	Type-A UPV	BMI	0.0549193
	TWPID2557	Type-B UPV	BMI	0.210845
	TWPID2455	Concordant	BMI	0.0224259
	TWPID3015	Type-A UPV	BMI	0.0211076
	TWPID4111	Intermediate	BMI	0
	TWPID4387	Intermediate	BMI	0.106661
	TWPID3509	Intermediate	BMI	0.0639195
	TWPID2552	Type-B UPV	BMI	0.178303
	TWPID3347	Type-A UPV	BMI	0.0637097
	TWPID3369	Intermediate	BMI	0.100803
	TWPID4757	Concordant	BMI	0.0710044
	TWPID3619	Concordant	BMI	0.0626581
	TWPID3653	Concordant	BMI	0.0059747
	TWPID3177	Type-B UPV	BMI	0.218436
	TWPID5179	Type-B UPV	BMI	0.143109
	TWPID4300	Type-A UPV	BMI	0.027399
	TWPID4434	Concordant	BMI	0.00495487
	TWPID4427	Intermediate	BMI	0.312435
	TWPID3351	Concordant	BMI	0.0302135
	TWPID5602	Type-B UPV	BMI	0.212042
	TWPID4924	Intermediate	BMI	0.109139
	TWPID4933	Concordant	BMI	0.0139862
	TWPID4936	Type-A UPV	BMI	0.016371
	TWPID3890	Intermediate	BMI	0.0568428
	TWPID5927	Type-A UPV	BMI	0.0788748
	TWPID4968	Intermediate	BMI	0.0874651
	TWPID5244	Concordant	BMI	0.0199649
	TWPID5383	Type-B UPV	BMI	0.114178
	TWPID4876	Concordant	BMI	0.0418774
	TWPID4831	Type-B UPV	BMI	0.238271
	TWPID5294	Type-A UPV	BMI	0.0811186
	TWPID5722	Concordant	BMI	0.0308939
	TWPID5617	Intermediate	BMI	0.182709
	TWPID5525	Concordant	BMI	0.0380064
	TWPID5767	Type-B UPV	BMI	0.0950555
	TWPID6192	Type-B UPV	BMI	0.337942
	TWPID4769	Type-A UPV	BMI	0.071397
	TWPID6096	Type-A UPV	BMI	0.0722771
	TWPID5899	Concordant	BMI	0.00370075
	TWPID6875	Intermediate	BMI	0.14791
	TWPID5625	Concordant	BMI	0.0141224
	TWPID6015	Concordant	BMI	0.0249567
	TWPID6233	Concordant	BMI	0.0474109
	TWPID6175	Type-B UPV	BMI	0.083045
	TWPID5925	Type-B UPV	BMI	0.381251
	TWPID6383	Type-B UPV	BMI	0.128903
	TWPID6376	Type-A UPV	BMI	0.0248792
	TWPID6557	Type-B UPV	BMI	0.379089
	TWPID6575	Type-B UPV	BMI	0.142544
	TWPID6340	Concordant	BMI	0.0161091
	TWPID6515	Type-B UPV	BMI	0.167526
	TWPID6733	Concordant	BMI	0.0206665
	TWPID6696	Intermediate	BMI	0.131546
	TWPID6799	Concordant	BMI	0.106154
	TWPID6854	Intermediate	BMI	0.0769425
	TWPID7111	Type-B UPV	BMI	0.0953151
	TWPID7149	Concordant	BMI	0.0902375
	TWPID7285	Intermediate	BMI	0.0398702
	TWPID6994	Type-B UPV	BMI	0.125828
	TWPID7192	Intermediate	BMI	0.0220386
	TWPID7553	Type-B UPV	BMI	0.176224
	TWPID7761	Intermediate	BMI	0.0648975
	TWPID7711	Intermediate	BMI	0.0481589
	TWPID7719	Intermediate	BMI	0.12769
	TWPID7821	Type-B UPV	BMI	0.101877
	TWPID7812	Intermediate	BMI	0.0547137
	TWPID7910	Concordant	BMI	0.0345729
	TWPID8118	Concordant	BMI	0.00552448
	TWPID8152	Intermediate	BMI	0.0630659
	TWPID8274	Intermediate	BMI	0.0181307
	TWPID8318	Concordant	BMI	0.0342131
	TWPID8371	Intermediate	BMI	0.122542
	TWPID8386	Concordant	BMI	0.0309651
	TWPID8403	Concordant	BMI	0.0689929
	TWPID8405	Type-B UPV	BMI	0.101096
	TWPID8414	Intermediate	BMI	0.116377
	TWPID8432	Type-B UPV	BMI	0.174283
	TWPID8436	Type-B UPV	BMI	0.108454
	TWPID8445	Concordant	BMI	0.0140905
	TWPID8454	Intermediate	BMI	0.0843764
	TWPID8457	Type-A UPV	BMI	0.0255012
	TWPID8471	Type-B UPV	BMI	0.0936139
	TWPID8477	Concordant	BMI	0.00433633
	TWPID8499	Type-B UPV	BMI	0.139715
	TWPID8560	Intermediate	BMI	0.0159529
	TWPID8600	Type-B UPV	BMI	0.0924927
	TWPID8628	Concordant	BMI	0.0590314
	TWPID8751	Type-B UPV	BMI	0.0194926
	TWPID8933	Concordant	BMI	0.0477933
	TWPID9016	Type-B UPV	BMI	0.103277
	TWPID9013	Concordant	BMI	0.0129686
	TWPID9206	Intermediate	BMI	0.0392909
	TWPID9287	Type-A UPV	BMI	0.0288442
	TWPID9286	Concordant	BMI	0.0283253
	TWPID7895	Type-A UPV	BMI	0.02534
	TWPID9307	Intermediate	BMI	0.11518
	TWPID12147	Intermediate	BMI	0.113224
	TWPID9693	Intermediate	BMI	0.0871412
	TWPID12408	Type-B UPV	BMI	0.111783
	TWPID7519	Concordant	BMI	0.0164933
	TWPID9822	Concordant	BMI	0.034743
	TWPID9944	Type-B UPV	BMI	0.153307
	TWPID9499	Type-A UPV	BMI	0.0814233
	TWPID10344	Concordant	BMI	0.0100813
	TWPID10402	Type-B UPV	BMI	0.108886
	TWPID10459	Concordant	BMI	0.0704492
	TWPID10826	Concordant	BMI	0.0779169
	TWPID10577	Intermediate	BMI	0.065582
	TWPID10576	Intermediate	BMI	0.120672
	TWPID10631	Concordant	BMI	0.0717332
	TWPID10916	Concordant	BMI	0.0117452
	TWPID10928	Concordant	BMI	0.0584259
	TWPID11051	Intermediate	BMI	0.06868
	TWPID11103	Intermediate	BMI	0.12404
	TWPID11426	Type-B UPV	BMI	0.221917
	TWPID11825	Type-B UPV	BMI	0.2481
	TWPID11454	Concordant	BMI	0.0436224
	TWPID11606	Type-B UPV	BMI	0.107113
	TWPID11786	Type-A UPV	BMI	0.0377954
	TWPID12204	Type-B UPV	BMI	0.14309
	TWPID12245	Type-A UPV	BMI	0.0891902
	TWPID12499	Concordant	BMI	0.0442704
	TWPID12590	Intermediate	BMI	0.0551385
	TWPID12681	Concordant	BMI	0.0266756
	TWPID14007	Type-A UPV	BMI	0.0768454
	TWPID14442	Type-A UPV	BMI	0.0542632
	TWPID14988	Type-A UPV	BMI	0.00743498
	TWPID15891	Type-B UPV	BMI	0.0719636
	TWPID16005	Type-A UPV	BMI	0.0571409
	TWPID16808	Type-B UPV	BMI	0.209259
	TWPID16821	Intermediate	BMI	0.0195487
	TWPID17629	Concordant	BMI	0.00428266
	TWPID17652	Concordant	BMI	0.0212127
	TWPID17665	Type-A UPV	BMI	0.018776
	TWPID18212	Type-A UPV	BMI	0.0211154
	TWPID1131	Type-B UPV	WBTOT_FAT	0.411155
	TWPID1148	Concordant	WBTOT_FAT	-0.0448889
	TWPID1217	Concordant	WBTOT_FAT	0.0128098
	TWPID1221	Concordant	WBTOT_FAT	0.0485982
	TWPID1248	Type-B UPV	WBTOT_FAT	0.428279
	TWPID1255	Concordant	WBTOT_FAT	0.0517562
	TWPID1395	Concordant	WBTOT_FAT	0.0358413
	TWPID1436	Type-B UPV	WBTOT_FAT	0.288066
	TWPID1518	Type-B UPV	WBTOT_FAT	0.190905
	TWPID1646	Concordant	WBTOT_FAT	0.0381635
	TWPID1844	Concordant	WBTOT_FAT	0.0582375
	TWPID1877	Type-B UPV	WBTOT_FAT	0.493
	TWPID2003	Type-B UPV	WBTOT_FAT	0.225568
	TWPID2017	Intermediate	WBTOT_FAT	0.169353
	TWPID2434	Concordant	WBTOT_FAT	0.0447246
	TWPID2514	Type-A UPV	WBTOT_FAT	0.180963
	TWPID2546	Type-B UPV	WBTOT_FAT	0.329117
	TWPID3546	Intermediate	WBTOT_FAT	0.090916
	TWPID2960	Type-A UPV	WBTOT_FAT	0.141706
	TWPID2557	Type-B UPV	WBTOT_FAT	0.285516
	TWPID2455	Concordant	WBTOT_FAT	0.0407993
	TWPID3015	Type-A UPV	WBTOT_FAT	0.071161
	TWPID4111	Intermediate	WBTOT_FAT	0.180518
	TWPID4387	Intermediate	WBTOT_FAT	0.11762
	TWPID3509	Intermediate	WBTOT_FAT	0.120793
	TWPID2552	Type-B UPV	WBTOT_FAT	0.239804
	TWPID3347	Type-A UPV	WBTOT_FAT	0.134787
	TWPID3369	Intermediate	WBTOT_FAT	0.178661
	TWPID4757	Concordant	WBTOT_FAT	0.106719
	TWPID3619	Concordant	WBTOT_FAT	0.05618
	TWPID3653	Concordant	WBTOT_FAT	-0.0397695
	TWPID3177	Type-B UPV	WBTOT_FAT	0.393543
	TWPID5179	Type-B UPV	WBTOT_FAT	0.257519
	TWPID4300	Type-A UPV	WBTOT_FAT	0.13033
	TWPID4434	Concordant	WBTOT_FAT	-0.0305407
	TWPID4427	Intermediate	WBTOT_FAT	0.0588026
	TWPID3351	Concordant	WBTOT_FAT	0.0257122
	TWPID5602	Type-B UPV	WBTOT_FAT	0.299725
	TWPID4924	Intermediate	WBTOT_FAT	0.155762
	TWPID4933	Concordant	WBTOT_FAT	0.0217053
	TWPID4936	Type-A UPV	WBTOT_FAT	0.110085
	TWPID3890	Intermediate	WBTOT_FAT	0.111864
	TWPID5927	Type-A UPV	WBTOT_FAT	0.129646
	TWPID4968	Intermediate	WBTOT_FAT	0.173697
	TWPID5244	Concordant	WBTOT_FAT	0.00671167
	TWPID5383	Type-B UPV	WBTOT_FAT	0.240362
	TWPID4876	Concordant	WBTOT_FAT	-0.0820952
	TWPID4831	Type-B UPV	WBTOT_FAT	0.315496
	TWPID5294	Type-A UPV	WBTOT_FAT	0.20269
	TWPID5722	Concordant	WBTOT_FAT	0.040563
	TWPID5617	Intermediate	WBTOT_FAT	0.21881
	TWPID5525	Concordant	WBTOT_FAT	0.0987755
	TWPID5767	Type-B UPV	WBTOT_FAT	0.538318
	TWPID6192	Type-B UPV	WBTOT_FAT	0.658539
	TWPID4769	Type-A UPV	WBTOT_FAT	0.244196
	TWPID6096	Type-A UPV	WBTOT_FAT	0.152597
	TWPID5899	Concordant	WBTOT_FAT	-0.0394235
	TWPID6875	Intermediate	WBTOT_FAT	0.205504
	TWPID5625	Concordant	WBTOT_FAT	-0.0203245
	TWPID6015	Concordant	WBTOT_FAT	0.0206094
	TWPID6233	Concordant	WBTOT_FAT	0.00582944
	TWPID6175	Type-B UPV	WBTOT_FAT	0.161686
	TWPID5925	Type-B UPV	WBTOT_FAT	0.668921
	TWPID6383	Type-B UPV	WBTOT_FAT	0.200736
	TWPID6376	Type-A UPV	WBTOT_FAT	0.172295
	TWPID6557	Type-B UPV	WBTOT_FAT	0.897075
	TWPID6575	Type-B UPV	WBTOT_FAT	0.209394
	TWPID6340	Concordant	WBTOT_FAT	-0.108272
	TWPID6515	Type-B UPV	WBTOT_FAT	0.23633
	TWPID6733	Concordant	WBTOT_FAT	-0.0492633
	TWPID6696	Intermediate	WBTOT_FAT	0.175268
	TWPID6799	Concordant	WBTOT_FAT	0.102752
	TWPID6854	Intermediate	WBTOT_FAT	0.151718
	TWPID7111	Type-B UPV	WBTOT_FAT	0.285192
	TWPID7149	Concordant	WBTOT_FAT	0.0640685
	TWPID7285	Intermediate	WBTOT_FAT	0.086989
	TWPID6994	Type-B UPV	WBTOT_FAT	0.190017
	TWPID7192	Intermediate	WBTOT_FAT	0.065158
	TWPID7553	Type-B UPV	WBTOT_FAT	0.372943
	TWPID7761	Intermediate	WBTOT_FAT	0.109956
	TWPID7711	Intermediate	WBTOT_FAT	0.0686755
	TWPID7719	Intermediate	WBTOT_FAT	0.151649
	TWPID7821	Type-B UPV	WBTOT_FAT	0.221498
	TWPID7812	Intermediate	WBTOT_FAT	0.0765016
	TWPID7910	Concordant	WBTOT_FAT	0.0515977
	TWPID8118	Concordant	WBTOT_FAT	0.00803388
	TWPID8152	Intermediate	WBTOT_FAT	0.130127
	TWPID8274	Intermediate	WBTOT_FAT	0.091683
	TWPID8318	Concordant	WBTOT_FAT	0.079307
	TWPID8371	Intermediate	WBTOT_FAT	0.150047
	TWPID8386	Concordant	WBTOT_FAT	0.0493634
	TWPID8403	Concordant	WBTOT_FAT	0.0661003
	TWPID8405	Type-B UPV	WBTOT_FAT	0.239484
	TWPID8414	Intermediate	WBTOT_FAT	0.14753
	TWPID8432	Type-B UPV	WBTOT_FAT	0.449875
	TWPID8436	Type-B UPV	WBTOT_FAT	0.312769
	TWPID8445	Concordant	WBTOT_FAT	-0.00985068
	TWPID8454	Intermediate	WBTOT_FAT	0.082069
	TWPID8457	Type-A UPV	WBTOT_FAT	0.183514
	TWPID8471	Type-B UPV	WBTOT_FAT	0.234879
	TWPID8477	Concordant	WBTOT_FAT	0.0261035
	TWPID8499	Type-B UPV	WBTOT_FAT	0.297169
	TWPID8560	Intermediate	WBTOT_FAT	0.170566
	TWPID8600	Type-B UPV	WBTOT_FAT	0.29007
	TWPID8628	Concordant	WBTOT_FAT	0.0661177
	TWPID8751	Type-B UPV	WBTOT_FAT	0.268415
	TWPID8933	Concordant	WBTOT_FAT	0.0488139
	TWPID9016	Type-B UPV	WBTOT_FAT	0.194
	TWPID9013	Concordant	WBTOT_FAT	-0.0383149
	TWPID9206	Intermediate	WBTOT_FAT	0.216644
	TWPID9287	Type-A UPV	WBTOT_FAT	0.0868624
	TWPID9286	Concordant	WBTOT_FAT	0.0259365
	TWPID7895	Type-A UPV	WBTOT_FAT	0.166013
	TWPID9307	Intermediate	WBTOT_FAT	0.143798
	TWPID12147	Intermediate	WBTOT_FAT	0.198879
	TWPID9693	Intermediate	WBTOT_FAT	0.176422
	TWPID12408	Type-B UPV	WBTOT_FAT	0.125325
	TWPID7519	Concordant	WBTOT_FAT	-0.087723
	TWPID9822	Concordant	WBTOT_FAT	0.0152825
	TWPID9944	Type-B UPV	WBTOT_FAT	0.382067
	TWPID9499	Type-A UPV	WBTOT_FAT	0.157137
	TWPID10344	Concordant	WBTOT_FAT	0.00020887
	TWPID10402	Type-B UPV	WBTOT_FAT	0.173341
	TWPID10459	Concordant	WBTOT_FAT	0.00532101
	TWPID10826	Concordant	WBTOT_FAT	0.0860234
	TWPID10577	Intermediate	WBTOT_FAT	-0.0160327
	TWPID10576	Intermediate	WBTOT_FAT	0.198432
	TWPID10631	Concordant	WBTOT_FAT	0.0798388
	TWPID10916	Concordant	WBTOT_FAT	-0.0256075
	TWPID10928	Concordant	WBTOT_FAT	-0.0804991
	TWPID11051	Intermediate	WBTOT_FAT	0.123488
	TWPID11103	Intermediate	WBTOT_FAT	0.153587
	TWPID11426	Type-B UPV	WBTOT_FAT	0.562816
	TWPID11825	Type-B UPV	WBTOT_FAT	0.394509
	TWPID11454	Concordant	WBTOT_FAT	0.0475093
	TWPID11606	Type-B UPV	WBTOT_FAT	0.201548
	TWPID11786	Type-A UPV	WBTOT_FAT	0.121918
	TWPID12204	Type-B UPV	WBTOT_FAT	0.293674
	TWPID12245	Type-A UPV	WBTOT_FAT	0.157207
	TWPID12499	Concordant	WBTOT_FAT	0.0172852
	TWPID12590	Intermediate	WBTOT_FAT	0.0785778
	TWPID12681	Concordant	WBTOT_FAT	0.0109767
	TWPID14007	Type-A UPV	WBTOT_FAT	0.375032
	TWPID14442	Type-A UPV	WBTOT_FAT	0.140811
	TWPID14988	Type-A UPV	WBTOT_FAT	0.0556921
	TWPID15891	Type-B UPV	WBTOT_FAT	0.0394776
	TWPID16005	Type-A UPV	WBTOT_FAT	0.118347
	TWPID16808	Type-B UPV	WBTOT_FAT	0.31758
	TWPID16821	Intermediate	WBTOT_FAT	0.00870159
	TWPID17629	Concordant	WBTOT_FAT	-0.156725
	TWPID17652	Concordant	WBTOT_FAT	0.0319217
	TWPID17665	Type-A UPV	WBTOT_FAT	0.113911
	TWPID18212	Type-A UPV	WBTOT_FAT	0.103932
	TWPID1131	Type-B UPV	WBTOT_LEAN	0.124706
	TWPID1148	Concordant	WBTOT_LEAN	0.0051987
	TWPID1217	Concordant	WBTOT_LEAN	0.0123565
	TWPID1221	Concordant	WBTOT_LEAN	0.0560953
	TWPID1248	Type-B UPV	WBTOT_LEAN	0.0332931
	TWPID1255	Concordant	WBTOT_LEAN	-0.0137336
	TWPID1395	Concordant	WBTOT_LEAN	0.00169976
	TWPID1436	Type-B UPV	WBTOT_LEAN	0.0466151
	TWPID1518	Type-B UPV	WBTOT_LEAN	0.117152
	TWPID1646	Concordant	WBTOT_LEAN	-0.0176053
	TWPID1844	Concordant	WBTOT_LEAN	0.00655276
	TWPID1877	Type-B UPV	WBTOT_LEAN	0.0303398
	TWPID2003	Type-B UPV	WBTOT_LEAN	0.0855539
	TWPID2017	Intermediate	WBTOT_LEAN	0.0133901
	TWPID2434	Concordant	WBTOT_LEAN	0.0317528
	TWPID2514	Type-A UPV	WBTOT_LEAN	-0.00778516
	TWPID2546	Type-B UPV	WBTOT_LEAN	0.13688
	TWPID3546	Intermediate	WBTOT_LEAN	0.0624493
	TWPID2960	Type-A UPV	WBTOT_LEAN	-0.0090696
	TWPID2557	Type-B UPV	WBTOT_LEAN	0.133142
	TWPID2455	Concordant	WBTOT_LEAN	0.00446729
	TWPID3015	Type-A UPV	WBTOT_LEAN	-0.0174808
	TWPID4111	Intermediate	WBTOT_LEAN	0.0740553
	TWPID4387	Intermediate	WBTOT_LEAN	0.108718
	TWPID3509	Intermediate	WBTOT_LEAN	0.012562
	TWPID2552	Type-B UPV	WBTOT_LEAN	0.130638
	TWPID3347	Type-A UPV	WBTOT_LEAN	0.0170617
	TWPID3369	Intermediate	WBTOT_LEAN	0.0570223
	TWPID4757	Concordant	WBTOT_LEAN	0.0350908
	TWPID3619	Concordant	WBTOT_LEAN	0.0787893
	TWPID3653	Concordant	WBTOT_LEAN	0.0348897
	TWPID3177	Type-B UPV	WBTOT_LEAN	0.0567595
	TWPID5179	Type-B UPV	WBTOT_LEAN	0.0715384
	TWPID4300	Type-A UPV	WBTOT_LEAN	-0.00950311
	TWPID4434	Concordant	WBTOT_LEAN	0.0441561
	TWPID4427	Intermediate	WBTOT_LEAN	0.0328274
	TWPID3351	Concordant	WBTOT_LEAN	0.0384995
	TWPID5602	Type-B UPV	WBTOT_LEAN	0.130428
	TWPID4924	Intermediate	WBTOT_LEAN	0.0950119
	TWPID4933	Concordant	WBTOT_LEAN	0.0105724
	TWPID4936	Type-A UPV	WBTOT_LEAN	-0.0443072
	TWPID3890	Intermediate	WBTOT_LEAN	0.0324964
	TWPID5927	Type-A UPV	WBTOT_LEAN	0.0225923
	TWPID4968	Intermediate	WBTOT_LEAN	0.0402067
	TWPID5244	Concordant	WBTOT_LEAN	0.0412966
	TWPID5383	Type-B UPV	WBTOT_LEAN	0.0612025
	TWPID4876	Concordant	WBTOT_LEAN	0.0754602
	TWPID4831	Type-B UPV	WBTOT_LEAN	0.180428
	TWPID5294	Type-A UPV	WBTOT_LEAN	0.0414837
	TWPID5722	Concordant	WBTOT_LEAN	0.0355227
	TWPID5617	Intermediate	WBTOT_LEAN	0.0994554
	TWPID5525	Concordant	WBTOT_LEAN	-0.00352517
	TWPID5767	Type-B UPV	WBTOT_LEAN	-0.0025943
	TWPID6192	Type-B UPV	WBTOT_LEAN	0.122884
	TWPID4769	Type-A UPV	WBTOT_LEAN	0.0104053
	TWPID6096	Type-A UPV	WBTOT_LEAN	0.0221032
	TWPID5899	Concordant	WBTOT_LEAN	0.0257762
	TWPID6875	Intermediate	WBTOT_LEAN	0.0719921
	TWPID5625	Concordant	WBTOT_LEAN	0.0455787
	TWPID6015	Concordant	WBTOT_LEAN	0.026294
	TWPID6233	Concordant	WBTOT_LEAN	0.0601559
	TWPID6175	Type-B UPV	WBTOT_LEAN	0.0191699
	TWPID5925	Type-B UPV	WBTOT_LEAN	0.206596
	TWPID6383	Type-B UPV	WBTOT_LEAN	0.0858935
	TWPID6376	Type-A UPV	WBTOT_LEAN	-0.0314604
	TWPID6557	Type-B UPV	WBTOT_LEAN	0.118518
	TWPID6575	Type-B UPV	WBTOT_LEAN	0.134223
	TWPID6340	Concordant	WBTOT_LEAN	-0.0145991
	TWPID6515	Type-B UPV	WBTOT_LEAN	0.133178
	TWPID6733	Concordant	WBTOT_LEAN	0.0722766
	TWPID6696	Intermediate	WBTOT_LEAN	0.0714084
	TWPID6799	Concordant	WBTOT_LEAN	0.0899046
	TWPID6854	Intermediate	WBTOT_LEAN	0.0333374
	TWPID7111	Type-B UPV	WBTOT_LEAN	-0.00288843
	TWPID7149	Concordant	WBTOT_LEAN	0.0892372
	TWPID7285	Intermediate	WBTOT_LEAN	-0.000222484
	TWPID6994	Type-B UPV	WBTOT_LEAN	0.0830198
	TWPID7192	Intermediate	WBTOT_LEAN	0.00820771
	TWPID7553	Type-B UPV	WBTOT_LEAN	0.0400795
	TWPID7761	Intermediate	WBTOT_LEAN	0.0176323
	TWPID7711	Intermediate	WBTOT_LEAN	0.0202555
	TWPID7719	Intermediate	WBTOT_LEAN	0.104304
	TWPID7821	Type-B UPV	WBTOT_LEAN	0.0490123
	TWPID7812	Intermediate	WBTOT_LEAN	-0.00864659
	TWPID7910	Concordant	WBTOT_LEAN	0.0182709
	TWPID8118	Concordant	WBTOT_LEAN	0.00193168
	TWPID8152	Intermediate	WBTOT_LEAN	0.013477
	TWPID8274	Intermediate	WBTOT_LEAN	0.0441818
	TWPID8318	Concordant	WBTOT_LEAN	0.0023356
	TWPID8371	Intermediate	WBTOT_LEAN	0.105634
	TWPID8386	Concordant	WBTOT_LEAN	0.0172015
	TWPID8403	Concordant	WBTOT_LEAN	0.067292
	TWPID8405	Type-B UPV	WBTOT_LEAN	0.0207223
	TWPID8414	Intermediate	WBTOT_LEAN	0.0856774
	TWPID8432	Type-B UPV	WBTOT_LEAN	0.0341477
	TWPID8436	Type-B UPV	WBTOT_LEAN	0.102569
	TWPID8445	Concordant	WBTOT_LEAN	0.0127087
	TWPID8454	Intermediate	WBTOT_LEAN	0.0236624
	TWPID8457	Type-A UPV	WBTOT_LEAN	-0.0633918
	TWPID8471	Type-B UPV	WBTOT_LEAN	0.0167608
	TWPID8477	Concordant	WBTOT_LEAN	-0.00601991
	TWPID8499	Type-B UPV	WBTOT_LEAN	0.0325482
	TWPID8560	Intermediate	WBTOT_LEAN	0.0278815
	TWPID8600	Type-B UPV	WBTOT_LEAN	-0.0060304
	TWPID8628	Concordant	WBTOT_LEAN	0.0560643
	TWPID8751	Type-B UPV	WBTOT_LEAN	0.0446781
	TWPID8933	Concordant	WBTOT_LEAN	0.00849192
	TWPID9016	Type-B UPV	WBTOT_LEAN	0.0498715
	TWPID9013	Concordant	WBTOT_LEAN	0.0467148
	TWPID9206	Intermediate	WBTOT_LEAN	0.0178659
	TWPID9287	Type-A UPV	WBTOT_LEAN	0.0108081
	TWPID9286	Concordant	WBTOT_LEAN	0.0263888
	TWPID7895	Type-A UPV	WBTOT_LEAN	-0.105452
	TWPID9307	Intermediate	WBTOT_LEAN	0.0854079
	TWPID12147	Intermediate	WBTOT_LEAN	0.0350813
	TWPID9693	Intermediate	WBTOT_LEAN	0.059684
	TWPID12408	Type-B UPV	WBTOT_LEAN	0.101596
	TWPID7519	Concordant	WBTOT_LEAN	0.0974043
	TWPID9822	Concordant	WBTOT_LEAN	0.0492755
	TWPID9944	Type-B UPV	WBTOT_LEAN	0.0407554
	TWPID9499	Type-A UPV	WBTOT_LEAN	0.0112598
	TWPID10344	Concordant	WBTOT_LEAN	0.0250905
	TWPID10402	Type-B UPV	WBTOT_LEAN	0.0662824
	TWPID10459	Concordant	WBTOT_LEAN	0.109467
	TWPID10826	Concordant	WBTOT_LEAN	0.0551878
	TWPID10577	Intermediate	WBTOT_LEAN	0.112702
	TWPID10576	Intermediate	WBTOT_LEAN	0.0356651
	TWPID10631	Concordant	WBTOT_LEAN	0.0599851
	TWPID10916	Concordant	WBTOT_LEAN	0.0394544
	TWPID10928	Concordant	WBTOT_LEAN	0.0416343
	TWPID11051	Intermediate	WBTOT_LEAN	0.0363333
	TWPID11103	Intermediate	WBTOT_LEAN	0.0781513
	TWPID11426	Type-B UPV	WBTOT_LEAN	0.0278512
	TWPID11825	Type-B UPV	WBTOT_LEAN	0.0633913
	TWPID11454	Concordant	WBTOT_LEAN	0.0519282
	TWPID11606	Type-B UPV	WBTOT_LEAN	0.0622491
	TWPID11786	Type-A UPV	WBTOT_LEAN	-0.0254073
	TWPID12204	Type-B UPV	WBTOT_LEAN	0.00407072
	TWPID12245	Type-A UPV	WBTOT_LEAN	-0.0476857
	TWPID12499	Concordant	WBTOT_LEAN	0.0684148
	TWPID12590	Intermediate	WBTOT_LEAN	0.020926
	TWPID12681	Concordant	WBTOT_LEAN	0.0432475
	TWPID14007	Type-A UPV	WBTOT_LEAN	-0.112757
	TWPID14442	Type-A UPV	WBTOT_LEAN	-0.07887
	TWPID14988	Type-A UPV	WBTOT_LEAN	-0.0290047
	TWPID15891	Type-B UPV	WBTOT_LEAN	0.161569
	TWPID16005	Type-A UPV	WBTOT_LEAN	-0.00525563
	TWPID16808	Type-B UPV	WBTOT_LEAN	0.148273
	TWPID16821	Intermediate	WBTOT_LEAN	0.0689336
	TWPID17629	Concordant	WBTOT_LEAN	-0.000686411
	TWPID17652	Concordant	WBTOT_LEAN	0.0074897
	TWPID17665	Type-A UPV	WBTOT_LEAN	-0.0508378
	TWPID18212	Type-A UPV	WBTOT_LEAN	-0.0286646
	TWPID1131	Type-B UPV	WBTOT_MASS	0.245218
	TWPID1148	Concordant	WBTOT_MASS	-0.0121375
	TWPID1217	Concordant	WBTOT_MASS	0.0124874
	TWPID1221	Concordant	WBTOT_MASS	0.0527801
	TWPID1248	Type-B UPV	WBTOT_MASS	0.166354
	TWPID1255	Concordant	WBTOT_MASS	0.00952831
	TWPID1395	Concordant	WBTOT_MASS	0.0171077
	TWPID1436	Type-B UPV	WBTOT_MASS	0.15954
	TWPID1518	Type-B UPV	WBTOT_MASS	0.15415
	TWPID1646	Concordant	WBTOT_MASS	0.00247249
	TWPID1844	Concordant	WBTOT_MASS	0.0267451
	TWPID1877	Type-B UPV	WBTOT_MASS	0.204116
	TWPID2003	Type-B UPV	WBTOT_MASS	0.15032
	TWPID2017	Intermediate	WBTOT_MASS	0.0801099
	TWPID2434	Concordant	WBTOT_MASS	0.0365714
	TWPID2514	Type-A UPV	WBTOT_MASS	0.065254
	TWPID2546	Type-B UPV	WBTOT_MASS	0.234569
	TWPID3546	Intermediate	WBTOT_MASS	0.0727787
	TWPID2960	Type-A UPV	WBTOT_MASS	0.0546378
	TWPID2557	Type-B UPV	WBTOT_MASS	0.208096
	TWPID2455	Concordant	WBTOT_MASS	0.0194166
	TWPID3015	Type-A UPV	WBTOT_MASS	0.0211382
	TWPID4111	Intermediate	WBTOT_MASS	0.11033
	TWPID4387	Intermediate	WBTOT_MASS	0.112519
	TWPID3509	Intermediate	WBTOT_MASS	0.059139
	TWPID2552	Type-B UPV	WBTOT_MASS	0.18492
	TWPID3347	Type-A UPV	WBTOT_MASS	0.0594103
	TWPID3369	Intermediate	WBTOT_MASS	0.105357
	TWPID4757	Concordant	WBTOT_MASS	0.0661456
	TWPID3619	Concordant	WBTOT_MASS	0.0703606
	TWPID3653	Concordant	WBTOT_MASS	0.00117295
	TWPID3177	Type-B UPV	WBTOT_MASS	0.208434
	TWPID5179	Type-B UPV	WBTOT_MASS	0.147038
	TWPID4300	Type-A UPV	WBTOT_MASS	0.0305316
	TWPID4434	Concordant	WBTOT_MASS	0.0179894
	TWPID4427	Intermediate	WBTOT_MASS	0.0453937
	TWPID3351	Concordant	WBTOT_MASS	0.0332192
	TWPID5602	Type-B UPV	WBTOT_MASS	0.212136
	TWPID4924	Intermediate	WBTOT_MASS	0.113071
	TWPID4933	Concordant	WBTOT_MASS	0.0146489
	TWPID4936	Type-A UPV	WBTOT_MASS	0.0120916
	TWPID3890	Intermediate	WBTOT_MASS	0.0681712
	TWPID5927	Type-A UPV	WBTOT_MASS	0.0717579
	TWPID4968	Intermediate	WBTOT_MASS	0.0945832
	TWPID5244	Concordant	WBTOT_MASS	0.0249936
	TWPID5383	Type-B UPV	WBTOT_MASS	0.120105
	TWPID4876	Concordant	WBTOT_MASS	0.0306252
	TWPID4831	Type-B UPV	WBTOT_MASS	0.246497
	TWPID5294	Type-A UPV	WBTOT_MASS	0.106224
	TWPID5722	Concordant	WBTOT_MASS	0.0373404
	TWPID5617	Intermediate	WBTOT_MASS	0.147635
	TWPID5525	Concordant	WBTOT_MASS	0.0354232
	TWPID5767	Type-B UPV	WBTOT_MASS	0.12416
	TWPID6192	Type-B UPV	WBTOT_MASS	0.327671
	TWPID4769	Type-A UPV	WBTOT_MASS	0.0989188
	TWPID6096	Type-A UPV	WBTOT_MASS	0.0671016
	TWPID5899	Concordant	WBTOT_MASS	-0.00021133
	TWPID6875	Intermediate	WBTOT_MASS	0.133836
	TWPID5625	Concordant	WBTOT_MASS	0.0199022
	TWPID6015	Concordant	WBTOT_MASS	0.0236901
	TWPID6233	Concordant	WBTOT_MASS	0.0406678
	TWPID6175	Type-B UPV	WBTOT_MASS	0.0895681
	TWPID5925	Type-B UPV	WBTOT_MASS	0.392855
	TWPID6383	Type-B UPV	WBTOT_MASS	0.137767
	TWPID6376	Type-A UPV	WBTOT_MASS	0.0313826
	TWPID6557	Type-B UPV	WBTOT_MASS	0.375297
	TWPID6575	Type-B UPV	WBTOT_MASS	0.154257
	TWPID6340	Concordant	WBTOT_MASS	-0.0460642
	TWPID6515	Type-B UPV	WBTOT_MASS	0.172068
	TWPID6733	Concordant	WBTOT_MASS	0.0197772
	TWPID6696	Intermediate	WBTOT_MASS	0.115568
	TWPID6799	Concordant	WBTOT_MASS	0.0945121
	TWPID6854	Intermediate	WBTOT_MASS	0.0761065
	TWPID7111	Type-B UPV	WBTOT_MASS	0.102692
	TWPID7149	Concordant	WBTOT_MASS	0.077544
	TWPID7285	Intermediate	WBTOT_MASS	0.0281502
	TWPID6994	Type-B UPV	WBTOT_MASS	0.132996
	TWPID7192	Intermediate	WBTOT_MASS	0.0305767
	TWPID7553	Type-B UPV	WBTOT_MASS	0.17636
	TWPID7761	Intermediate	WBTOT_MASS	0.0598972
	TWPID7711	Intermediate	WBTOT_MASS	0.043892
	TWPID7719	Intermediate	WBTOT_MASS	0.12258
	TWPID7821	Type-B UPV	WBTOT_MASS	0.111475
	TWPID7812	Intermediate	WBTOT_MASS	0.0300247
	TWPID7910	Concordant	WBTOT_MASS	0.0315884
	TWPID8118	Concordant	WBTOT_MASS	0.00442109
	TWPID8152	Intermediate	WBTOT_MASS	0.0628789
	TWPID8274	Intermediate	WBTOT_MASS	0.0678646
	TWPID8318	Concordant	WBTOT_MASS	0.0334889
	TWPID8371	Intermediate	WBTOT_MASS	0.121586
	TWPID8386	Concordant	WBTOT_MASS	0.0269028
	TWPID8403	Concordant	WBTOT_MASS	0.0667355
	TWPID8405	Type-B UPV	WBTOT_MASS	0.100541
	TWPID8414	Intermediate	WBTOT_MASS	0.11312
	TWPID8432	Type-B UPV	WBTOT_MASS	0.166783
	TWPID8436	Type-B UPV	WBTOT_MASS	0.191389
	TWPID8445	Concordant	WBTOT_MASS	0.00214483
	TWPID8454	Intermediate	WBTOT_MASS	0.0476637
	TWPID8457	Type-A UPV	WBTOT_MASS	0.0215429
	TWPID8471	Type-B UPV	WBTOT_MASS	0.092647
	TWPID8477	Concordant	WBTOT_MASS	0.00880431
	TWPID8499	Type-B UPV	WBTOT_MASS	0.139566
	TWPID8560	Intermediate	WBTOT_MASS	0.0926642
	TWPID8600	Type-B UPV	WBTOT_MASS	0.10414
	TWPID8628	Concordant	WBTOT_MASS	0.0599528
	TWPID8751	Type-B UPV	WBTOT_MASS	0.139719
	TWPID8933	Concordant	WBTOT_MASS	0.025157
	TWPID9016	Type-B UPV	WBTOT_MASS	0.116967
	TWPID9013	Concordant	WBTOT_MASS	0.0112602
	TWPID9206	Intermediate	WBTOT_MASS	0.0903352
	TWPID9287	Type-A UPV	WBTOT_MASS	0.0361063
	TWPID9286	Concordant	WBTOT_MASS	0.0262584
	TWPID7895	Type-A UPV	WBTOT_MASS	0.0258239
	TWPID9307	Intermediate	WBTOT_MASS	0.114047
	TWPID12147	Intermediate	WBTOT_MASS	0.108864
	TWPID9693	Intermediate	WBTOT_MASS	0.0977954
	TWPID12408	Type-B UPV	WBTOT_MASS	0.112084
	TWPID7519	Concordant	WBTOT_MASS	0.0151616
	TWPID9822	Concordant	WBTOT_MASS	0.0333687
	TWPID9944	Type-B UPV	WBTOT_MASS	0.169962
	TWPID9499	Type-A UPV	WBTOT_MASS	0.0697593
	TWPID10344	Concordant	WBTOT_MASS	0.0155594
	TWPID10402	Type-B UPV	WBTOT_MASS	0.111874
	TWPID10459	Concordant	WBTOT_MASS	0.0651484
	TWPID10826	Concordant	WBTOT_MASS	0.0707907
	TWPID10577	Intermediate	WBTOT_MASS	0.0532673
	TWPID10576	Intermediate	WBTOT_MASS	0.113212
	TWPID10631	Concordant	WBTOT_MASS	0.0696072
	TWPID10916	Concordant	WBTOT_MASS	0.011871
	TWPID10928	Concordant	WBTOT_MASS	-0.00421419
	TWPID11051	Intermediate	WBTOT_MASS	0.0748882
	TWPID11103	Intermediate	WBTOT_MASS	0.114581
	TWPID11426	Type-B UPV	WBTOT_MASS	0.225399
	TWPID11825	Type-B UPV	WBTOT_MASS	0.173577
	TWPID11454	Concordant	WBTOT_MASS	0.0499134
	TWPID11606	Type-B UPV	WBTOT_MASS	0.12129
	TWPID11786	Type-A UPV	WBTOT_MASS	0.0347198
	TWPID12204	Type-B UPV	WBTOT_MASS	0.0905999
	TWPID12245	Type-A UPV	WBTOT_MASS	0.0358334
	TWPID12499	Concordant	WBTOT_MASS	0.0461545
	TWPID12590	Intermediate	WBTOT_MASS	0.0420707
	TWPID12681	Concordant	WBTOT_MASS	0.0299615
	TWPID14007	Type-A UPV	WBTOT_MASS	0.0746751
	TWPID14442	Type-A UPV	WBTOT_MASS	0.00716614
	TWPID14988	Type-A UPV	WBTOT_MASS	0.00845854
	TWPID15891	Type-B UPV	WBTOT_MASS	0.107766
	TWPID16005	Type-A UPV	WBTOT_MASS	0.0492769
	TWPID16808	Type-B UPV	WBTOT_MASS	0.210007
	TWPID16821	Intermediate	WBTOT_MASS	0.0411506
	TWPID17629	Concordant	WBTOT_MASS	-0.0513064
	TWPID17652	Concordant	WBTOT_MASS	0.0185773
	TWPID17665	Type-A UPV	WBTOT_MASS	0.0154407
	TWPID18212	Type-A UPV	WBTOT_MASS	0.0256616
	TWPID1131	Type-B UPV	WEIGHT	0.232179
	TWPID1148	Concordant	WEIGHT	0.000503992
	TWPID1217	Concordant	WEIGHT	0.0197002
	TWPID1221	Concordant	WEIGHT	0.0497592
	TWPID1248	Type-B UPV	WEIGHT	0.161208
	TWPID1255	Concordant	WEIGHT	0.0383002
	TWPID1395	Concordant	WEIGHT	0.0305121
	TWPID1436	Type-B UPV	WEIGHT	0.144294
	TWPID1518	Type-B UPV	WEIGHT	0.164364
	TWPID1646	Concordant	WEIGHT	0.00302121
	TWPID1844	Concordant	WEIGHT	0.033062
	TWPID1877	Type-B UPV	WEIGHT	0.285538
	TWPID2003	Type-B UPV	WEIGHT	0.134659
	TWPID2017	Intermediate	WEIGHT	0.100082
	TWPID2434	Concordant	WEIGHT	0.0245364
	TWPID2514	Type-A UPV	WEIGHT	0.0664643
	TWPID2546	Type-B UPV	WEIGHT	0.232056
	TWPID3546	Intermediate	WEIGHT	0.0603128
	TWPID2960	Type-A UPV	WEIGHT	0.0533312
	TWPID2557	Type-B UPV	WEIGHT	0.210998
	TWPID2455	Concordant	WEIGHT	0.0221613
	TWPID3015	Type-A UPV	WEIGHT	0.0231051
	TWPID4111	Intermediate	WEIGHT	0
	TWPID4387	Intermediate	WEIGHT	0.108928
	TWPID3509	Intermediate	WEIGHT	0.0653528
	TWPID2552	Type-B UPV	WEIGHT	0.179591
	TWPID3347	Type-A UPV	WEIGHT	0.064949
	TWPID3369	Intermediate	WEIGHT	0.0997853
	TWPID4757	Concordant	WEIGHT	0.0699698
	TWPID3619	Concordant	WEIGHT	0.0630035
	TWPID3653	Concordant	WEIGHT	0.00580208
	TWPID3177	Type-B UPV	WEIGHT	0.217655
	TWPID5179	Type-B UPV	WEIGHT	0.142991
	TWPID4300	Type-A UPV	WEIGHT	0.0259755
	TWPID4434	Concordant	WEIGHT	0.0070334
	TWPID4427	Intermediate	WEIGHT	0.313948
	TWPID3351	Concordant	WEIGHT	0.0302782
	TWPID5602	Type-B UPV	WEIGHT	0.21193
	TWPID4924	Intermediate	WEIGHT	0.107578
	TWPID4933	Concordant	WEIGHT	0.0165293
	TWPID4936	Type-A UPV	WEIGHT	0.0167937
	TWPID3890	Intermediate	WEIGHT	0.0566465
	TWPID5927	Type-A UPV	WEIGHT	0.0817288
	TWPID4968	Intermediate	WEIGHT	0.084903
	TWPID5244	Concordant	WEIGHT	0.0207597
	TWPID5383	Type-B UPV	WEIGHT	0.116114
	TWPID4876	Concordant	WEIGHT	0.0407428
	TWPID4831	Type-B UPV	WEIGHT	0.238676
	TWPID5294	Type-A UPV	WEIGHT	0.0852655
	TWPID5722	Concordant	WEIGHT	0.0314147
	TWPID5617	Intermediate	WEIGHT	0.180152
	TWPID5525	Concordant	WEIGHT	0.0406349
	TWPID5767	Type-B UPV	WEIGHT	0.0950103
	TWPID6192	Type-B UPV	WEIGHT	0.33772
	TWPID4769	Type-A UPV	WEIGHT	0.0694194
	TWPID6096	Type-A UPV	WEIGHT	0.0721861
	TWPID5899	Concordant	WEIGHT	0.00258442
	TWPID6875	Intermediate	WEIGHT	0.146123
	TWPID5625	Concordant	WEIGHT	0.0149572
	TWPID6015	Concordant	WEIGHT	0.0252052
	TWPID6233	Concordant	WEIGHT	0.0445859
	TWPID6175	Type-B UPV	WEIGHT	0.0825675
	TWPID5925	Type-B UPV	WEIGHT	0.37949
	TWPID6383	Type-B UPV	WEIGHT	0.127368
	TWPID6376	Type-A UPV	WEIGHT	0.0263431
	TWPID6557	Type-B UPV	WEIGHT	0.378386
	TWPID6575	Type-B UPV	WEIGHT	0.14352
	TWPID6340	Concordant	WEIGHT	0.0146384
	TWPID6515	Type-B UPV	WEIGHT	0.166376
	TWPID6733	Concordant	WEIGHT	0.0228994
	TWPID6696	Intermediate	WEIGHT	0.129485
	TWPID6799	Concordant	WEIGHT	0.106227
	TWPID6854	Intermediate	WEIGHT	0.0774021
	TWPID7111	Type-B UPV	WEIGHT	0.0989229
	TWPID7149	Concordant	WEIGHT	0.0886528
	TWPID7285	Intermediate	WEIGHT	0.0405221
	TWPID6994	Type-B UPV	WEIGHT	0.125197
	TWPID7192	Intermediate	WEIGHT	0.0253472
	TWPID7553	Type-B UPV	WEIGHT	0.176808
	TWPID7761	Intermediate	WEIGHT	0.0650356
	TWPID7711	Intermediate	WEIGHT	0.0483645
	TWPID7719	Intermediate	WEIGHT	0.125235
	TWPID7821	Type-B UPV	WEIGHT	0.10546
	TWPID7812	Intermediate	WEIGHT	0.0534078
	TWPID7910	Concordant	WEIGHT	0.0345178
	TWPID8118	Concordant	WEIGHT	0.00733662
	TWPID8152	Intermediate	WEIGHT	0.0615483
	TWPID8274	Intermediate	WEIGHT	0.0187604
	TWPID8318	Concordant	WEIGHT	0.031657
	TWPID8371	Intermediate	WEIGHT	0.120091
	TWPID8386	Concordant	WEIGHT	0.032158
	TWPID8403	Concordant	WEIGHT	0.0691697
	TWPID8405	Type-B UPV	WEIGHT	0.0990458
	TWPID8414	Intermediate	WEIGHT	0.11578
	TWPID8432	Type-B UPV	WEIGHT	0.175356
	TWPID8436	Type-B UPV	WEIGHT	0.107053
	TWPID8445	Concordant	WEIGHT	0.014419
	TWPID8454	Intermediate	WEIGHT	0.084533
	TWPID8457	Type-A UPV	WEIGHT	0.0247249
	TWPID8471	Type-B UPV	WEIGHT	0.0940603
	TWPID8477	Concordant	WEIGHT	0.00345664
	TWPID8499	Type-B UPV	WEIGHT	0.138746
	TWPID8560	Intermediate	WEIGHT	0.0167414
	TWPID8600	Type-B UPV	WEIGHT	0.0934054
	TWPID8628	Concordant	WEIGHT	0.057573
	TWPID8751	Type-B UPV	WEIGHT	0.0199755
	TWPID8933	Concordant	WEIGHT	0.0494157
	TWPID9016	Type-B UPV	WEIGHT	0.102722
	TWPID9013	Concordant	WEIGHT	0.0109831
	TWPID9206	Intermediate	WEIGHT	0.040693
	TWPID9287	Type-A UPV	WEIGHT	0.0264269
	TWPID9286	Concordant	WEIGHT	0.0280783
	TWPID7895	Type-A UPV	WEIGHT	0.0259525
	TWPID9307	Intermediate	WEIGHT	0.114963
	TWPID12147	Intermediate	WEIGHT	0.11542
	TWPID9693	Intermediate	WEIGHT	0.0852102
	TWPID12408	Type-B UPV	WEIGHT	0.112901
	TWPID7519	Concordant	WEIGHT	0.0133972
	TWPID9822	Concordant	WEIGHT	0.0360931
	TWPID9944	Type-B UPV	WEIGHT	0.153454
	TWPID9499	Type-A UPV	WEIGHT	0.0810615
	TWPID10344	Concordant	WEIGHT	0.0135886
	TWPID10402	Type-B UPV	WEIGHT	0.109454
	TWPID10459	Concordant	WEIGHT	0.0682656
	TWPID10826	Concordant	WEIGHT	0.07777
	TWPID10577	Intermediate	WEIGHT	0.0658726
	TWPID10576	Intermediate	WEIGHT	0.121184
	TWPID10631	Concordant	WEIGHT	0.0724057
	TWPID10916	Concordant	WEIGHT	0.0116336
	TWPID10928	Concordant	WEIGHT	0.0597208
	TWPID11051	Intermediate	WEIGHT	0.0713496
	TWPID11103	Intermediate	WEIGHT	0.124191
	TWPID11426	Type-B UPV	WEIGHT	0.222368
	TWPID11825	Type-B UPV	WEIGHT	0.245763
	TWPID11454	Concordant	WEIGHT	0.0440201
	TWPID11606	Type-B UPV	WEIGHT	0.107172
	TWPID11786	Type-A UPV	WEIGHT	0.0386337
	TWPID12204	Type-B UPV	WEIGHT	0.144297
	TWPID12245	Type-A UPV	WEIGHT	0.0918932
	TWPID12499	Concordant	WEIGHT	0.0448072
	TWPID12590	Intermediate	WEIGHT	0.0549897
	TWPID12681	Concordant	WEIGHT	0.0261608
	TWPID14007	Type-A UPV	WEIGHT	0.0741135
	TWPID14442	Type-A UPV	WEIGHT	0.0558561
	TWPID14988	Type-A UPV	WEIGHT	0.0106953
	TWPID15891	Type-B UPV	WEIGHT	0.0690924
	TWPID16005	Type-A UPV	WEIGHT	0.0558655
	TWPID16808	Type-B UPV	WEIGHT	0.210932
	TWPID16821	Intermediate	WEIGHT	0.0204802
	TWPID17629	Concordant	WEIGHT	0.00466201
	TWPID17652	Concordant	WEIGHT	0.0213717
	TWPID17665	Type-A UPV	WEIGHT	0.0200058
	TWPID18212	Type-A UPV	WEIGHT	0.0225573
