# Supplementary material for: Independent phenotypic plasticity axes define distinct obesity sub-types
Source: Nat Metab. 2022 Sep 12;4(9):1150–65. doi: 10.1038/s42255-022-00629-2 (PMC9499872; doi:10.1038/s42255-022-00629-2)
Supplement: Source Data Extended Data Fig. 7 — Statistical Source Data. [file 42255_2022_629_MOESM16_ESM.xlsx]

## Sheet: ED_Figure_7A
ED_Fig.7A	UMAP projections of MZ cotwins phenotypic discordances among identified UPV clusters and relative serum insulin discordances
	ID	UPV cluster	UMAP_1	UMAP_2	UMAP_3	Insulin_disc
	TWPID10344	Concordant	-0.0781976	0.139926	-2.457	-0.58103
	TWPID10402	Type-B UPV	1.74105	0.567784	0.709679	1.28292
	TWPID10459	Concordant	0.600192	0.303992	-1.5272	0.793231
	TWPID10576	Intermediate	1.03825	-0.217471	2.80079	0.759105
	TWPID10577	Intermediate	-0.201058	0.38169	-0.0791528	0.354759
	TWPID10631	Concordant	-0.631016	0.467738	-1.93319	0.0681378
	TWPID10826	Concordant	-1.72365	-0.0717929	-0.893706	-0.0431722
	TWPID10928	Concordant	-1.24153	-0.0192981	-2.31519	0.312872
	TWPID11051	Intermediate	-1.58054	-0.286803	-0.447666	0.798508
	TWPID11103	Intermediate	1.34851	1.338	0.885833	0.402956
	TWPID1131	Type-B UPV	1.77137	1.09646	2.41261	1.10966
	TWPID11426	Type-B UPV	1.71098	0.316942	3.04218	0.65678
	TWPID11454	Concordant	-0.364506	-0.0785075	-2.21073	1.06087
	TWPID1148	Concordant	-1.95002	-0.254777	-1.74648	-0.693147
	TWPID11606	Type-B UPV	1.03908	0.901948	1.84239	-0.0784716
	TWPID11786	Type-A UPV	-2.22193	-0.66855	-0.554702	0.570545
	TWPID11825	Type-B UPV	1.52286	-0.0665632	2.58615	1.18063
	TWPID12147	Intermediate	1.22192	0.870179	2.54711	0.923671
	TWPID1217	Concordant	-1.27118	0.976549	-1.7603	-0.076961
	TWPID12204	Type-B UPV	1.86754	0.0615229	3.47502	0.139762
	TWPID1221	Concordant	-0.728673	0.250382	-0.523366	-0.245122
	TWPID12245	Type-A UPV	-2.27687	-1.79391	-0.642529	-0.67788
	TWPID12408	Type-B UPV	1.44138	1.20915	0.413969	0.262364
	TWPID1248	Type-B UPV	2.02145	0.356527	2.76321	0.268264
	TWPID12499	Concordant	-0.794183	0.943746	-1.81332	0
	TWPID1255	Concordant	-1.59365	-1.29024	-2.33988	-0.216223
	TWPID12590	Intermediate	0.500791	-0.545827	-1.5355	-0.257829
	TWPID12681	Concordant	-0.656449	-0.769898	-2.25148	0.234401
	TWPID1395	Concordant	-0.488457	-1.13241	-2.37487	0.685767
	TWPID14007	Type-A UPV	-2.29411	-2.16876	0.135387	0
	TWPID1436	Type-B UPV	2.5796	0.265265	3.01697	0.105361
	TWPID14442	Type-A UPV	-2.58686	-1.77283	-0.309908	0.414944
	TWPID14988	Type-A UPV	-2.3665	-0.737186	-1.14407	0.589769
	TWPID1518	Type-B UPV	1.92309	1.33282	1.033	0.253314
	TWPID15891	Type-B UPV	1.32676	0.768799	-0.11198	0.438255
	TWPID16005	Type-A UPV	-2.47662	-1.085	-0.664263	1.00823
	TWPID16808	Type-B UPV	1.28328	1.44096	1.99077	0.405465
	TWPID16821	Intermediate	0.376303	1.0157	-0.190319	0.915608
	TWPID17629	Concordant	-1.35839	0.285453	-1.69643	-0.307485
	TWPID17652	Concordant	0.225392	-0.247898	-1.96975	0.242562
	TWPID18212	Type-A UPV	-2.30084	-1.18333	-0.601521	-0.207639
	TWPID1844	Concordant	-0.869434	-0.646673	-2.76432	0.0277796
	TWPID1877	Type-B UPV	2.51777	0.45427	3.19359	0.681171
	TWPID2003	Type-B UPV	2.34652	1.20783	1.67712	0.46609
	TWPID2017	Intermediate	-1.01806	0.663899	0.328311	0.538997
	TWPID2434	Concordant	-1.59844	1.08623	-1.09869	-0.619039
	TWPID2455	Concordant	-1.57118	-0.817211	-2.56726	-0.451985
	TWPID2514	Type-A UPV	-1.89753	-2.44016	-0.217511	0.885038
	TWPID2546	Type-B UPV	2.1615	1.35907	2.2031	0.568505
	TWPID2552	Type-B UPV	1.86782	1.72116	1.51596	0.886051
	TWPID2557	Type-B UPV	1.59782	1.29975	1.82637	0.0571584
	TWPID2960	Type-A UPV	-1.69246	-2.3631	-0.464242	0.00611623
	TWPID3015	Type-A UPV	-2.4113	-0.439119	-0.805143	0.0571584
	TWPID3177	Type-B UPV	2.10767	0.620119	2.40465	1.50991
	TWPID3347	Type-A UPV	-2.11219	-1.41505	-1.10091	-0.498991
	TWPID3369	Intermediate	0.717073	1.17397	1.59711	0.405465
	TWPID3509	Intermediate	-1.46456	-1.35048	-1.64914	0.0990909
	TWPID3546	Intermediate	2.69593	-0.0496762	1.61525	-0.735707
	TWPID3619	Concordant	0.688471	0.737654	-1.31308	0.108214
	TWPID3653	Concordant	-1.81211	0.271107	-1.02945	0.146093
	TWPID3890	Intermediate	1.96833	0.157437	0.439289	-0.0360399
	TWPID4111	Intermediate	0.655423	0.976784	1.28817	-0.117783
	TWPID4387	Intermediate	1.26933	0.706047	-0.684746	0.0711411
	TWPID4427	Intermediate	-0.211896	-0.512108	-0.154741	-0.308473
	TWPID4434	Concordant	-0.509085	0.356098	-0.958532	-0.306374
	TWPID4757	Concordant	-1.14189	0.92054	-0.417141	0.139762
	TWPID4769	Type-A UPV	-1.28276	-1.8855	0.131812	0.117783
	TWPID4831	Type-B UPV	1.65641	1.47952	1.69744	0.961057
	TWPID4876	Concordant	0.729455	0.908501	-0.831136	0.182322
	TWPID4924	Intermediate	1.12067	0.962794	-0.509517	0.257829
	TWPID4933	Concordant	-1.239	0.12346	-2.12402	0.606136
	TWPID4968	Intermediate	-0.306425	0.807913	0.830528	0.19671
	TWPID5179	Type-B UPV	0.966537	1.21689	2.30843	0.675129
	TWPID5244	Concordant	-0.924129	1.14474	-1.28236	0
	TWPID5294	Type-A UPV	-1.34279	-2.01029	-1.02341	-0.542324
	TWPID5383	Type-B UPV	2.63724	0.641441	1.79223	0.0540672
	TWPID5525	Concordant	-1.29501	-1.33914	-2.29838	0.455476
	TWPID5602	Type-B UPV	1.96102	0.998376	1.55926	0.405465
	TWPID5617	Intermediate	2.49159	1.10361	1.77856	0.693147
	TWPID5625	Concordant	-0.779592	-0.327204	-2.62392	0.229574
	TWPID5722	Concordant	0.727362	0.398795	-1.90718	0.0521858
	TWPID5767	Type-B UPV	2.46417	-0.183709	3.28016	0.336472
	TWPID5899	Concordant	-1.33776	0.161585	-1.27499	0
	TWPID5925	Type-B UPV	2.13607	0.745716	2.10839	0.554997
	TWPID5927	Type-A UPV	-1.99013	-1.76797	-1.00004	0.231802
	TWPID6015	Concordant	-0.373016	-0.200677	-2.44266	0.223144
	TWPID6096	Type-A UPV	-1.49791	-2.32155	-0.741162	0.187212
	TWPID6175	Type-B UPV	2.05843	0.0551538	0.946697	0.0162605
	TWPID6192	Type-B UPV	1.65709	-0.114785	3.26527	1.66501
	TWPID6233	Concordant	-0.731263	0.401854	-1.25026	0.700367
	TWPID6340	Concordant	1.0731	0.343236	-1.25484	0.126484
	TWPID6376	Type-A UPV	-2.46337	-1.88741	-0.268085	0.276253
	TWPID6557	Type-B UPV	1.95749	0.388822	2.72823	0.446287
	TWPID6575	Type-B UPV	1.93233	0.560524	1.05884	0.592051
	TWPID6696	Intermediate	-1.29412	-0.6753	0.0336811	0.606136
	TWPID6799	Concordant	-0.999531	0.793879	-0.878541	0.04652
	TWPID6854	Intermediate	2.61532	0.145049	2.15682	0.223144
	TWPID6875	Intermediate	0.18714	0.60468	0.980309	0.880359
	TWPID6994	Type-B UPV	1.29739	1.57761	1.65454	0.0186921
	TWPID7111	Type-B UPV	2.66144	0.140557	2.84659	-0.101783
	TWPID7149	Concordant	0.626536	0.494459	-1.5352	-0.076961
	TWPID7192	Intermediate	1.1906	0.0544359	-0.466816	0.312375
	TWPID7519	Concordant	-0.197621	0.152018	-1.38482	-0.191055
	TWPID7553	Type-B UPV	1.49204	-0.0545948	3.12488	1.50408
	TWPID7711	Intermediate	-1.65943	0.7896	-1.2283	0.182322
	TWPID7719	Intermediate	0.454909	0.938611	0.695073	0.841892
	TWPID7761	Intermediate	-0.832144	1.28555	-1.50129	-1.23275
	TWPID7812	Intermediate	-2.07547	0.00934452	-0.438115	0.302281
	TWPID7821	Type-B UPV	1.93175	-0.212957	2.49779	-0.0392207
	TWPID7895	Type-A UPV	-2.07006	-2.05211	-0.36973	0.133531
	TWPID7910	Concordant	-1.37839	0.393691	-0.625198	0
	TWPID8118	Concordant	-1.99503	-0.636442	-1.31775	-0.0518251
	TWPID8152	Intermediate	1.5572	0.124638	0.169047	-0.0487902
	TWPID8371	Intermediate	0.22451	1.4489	0.953708	-0.315081
	TWPID8386	Concordant	-0.329523	-0.850175	-2.07725	-0.414944
	TWPID8403	Concordant	-0.554514	1.10151	-0.768443	-0.0170944
	TWPID8405	Type-B UPV	1.8673	0.0112812	1.96432	0.102654
	TWPID8414	Intermediate	-1.22821	0.09452	-0.13732	0
	TWPID8432	Type-B UPV	1.83762	-0.394907	2.78675	0
	TWPID8436	Type-B UPV	2.12842	0.565607	1.70077	0.328504
	TWPID8445	Concordant	-0.45822	-0.433683	-2.33708	0.211309
	TWPID8454	Intermediate	-1.0592	0.473546	-0.184623	0.898746
	TWPID8457	Type-A UPV	-2.37354	-2.3227	-0.357973	0.356675
	TWPID8471	Type-B UPV	2.21805	-0.172338	2.96931	-0.619039
	TWPID8477	Concordant	-1.36075	-0.936969	-2.62127	-0.202027
	TWPID8499	Type-B UPV	1.95131	0.645992	3.00739	0.780159
	TWPID8560	Intermediate	0.538475	1.10565	0.988484	0
	TWPID8628	Concordant	0.788008	0.780983	-1.00955	0.510826
	TWPID8751	Type-B UPV	2.05516	0.100037	1.867	-0.111226
	TWPID8933	Concordant	-1.89936	-1.15945	-2.07145	0.305382
	TWPID9013	Concordant	-1.4505	-0.306965	-2.38499	-0.536305
	TWPID9016	Type-B UPV	1.83613	1.47098	1.88037	0.398639
	TWPID9206	Intermediate	-0.609349	-1.74376	0.386873	-0.074108
	TWPID9286	Concordant	-1.1756	-0.737677	-2.37926	-0.0984401
	TWPID9287	Type-A UPV	-2.15215	-0.245944	-0.64912	0.900787
	TWPID9307	Intermediate	0.167102	0.920053	0.370609	0.0392207
	TWPID9693	Intermediate	-1.22153	0.0381028	0.107401	-0.157629
	TWPID9822	Concordant	-0.777455	0.234964	-1.29487	0.207639
	TWPID9944	Type-B UPV	1.37089	0.788966	2.3902	0.613104

## Sheet: ED_Figure_7B
ED_Fig.7B	BMI and serum insulin levels of MZ cotwins belonging to indicated UPV cluster, used to generate the scatteplots
	UPV cluster	BMI	Insulin
	Type-B UPV	26.3	3.4012
	Type-B UPV	33.1	4.51086
	Concordant	22.7	4.02535
	Concordant	22.8	3.3322
	Concordant	22.3	3.29584
	Concordant	22.8	3.21888
	Concordant	29.1	4.52179
	Concordant	30.6	4.27667
	Type-B UPV	18.3	3.2581
	Type-B UPV	21.5	3.52636
	Concordant	20.8	3.58352
	Concordant	21.7	3.3673
	Concordant	29.6	4.21951
	Concordant	30.5	4.90527
	Type-B UPV	24.7	3.58352
	Type-B UPV	28.5	3.68888
	Type-B UPV	34.5	4.70953
	Type-B UPV	40.8	4.96284
	Concordant	24.6	4.26268
	Concordant	25.4	4.29046
	Type-B UPV	21.3	3.73767
	Type-B UPV	28.3	4.41884
	Type-B UPV	26.4	3.46574
	Type-B UPV	30.2	3.93183
	Intermediate	27.4	3.04452
	Intermediate	30.3	3.58352
	Concordant	25.3	3.66356
	Concordant	25.9	3.04452
	Type-A UPV	23.2	3.2581
	Type-A UPV	24.7	4.14313
	Type-B UPV	28.1	4.15888
	Type-B UPV	35.7	4.72739
	Intermediate	20	3.8712
	Intermediate	21.3	3.13549
	Type-A UPV	32.4	5.09375
	Type-A UPV	34.2	5.09987
	Type-B UPV	29.1	3.93183
	Type-B UPV	35.9	3.98898
	Concordant	25.9	3.78419
	Concordant	26.5	3.3322
	Type-A UPV	26.4	2.83321
	Type-A UPV	27	2.89037
	Intermediate	25.1	3.29584
	Intermediate	25.1	3.17805
	Intermediate	26.5	5.3799
	Intermediate	29.5	5.45104
	Intermediate	30.3	3.8712
	Intermediate	32.3	3.97029
	Type-B UPV	31.8	3.85015
	Type-B UPV	38	4.7362
	Type-A UPV	22.3	3.3322
	Type-A UPV	23.8	2.83321
	Intermediate	23.1	3.52636
	Intermediate	25.5	3.93183
	Concordant	28.5	4.09434
	Concordant	30.6	4.23411
	Concordant	23.1	3.55535
	Concordant	24.6	3.66356
	Concordant	23.8	4.48864
	Concordant	24	4.63473
	Type-B UPV	23.4	2.94444
	Type-B UPV	29	4.45435
	Type-B UPV	22.4	3.3322
	Type-B UPV	25.8	4.00733
	Type-A UPV	21.6	NA
	Type-A UPV	22.2	2.77259
	Concordant	28.7	4.27667
	Concordant	28.8	3.97029
	Concordant	22.5	NA
	Concordant	23.2	3.09104
	Type-B UPV	25.3	4.02535
	Type-B UPV	31.3	4.43082
	Intermediate	19.8	2.83321
	Intermediate	22.1	3.09104
	Concordant	21.3	3.4012
	Concordant	21.6	4.00733
	Type-A UPV	24.1	2.99573
	Type-A UPV	24.5	NA
	Intermediate	31.2	4.72739
	Intermediate	32.9	4.69135
	Type-A UPV	26.8	3.13549
	Type-A UPV	29.2	3.3673
	Intermediate	26.4	3.13549
	Intermediate	28.8	3.3322
	Concordant	31.2	3.29584
	Concordant	31.8	3.29584
	Concordant	18.5	3.80666
	Concordant	19.2	3.98898
	Type-B UPV	33.7	4.41884
	Type-B UPV	42.9	5.3799
	Type-A UPV	20.2	3.7612
	Type-A UPV	22	3.21888
	Intermediate	23.8	3.63759
	Intermediate	28.7	4.33073
	Concordant	22.6	3.2581
	Concordant	23.5	3.71357
	Type-B UPV	16.2	2.70805
	Type-B UPV	17.8	3.04452
	Type-B UPV	23.7	2.63906
	Type-B UPV	33.5	4.30407
	Type-A UPV	23.7	2.77259
	Type-A UPV	25.5	2.89037
	Type-A UPV	23.2	3.52636
	Type-A UPV	25	3.71357
	Concordant	24.1	3.13549
	Concordant	24.2	3.13549
	Intermediate	30.8	3.52636
	Intermediate	35.7	4.40672
	Concordant	23.8	3.43399
	Concordant	24.2	3.66356
	Concordant	27.7	3.8712
	Concordant	28.4	4.09434
	Concordant	20.4	4.23411
	Concordant	21.4	4.93447
	Type-B UPV	34.8	4.11087
	Type-B UPV	37.7	4.12713
	Type-B UPV	20.9	3.43399
	Type-B UPV	30.6	3.98898
	Type-A UPV	19.7	3.09104
	Type-A UPV	20.2	3.3673
	Type-B UPV	21.8	2.77259
	Type-B UPV	31.8	3.21888
	Type-B UPV	20	3.2581
	Type-B UPV	23.1	3.85015
	Concordant	27.7	4.48864
	Concordant	27.9	4.61512
	Type-B UPV	20.4	NA
	Type-B UPV	24.2	2.89037
	Concordant	26.4	2.70805
	Concordant	27	NA
	Intermediate	24.1	3.17805
	Intermediate	27.6	3.78419
	Concordant	20.5	3.04452
	Concordant	22.9	3.09104
	Intermediate	21.8	3.3322
	Intermediate	23.5	3.55535
	Type-B UPV	23.6	3.43399
	Type-B UPV	25.9	3.3322
	Concordant	31.1	4.39445
	Concordant	34.1	4.31749
	Intermediate	21.7	NA
	Intermediate	22.5	NA
	Type-B UPV	27.7	3.97029
	Type-B UPV	31.4	3.98898
	Type-B UPV	25	2.77259
	Type-B UPV	29.9	4.27667
	Intermediate	33.8	6.15273
	Intermediate	36	4.91998
	Intermediate	27.9	4.66344
	Intermediate	31.7	5.50533
	Type-B UPV	22.4	3.2581
	Type-B UPV	24.8	3.21888
	Intermediate	26.9	3.52636
	Intermediate	28.4	3.82864
	Concordant	26.3	5.18739
	Concordant	27.2	5.18739
	Intermediate	25.8	3.73767
	Intermediate	27.4	3.68888
	Intermediate	32.3	2.77259
	Intermediate	32.8	NA
	Concordant	23.9	NA
	Concordant	24.8	2.94444
	Intermediate	23	3.61092
	Intermediate	26.1	3.29584
	Concordant	22.7	3.97029
	Concordant	23.4	3.55535
	Concordant	28	4.07754
	Concordant	30	4.06044
	Type-B UPV	23.1	3.61092
	Type-B UPV	25.4	3.71357
	Intermediate	27.9	3.73767
	Intermediate	31.5	3.73767
	Type-B UPV	23.1	2.89037
	Type-B UPV	25.7	3.21888
	Concordant	28	3.52636
	Concordant	28.4	3.73767
	Intermediate	25.2	3.82864
	Intermediate	27.4	4.72739
	Type-A UPV	24.8	3.55535
	Type-A UPV	25.5	3.91202
	Type-B UPV	20.8	3.66356
	Type-B UPV	22.8	3.04452
	Concordant	28.5	5.09987
	Concordant	28.6	4.89784
	Type-B UPV	24.5	3.49651
	Type-B UPV	28.2	4.27667
	Intermediate	25.6	3.49651
	Intermediate	25.9	3.49651
	Type-B UPV	23.4	NA
	Type-B UPV	25.6	3.3673
	Concordant	20.4	3.04452
	Concordant	21.6	3.55535
	Type-B UPV	23.4	4.7362
	Type-B UPV	23.8	4.62497
	Type-B UPV	27.6	3.89182
	Type-B UPV	30.6	4.29046
	Concordant	23.6	3.97029
	Concordant	24	3.43399
	Intermediate	20.3	3.3322
	Intermediate	21.1	3.2581
	Type-A UPV	22.8	3.2581
	Type-A UPV	23.5	4.15888
	Concordant	27.2	3.46574
	Concordant	28	3.3673
	Type-A UPV	28.3	3.3322
	Type-A UPV	29	3.46574
	Intermediate	31.7	4.82831
	Intermediate	35.6	4.86753
	Intermediate	24.9	3.29584
	Intermediate	27.9	4.21951
	Intermediate	21.3	3.8712
	Intermediate	23.3	3.71357
	Type-B UPV	24.7	3.68888
	Type-B UPV	27.6	3.95124
	Concordant	29.1	3.13549
	Concordant	29.6	2.94444
	Concordant	30.8	3.2581
	Concordant	31.9	3.46574
	Type-B UPV	22.6	3.2581
	Type-B UPV	26.2	3.8712
	Type-A UPV	22.7	2.77259
	Type-A UPV	24.7	NA
	Concordant	20.7	4.07754
	Concordant	20.9	3.49651
	Type-B UPV	27.9	3.3322
	Type-B UPV	31	4.61512
	Concordant	26.7	2.94444
	Concordant	28.7	3.73767
	Concordant	28	4.26268
	Concordant	30.4	4.21951
	Intermediate	41.2	5.34233
	Intermediate	44	5.69709
	Intermediate	26.3	3.09104
	Intermediate	29.7	3.85015
	Concordant	38.5	5.04986
	Concordant	41.4	5.11799
	Concordant	24.8	3.52636
	Concordant	25.1	NA
	Concordant	23.3	3.89182
	Concordant	24.8	4.20469
	Intermediate	25	3.29584
	Intermediate	26.8	4.09434
	Intermediate	35.5	4.89035
	Intermediate	40.2	5.2933
	Type-B UPV	20	2.63906
	Type-B UPV	24.9	3.29584
	Type-B UPV	22	3.66356
	Type-B UPV	28.2	4.84419
	Concordant	35.1	3.29584
	Concordant	36.7	4.35671
	Type-B UPV	25.2	3.97029
	Type-B UPV	28	3.89182
	Type-A UPV	23.6	3.2581
	Type-A UPV	24.6	3.82864
	Type-B UPV	20.5	2.99573
	Type-B UPV	23.6	3.13549
	Type-A UPV	23.3	4.17439
	Type-A UPV	25.8	3.49651
	Concordant	25.8	3.66356
	Concordant	27	3.66356
	Intermediate	23.9	3.09104
	Intermediate	25.2	2.83321
	Concordant	25.1	3.97029
	Concordant	25.8	4.20469
	Type-A UPV	26.1	3.2581
	Type-A UPV	28.2	3.2581
	Type-A UPV	26.2	3.55535
	Type-A UPV	27.6	3.97029
	Type-A UPV	26.8	4.02535
	Type-A UPV	27	4.61512
	Type-B UPV	26	2.99573
	Type-B UPV	27.8	3.43399
	Type-A UPV	25	3.29584
	Type-A UPV	26.6	4.30407
	Type-B UPV	21.9	3.52636
	Type-B UPV	27	3.93183
	Intermediate	33.3	5.68017
	Intermediate	33.8	6.59578
	Concordant	23.3	3.52636
	Concordant	23.4	3.21888
	Concordant	32	3.93183
	Concordant	32.6	4.17439
	Type-A UPV	21.3	4.38203
	Type-A UPV	21.8	4.17439

## Sheet: ED_Figure_7C
ED_Fig.7C	BMI and HDAC-signature expression (z-scores) of MZ cotwins belonging to indicated UPV cluster, used to generate the scatteplots
	UPV cluster	BMI	HDAC-signature
	Type-B UPV	26.3	0.801036
	Type-B UPV	33.1	2.02317
	Concordant	22.7	-0.0394565
	Concordant	22.8	0.167844
	Concordant	22.3	-0.746694
	Concordant	22.8	-0.721409
	Concordant	29.1	0.394093
	Concordant	30.6	0.295065
	Type-B UPV	18.3	-2.73866
	Type-B UPV	21.5	-1.1329
	Concordant	20.8	-1.7642
	Concordant	21.7	-0.39414
	Concordant	29.6	-0.00418994
	Concordant	30.5	0.799179
	Type-B UPV	24.7	-0.216493
	Type-B UPV	28.5	0.211646
	Type-B UPV	34.5	1.51406
	Type-B UPV	40.8	1.46889
	Concordant	24.6	-0.334108
	Concordant	25.4	0.0416743
	Type-B UPV	21.3	-0.665561
	Type-B UPV	28.3	0.989461
	Type-B UPV	26.4	0.0291932
	Type-B UPV	30.2	-0.0555041
	Intermediate	27.4	-0.755811
	Intermediate	30.3	0.0330162
	Concordant	25.3	0.299649
	Concordant	25.9	0.299005
	Type-A UPV	23.2	-1.00987
	Type-A UPV	24.7	0.993423
	Type-B UPV	28.1	0.112519
	Type-B UPV	35.7	0.964393
	Intermediate	20	1.20359
	Intermediate	21.3	0.376706
	Type-A UPV	32.4	2.39578
	Type-A UPV	34.2	-0.0664116
	Type-B UPV	29.1	-0.276581
	Type-B UPV	35.9	0.838319
	Concordant	25.9	0.363376
	Concordant	26.5	0.15516
	Type-A UPV	26.4	-0.259934
	Type-A UPV	27	-0.241308
	Intermediate	25.1	-1.72544
	Intermediate	25.1	-0.860374
	Intermediate	26.5	0.720729
	Intermediate	29.5	1.72144
	Intermediate	30.3	0.0551897
	Intermediate	32.3	-0.194773
	Type-B UPV	31.8	0.305726
	Type-B UPV	38	1.11381
	Type-A UPV	22.3	0.777624
	Type-A UPV	23.8	-0.351349
	Intermediate	23.1	-0.173097
	Intermediate	25.5	1.00604
	Concordant	28.5	0.774614
	Concordant	30.6	1.15431
	Concordant	23.1	-0.0643109
	Concordant	24.6	-0.0501059
	Concordant	23.8	0.328794
	Concordant	24	-0.559668
	Type-B UPV	23.4	-0.29907
	Type-B UPV	29	-0.145543
	Type-B UPV	22.4	-0.783181
	Type-B UPV	25.8	0.798071
	Type-A UPV	21.6	-1.61228
	Type-A UPV	22.2	-1.35153
	Concordant	28.7	-0.437562
	Concordant	28.8	-0.116043
	Concordant	22.5	0.481879
	Concordant	23.2	-0.179925
	Type-B UPV	25.3	-0.399131
	Type-B UPV	31.3	1.34066
	Intermediate	19.8	-0.372187
	Intermediate	22.1	-0.723305
	Concordant	21.3	-0.910862
	Concordant	21.6	-1.1393
	Type-A UPV	24.1	-0.595128
	Type-A UPV	24.5	0.00157431
	Intermediate	31.2	1.59692
	Intermediate	32.9	1.59179
	Type-A UPV	26.8	0.166044
	Type-A UPV	29.2	-0.674761
	Intermediate	26.4	-0.503367
	Intermediate	28.8	0.150874
	Concordant	31.2	0.363142
	Concordant	31.8	-0.146229
	Concordant	18.5	-1.28769
	Concordant	19.2	-2.10243
	Type-B UPV	33.7	-0.331575
	Type-B UPV	42.9	2.21774
	Type-A UPV	20.2	-1.40041
	Type-A UPV	22	-0.840783
	Intermediate	23.8	-0.0295412
	Intermediate	28.7	2.86974
	Concordant	22.6	0.00857995
	Concordant	23.5	0.0104007
	Type-B UPV	16.2	-2.6764
	Type-B UPV	17.8	-1.38467
	Type-B UPV	23.7	-1.51824
	Type-B UPV	33.5	1.13532
	Type-A UPV	23.7	-1.12043
	Type-A UPV	25.5	-0.0692252
	Type-A UPV	23.2	-0.462072
	Type-A UPV	25	-0.383515
	Concordant	24.1	-0.576727
	Concordant	24.2	0.986222
	Intermediate	30.8	1.77322
	Intermediate	35.7	1.25116
	Concordant	23.8	0.427622
	Concordant	24.2	0.321505
	Concordant	27.7	0.260931
	Concordant	28.4	-0.0942126
	Concordant	20.4	0.558409
	Concordant	21.4	1.01435
	Type-B UPV	34.8	1.12895
	Type-B UPV	37.7	0.626962
	Type-B UPV	20.9	-0.149098
	Type-B UPV	30.6	0.781275
	Type-A UPV	19.7	-0.872146
	Type-A UPV	20.2	-0.92739
	Type-B UPV	21.8	-1.44007
	Type-B UPV	31.8	0.690197
	Type-B UPV	20	-1.35627
	Type-B UPV	23.1	-0.686034
	Concordant	27.7	1.6341
	Concordant	27.9	0.934938
	Type-B UPV	20.4	-1.87615
	Type-B UPV	24.2	-0.208959
	Concordant	26.4	0.506138
	Concordant	27	0.147242
	Intermediate	24.1	0.571851
	Intermediate	27.6	0.339318
	Concordant	20.5	-1.32253
	Concordant	22.9	-0.153374
	Intermediate	21.8	-1.20198
	Intermediate	23.5	-0.823865
	Type-B UPV	23.6	-1.89711
	Type-B UPV	25.9	-1.13747
	Concordant	31.1	0.338297
	Concordant	34.1	1.29126
	Intermediate	21.7	-0.597748
	Intermediate	22.5	-2.09044
	Type-B UPV	27.7	0.573506
	Type-B UPV	31.4	2.42429
	Type-B UPV	25	-1.45692
	Type-B UPV	29.9	1.30854
	Intermediate	33.8	1.29059
	Intermediate	36	0.663939
	Intermediate	27.9	1.08468
	Intermediate	31.7	1.75057
	Type-B UPV	22.4	-0.893937
	Type-B UPV	24.8	-0.830058
	Intermediate	26.9	0.344282
	Intermediate	28.4	-1.26478
	Concordant	26.3	1.32297
	Concordant	27.2	1.23213
	Intermediate	25.8	-0.56875
	Intermediate	27.4	0.261768
	Intermediate	32.3	0.0877876
	Intermediate	32.8	0.540539
	Concordant	23.9	0.289653
	Concordant	24.8	0.460428
	Intermediate	23	0.0537149
	Intermediate	26.1	-0.601748
	Concordant	22.7	-0.278981
	Concordant	23.4	0.379901
	Concordant	28	0.0980167
	Concordant	30	0.422545
	Type-B UPV	23.1	-0.488821
	Type-B UPV	25.4	0.0521009
	Intermediate	27.9	0.425433
	Intermediate	31.5	0.53678
	Type-B UPV	23.1	-1.24405
	Type-B UPV	25.7	0.780308
	Concordant	28	0.409994
	Concordant	28.4	0.77105
	Intermediate	25.2	-0.37903
	Intermediate	27.4	0.601704
	Type-A UPV	24.8	-1.77863
	Type-A UPV	25.5	-1.47882
	Type-B UPV	20.8	-0.862266
	Type-B UPV	22.8	-0.55138
	Concordant	28.5	-0.855813
	Concordant	28.6	-0.0960474
	Type-B UPV	24.5	-1.70574
	Type-B UPV	28.2	0.689767
	Intermediate	25.6	0.0584148
	Intermediate	25.9	0.401457
	Type-B UPV	23.4	-1.34287
	Type-B UPV	25.6	-0.228589
	Concordant	20.4	-0.403712
	Concordant	21.6	-0.576829
	Type-B UPV	23.4	0.941541
	Type-B UPV	23.8	1.23115
	Type-B UPV	27.6	-0.30936
	Type-B UPV	30.6	0.0352887
	Concordant	23.6	-0.629417
	Concordant	24	-0.621536
	Intermediate	20.3	0.178423
	Intermediate	21.1	0.450336
	Type-A UPV	22.8	-0.293945
	Type-A UPV	23.5	1.46315
	Concordant	27.2	-0.0295753
	Concordant	28	-0.608035
	Type-A UPV	28.3	-0.604964
	Type-A UPV	29	0.498492
	Intermediate	31.7	1.39507
	Intermediate	35.6	1.66999
	Intermediate	24.9	-1.21212
	Intermediate	27.9	0.145356
	Intermediate	21.3	-2.38072
	Intermediate	23.3	-0.391205
	Type-B UPV	24.7	-0.750866
	Type-B UPV	27.6	0.216593
	Concordant	29.1	0.302519
	Concordant	29.6	-0.492535
	Concordant	30.8	0.653965
	Concordant	31.9	0.786345
	Type-B UPV	22.6	-1.6894
	Type-B UPV	26.2	-0.0360322
	Type-A UPV	22.7	-1.70126
	Type-A UPV	24.7	0.195608
	Concordant	20.7	0.814524
	Concordant	20.9	0.614778
	Type-B UPV	27.9	0.254476
	Type-B UPV	31	0.308012
	Concordant	26.7	0.303514
	Concordant	28.7	0.12848
	Concordant	28	0.789347
	Concordant	30.4	0.126956
	Intermediate	41.2	1.01224
	Intermediate	44	1.27216
	Intermediate	26.3	0.350969
	Intermediate	29.7	0.821614
	Concordant	38.5	-0.0612823
	Concordant	41.4	0.78414
	Concordant	24.8	-0.157804
	Concordant	25.1	-0.696846
	Concordant	23.3	-0.510927
	Concordant	24.8	-0.79174
	Intermediate	25	0.414852
	Intermediate	26.8	0.740245
	Intermediate	35.5	0.873638
	Intermediate	40.2	1.55803
	Type-B UPV	20	-2.96311
	Type-B UPV	24.9	0.188958
	Type-B UPV	22	-1.36669
	Type-B UPV	28.2	2.66613
	Concordant	35.1	0.409589
	Concordant	36.7	0.55392
	Type-B UPV	25.2	-0.280889
	Type-B UPV	28	-0.2442
	Type-A UPV	23.6	-0.243388
	Type-A UPV	24.6	-0.0395207
	Type-B UPV	20.5	-1.1397
	Type-B UPV	23.6	0.408509
	Type-A UPV	23.3	-0.20835
	Type-A UPV	25.8	0.827963
	Concordant	25.8	0.790716
	Concordant	27	1.05625
	Intermediate	23.9	-0.190439
	Intermediate	25.2	-0.55486
	Concordant	25.1	1.08188
	Concordant	25.8	0.921977
	Type-A UPV	26.1	-1.10426
	Type-A UPV	28.2	0.543503
	Type-A UPV	26.2	0.746528
	Type-A UPV	27.6	-0.856006
	Type-A UPV	26.8	-0.0590629
	Type-A UPV	27	0.643729
	Type-B UPV	26	-0.585137
	Type-B UPV	27.8	-0.848075
	Type-A UPV	25	0.371375
	Type-A UPV	26.6	0.676317
	Type-B UPV	21.9	0.045236
	Type-B UPV	27	0.00759345
	Intermediate	33.3	1.6261
	Intermediate	33.8	1.44856
	Concordant	23.3	0.00246105
	Concordant	23.4	0.318637
	Concordant	32	1.07687
	Concordant	32.6	2.34466
	Type-A UPV	21.3	0.0132729
	Type-A UPV	21.8	0.37455

## Sheet: ED_Figure_7D
ED_Fig.7D	List of gene sets reported in the GSEA plot
	MSigDB code	pathway	adjusted p-value	Normalized Enrichement Score (NES)	size
	M6890	HELLER_HDAC_TARGETS_DN	0.001	-1.81	262
	M7623	HELLER_HDAC_TARGETS_SILENCED_BY_METHYLATION_DN	0.001	-1.76	248
	M3335	HELLER_HDAC_TARGETS_UP	0.078	-1.25	262
	M6100	SENESE_HDAC1_TARGETS_DN	0.004	-1.52	211
	M14973	SENESE_HDAC1_TARGETS_UP	0.001	-1.65	387
	M6906	SENESE_HDAC2_TARGETS_DN	0.059	-1.39	107
	M4113	SENESE_HDAC2_TARGETS_UP	0.006	-1.61	101
	M8451	SENESE_HDAC3_TARGETS_UP	0.012	-1.34	431

## Sheet: ED_Figure_7E
ED_Fig.7E	Serum insulin discordances among MZ cotwins expressing averaged low or high levels of NNAT in the Danish Twins cohort, used to generate the pie charts
	Mean_NNAT_exp	Insulin_disc (log2FC)	group	Cotwins' sex
	high	0.412235	ins_Concordant	female
	high	0.508549	ins_Concordant	female
	high	0.810487	ins_discordant	female
	low	0.037205	ins_Concordant	female
	low	0.0678721	ins_Concordant	female
	low	0.396906	ins_Concordant	female
	low	0.725802	ins_discordant	female
	low	0.879706	ins_discordant	female
	low	0.912619	ins_discordant	female
	Mean_NNAT_exp	Insulin_disc (log2FC)	group	Cotwins' sex
	high	0.0120392	ins_Concordant	male
	high	0.064681	ins_Concordant	male
	high	0.21383	ins_Concordant	male
	high	0.216525	ins_Concordant	male
	high	0.219663	ins_Concordant	male
	high	0.42383	ins_Concordant	male
	high	1.09486	ins_discordant	male
	low	0.195342	ins_Concordant	male
	low	0.671808	ins_discordant	male
	low	0.716912	ins_discordant	male
	low	1.26153	ins_discordant	male

## Sheet: ED_Figure_7F
ED_Fig.7F	BMI discordances among MZ cotwins expressing averaged low or high levels of NNAT in the Danish Twins cohort, used to plot the violinplots
	Mean_NNAT_exp	BMI_disc	Cotwins' sex
	high	1.21716	female
	high	3.53212	female
	high	3.63225	female
	low	0.047522	female
	low	1.96951	female
	low	3.646	female
	low	4.61379	female
	low	5.3479	female
	low	8.02941	female
	Mean_NNAT_exp	BMI_disc	Cotwins' sex
	high	0.33821	male
	high	0.94685	male
	high	1.12707	male
	high	1.90925	male
	high	1.96928	male
	high	3.04255	male
	high	3.15494	male
	low	0.235457	male
	low	0.287843	male
	low	1.97323	male
	low	2.9113	male
