# Supplementary material for: Independent phenotypic plasticity axes define distinct obesity sub-types
Source: Nat Metab. 2022 Sep 12;4(9):1150–65. doi: 10.1038/s42255-022-00629-2 (PMC9499872; doi:10.1038/s42255-022-00629-2)
Supplement: Source Data Extended Data Fig. 8 — Statistical Source Data. [file 42255_2022_629_MOESM17_ESM.xlsx]

## Sheet: ED_Figure_8A
ED_Fig.8A	Matrix of differentially DNA methylated sites in indicated MZ cotwins among the identified UPV clusters, used to plot the heatmap
	UPV cluster	Probe ID	Concordant	Concordant	Concordant	Concordant	Concordant	Concordant	Concordant	Concordant	Concordant	Concordant	Concordant	Concordant	Concordant	Concordant	Concordant	Concordant	Concordant	Concordant	Concordant	Concordant	Concordant	Concordant	Concordant	Concordant	Concordant	Concordant	Concordant	Concordant	Concordant	Concordant	Concordant	Concordant	Type-A UPV	Type-A UPV	Type-A UPV	Type-A UPV	Type-A UPV	Type-A UPV	Type-A UPV	Type-A UPV	Type-A UPV	Type-A UPV	Type-A UPV	Type-A UPV	Type-A UPV	Type-A UPV	Intermediate
	Concordant	cg04193779	-1.20289	-1.69416	-1.61342	-0.612871	0.0462823	-3.77506	1.22118	-0.586842	-0.387664	-3.16846	0.305256	-1.18661	-1.03101	1.66149	0.703025	0.713416	-0.475493	-0.623951	-0.989817	0.512235	-1.43141	0.680393	-1.07369	0.418407	-1.51228	-0.485116	-0.0919323	0.0613442	-2.11165	-0.0009729	-0.492869	-0.247035	-0.341603	1.23954	0.758589	2.30356	1.65007	1.50381	5.10809	-2.204	0.182295	-0.705824	0.552624	-4.59663	-0.452272	2.33601	0.721955
	Concordant	cg18168924	-0.0243868	-0.82471	-0.439225	-1.08753	-1.28217	-1.73289	2.62511	-1.51958	1.11536	-5.34646	-0.87514	-1.28707	-1.92339	0.714517	0.597699	-0.825427	1.36946	-1.31682	-1.52338	0.756661	-0.923127	0.838512	-4.76852	1.89976	-0.216371	-1.5801	-1.21725	1.52397	-0.329902	-0.0935658	1.75996	-0.833466	1.56143	2.04015	0.915164	2.11248	1.2165	0.436251	0.51723	0.546462	0.569511	0.608038	-2.46487	-3.28264	-1.24105	0.527317	0.960427
	Concordant	cg26058907	0.800586	0.63792	1.07279	-1.83185	-0.353524	0.368496	2.77146	0.099521	1.87326	-0.883356	-1.65888	0.0986099	-1.44674	-0.332682	-0.70316	-0.823674	-1.66758	-1.53279	-1.93991	-0.863375	-0.840742	-0.763424	-0.30031	-2.37059	-1.04799	-1.51531	-3.67748	0.414798	-1.1052	-0.664292	-0.76829	1.59881	0.196562	0.670339	0.608621	1.1712	2.28953	1.03265	-0.0021982	1.70886	1.57327	0.0971133	0.00831583	-0.838322	0.994051	-0.956762	-1.32746
	Concordant	cg05600581	0.731843	0.045172	-0.376521	2.40094	-1.73605	0.954106	0.693553	-3.03078	1.98919	2.72088	0.0995359	1.57134	0.249628	0.779742	2.67505	0.859065	0.234397	0.562381	1.44981	0.672105	0.453188	-0.559426	0.530363	3.0049	1.89776	-0.486417	2.37089	0.406741	1.42603	0.598386	-1.73778	-0.452923	-0.817757	-0.309072	-0.534938	-0.497567	-0.588307	0.312506	0.422234	0.266993	-1.11185	2.30364	-0.0343538	-0.0783083	-0.754753	2.806	1.04442
	Concordant	cg21040109	1.47713	0.851738	-0.980318	2.34201	-0.139124	0.755465	0.459463	0.333368	1.97375	1.80447	1.30389	0.294013	-0.978462	0.373425	2.80331	0.196664	1.61366	-1.24738	0.480678	0.512352	-0.176149	0.395596	1.20637	0.600567	1.95567	-0.24792	1.42642	1.61182	0.536544	0.24225	0.27233	-0.210249	0.79336	-0.181279	0.981305	0.341853	0.216748	-0.690051	0.664158	1.1455	0.423309	1.78774	1.86564	-0.116503	0.983692	1.79877	0.260214
	Concordant	cg22372182	0.340742	0.725396	0.893904	1.33628	0.232229	0.981339	0.310393	0.6093	-1.4343	2.33009	0.855778	0.0949901	0.613772	-1.22136	1.65783	0.559806	1.04815	0.529114	-0.398656	-0.427233	-0.282737	-0.303819	0.357225	1.05647	0.790515	0.172727	2.5629	0.0600333	0.0570259	0.871517	0.0116602	-0.223057	1.05639	-2.0505	0.348233	-0.569443	0.212788	-0.651492	0.237386	0.578275	0.790154	0.765264	0.278458	-1.16553	0.55205	0.659333	0.477475
	Concordant	cg25756647	-1.69623	0.0661879	-0.0339701	0.789902	-0.424861	0.762083	3.28333	-0.536317	2.69201	0.0204993	-0.264689	3.08928	0.784888	-0.580297	-0.582427	0.835087	1.12678	-0.589669	2.75338	0.750919	-0.554921	-0.273256	0.415331	2.86936	0.89819	0.619729	2.12302	1.74327	-0.808375	0.326743	-0.593035	-0.147162	0.977882	-1.32245	-0.637409	-0.692703	0.341785	1.02511	-2.92738	0.718993	0.890187	0.905128	2.42299	0.749135	1.19764	0.716504	0.684279
	Concordant	cg26841862	-1.53629	0.0234443	0.142855	0.30128	0.761941	0.165213	-0.450417	-1.00459	1.949	1.56682	0.615874	0.829403	2.72924	1.32669	2.15309	-0.138615	1.63049	2.50562	0.595944	1.4717	-0.618494	1.07252	0.887814	0.878919	-0.825508	0.84957	2.01191	0.0185924	-1.11124	-1.08116	0.972294	1.47002	1.97103	0.189187	-1.29118	-1.15574	-0.18976	0.582933	1.98278	-0.304739	1.48073	1.08955	0.449338	-1.12585	0.539579	0.18495	-0.219445
	Type-A UPV	cg00361155	-0.404483	-1.20477	-0.124817	-0.282123	-1.36962	0.163423	-0.277204	-0.561176	0.365663	0.941057	-1.52099	2.41272	2.48345	2.44382	0.467034	-0.65674	1.61285	-1.91785	-0.947569	1.7488	2.18983	-1.92702	-0.353563	1.16425	0.314472	0.118706	-0.562636	-2.91193	0.0919812	-3.07642	3.21364	0.699687	2.16517	-1.16793	-2.3702	-1.52467	-1.5591	-2.06881	-0.989936	-0.145291	-1.64649	-4.16135	-2.01481	-0.57719	-0.0590138	0.340713	-0.0850928
	Type-A UPV	cg00629585	-1.34092	-0.214106	1.34109	0.837391	-0.813542	-1.25057	0.63346	0.108705	0.875883	-0.896486	0.17177	0.585237	-0.970592	0.149293	1.69833	0.768895	-0.265097	1.73629	0.445929	0.967975	1.49022	0.722783	-0.721063	0.449057	-0.180108	0.884533	-1.03963	-2.44506	1.69546	0.416704	0.78638	-0.261618	-1.42802	-0.685512	0.86595	-0.812385	0.910958	-1.61597	-2.13962	1.53213	-0.998983	-1.50741	-1.095	-1.00115	-1.31155	-0.158773	0.897815
	Type-A UPV	cg01148781	0.836177	1.05074	0.658483	0.876944	-0.845826	-1.625	1.83146	0.178278	0.505805	-2.78713	0.0996863	0.272338	-0.0719767	-0.898849	1.57227	0.283238	-0.0167447	-1.55423	0.65147	0.954923	0.342452	-0.493692	1.35991	1.46772	0.498516	1.09048	-4.34365	-0.840428	1.66292	1.79191	-0.714298	0.108992	-2.68791	-1.04979	-0.824189	-2.16101	-0.214183	-0.519759	-2.36973	0.216029	0.744212	-1.30989	-1.81064	-0.973531	-1.51393	-1.73882	-0.762101
	Type-A UPV	cg01498999	0.507575	2.55867	-0.242747	0.466866	-1.74335	-0.380398	-0.392183	-0.401002	-1.25993	-0.46189	-1.43728	2.94124	-0.259192	1.3785	1.54445	0.690688	-0.816919	-1.16336	1.65418	-0.979455	-1.55993	1.97905	-2.78864	-0.201152	-0.622148	-1.7968	0.446108	-3.24839	-0.177868	0.938862	-0.464165	-0.386834	-0.626944	-0.62826	-0.251603	-2.02394	-0.614601	-0.247249	-1.81995	0.274839	-0.992944	-0.401578	-1.0593	-0.0114029	0.247404	-0.389696	-0.811135
	Type-A UPV	cg03263337	-1.09526	0.204912	0.316346	-1.82375	-0.618582	-1.32614	1.81185	-2.7428	0.174346	1.41784	1.37456	-0.547255	-0.31651	-0.571035	1.21535	-0.52801	-3.08098	0.423563	-1.13204	1.44998	-2.97799	-0.54066	-0.913235	1.40651	-0.32999	0.318902	2.15929	0.686252	-1.41619	-0.0250766	-0.420897	1.05619	1.13365	-0.573824	-0.0785227	-3.60905	-1.63392	-1.85204	-2.65744	-1.0866	-0.890097	-0.964813	-2.56759	-0.36209	-1.22952	0.721366	-0.732427
	Type-A UPV	cg03535417	-0.898205	-0.613143	1.62637	0.904033	4.79785	-2.50756	3.12373	-2.07555	0.9788	-1.68001	-1.81803	-1.48361	1.45576	0.305661	-0.908922	0.908318	0.423285	-1.94092	-1.38715	-0.316375	-0.350939	-0.141984	1.2879	1.12743	1.31923	0.0150667	0.609567	1.54497	1.32133	-1.26498	0.758348	-3.40267	0.61041	-2.54757	-1.10694	0.136319	-1.88507	-1.65494	-1.6697	-0.574507	0.00648083	-2.12542	1.6602	-1.55517	-0.207428	-1.9158	-1.70642
	Type-A UPV	cg04541077	-1.44528	1.39252	0.884972	0.428609	-2.93941	-0.206721	1.1197	-1.93714	2.438	-0.986838	-2.2662	1.85492	1.12049	0.282703	0.436641	-2.85695	0.00376362	0.746908	2.6842	2.86649	-0.400509	-1.37746	-1.16133	1.01623	1.90373	-1.46173	0.833045	-2.00882	-1.77709	0.467084	-1.06248	-1.91195	-0.814335	1.14887	1.62094	-3.05669	-0.0139591	-0.185712	0.290116	-2.26565	-0.521852	-0.85716	-0.605326	-2.83069	-1.2695	-1.22664	-1.30072
	Type-A UPV	cg05051262	-0.812429	-1.49827	-2.13632	0.312448	-0.59806	-3.44545	0.858704	0.22897	1.36598	0.491263	-2.18026	2.05503	-0.829001	3.29242	0.0104251	0.141441	-1.33087	-1.8249	2.75894	-1.3159	-2.29273	0.115692	-0.249155	0.386411	-0.109343	-0.498113	1.2025	-0.21823	-3.33591	-2.17819	-2.30455	3.18754	-0.0480067	-3.34538	-0.147399	-0.264742	0.612827	-1.37504	-1.2204	-0.726456	0.080024	-0.987044	0.182679	0.0914765	-1.09382	-0.578442	0.9243
	Type-A UPV	cg05170706	0.280248	-0.0587082	-1.31621	0.126596	0.389909	-1.82022	1.50157	0.263506	1.02609	-0.170849	-1.24192	-2.25296	0.300349	0.940251	0.575681	-0.62524	-0.359515	0.165724	-1.44144	0.47582	0.123506	0.509393	-0.664661	1.31723	-1.55216	0.583919	-1.01887	-0.932043	0.231378	1.27294	-0.423909	1.15029	-3.86346	-0.885761	-0.705885	-0.698891	0.504551	-2.12693	-1.37672	0.627097	-0.819068	-2.27746	-2.08765	1.20102	-1.23575	0.0822337	-0.837372
	Type-A UPV	cg06026331	-0.735316	1.03613	-1.42907	-0.30646	-2.4838	-0.421323	0.0525878	-4.01312	-0.760819	3.18556	-1.43735	3.65805	-0.697007	-0.444148	2.38762	0.226735	-0.0511594	0.210915	1.39039	1.35472	0.308484	1.20707	0.23744	1.67267	-0.114373	-0.424412	0.685238	-0.356076	-0.0506586	-0.552973	-2.00042	0.544271	-0.688527	-1.31131	0.502123	-3.24194	0.325481	-0.426132	0.556514	-0.0746928	-0.753007	-0.209442	-2.5337	-2.857	-0.0865224	-0.260225	-0.0806067
	Type-A UPV	cg07159871	0.732735	-0.314061	-1.75454	-0.7183	0.130503	-2.11967	1.28277	0.769637	2.62938	0.441866	-1.70983	-0.436825	-0.404187	1.09144	0.193499	-1.00053	-1.9275	-1.05703	0.946077	-0.688759	-0.141356	-0.613975	1.00418	0.618928	-2.16583	-0.113009	0.581564	0.970387	0.936544	0.424548	-0.253615	-1.13905	-1.58791	-3.02202	-1.2328	-1.17003	-0.562281	-2.64389	-1.32475	-1.33043	1.38769	-0.326524	-1.38569	-2.24931	-0.257241	-0.451242	0.928055
	Type-A UPV	cg07245476	0.0921777	1.04936	-0.148305	0.467523	-1.02041	0.478325	0.669062	0.0047087	0.00086101	0.866173	-0.341823	-0.460031	-0.379925	-0.748974	2.8213	1.08601	0.17987	1.79837	0.912529	1.807	-0.956641	0.105482	0.855503	-4.33678	1.45757	-0.193283	0.233674	-0.625132	-1.01717	1.333	0.61343	0.538802	-2.60183	-0.162596	-0.470605	-0.0747526	-0.437207	-1.29476	-0.616078	-1.98427	-3.45662	-3.23646	0.263967	-1.12156	-0.230147	-0.0918418	-1.6623
	Type-A UPV	cg10171829	0.797901	-0.290519	-0.773704	-0.757431	-2.37113	-1.65163	2.83633	-1.67476	0.494487	0.492069	0.826095	0.0417628	-0.764489	0.727928	0.809471	-0.945033	0.308384	1.39637	0.873455	4.90702	-1.35449	0.630523	-1.66781	2.61024	0.314188	0.0400871	0.857583	-2.597	-1.10946	-0.794097	-2.32248	-1.24249	0.461013	-0.7011	-0.514632	-3.26508	0.47026	-2.17209	-2.44906	-0.71765	-0.647953	0.257452	-2.37174	-0.144129	-2.81477	0.412879	-2.14158
	Type-A UPV	cg10456705	0.0854949	0.163041	0.118664	4.39594	-4.04969	0.237835	-0.101218	-0.480166	-0.0408249	-0.207049	0.0954475	-0.0958263	0.0540141	-0.429668	0.00559248	0.0176884	-0.332453	-0.0629995	0.00694084	-0.101278	-3.99335	-0.528301	0.120216	0.407012	-0.217368	0.189084	-0.109199	-0.0252115	0.163882	0.0597688	0.318769	0.44463	-0.309803	0.326847	-0.103533	-0.0408446	-0.0376705	-4.52821	0.0668308	-0.0339961	-3.96311	-4.61842	-0.103212	-4.06764	-0.177232	-0.0043435	-4.11927
	Type-A UPV	cg10489463	0.207802	0.484443	-0.27092	-0.0039054	0.0464195	-1.15334	1.22114	1.48725	-0.43281	-1.50454	-0.0692752	-3.32115	-0.486875	-0.670739	-0.424903	-0.659517	0.170419	2.55818	-2.5177	0.440155	0.0502181	-0.232222	-0.793874	0.64635	0.585886	1.43281	-1.91713	-0.801696	1.3311	-0.258181	0.97804	-0.12675	-2.10232	-0.297015	-1.39154	-2.96147	-1.68044	-0.345872	-1.5959	1.24186	-1.39385	-1.06546	-2.02924	1.96229	-1.21447	-0.464806	-1.32456
	Type-A UPV	cg11593253	-0.401887	1.26411	0.055776	-0.223883	-0.930742	0.0271477	-0.719751	-2.81329	1.54939	4.11516	-0.771442	1.8583	-0.738189	0.880494	-0.144722	-1.24977	-0.618532	-0.85988	-0.567044	3.66126	1.01765	-1.47951	-1.15648	3.00427	0.971718	0.0703926	1.71374	-2.40144	-0.477934	0.432036	-0.470404	-0.514287	-2.14204	-0.918665	-0.177307	-1.54967	-0.126329	0.203114	-0.532454	-1.05607	-3.45026	-1.17586	-0.334451	-4.7093	-0.127006	0.279128	-0.193304
	Type-A UPV	cg12467404	-0.0943078	0.53463	-0.599702	-0.981739	-0.743775	0.437704	0.326983	-1.73384	-0.257105	1.71483	-2.48865	1.60906	-0.261591	-0.662873	0.32642	-1.89343	0.779116	0.319306	-0.341867	2.97197	-1.20663	0.262551	-0.880912	0.916434	1.23982	1.62655	0.612016	1.81964	0.321195	0.650068	-1.66416	1.26152	0.417764	-0.357981	-0.363467	-1.39976	0.105863	-1.52659	-3.29876	-1.35174	-1.55105	-1.62559	-3.18468	-0.773419	-1.46334	0.515219	0.717152
	Type-A UPV	cg13327911	-0.496552	-0.737116	1.19838	1.94705	-0.660258	-0.303261	-0.857516	1.63016	0.867669	-2.1778	0.220812	-1.10286	-0.072268	-1.14347	0.214988	-0.855305	0.682985	-0.629681	-0.587828	-0.663525	0.0186234	0.854213	-0.255241	-0.0138024	-0.304859	0.780559	-0.465828	0.0950931	0.285453	0.845774	0.243349	0.741363	-1.03279	-0.813373	-0.424337	-1.22979	-0.347502	1.29198	-1.56023	0.462607	-1.19233	-2.33965	-1.79377	-0.398192	-0.489487	0.118692	0.0225392
	Type-A UPV	cg13524834	1.01136	2.12084	-0.0885902	-1.58745	-0.254762	-0.109593	1.98323	1.655	1.6767	0.523079	-0.120473	-0.173336	-1.93272	0.444234	0.351586	-2.0971	0.05344	-0.936964	-0.15735	0.184564	0.911084	-0.787043	-2.55296	1.68406	0.670284	1.7148	-1.45195	-0.985717	-1.27154	0.318811	-2.07668	0.36409	-1.90313	-1.28713	-1.15294	-3.25721	-0.533749	-2.76268	-1.32192	0.457673	-1.60599	-2.49916	-2.09728	0.293317	0.428016	-0.233302	-0.0159846
	Type-A UPV	cg13845521	-0.7857	0.747784	-0.902881	-2.26993	1.25019	-1.35716	-1.59552	-1.3072	2.11766	-1.00846	1.39245	2.65242	-0.554594	3.14308	-2.87254	-1.8249	0.241983	-0.337431	0.763043	0.6912	0.0506778	1.94882	-1.13367	-0.0228498	-0.101901	0.0680148	-1.11938	-0.75672	-0.345544	-0.268728	-0.771316	-0.090285	-2.30913	-1.05643	-1.1663	-1.49319	-0.0205814	0.024777	1.5512	-0.517154	1.5836	0.104474	-2.23399	-0.362267	-0.598812	-2.98999	4.68551
	Type-A UPV	cg14133106	2.057	-1.11935	-0.223457	-0.312828	-0.922303	0.375728	1.85111	-0.285866	-1.65135	1.63039	-2.19746	-0.33383	0.215761	0.833988	0.132571	-0.735111	1.42211	-1.28671	-1.87439	0.707452	-0.153922	-0.844094	-0.147519	1.55739	0.249778	-0.289336	2.28604	-1.95957	-1.60144	0.866565	-1.65365	-0.902035	-1.50977	1.36069	-0.0392458	-2.89782	-1.15672	-0.970838	-0.661698	-1.36079	0.289231	-2.88073	0.631698	-1.31931	0.881725	0.165208	2.5128
	Type-A UPV	cg14465207	0.184992	0.793333	-0.55118	1.14066	-1.3257	-2.01982	-1.7578	-4.15182	-0.406086	1.15916	0.178811	2.21793	1.23495	1.48327	-0.44707	-0.891788	-0.61186	-1.6881	1.0019	-0.157308	-0.386134	-0.943868	0.131547	1.14289	0.791869	-2.33493	1.1389	-0.980682	-1.12097	-0.132884	-1.05639	-0.512461	-2.09752	0.106561	-0.532037	-0.73578	-1.18686	1.20579	-0.0602048	-2.3628	-0.436827	-1.87799	-0.242267	-2.22589	-1.49982	0.522322	0.634428
	Type-A UPV	cg14468236	-0.254828	0.795642	0.37954	0.028504	0.529	-2.07044	-0.203523	-2.56346	0.676841	-1.33111	-0.024016	-0.525296	0.506349	-0.268145	0.68838	-0.288078	0.248527	0.816173	0.365524	1.95008	0.205144	-0.55291	-1.41001	2.60281	0.365243	-0.54381	0.837394	-0.585817	-0.178111	1.4775	0.434568	1.71611	-0.722312	0.0166944	-1.21258	-2.37366	-0.313761	-0.232698	-1.43332	-2.70933	-0.961682	-0.898403	-0.780465	-0.051127	-0.488112	-0.208551	1.49042
	Type-A UPV	cg14791395	-0.636099	0.604564	-1.00198	-0.976169	-3.10336	-1.49743	0.0107939	-0.397305	0.571362	3.46906	0.733192	-2.05139	0.0539739	-0.540317	0.907802	-0.659508	-1.07689	1.59439	-0.114886	1.3997	-0.574846	0.721111	0.987876	2.12935	0.498592	2.17428	1.73841	-0.109903	0.556292	0.519053	-1.5334	0.411941	0.675411	-0.991136	-0.574375	-2.42823	-0.492426	0.648395	-1.95152	-0.339508	-1.9022	-1.29798	-2.59483	-1.27393	-0.0142096	-0.798298	-0.355632
	Type-A UPV	cg15552461	-0.179337	0.31958	0.195838	1.7575	0.475291	0.108319	-1.05861	1.07856	0.701347	-1.2058	2.04012	0.514018	0.776198	0.0665529	0.868067	1.21193	1.10837	-0.041204	-1.21159	0.441467	0.533431	-0.825568	-0.0565367	1.61053	0.268224	-0.41234	-1.01163	-1.13381	0.381822	1.03732	-1.01293	-0.0279455	-2.3874	0.134244	-1.57993	-0.0498695	1.62698	0.0256282	-3.54119	-0.28139	1.3575	-0.174432	-2.77312	-2.59443	-1.57172	-0.747143	-1.04653
	Type-A UPV	cg17526890	-0.524983	-0.435005	0.627991	0.476042	-1.43723	0.140736	0.051956	-1.01538	1.01352	0.920404	-3.13148	2.98962	0.288255	-0.715352	0.77804	-0.187718	0.219898	-1.30164	0.900258	-0.140271	1.32446	1.43016	-0.960837	0.547444	2.71538	-1.06204	1.92793	-1.69666	-1.31532	0.867147	-1.26107	-0.994987	-2.31498	1.42015	-2.68438	-1.87637	0.76851	-0.144239	-1.59147	-1.49166	-1.12057	-0.906127	-1.84521	-2.7847	-1.16794	2.05857	2.01564
	Type-A UPV	cg17727597	-0.216345	1.9783	0.827218	0.306074	-1.02755	-0.496151	-0.308028	-4.1451	1.43614	0.932788	-0.502299	3.89801	0.92903	-0.992054	1.69046	-0.613179	-0.582035	-1.37622	0.694688	-0.0068048	-0.311909	-2.21905	1.04485	2.19465	1.17944	0.694804	-0.292372	-1.86014	-1.84732	-0.169293	1.84756	0.236803	-1.92219	-1.09626	-0.805875	-1.24947	0.391293	-1.43434	-1.92642	-2.85566	-0.826695	-1.93117	-1.12863	-0.76702	1.09625	-0.837909	1.61337
	Type-A UPV	cg19778236	0.775764	-0.146693	-1.77047	-2.39194	-1.45954	-0.430143	-0.0793666	-0.652812	-1.06848	2.65402	0.954082	-1.13504	0.777121	0.265356	0.576449	-1.14412	-1.52964	0.871507	-1.1405	0.74858	-0.722421	1.02979	0.529405	2.55384	-0.0226437	3.13379	-0.828888	-1.1755	-1.36152	-0.0072787	-0.612908	0.267572	1.45101	-1.8465	-1.82886	-2.07279	-1.64408	0.462164	-2.80296	-0.208494	-1.21681	-2.57709	-2.4945	1.1623	-0.594402	-0.146982	-2.23493
	Type-A UPV	cg20380975	0.782292	-0.723428	-1.00082	0.557539	-0.010742	0.240105	2.70962	-0.313569	-0.324145	4.09836	-0.140396	0.956001	0.50868	-2.54686	1.34421	-0.35064	1.81633	0.573605	0.621577	2.19252	-0.846285	-0.201053	0.585525	0.417058	-1.03326	1.08816	2.05689	-0.866921	-1.25232	-0.652413	-1.13866	0.736495	-1.32181	-0.917212	0.0768213	0.295935	-1.78652	-1.70158	-2.9747	0.58777	-1.84366	-1.17669	-1.54278	-0.225366	-1.09827	-2.24892	-1.33984
	Type-A UPV	cg20419272	0.257021	0.383146	-0.628161	-0.335673	-0.460996	-0.423518	0.979713	-1.61537	0.462102	3.2743	-1.67967	0.969962	-0.615695	0.994551	0.898087	-1.45474	-0.489733	0.487294	1.13473	2.0711	-1.06265	1.41986	-2.35375	3.37	-0.328392	3.03386	1.9158	0.490599	-0.392787	-0.872315	-1.31477	0.278058	0.619174	-1.34585	-1.23113	-2.9835	-0.875508	-1.3129	-0.587987	-1.05852	-1.01139	-1.29394	-1.54948	-1.48848	-1.07933	1.14048	0.0743044
	Type-A UPV	cg20482390	-0.320879	0.00686427	-0.851518	0.175831	0.207525	0.336623	1.5152	0.113831	-1.05523	0.928102	0.142742	-0.626386	-0.430002	0.078587	0.298474	-1.1487	0.132459	0.994029	-0.77193	-0.453622	-0.0801176	-0.278051	-1.89607	1.73544	-2.59485	-1.96393	0.978877	-1.92844	0.91627	0.455438	0.0937476	0.132835	-2.24205	-0.72264	-0.854813	-1.701	-0.818471	0.715985	-0.245249	-0.22006	0.180617	-3.02283	-1.99085	0.76535	-0.885127	0.150283	1.64724
	Type-A UPV	cg20553766	-0.536374	-0.993281	-0.500171	0.554528	-0.469846	-1.1453	2.45593	-1.47789	-0.396704	0.822272	-2.18237	0.639446	0.593758	0.704827	0.303686	1.07919	-0.542413	-1.04468	-0.616163	0.301316	-0.788556	0.342907	-0.578246	-0.486271	0.878727	-0.104354	-0.864125	-0.50106	-1.26017	0.786424	-0.151108	-0.646937	-4.30983	-1.46043	-1.87029	-0.39181	-2.13501	-0.712917	-0.011214	-2.7902	-0.832175	-0.697275	-1.14165	1.13898	0.960057	-0.863687	2.43319
	Type-A UPV	cg20958434	0.523963	0.0140505	-0.837607	0.697266	-2.78007	0.321736	0.908968	-2.46433	0.302195	0.716463	0.328223	0.147186	-0.459788	-2.18792	1.81733	-0.452806	-0.394255	-0.0093905	0.117012	-0.992307	-0.527269	0.656949	2.35589	-0.139732	-0.410096	-0.328436	-0.119058	1.42295	-0.574019	-0.0411438	-1.35513	1.06023	-0.612125	-0.622425	-0.931346	-0.307113	2.02526	-0.148639	-1.99766	-1.68881	0.748143	0.75423	-1.65134	-3.36775	-0.782972	-2.33789	1.91158
	Type-A UPV	cg21005510	-0.186177	-0.753496	0.227296	-1.50325	1.00138	0.795276	-0.677349	0.485847	0.940418	-0.984668	-0.350216	0.857807	-0.450466	0.370829	-0.799293	-1.35335	0.791881	-1.6392	-0.355903	0.552523	-1.21096	1.16215	-0.348501	0.520048	-0.670703	0.503962	-0.0420473	1.41106	0.830571	-0.84711	1.28223	-0.30509	-0.854264	-0.987247	0.385092	0.602862	1.26385	-3.05883	-1.91286	0.736051	-1.60808	-2.16349	0.0829223	-1.49095	-1.42225	1.04544	-1.04787
	Type-A UPV	cg24155309	0.616902	-2.10806	-0.0738242	1.47067	0.104905	-0.649598	3.16801	-0.998477	0.0268348	1.68754	-1.61297	1.34774	0.370687	0.510266	1.59107	-2.31409	0.288718	-0.692964	0.587194	2.5724	0.496574	-0.0718946	0.478325	1.69241	-1.61531	-0.746324	-1.78068	-1.22392	-1.69236	-0.433859	0.573169	2.43058	-1.93375	-0.60762	0.940239	-3.51409	-0.524285	-1.50755	-0.312871	-0.266684	-0.780634	-1.1999	-1.86888	-0.801451	-0.375224	-1.0776	0.8277
	Type-A UPV	cg25264804	2.1743	-0.863585	-0.0006008	-0.789322	-0.224161	0.931747	-0.628294	-0.268133	1.06126	-2.09018	0.566605	-0.958766	-0.343185	-0.387107	-0.416861	-2.00546	0.953177	-0.746569	-1.66507	-2.03426	1.02786	-1.72413	0.429446	-1.24838	0.422535	0.507437	-0.0810085	1.28786	0.0635566	1.7766	-1.03591	1.82419	-1.48829	-1.65667	-1.22415	-0.677079	-1.1464	-1.14157	-0.91779	-1.81233	-1.57612	-0.847831	-0.813013	1.48444	-2.02315	-1.52137	1.56898
	Type-A UPV	cg26572896	-0.285715	-1.52899	1.93735	0.0323334	-0.546825	-0.835416	-1.15858	0.0952507	0.308514	-0.837538	1.47887	-0.431339	1.09189	2.31389	1.00048	-1.7564	-1.24848	0.218077	-2.23878	0.289233	-0.265431	0.977625	-0.222085	0.765428	0.0573179	0.447496	-0.915023	-1.46642	-0.658685	0.875354	-0.358613	1.636	-0.692802	-1.24477	-0.63888	0.309611	-0.0861622	0.010803	-3.67738	-0.87795	-0.505493	-3.31812	-3.06113	1.3781	-3.17336	-0.383463	0.105259
	Type-A UPV	cg26591982	0.367291	0.562969	-0.158439	-1.13404	-2.38558	-1.08476	1.25137	-0.346875	-0.0585448	3.29532	1.17255	0.0713557	-0.539875	-0.437616	-0.997472	-1.93176	-0.133231	0.101859	0.748724	-0.468356	-0.233202	-2.11205	-0.992834	0.124039	-0.739334	-0.189382	1.50746	-1.72461	0.503145	1.18154	0.34817	-1.08128	1.27816	-1.67619	-1.18993	-3.17686	0.761926	1.78662	-0.2488	-2.60131	-3.66349	-1.4309	-0.661749	-1.9189	-0.890472	-0.474283	-0.628626
	Type-A UPV	cg27247563	0.644724	0.097615	1.04622	-1.70647	-0.708142	0.370801	1.87183	-2.03454	-0.0670105	2.8862	-0.724749	-0.671781	2.50059	0.427952	-1.68081	-0.462914	-1.2856	2.19347	1.19968	2.33683	-0.229528	-0.102623	-1.43497	1.63497	0.75107	-0.128019	2.58279	-2.34361	-0.903812	0.017783	-1.42724	0.553016	-0.167333	-0.50139	-1.34506	-2.91448	-0.0001787	0.0347089	-2.15741	0.636662	-1.38517	-1.44409	-2.81864	-1.85593	0.857243	0.519538	-0.770365
	Type-A UPV	cg27341636	1.36667	0.685932	-1.76519	-0.0787625	-2.27877	0.434283	2.93331	-0.226777	-0.616552	-1.39738	-1.1587	0.826121	-2.52319	-0.51206	1.29916	0.83686	0.0101953	-1.69138	1.50501	-0.545585	-1.56743	-1.79427	-1.34392	-0.377369	0.621995	-1.63973	0.332756	1.41981	0.192956	0.07648	0.2603	-1.10429	0.0149322	-2.0316	-0.83536	-1.89601	-0.313995	-1.47122	-1.80708	-1.33624	-0.750531	-0.705637	-0.471101	-1.75816	-1.08244	2.13362	0.938488
	Type-A UPV	cg00401091	-0.045461	0.950274	2.14079	0.997003	-1.03498	0.343962	-0.881767	-0.429582	0.840582	-2.26323	-0.339922	1.84182	0.369805	0.431987	-1.99507	1.24345	-0.187613	-0.667804	1.49108	-1.44996	1.30573	-0.747901	0.284915	-1.26215	-0.263823	-1.80176	-0.0333548	-0.351299	-0.434186	-0.851532	2.09144	-1.31522	0.525191	1.77179	-0.390278	1.22336	0.979401	1.81559	2.18396	-1.11637	1.18367	1.69664	2.90541	-1.44721	2.45073	0.577658	0.842546
	Type-A UPV	cg00941258	-0.319131	-0.190097	2.41375	1.81897	0.331476	1.08868	-1.83669	-1.40677	1.02358	-1.58688	-0.2588	3.08355	-0.0685118	0.593423	-0.0066067	0.922117	0.687536	-0.72498	2.87889	-0.824369	-0.118467	-0.889127	1.05669	-0.232033	0.904346	-1.91226	0.482753	0.0478784	-0.196145	-0.614177	0.693161	-0.719095	-0.400654	1.25193	0.620689	0.744276	0.165161	1.3503	2.91527	-0.216597	0.704769	3.68282	1.67557	-0.429128	1.64376	1.40237	1.83111
	Type-A UPV	cg01110765	0.564936	-0.310572	0.0383837	2.10478	-0.19786	-0.970242	1.94113	-0.756914	-0.607521	-2.88619	-0.355508	0.417526	-1.35899	0.310654	2.17482	0.728869	-0.194355	1.69845	-0.0544593	1.23288	1.81068	0.0124455	2.04755	-0.634343	0.181678	-1.7859	0.44743	-1.18119	1.5295	0.435503	0.102695	-0.0640174	1.45008	0.689646	0.953876	1.02181	-1.11578	0.150267	1.12165	0.676884	1.60458	1.01816	1.68892	1.52342	0.295475	-0.09433	1.13219
	Type-A UPV	cg01193368	0.390633	0.631686	1.35607	0.626988	-0.735182	0.373576	2.86595	-0.0539342	-1.35576	-1.87644	0.120522	-0.0603615	-0.775417	-0.66822	-0.249103	0.861664	-0.729236	1.21078	-0.0618569	1.15644	1.10676	-0.171641	1.14482	1.00368	-0.146737	-0.467417	0.401025	-0.328325	0.513242	-0.930114	-0.003352	-0.958053	1.83009	1.91654	0.591588	0.314889	-1.67079	-1.56509	0.979781	1.90518	2.31495	2.50119	1.90408	1.07583	0.823944	0.722601	0.545348
	Type-A UPV	cg01242976	0.286856	-0.576025	-0.264571	-1.1314	0.164693	0.0732057	0.813572	0.605012	-1.41722	-1.44574	0.0736184	1.84921	-0.198367	-0.789971	0.306589	1.04215	1.14623	-1.28459	-0.906548	-0.610496	0.60583	-0.6148	0.92319	-0.83945	-1.62684	-0.357737	-0.4485	1.9413	0.571509	-0.107413	1.11288	0.296229	0.259019	-0.773228	0.447809	1.71836	0.602518	1.05769	1.36918	1.33832	1.38593	2.13835	2.47358	1.53468	0.759919	0.0990559	-1.11105
	Type-A UPV	cg01487661	-0.437925	-0.275422	0.38593	-0.278453	0.114212	-1.46107	0.878478	1.26687	-1.57641	-1.25891	1.45098	-0.705433	-0.556879	-0.252126	1.18647	-0.500199	0.268447	0.174605	-0.963334	2.27075	0.121891	1.02986	2.39868	1.46333	0.0733423	0.8517	-0.385136	0.902144	0.993609	0.232511	0.700656	1.82794	2.07228	0.656893	1.88331	0.645371	-0.0574442	-0.268948	0.0819251	1.02833	0.870609	2.75914	1.88315	1.79877	0.168028	0.348374	0
	Type-A UPV	cg01642084	-1.70546	0.17142	1.12393	-0.233182	-0.830292	-0.44453	0.0732288	-0.628385	-0.356078	1.83404	-1.10288	2.15153	-0.689854	-0.439696	-1.21676	-0.0846082	-1.59972	0.601476	-1.74604	-0.884817	-0.0937642	0.768492	0.270414	0.522314	0.888397	-0.374401	0.453686	-0.454184	1.08674	-0.590677	-0.817772	1.30235	1.70836	1.1958	1.43516	-1.57966	-0.334075	1.77732	1.6401	0.653381	2.13239	3.98305	1.43791	0.346896	-0.425725	3.12572	0.544075
	Type-A UPV	cg01707795	-0.243034	0.17328	0.220898	1.35436	-0.889044	-0.328275	3.34884	-0.429773	0.704171	-0.287073	0.536896	5.49059	-1.14003	1.49633	0.417884	-0.015737	-0.174865	0.180168	0.633422	2.02891	-1.29318	-0.209034	0.169838	0.437919	0.140335	0.480357	0.344166	-0.147985	1.26395	-0.839831	-0.985873	0.804335	0.453612	0.494187	1.23725	1.48252	-0.357157	3.20445	0.644784	0.60704	0.637961	-0.446841	1.12058	1.59562	-0.288745	0.39916	1.55149
	Type-A UPV	cg02248486	-0.127944	-0.141874	-0.539099	0.798271	-1.64861	-0.238203	0.397521	-1.62613	-0.538591	3.46431	-0.279361	1.69904	0.158471	0.130791	1.29021	0.0937249	0.531036	-0.24374	0.834215	-0.790916	0.796269	-0.85375	0.417348	2.61158	1.87946	-0.64409	1.53719	-0.606769	-0.0479646	-0.313347	-1.01928	-0.928785	-0.496832	1.14438	-1.17386	0.269454	-0.0011645	2.37952	2.53388	-0.49044	0.312796	2.80096	1.32703	-0.977395	1.7215	2.93012	1.54279
	Type-A UPV	cg02312593	1.26621	-0.896602	-2.28751	-0.153288	0.352822	-0.109529	-0.369353	2.46128	1.56487	-1.67476	0.698404	0.540011	-1.16459	0.509211	-1.28377	1.72246	-0.400031	-0.783397	0.183287	-0.0362045	2.33858	0.103442	-0.121177	-0.532101	0.553952	0.276003	-0.352932	-0.1316	-1.22697	-2.47849	0.772339	0.337016	1.52621	-1.15165	0.351053	2.34539	0.0734174	0.33849	2.0677	0.899024	-0.688824	2.22797	0.573058	2.33669	1.6512	-0.947561	-1.05147
	Type-A UPV	cg02439789	0.204742	-0.655546	-0.633793	-0.22602	-0.915613	1.17835	-2.48534	-0.238645	0.500796	-0.262159	0.180738	0.731795	0.800407	0.0954235	0.154913	1.1727	0.242849	0.646709	0.49546	-2.26839	-0.50011	-0.100917	-0.363016	0.200822	0.927405	-0.623247	2.63513	1.19227	-0.847154	-1.0899	-0.114597	-0.469269	1.51098	0.300983	-0.931484	1.36904	0.6879	1.48358	1.59763	-0.314335	-0.538614	2.36584	1.63067	-1.0186	0.824184	0.999476	1.21339
	Type-A UPV	cg02601489	0.278187	2.09617	-2.8644	-0.929804	-0.176785	-1.96443	-0.427169	0.653358	-0.668502	-3.09025	-0.350421	-1.59529	-0.108062	0.98028	-1.31045	0.809937	-2.36049	-1.66817	-0.222807	0.545743	-0.181813	-1.09581	0.309061	0.251961	0.448404	-0.762076	0.0707393	1.38894	0.558908	-0.288875	0.506665	-1.30894	1.55369	0.319283	1.27676	0.656045	0.58852	-1.98473	0.105011	2.02014	0.135631	1.69056	1.24311	1.15216	1.42541	0.270428	-0.584026
	Type-A UPV	cg02839557	0.832796	-1.11613	1.89269	-0.530803	-0.560013	-0.0232252	1.28908	-1.90127	-1.98728	1.38679	2.55932	-0.568537	-0.012027	0.00492626	-0.323565	-1.17226	-0.802433	0.0390913	0.307436	2.52134	0.0462081	-1.77479	-0.510416	0.650162	1.64181	-1.53093	0.884745	-2.87577	1.59511	-0.0653458	1.14182	0.153459	1.95092	1.33307	2.47849	2.66154	-0.145708	-0.0422278	0.112786	-1.469	0.347176	0.234707	1.14136	0.158822	1.4967	1.03202	0.333557
	Type-A UPV	cg03124146	2.83837	0.501658	0.936517	0.0374824	-0.179728	-0.12986	1.30288	0.786149	-0.0897677	-1.09725	0.507367	-0.536601	0.70695	-0.125089	0.974671	2.10048	0.801247	0.622646	-0.480858	0.633059	0.332954	-1.85156	1.07432	0.230268	0.274701	-0.241939	-1.20591	-0.473157	0.341567	-0.55009	0.755313	0.299597	2.19032	1.46648	-0.435075	0.102895	-0.166554	-1.00502	1.43594	-0.346134	2.34691	2.64045	1.94806	-0.21199	0.22485	0.322155	0.996804
	Type-A UPV	cg03580328	1.82814	0.27043	-2.55145	2.17461	-1.67637	0.33376	1.41135	-0.694612	0.23246	3.63351	0.724526	0.349341	0.608599	-0.30294	2.48444	0.0619425	1.10672	-1.55049	0.806649	-0.152742	-0.765303	-0.881543	-0.92552	2.92815	1.94049	0.706816	1.49465	1.44751	-1.83174	-0.20332	-1.61784	-0.77961	0.577092	0.394481	0.737964	0.314801	1.6138	-0.891722	0.306772	-0.502172	1.23718	4.43016	1.84768	0.973118	0.362772	1.74862	1.55823
	Type-A UPV	cg03679269	0.0347788	0.655884	-0.233879	2.03429	-0.135807	1.23648	0.766875	-0.364561	0.954608	-0.256074	0.95831	1.3472	-1.11631	0.0768881	1.50179	0.0213789	-0.870561	1.27699	0.964168	-0.667136	-0.364999	0.86892	-0.235756	1.18776	1.21087	-2.49513	1.30483	0.362944	-0.74575	-0.539211	-0.416792	0.562451	1.92304	-1.07544	1.07465	0.743091	-0.187991	-0.76004	1.22164	1.00325	0.751802	2.67979	1.55819	1.3751	0.0472253	1.91568	2.12864
	Type-A UPV	cg04329455	1.05978	1.53693	0.629781	-0.869366	0.00699501	0.563374	-1.84086	-0.938306	-0.765448	1.58291	-0.548766	2.82448	-1.85457	2.14198	-0.191147	0.0265632	0.536402	-1.56942	0.60578	-0.986684	-0.71091	-1.23831	-0.0407844	0.123997	0.568097	-0.513159	0.983528	0.208065	0.336007	-0.0641244	-0.835686	-2.05433	1.52835	1.3946	1.60029	0.243565	0.400065	1.95332	2.09608	-1.05552	0.354225	1.35305	1.85409	-0.326509	1.99893	-0.141499	0.869513
	Type-A UPV	cg04438558	-0.303346	-0.043773	-1.19805	-0.872865	1.06599	-0.602183	3.5143	1.36082	-0.0913264	-0.944152	0.721015	1.66641	-0.829418	0.391045	-0.557922	1.44021	-0.152973	1.55502	-1.27616	1.59997	-1.37962	-1.32293	-1.40221	-0.59837	0.170227	0.467638	-0.945122	-0.217526	0.346604	-0.670318	2.25048	-2.02628	0.371909	0.310463	0.864595	1.09891	0.0514602	-1.92679	0.780557	0.552114	0.571286	1.30883	1.95428	3.90401	0.994281	0.133864	-0.111133
	Type-A UPV	cg04488373	2.27207	1.93669	2.27726	-1.11736	0.459793	-0.313997	1.30896	-0.3584	-1.21319	-2.63584	0.640374	0.0488671	-0.378775	-1.5451	0.714532	0.901252	1.78384	0.404608	0.421914	0.400322	-0.823749	-0.589993	2.4934	-0.946106	0.294854	0.674325	0.242796	1.7718	0.0271771	-0.533051	0.195977	0.670977	2.70242	-0.428483	0.331597	1.54597	1.4748	-0.844054	0.732021	1.47083	1.99534	1.95627	0.824875	0.994762	-1.78667	-0.51913	0.505938
	Type-A UPV	cg04992335	0.849424	-0.228117	2.76171	-0.206254	-0.468694	-0.164558	2.10146	0.633618	-0.898915	-0.278003	-0.100226	-0.220521	-1.49863	-0.791955	1.39112	0.172554	0.436823	0.91928	-0.765461	0.336309	0.0732233	0.119063	2.4138	-1.24939	0.946621	-0.152947	0.641974	0.573124	0.273892	-0.413226	1.26709	0.94148	2.90742	0.445418	0.801916	0.635726	-0.502423	-1.39781	0.534107	2.24634	0.791758	1.24903	2.46925	1.20564	-0.276603	-0.107324	1.98147
	Type-A UPV	cg05026884	0.909328	1.1048	0.612681	0.548326	-0.704682	0.329587	1.27241	0.542565	-1.37667	0.0367779	-0.183887	0.191067	-0.769852	0.269486	1.25842	1.52402	-0.229741	-0.318685	-0.171387	0.0424372	1.83265	-0.643787	1.39866	-0.741857	0.196019	-1.94088	-0.810816	-1.24264	0.204861	0.290969	0.495375	-0.804448	2.13519	0.59181	0.78074	0.593767	-1.22715	-1.18491	1.23911	0.258246	2.04212	1.73007	1.45886	1.11477	0.492468	0.418341	1.47264
	Type-A UPV	cg05940236	-1.64754	2.68357	1.09004	1.04826	0.0339074	1.87417	-2.32829	-0.507995	1.43022	-1.01909	-0.736213	0.838962	1.01742	0.209801	-1.27293	-0.634336	-0.393848	-0.469898	-0.161982	0.808444	-0.0240805	-1.60087	-0.089997	-0.173682	-1.35918	-3.45964	-1.72619	-2.02954	-0.27201	-0.444815	0.782704	0.189681	3.05396	-0.186352	1.358	-1.79312	0.40204	-1.32962	1.20148	0.711411	1.67685	1.15356	0.93053	0.149187	3.29554	1.62721	1.27542
	Type-A UPV	cg05983326	0.10195	0.477119	0.821801	-0.0453982	-0.62748	-0.463175	-0.871973	1.40553	1.41274	-1.69258	-0.206071	-2.08449	-0.867324	0.920661	0.876767	1.36032	-0.506403	-0.929883	-0.809681	0.61398	-2.23225	-0.397076	1.89285	-1.04632	-0.279879	0.179054	-0.0248762	0.918156	-1.48132	-2.45966	1.65266	0.0719734	0.192565	0.25332	-0.136738	2.55625	2.0819	-0.515556	2.4815	-0.492257	0.356845	2.68895	-0.389271	0.125356	0.31575	0.610331	-2.13972
	Type-A UPV	cg06098368	1.1376	-0.361341	-0.415305	-0.47748	1.43707	-0.042264	-0.0935398	0.0285693	-1.11867	-1.39122	0.246091	-1.68956	0.553462	-0.702444	0.243244	1.79225	0.641835	2.09981	0.122938	0.0313611	0.755052	-0.440519	1.63826	-1.2822	-0.292938	-0.363229	-0.0217084	1.03254	-0.222955	-0.340868	0.338129	0.537657	2.43142	0.993481	-0.0267122	0.952222	0.838155	-0.144215	0.949921	-0.696087	2.8294	2.05882	1.64529	0.338551	0.0121793	0.306011	0.976139
	Type-A UPV	cg06576965	0.153949	-2.87241	-0.41024	-1.17765	-3.07292	2.55115	-1.16641	-0.184124	-0.561147	-0.22603	-0.0684788	1.30627	-0.38609	-0.0527031	2.21312	-1.00411	0.725456	0.170483	-0.570535	2.09833	0.030689	0.652778	-1.31578	-0.309501	-2.26423	-2.24534	0.41429	-2.4765	-1.50812	-0.14052	-0.583972	0.283862	0.276191	1.71646	1.20692	-0.483712	3.03263	2.88492	2.85873	1.11546	0.0158505	-2.44671	1.52322	0.929967	-0.151876	1.75954	-1.11059
	Type-A UPV	cg06606773	1.3981	1.51877	0.219734	0.500968	-0.341614	-0.437916	2.65734	-0.670124	-1.74184	-1.4088	-0.74136	0.331453	-0.349287	0.276779	0.701092	0.70551	-0.838344	-0.0576744	0.23638	1.21125	-0.499201	-0.800946	0.432406	1.54671	0.282208	-0.420853	0.267973	-0.158726	1.32838	-1.2758	-0.0094177	0.0347822	3.52828	1.50975	0.232358	1.81489	-0.943727	-0.836053	0.728123	1.33924	1.44387	3.11942	1.29871	1.40322	0.374194	1.548	0.882906
	Type-A UPV	cg06628792	-1.10654	0.0527715	-0.42348	0.485476	-2.06003	0.349542	-0.396456	-0.890903	1.13001	0.978172	0.919183	1.08644	-0.230903	1.99256	-0.931281	0.150936	0.45179	-0.759256	-0.629764	-1.06376	-0.0222839	1.13638	0.0853855	2.77739	0.193767	-3.80677	1.45683	-1.73614	-0.260124	0.280797	-2.17721	2.08814	-0.531599	1.32603	1.40418	1.28369	0.206827	1.3744	2.86389	1.15845	-1.43793	1.83877	-0.998147	1.21831	0.342944	0.753202	0.281346
	Type-A UPV	cg07223952	-0.430935	0.317739	0.503539	0.282015	-2.32276	-0.0234244	-3.43283	-0.747971	0.615103	3.11422	1.02979	1.38713	1.05865	-0.625923	1.23614	-0.510308	-0.33942	0.0959594	1.57975	-1.21719	-1.53239	-0.971051	-0.131388	1.36117	1.07276	-1.73607	1.71307	-0.818884	-1.23297	-0.821821	-1.65915	-0.0737759	1.16958	0.393644	-0.474685	-0.930433	0.808361	2.25264	1.31149	-0.0085547	1.27611	2.45254	2.25448	-2.56656	2.13975	1.38147	1.52123
	Type-A UPV	cg08739478	0.25057	-1.33444	-0.484839	-1.20051	-0.204314	-0.404617	-2.99527	0.279277	0.314463	2.02032	-0.868544	2.02128	1.46955	1.48445	1.06747	-1.43228	-1.99926	0.708294	3.04275	-1.69854	0.0372125	0.478642	0.480254	1.06306	-0.797998	-0.941541	0.613274	-2.06894	-0.257466	0.630703	-1.34391	0.84422	2.31665	0.920787	3.26862	-0.79111	0.34739	1.28779	2.85555	-0.721331	1.82727	2.31494	-0.767639	1.70391	1.70611	1.10131	-1.37404
	Type-A UPV	cg08861369	-0.0020907	0.0462633	0.148141	-0.378616	-0.58499	1.27331	-2.33176	-1.42206	1.45563	0.729609	-0.779659	1.39511	1.81034	2.93708	1.14749	-0.580348	0.00979732	-0.492591	1.65193	-1.71105	-0.316127	0.448053	-0.0071075	3.48218	0.211908	-0.920996	1.13282	-2.36321	0.210113	-0.640777	-0.345521	-0.599551	0.898928	1.52589	1.49234	-0.0719639	0.331602	0.314456	1.99006	-1.11765	0.628163	2.1526	0.503914	-1.84338	1.40905	2.73761	0.43522
	Type-A UPV	cg08921682	-0.122473	1.64355	1.53258	0.218695	-0.725229	0.925448	-0.840502	-0.653939	-3.17867	0.16215	1.84749	1.17447	1.88989	-1.39063	0.755277	0.841126	-0.117827	0.221321	0.448649	2.12409	-1.54797	1.4255	-2.13677	0.0320536	1.39104	1.24663	-0.43581	1.73524	-1.64404	-0.0699484	-0.251247	-0.800624	-0.511819	0.0550331	-1.10409	2.0675	-0.797082	-0.0294127	0.580285	1.61956	3.04834	2.61976	0.368535	2.5703	1.68292	-0.702096	0.458341
	Type-A UPV	cg09549073	0.304845	-0.0311538	-0.565254	0.641899	-1.90294	0.310095	0.295743	-1.48871	-0.483712	2.77672	-0.28875	2.14159	0.591404	0.334151	0.654378	-0.17518	0.273261	-0.355313	-0.0767338	-2.34417	-0.320319	0.0546406	-0.511347	1.97384	2.17502	-0.689482	1.52314	0.437275	0.464763	0.173975	-0.946648	-0.180595	0.386259	0.216751	-0.693041	1.24213	0.468607	2.06625	2.24249	-0.640521	-0.388545	2.58193	-0.0399831	-0.573028	1.96142	2.34364	1.6557
	Type-A UPV	cg09890775	-0.314254	-0.640792	0.313017	-0.457056	-1.67013	0.542449	-2.79301	0.672543	-0.805804	0.657904	-0.163015	1.20531	0.156077	0.266698	-1.03021	-0.438552	1.12821	-0.957383	0.680337	-3.31293	-0.389597	-0.0677422	0.823328	-0.468524	0.894806	-1.69221	1.24675	-0.0887094	0.679141	0.118023	0.990631	-1.74761	1.35021	-0.13178	-1.56375	1.99665	1.42358	3.84651	2.57123	-1.59542	0.129396	1.48906	1.89851	-0.380062	2.67785	0.908878	0.606588
	Type-A UPV	cg11684211	1.73557	0.367506	-0.563992	-2.05345	-1.81881	0.707259	-0.527474	1.22462	0.106787	0.953433	-0.994192	-1.56714	-0.71182	1.64832	1.1235	-0.800141	0.833995	-2.15661	-0.997151	-0.249122	-0.789091	1.83465	-0.88714	1.25327	-0.0384028	-1.65637	0.0523913	-0.766022	0.590375	0.0482687	1.33822	0.750338	1.01454	2.61862	0.948116	-0.053969	1.8562	0.820841	1.44448	0.815191	-0.613754	2.07462	0.246566	-0.624654	-0.639372	2.06891	-2.58841
	Type-A UPV	cg11724970	0.0468274	0.853489	-0.973079	-0.843644	-0.836269	0.574808	-0.689959	-2.01305	-2.38075	1.87523	0.219923	1.80673	1.34978	1.38746	-0.32057	1.2936	-0.647532	1.11567	-0.10679	-2.58591	1.24655	-0.56798	-0.0888495	1.20814	1.22755	-1.82883	1.13963	-0.366142	0.275698	-0.466184	-0.09669	-0.228274	0.729309	0.980793	-1.03595	2.3632	0.668353	2.28233	2.29844	-0.838584	-0.165831	1.78306	0.694884	-1.15961	2.05483	1.63175	0.503108
	Type-A UPV	cg12252069	-0.0025276	0.335556	1.48377	1.03622	-0.114735	0.215635	-1.25013	0.695673	-0.0935748	-2.24377	-0.822387	2.22085	0.333173	1.10946	-1.01114	0.93276	1.50208	-1.26433	-0.902295	-1.37149	0.650832	-0.885625	1.01491	0.0680241	0.652752	-0.649042	0.843457	-1.18317	0.828256	0.335226	1.13194	-2.22429	-0.734491	0.319631	-0.282122	1.60119	1.40784	2.35318	3.77221	-0.690139	0.293305	3.48061	2.23059	-2.28862	1.77958	-0.0667341	1.96755
	Type-A UPV	cg12479444	1.32115	0.513266	1.07764	-1.61547	1.87302	0.0318859	-0.969159	-0.947531	-1.33056	-1.41646	0.723651	-3.15677	0.82197	0.85533	1.6805	1.28804	-1.1523	2.92538	0.480079	0.176536	0.476614	-1.92727	0.985253	-1.31444	0.814488	-1.97123	-0.407934	1.62919	-0.42795	-0.37488	-0.199629	-0.049041	2.29313	0.574125	-0.0371658	1.37624	0.540363	-0.921467	2.52675	1.32884	1.29586	1.84661	1.53389	-0.414529	0.348413	-0.0016411	1.44922
	Type-A UPV	cg13039251	-0.301879	0.0172369	2.07479	0.371422	-1.03928	1.79923	-2.32094	-0.493422	-0.129296	0.635812	1.01045	1.7859	0.846806	0.291692	-1.2954	0.21304	1.36034	-0.840638	0.698569	-1.12425	-0.824481	-1.24379	1.31366	-0.617639	0.441698	-1.85102	0.242138	0.677603	-0.387346	0.197281	0.301913	-0.499755	1.33018	0.319885	0.115239	0.993252	0.312171	1.77511	3.06715	-0.413688	0.248355	1.44102	1.39701	-0.941441	1.42746	0.0203943	1.21941
	Type-A UPV	cg13419214	1.26972	-0.316667	-2.09503	-0.133185	1.55578	-1.17658	0.0254645	-0.0219348	1.01686	1.58533	0.00151032	-0.610092	-0.389165	-0.432965	2.755	0.264654	-1.74247	1.35974	0.641503	-0.520575	0.962592	0.972652	0.0798508	2.53637	0.0755319	0.289168	-0.330902	-1.20978	-0.354677	-0.20134	-2.45342	0.502974	1.12279	2.18619	-0.545289	0.755951	2.14744	1.38849	1.0715	-0.98484	2.80068	-1.01539	0.950448	-0.234255	0.374424	0.659649	0.410289
	Type-A UPV	cg13808036	-0.709097	-1.71395	-0.0437706	1.49339	-0.402379	0.607805	1.65825	-2.07783	1.35212	-0.953153	0.0689671	2.91596	1.53304	0.31374	0.561964	-0.252582	0.465942	-1.28627	0.620674	1.31317	-0.629616	0.832715	3.19611	1.89322	-1.50508	-0.234917	2.01485	1.50839	-1.21696	-1.08675	-0.186748	0.658785	-0.477664	0.637311	-0.0426633	0.646723	1.40968	1.41898	2.16844	0.83972	0.0615741	0.738735	1.09048	0.826876	1.34345	2.64947	2.25409
	Type-A UPV	cg13906860	0.536418	-0.103936	-1.14198	-0.810271	-0.323716	1.38205	0.27544	0.995463	0.908994	0.724829	1.20466	0.689253	-0.321749	1.12153	0.433536	-0.317756	-1.2374	1.14899	0.584519	3.23328	-0.565251	-0.470626	0.545803	-2.15693	1.24414	0.828756	-0.416579	0.629556	1.29445	-0.504549	0.620871	-1.19103	3.58912	0.159428	-0.444074	0.640289	-0.0476199	-0.280452	1.24846	1.16141	1.56755	-0.499789	2.67072	1.78754	0.0626103	1.96721	-0.708035
	Type-A UPV	cg14285533	2.7724	0.026873	0.137043	0.0445715	-0.509454	-0.218984	1.32339	-0.0711007	-1.92632	-1.85422	0.623797	-0.0732699	-0.629418	0.478396	1.6247	1.1069	0.509282	0.840014	0.570179	0.313283	-0.234569	-1.47744	3.4445	1.26919	0.100949	-0.436342	1.16288	-0.460545	0.294982	0.364555	-0.469383	1.83038	2.34694	0.859057	-0.111567	-0.368613	0.514254	-2.00644	2.34416	1.91502	1.64546	1.67969	2.70761	3.54964	-0.553264	0.267313	0.0931532
	Type-A UPV	cg14497054	-0.0806576	0.854477	1.07291	-0.804505	0.21924	1.15331	-0.426559	-1.18999	-1.6704	0.441505	-0.422741	1.1091	0.783875	1.32248	0.883651	1.17764	0.580347	4.50638	-0.262444	-0.987935	0.975294	-1.19203	0.431091	-1.587	1.17255	0.672754	0.247487	0.536837	0.262914	-0.397378	-0.535283	-0.297106	2.71495	0.020723	-0.341204	0.172488	-0.0206261	-0.52867	2.63031	1.52599	2.65973	0.842345	2.49897	1.12562	0.316303	0.317639	1.87984
	Type-A UPV	cg14711543	-0.242277	-0.622817	0.933536	-0.139459	1.17369	-0.776235	0.326103	-1.55774	-0.158284	0.560454	0.579087	1.26045	-1.18107	-0.924222	-0.150204	0.719622	0.746111	0.0653662	-0.743403	-1.51736	-0.85102	-1.35807	-1.54835	0.233381	0.184607	1.09838	1.71525	0.700932	1.0169	-0.178371	-3.19567	-1.57155	0.30696	-0.514058	1.43801	0.0581552	0.12167	0.254207	3.30096	0.575126	-1.34636	2.72363	0.199032	1.58222	-0.0382889	0.57191	0.659058
	Type-A UPV	cg14947429	-0.868108	-1.0537	0.346038	1.68123	-1.0062	-0.729597	-0.816611	-1.01105	0.316518	0.3208	-0.665716	1.12878	0.994876	0.15329	-0.0308581	1.88824	2.17268	-1.29937	1.18298	-1.25115	1.13484	-1.04749	0.903869	-0.189095	0.0343276	-3.29031	1.87184	-0.316495	0.870973	-0.130522	0.96909	-0.85657	-0.938647	1.62332	-1.87846	1.03466	1.65902	2.46216	2.64648	-1.05217	0.350719	1.12432	1.45753	-0.115583	2.40194	1.72456	2.0383
	Type-A UPV	cg15134787	1.38215	1.4043	1.79975	0.525525	-0.0385472	0.788216	2.24194	-0.277334	-0.448972	-1.95195	0.3703	0.390692	-0.0914343	0.880886	0.146728	0.348581	1.11259	-1.52365	-0.771256	1.62365	0.405912	-0.800393	0.77731	1.0862	0.408013	-1.06254	0.363081	-0.0421219	0.783265	-0.754744	0.417097	-0.262214	1.36626	1.62879	0.267455	0.522442	-0.0711613	-0.569805	0.89933	1.06315	1.4319	1.08097	1.07429	0.846249	0.3765	0.314655	0.094827
	Type-A UPV	cg15273954	0.597034	-1.12682	-1.79801	0.0948213	-2.60436	-0.14115	0.977859	-3.89022	-0.435122	4.28158	0.253365	1.31984	-0.890799	1.17621	1.68221	1.86504	-2.75124	-0.0785339	-0.255242	0.427018	0.0475125	1.74921	1.07374	1.36964	-0.593445	-0.284791	1.06402	0.0273795	-0.109543	-0.70718	0.442335	1.38462	2.89839	-0.881275	1.45608	0.118879	1.7774	-1.0549	3.01144	0.901012	1.25863	1.38588	0.930804	2.55027	-1.43288	0.717767	2.62821
	Type-A UPV	cg15697476	-0.519994	0.254103	1.43635	1.15255	-0.0185097	2.00194	-1.27594	0.192921	1.26429	-2.35346	-0.733294	1.80607	1.02495	0.553089	-0.133392	1.47565	1.32922	0.176461	1.66351	-1.49822	0.925049	-0.297826	0.62455	0.0755389	-1.29691	-1.62094	-0.197491	-0.348773	-0.284418	-0.0753302	0.775577	-1.11156	0.0568437	3.24171	0.269648	1.93666	0.616051	-0.476929	2.88552	-0.141068	1.80619	1.93949	3.39248	-2.19764	1.93199	-0.152135	1.22977
	Type-A UPV	cg16292375	0.575021	1.06198	0.179759	-0.500224	-1.37934	-1.80615	1.61092	0.0205952	0.332499	3.09185	0.128862	-0.202723	0.738044	-1.1891	3.38635	0.816859	-0.705706	-1.69359	1.71415	0.345972	0.0943469	1.98873	-0.529266	1.50333	-1.23796	-0.327823	3.04487	-0.794274	-0.394586	0.742943	0.229838	2.62237	-0.739497	0.46433	1.09464	0.275575	2.40478	-1.42664	0.920385	2.67552	2.23337	1.10119	0.76245	0.525815	0.200926	3.42228	1.85906
	Type-A UPV	cg17083209	-0.163864	-0.0314182	1.67435	1.23848	-1.06776	0.227833	-2.36786	-1.23126	0.327595	-0.84709	-0.862862	3.31091	-0.619748	0.661255	0.222666	-0.728889	1.1136	-1.9701	1.63874	-1.67048	-0.296643	-1.52766	0.203893	0.670603	0.312357	-1.27474	-1.63447	-0.300606	-0.154028	0.636144	2.21965	-1.2481	0.0230254	0.0160053	0.21352	-0.0201542	0.368734	1.67564	3.35155	-0.713133	1.38319	1.40388	1.75575	0.67229	2.63316	0.499412	0.868226
	Type-A UPV	cg17328716	1.21543	0.792468	0.055278	0.176699	-0.381151	-0.316036	1.14055	-0.0025044	-0.237626	-1.25206	0.324095	-0.361633	-0.170781	-1.45214	-0.367297	0.964693	1.67777	-1.63522	-0.329158	-0.516506	-0.879872	0.547923	2.43842	1.90137	0.83228	-0.687261	-0.598369	-0.708286	-0.809168	-1.24479	0.0660363	-0.976319	2.556	0.122118	2.21887	0.467772	0.57067	-0.795497	1.13808	2.15525	1.89901	1.83092	0.109356	1.07114	1.04711	0.274814	1.0696
	Type-A UPV	cg17988320	1.11757	1.6686	3.39889	0.593599	0.686595	1.10583	-1.37317	-2.1608	0.347807	2.05893	-0.766261	2.39968	-1.01215	-1.63132	-0.180703	-1.15971	0.817868	-0.453259	1.26054	-0.423749	-1.42607	0.0436288	1.79463	3.78812	-0.0755073	-0.806142	0.0168035	1.39728	0.452748	1.70991	-0.9079	-0.984302	0.491728	-0.0706032	0.921769	0.208886	0.628798	2.16975	-0.505755	0.972977	0.896097	1.34281	0.00627801	1.32377	3.62338	0.272123	2.19124
	Type-A UPV	cg18188392	0.300372	-1.42146	1.16382	-0.416335	0.585613	0.657155	1.79782	-0.445325	0.213103	0.85727	1.32553	0.276115	2.67967	0.581628	-2.53218	-1.58531	1.45996	-1.33736	-0.0225725	1.37631	-1.6217	-1.2982	1.14821	1.20312	0.0288669	-1.68307	-1.24996	-1.48026	2.80543	0.984778	-2.16441	2.8149	0.265954	-1.17004	0.88342	-0.386688	0.575432	-0.869183	0.966603	0.220778	0.607141	4.73479	2.22572	1.76118	-0.170338	1.68752	-0.324268
	Type-A UPV	cg18715793	-0.974877	0.311869	1.48796	1.69059	-1.32798	2.1273	-2.24074	-1.24855	0.350432	-1.11195	0.658983	2.79759	-0.113413	0.118009	1.10129	1.02326	-0.0541633	-1.69894	-0.545136	-2.00636	-0.126071	-1.64793	1.3338	0.862158	1.24305	-2.01715	0.122504	0.0579191	0.221809	-1.17849	0.0480787	-0.0668718	0.758525	0.345252	1.16445	-0.0089616	1.23477	2.18348	2.48211	-1.30565	0.37419	1.12511	-0.559562	-1.16294	2.23837	1.12312	1.96925
	Type-A UPV	cg19199204	-0.0152499	-0.536866	-0.12032	-0.482767	-0.667285	0.197752	-0.398932	-0.0527073	-0.851197	-0.0572608	-0.865322	0.710429	2.43214	-0.25782	-0.866338	-0.36467	-0.0065762	-0.071737	0.199592	-0.275654	-0.68993	-1.08988	-2.07987	0.372588	-0.230212	-0.167022	0.783225	-0.659882	0.270298	0.231697	-1.65519	0.0699852	0.577116	1.26563	-0.329399	0.478457	-0.292977	0.957585	-0.5207	-0.513636	1.39592	2.74716	0.218586	0.9025	1.05131	1.55545	0.113801
	Type-A UPV	cg20067334	0.844721	-0.261427	0.247797	-0.396546	0.773877	0.222122	2.258	-0.219361	-0.392207	-1.43351	0.237089	0.939031	0.0984167	0.588717	-1.20985	1.4585	0.498438	0.787944	-1.00577	1.20137	0.0261937	-0.61257	3.08858	-0.250262	-0.111354	-1.38026	-0.0812888	-0.313312	-0.553378	0.122028	0.32711	0.862854	3.09025	0.93456	-0.28529	1.19796	-0.949766	-1.06829	1.39203	-1.17335	2.21393	3.16416	1.84405	0.83073	0.340006	-0.0895878	-0.36507
	Type-A UPV	cg20197861	0.950692	1.39865	-0.678038	0.860607	-0.408024	0.574433	1.16064	1.42738	-0.829195	-0.841447	-0.208427	-0.243463	-0.350668	0.0231709	2.32365	-0.462353	0.912202	2.08884	-0.943743	-1.44116	0.730027	-0.609668	0.304668	-1.32573	1.50958	-0.0781775	0.654441	-1.49841	-1.28833	-0.36426	1.66697	-0.841943	2.11404	0.346996	0.00714066	2.51681	-0.525841	-1.56631	2.30858	0.823521	1.15767	1.76191	2.00567	0.97166	0.291355	1.18205	1.67925
	Type-A UPV	cg21040109.1	1.47713	0.851738	-0.980318	2.34201	-0.139124	0.755465	0.459463	0.333368	1.97375	1.80447	1.30389	0.294013	-0.978462	0.373425	2.80331	0.196664	1.61366	-1.24738	0.480678	0.512352	-0.176149	0.395596	1.20637	0.600567	1.95567	-0.24792	1.42642	1.61182	0.536544	0.24225	0.27233	-0.210249	0.79336	-0.181279	0.981305	0.341853	0.216748	-0.690051	0.664158	1.1455	0.423309	1.78774	1.86564	-0.116503	0.983692	1.79877	0.260214
	Type-A UPV	cg21077636	1.45976	-2.00944	-1.97613	-0.187134	0.361462	0.16392	-2.02916	-1.98422	2.00801	2.54637	0.314656	1.60255	0.0653131	1.28998	1.52468	-1.64181	-0.517474	-0.592479	0.274138	1.57119	2.14859	2.04267	-1.77516	0.664863	1.76903	-0.611743	0.162111	-0.967717	-0.713286	0.881934	-1.01094	0.295157	2.57463	-0.238787	1.66027	-0.716665	-1.24889	1.24819	0.213509	-0.0326234	0.825194	2.17338	-0.0303093	2.19543	2.20365	3.81914	-0.206356
	Type-A UPV	cg21106100	-3.02666	0.0346019	-0.347683	-0.319527	0.573455	-3.19538	1.91422	0.893782	0.820964	0.944122	0.516868	-0.650869	-0.986474	-0.58646	1.02781	-0.542652	-2.61217	-1.08516	-0.0918993	2.87088	-0.777847	-1.41242	-0.282565	-0.840898	1.98368	1.78905	-1.76927	-1.48726	0.308076	-0.923508	0.124968	-1.39197	1.44321	0.773878	-0.665379	-0.739582	-0.419079	1.3288	1.54011	-1.36325	2.48286	1.20605	2.30602	1.20097	1.61844	1.67442	-0.136556
	Type-A UPV	cg21385746	-2.26466	0.536571	0.770442	-1.77564	0.726855	0.778761	0.746324	-0.085157	0.13852	-0.330462	-1.06455	-1.77954	-1.87852	0.0874754	-1.63405	-0.0210849	0.127677	0.963653	-1.1715	0.230611	-0.759566	0.218694	1.16457	-0.987714	0.437118	0.672835	-0.365668	-0.614935	0.933333	0.488067	0.318986	0.469836	1.18282	1.14072	1.26371	0.923731	1.32803	0.187271	0.242371	1.55516	0.718882	1.56744	1.23525	0.973639	-0.0702509	-0.913247	2.02053
	Type-A UPV	cg21460606	-0.141972	0.222205	1.97797	1.86458	0.214725	1.97625	-0.597333	-1.27112	1.61507	-2.1975	-0.656431	2.72181	0.548757	0.427379	0.0506352	1.62044	0.932425	-1.77721	2.38612	-1.60221	0.395548	-0.209751	0.974804	0.492099	0.477514	-1.62869	0.575701	0.6023	-0.043799	-0.849394	0.0621685	-0.683121	0.0171071	1.79543	0.952689	0.574519	0.0894647	-1.18524	2.92559	0.337091	1.05852	2.45305	2.65479	-1.30157	1.82859	1.05345	1.59711
	Type-A UPV	cg21952115	-0.654801	-0.0436528	1.97744	1.06523	-2.25802	1.08711	-3.07553	0.300535	-0.276345	2.20594	-0.946843	3.20885	1.21581	-0.611466	0.923878	1.3384	1.65941	-1.3411	2.18312	0.448715	-1.82001	-2.28301	0.953263	0.429374	-0.946164	-0.526956	-0.294863	1.03197	-0.7155	-0.882152	1.32107	-0.323193	1.70756	0.735915	0.123928	0.230701	1.33947	2.76004	1.28804	-1.05346	0.402312	3.31532	1.67092	-2.16316	1.2144	0.484128	0.964097
	Type-A UPV	cg22569496	-0.049935	-1.53018	-0.679784	2.00706	1.00462	-0.98327	0.144281	-0.537104	1.65446	1.75661	1.32723	-0.826374	-0.518663	0.861393	1.20525	0.0989149	-0.0267985	0.678805	-0.131409	-1.04455	-0.854459	0.633931	0.16392	-1.43328	1.10555	0.175114	1.82109	0.521116	-0.03677	-2.118	-1.22082	0.563072	0.931144	0.0988235	1.46096	1.27655	0.0561	-0.73245	0.336601	1.10566	1.08626	2.42736	1.61667	-0.149912	0.132329	1.11938	0.600033
	Type-A UPV	cg23129930	-0.294854	-0.554104	-0.105531	-0.809757	-1.26935	1.93962	-0.513117	-0.0942845	-0.812331	1.51499	0.859136	1.51785	1.00441	0.633847	-0.53308	-0.643317	1.80095	-0.921415	-1.1802	-2.63155	-0.687359	-0.831412	0.464615	-0.271614	0.451587	-0.0530065	-0.238076	-0.502408	0.0901544	-1.06179	0.536179	-0.793573	2.33776	-0.993121	-0.561182	0.291495	1.22998	2.51846	2.77922	0.0398262	-0.156102	1.43347	1.16609	-1.56879	1.13166	1.6615	0.132848
	Type-A UPV	cg23347399	1.55787	-0.497903	0.261784	-0.631018	-1.21672	0.860414	1.27073	-0.634113	-0.73633	-1.19295	-0.900015	-0.589939	0.0256387	0.15958	-0.268413	2.57075	-0.852145	0.567176	-0.565577	-0.976246	1.16587	-1.4918	0.407921	1.59738	0.21236	1.48943	-0.794795	-0.664869	-1.1133	-2.75711	2.12261	-1.51732	2.20048	0.675578	-0.526343	2.48138	-0.265062	0.701346	0.843604	0.739766	0.397774	2.96175	0.687794	2.90333	0.265846	0.34616	-0.723601
	Type-A UPV	cg23936031	0.40997	0.697194	-1.01054	1.26578	-1.2486	0.608622	0.36944	-1.6062	-0.895937	2.45914	-1.03093	2.21027	0.330233	-0.103317	0.952517	-0.292254	-0.0070334	-0.431971	0.239353	-2.52693	0.267126	0.677525	0.0529355	1.91287	1.91624	-0.372489	1.37982	-0.55096	0.541957	0.350041	-0.866968	-0.557454	0.287466	0.471925	-0.884193	1.96797	0.385961	2.10382	2.17856	-0.641716	0.284212	2.34308	0.288281	-0.40355	1.92312	2.11599	1.62633
	Type-A UPV	cg23969338	0.471865	0.379085	-1.46334	0.276744	-2.99248	0.195539	2.10567	-1.30837	0.765656	1.44849	-1.72965	0.159961	0.184064	2.50831	2.03392	-1.59548	-0.652087	0.483327	-0.0866128	-0.112608	0.977166	-2.5499	0.027415	0.0595871	-0.352456	0.654024	1.92838	1.07801	1.34949	2.8353	0.545058	-2.61886	1.76755	0.999164	1.26973	-0.350765	2.62807	1.28424	0.993805	-0.390822	0.59513	-0.43373	0.484304	2.64277	0.818584	2.729	-0.866113
	Type-A UPV	cg24138857	0.674508	-0.149123	-0.156802	1.1125	-0.356491	0.0982821	-0.385552	-1.48241	-1.09407	-2.02374	-0.0023869	1.71376	3.59533	1.36323	0.0486387	1.70073	2.24214	-1.52522	2.36412	1.59291	1.64203	-1.34061	1.60652	1.08242	-1.14062	-1.31157	0.744835	-0.885375	1.12148	-0.725963	-0.941045	-0.763789	0.246497	1.34944	-1.25706	1.16454	-0.379844	0.577057	-0.155024	-1.11612	2.36203	2.46715	1.48572	0.958718	0.562186	1.76301	1.10727
	Type-A UPV	cg24395452	0.396964	0.0205808	0.960636	-0.279334	-0.373727	0.23575	-1.85515	0.130811	-0.277	-1.11089	-0.711815	1.93053	-0.209128	0.494462	-2.09861	1.39229	-0.372076	-0.270639	1.47206	-0.280752	0.446984	-1.41224	-0.100442	-0.712166	-1.7363	-2.80608	0.775545	-0.0992588	-0.938115	-0.249562	1.07344	-1.4886	0.566939	2.04324	0.080624	1.72942	0.935402	2.14954	0.992587	-1.94395	1.14624	1.92846	2.32989	-1.2744	2.82538	-0.024904	0.872739
	Type-A UPV	cg25757140	-0.176683	-0.404406	-1.01203	-1.039	0.105964	-0.402982	0.515614	0.150213	-1.25428	-2.42437	0.281745	0.575845	0.231189	-0.520451	-0.627453	1.15233	1.61587	2.52734	-1.81574	1.26127	-0.3103	-0.823802	-0.127115	-0.55193	-0.344051	0.965371	0.385853	-0.590301	0.307929	-1.30928	1.64641	-0.556597	3.00901	-0.266822	1.52622	2.28908	0.751656	0.488354	-1.23837	-0.212633	0.74772	1.66764	2.23405	0.672135	0.736659	1.04953	-0.799325
	Type-A UPV	cg26916862	1.84419	0.905973	1.79166	-0.244523	0.740026	-0.0188411	0.644293	0.974405	-0.875219	-1.85626	0.916556	0.0193772	0.3953	-0.0445515	0.108248	2.20711	1.04129	1.06745	0.0222864	1.0818	0.452524	-1.11846	3.35195	-0.974013	-0.303799	0.285361	-1.1437	0.0194819	0.147654	-1.05849	0.115325	-0.442161	3.01972	0.934922	-0.29579	0.257289	0.999981	-2.18532	1.36345	-0.225276	2.04097	2.49673	2.06892	0.407838	-0.301807	-0.06098	1.0965
	Type-A UPV	cg27036347	-0.0737371	0.0757306	0.0482481	1.74877	-1.05264	-0.662591	3.11859	-0.0096593	0.575202	-0.193956	0.381815	5.18903	-1.54672	1.37776	0.597873	0.0647477	-0.399611	0.0802121	0.421593	1.89053	-0.809974	0.0646538	0.233829	0.477277	0.0402993	0.641493	-0.285212	-0.0494309	1.27075	-0.71948	-0.586271	0.884484	0.759197	0.800697	1.50917	1.69633	-0.118478	2.63487	0.643794	0.594712	1.01194	-0.518244	1.24296	1.3751	-0.0256956	0.16733	1.23311
	Type-A UPV	cg27084712	-1.28905	1.08402	-0.677116	0.0488743	-1.02506	1.59941	0.809723	-0.248006	-0.227804	0.676103	-0.839882	-0.398068	0.354959	1.76269	0.70942	-0.545795	-0.89144	0.771822	0.564694	0.0772025	-1.11814	-0.414469	1.14498	-1.00344	0.576594	1.10233	0.88169	0.504344	0.701637	-0.906479	-3.00671	0.574687	0.402666	-0.0984084	0.890915	0.81564	1.8934	0.187683	1.54034	0.179575	1.28046	3.30807	2.01969	1.36202	-1.69123	-0.098152	-0.399791
	Type-A UPV	cg27303223	-0.931579	0.695135	0.186333	-1.05302	-1.99551	-0.176174	-1.86953	-0.924149	0.232083	-0.210736	-1.36244	1.13298	1.78416	0.882303	-1.07117	1.21216	1.21859	-1.90151	1.2733	0.0534377	1.26926	-1.5082	0.350555	0.797916	1.21612	-0.347699	1.4285	-0.23226	0.72088	-0.0740022	0.812285	-0.640187	-0.49079	2.87053	-0.477518	-0.143391	1.18687	2.3431	1.8435	-0.685235	3.16137	2.03548	0.555502	0.00056211	2.19078	0.559431	-0.788349
	Type-A UPV	cg27329091	0.862606	0.191033	0.236843	0.55668	-1.16146	0.510127	1.49863	1.84518	0.0694291	-1.07096	2.44742	0.405471	-1.24363	0.941251	0.00027706	0.540852	-0.950041	1.66137	-0.429652	-0.563615	-0.791877	1.6275	-1.34659	1.52505	-0.464946	0.358852	-0.955905	1.95178	-1.65108	-1.39621	-0.701454	0.104385	3.42104	-0.480201	-0.517029	2.03975	1.6057	1.77606	0.0835774	0.369827	-0.4036	1.09411	1.33547	1.57721	-0.317306	0.908552	0.779833
	Intermediate	cg00035864	2.34599	-0.566042	-0.0488372	0.335487	-0.0287905	0.920779	0.979435	-0.723833	0.682433	-0.0454701	-0.471787	0.275549	-1.47069	0.0676044	3.10755	0.262147	1.88979	-1.48575	-2.27136	-0.0627605	-1.89551	-0.340848	-0.0332769	-1.293	0.127563	1.69946	0.844237	-2.9372	-0.0589228	-0.58148	0.48849	-0.441549	-0.445238	-1.01731	3.36183	2.08359	1.15675	-0.607872	-1.2947	1.93397	0.725365	-1.05465	-2.64554	-1.1198	0.497555	-1.89663	-0.887062
	Intermediate	cg00050873	0.00444398	-1.26007	-2.11629	-0.269672	-1.13715	-0.727265	-0.0690647	2.17572	0.385817	2.20256	1.83689	-0.145247	-1.14987	0.00340916	-1.13697	-0.0273698	2.30509	0.0108947	0.868457	1.96845	-2.18345	1.51407	2.4531	-0.15344	0.34539	0.00296394	1.72213	-0.465004	0.0176617	1.53031	0.692821	-2.57166	-1.12055	0.0487947	-1.41295	-0.0246352	0.846985	-0.0090471	-0.582614	2.54558	-1.66009	-1.31194	1.86183	-0.423457	-0.573869	-0.465412	-1.34411
	Intermediate	cg00061551	-0.802901	0.895862	-3.92429	1.99094	0.145586	-0.442381	0.535135	-3.28336	1.87654	2.74739	0.603416	2.47783	0.0837472	0.0818776	0.172857	0.00660407	-0.946554	0.549271	2.43147	4.1853	-0.39323	0.476514	-0.237527	0.20976	-0.818578	-0.0228469	-1.70828	-1.9114	-0.264548	-1.00579	0.511893	-0.208308	-0.0507937	-0.412321	0.865899	1.83156	0.697448	-1.14499	0.0416192	1.68398	-2.11346	-2.75699	0.529663	-0.764256	-0.282103	-0.966569	0.456223
	Intermediate	cg01192172	-1.06975	-0.135306	-0.406031	-0.194912	-1.4979	-0.617232	-0.102607	-4.00415	1.9477	1.16706	-1.09959	-0.246583	-0.960415	-1.44225	1.44121	-2.41623	0.1724	-0.273276	1.15748	2.27486	0.626095	-0.532194	0.36148	4.00643	-0.601082	-0.803005	-0.40827	1.10511	0.377035	-0.218519	-1.35701	-1.18024	0.42343	0.969039	1.7683	-0.205958	0.638749	0.490987	-0.811374	-0.121477	-0.683341	1.71491	-1.21347	-1.99107	-0.217373	0.521082	1.28339
	Intermediate	cg01900066	0.267498	1.82552	-0.955378	-1.15332	0.680414	-0.420298	0.271096	-1.26893	1.21704	-0.191866	-2.66863	-1.29958	-1.44711	1.66273	1.34199	-0.146013	1.33564	-0.865788	2.94824	0.193471	2.14283	-1.71694	1.22921	1.19878	0.82985	-3.59241	0.768689	-1.47395	-0.120633	0.0652499	-0.702968	0.48151	-0.630187	-1.04307	-0.491904	-2.83741	1.12817	1.84456	0.390072	-2.51828	-0.584411	-1.10356	-0.501394	-2.69338	0.287637	-0.860657	1.5606
	Intermediate	cg02056550	-0.982069	-1.53826	-0.311429	-1.34305	-0.794457	-0.684816	-0.610579	-0.136372	-1.07595	2.10833	-0.965498	-2.11748	-2.76642	0.0740315	-0.348073	-0.0813392	0.344388	0.47157	2.05926	0.822584	-2.1658	3.15945	-0.969883	1.42165	1.1542	-1.84695	1.97622	1.74321	-0.1237	0.997177	-1.81136	0.0970101	0.55898	-0.179939	2.95403	2.44439	-0.144749	1.94338	2.07946	-0.805339	0.238022	-1.87886	-0.0415644	-0.228226	0.0102976	-0.103891	-1.96035
	Intermediate	cg03271827	0.454248	0.29715	-1.68416	-0.566154	-0.745323	-0.920934	0.664831	-1.9068	4.41748	-0.808231	0.937048	-0.341517	0.779688	3.86144	-0.665701	-0.184443	0.491159	-2.27233	0.707939	-0.630193	0.488609	-0.171966	-0.144503	-0.589407	-1.19039	0.498017	-0.637684	-0.285174	0.229782	-3.49271	1.18467	0.424623	0.0170218	-1.2631	1.51469	2.42845	-0.467163	-1.86148	1.4952	-0.493629	-0.0993286	-0.197493	2.29456	0.149739	1.60002	1.16037	-0.467013
	Intermediate	cg03827298	1.5546	-1.12935	0.699525	-0.265645	-0.923913	0.609647	1.08594	1.29398	-0.820836	1.44369	0.626907	3.50658	0.249396	1.18105	2.06838	1.15538	1.18351	-1.88285	0.671845	2.68053	-0.612445	-1.13073	-0.688316	-0.713993	2.32185	-0.355464	0.508603	-0.460737	-1.62336	-0.284027	1.7727	1.5294	2.27086	-0.0884777	1.38922	-0.673651	1.4365	-0.117312	1.33976	0.511968	2.12454	-1.05237	-0.839776	0.607849	2.29284	0.0627246	-0.978241
	Intermediate	cg04123665	1.30301	1.09764	1.11406	1.44714	0.341715	1.51123	1.80552	-0.422476	-2.05416	2.01261	-0.619716	0.262536	-0.707116	-0.602062	-1.46545	1.29027	-0.0569502	-0.659373	-0.308157	1.954	-1.21099	0.998964	1.83101	-0.829882	1.13858	0.274392	0.71135	1.54659	-0.285072	-1.30498	2.63128	1.38812	1.81751	1.07723	0.888974	0.322074	0.998721	1.93093	3.11595	0.617866	1.70201	-1.45129	0.112144	-2.81263	-0.132893	0.449575	-2.75788
	Intermediate	cg04817258	-0.859051	-1.6783	-0.516646	-0.66068	-1.18125	-1.26373	0.357531	-0.860255	1.70964	0.00127642	-2.75934	1.64941	1.21083	-1.82736	-0.787547	-0.409277	-0.0347948	-0.818159	-0.530576	-0.76958	1.74946	2.10748	0.82004	3.7745	-2.36885	-0.970117	1.6871	2.04273	-1.74457	0.331517	2.09047	-0.235215	1.05167	0.609236	1.38	0.278585	1.60812	-0.0911673	-0.281728	-1.37777	-0.497487	-2.16445	-3.48853	2.20171	0.128474	0.655652	0.993495
	Intermediate	cg05003411	1.23917	0.968762	-0.116793	-1.38837	-0.366966	1.83324	0.0349714	-1.64145	0.480692	2.66262	-1.6203	1.61933	-0.673413	-0.984279	-1.0625	0.317146	2.29293	-0.0613842	0.398793	1.9748	1.2686	-1.51708	-0.644347	1.21921	-0.388886	-0.007441	0.967175	-0.0426419	-1.54996	0.358595	0.486401	-1.36123	0.256457	-0.181952	-0.50613	-0.613651	-0.191778	-0.0101648	2.27337	-3.73367	0.156647	-1.07044	1.28911	-1.55673	1.43506	-1.26608	-0.259738
	Intermediate	cg05608794	-0.137101	-1.79044	0.150861	0.549719	-0.642258	-2.13292	-0.737584	-1.06599	0.714912	0.90283	-1.41395	1.87963	0.483925	1.54472	1.35424	-0.617859	0.927344	-2.04435	2.31359	1.26551	-1.64506	-1.5178	-0.848483	1.23491	-0.997995	-1.34856	-0.0625687	-2.01441	0.14858	-0.513062	2.49264	-1.09455	-1.00723	0.144797	0.939675	0.532309	0.761186	-1.02306	-0.828631	-0.260086	-0.186299	0.875036	-0.0992763	0.0342185	1.69709	-1.06789	0.588208
	Intermediate	cg05725940	-0.626469	0.596182	1.15266	-1.35204	-0.609721	-1.17435	-0.0860491	0.22854	0.325495	1.0095	-0.774319	1.74372	-0.368067	0.745743	2.71142	0.362625	-0.220323	-1.73437	-0.0009368	0.282939	-0.56007	-0.896333	-0.382242	-3.36686	-0.200462	-1.63959	0.897139	-0.950966	0.396618	1.10195	1.92131	0.154093	-2.49714	0.83843	1.12764	-2.33291	0.0407229	-0.524249	-0.458424	0.444671	0.704003	2.41718	-2.2313	-0.556405	1.21328	2.63937	1.64008
	Intermediate	cg06576965.1	0.153949	-2.87241	-0.41024	-1.17765	-3.07292	2.55115	-1.16641	-0.184124	-0.561147	-0.22603	-0.0684788	1.30627	-0.38609	-0.0527031	2.21312	-1.00411	0.725456	0.170483	-0.570535	2.09833	0.030689	0.652778	-1.31578	-0.309501	-2.26423	-2.24534	0.41429	-2.4765	-1.50812	-0.14052	-0.583972	0.283862	0.276191	1.71646	1.20692	-0.483712	3.03263	2.88492	2.85873	1.11546	0.0158505	-2.44671	1.52322	0.929967	-0.151876	1.75954	-1.11059
	Intermediate	cg07045803	0.394054	0.569277	0.887327	-0.481681	-2.72349	0.118025	-0.899937	-0.554742	0.425681	2.60767	-0.828572	1.96108	-0.903191	0.0718561	1.922	-0.873822	0.807394	-1.88165	1.70293	-0.457469	0.46004	-1.91315	-0.0662499	1.40908	-0.55833	-1.288	1.13713	-2.94381	-0.772851	0.0879738	-0.177852	-1.0894	-0.0929087	0.84453	-1.22769	-0.176635	0.418251	-0.0483313	0.812724	-2.08631	-0.483194	1.10844	1.0755	-1.97701	1.91426	-0.530518	0.208419
	Intermediate	cg08276565	0.374559	1.97625	-0.636873	1.54874	-3.59011	0.524797	-1.98925	-0.940641	-0.630884	1.2217	-0.83693	3.01024	-0.653902	0.629761	0.558605	0.270932	-0.122597	-1.66074	1.4849	1.74008	0.380242	-0.781884	0.00656221	1.28601	0.118218	-1.68885	1.61915	-2.91636	1.18127	1.96438	0.297393	0.661144	-0.49978	1.82047	-2.46271	-2.908	0.445714	-0.189333	0.974594	-1.28763	0.947183	0.634857	2.00606	0.031059	0.76097	2.05406	-0.630931
	Intermediate	cg08399336	-0.425973	-0.0508926	1.18188	-0.977961	-0.328424	1.40107	-2.0139	-0.174161	0.874349	0.130452	0.237354	1.77624	-0.889191	1.38978	-1.57642	-0.216427	0.476128	-0.997421	1.61894	-0.138327	-0.445076	-1.51766	0.904622	-0.838608	-2.97374	0.46061	0.624474	-1.86478	-0.969815	-1.18546	1.1164	-0.286417	0.412466	0.88375	1.92885	-0.310243	0.780069	0.963519	3.06158	-1.38217	-1.01624	-0.0311298	-0.128567	-3.56609	0.86884	-0.725058	-1.46123
	Intermediate	cg08589776	-0.38581	1.63051	0.0686313	-0.350855	-1.45381	1.05154	-0.0744505	-1.66914	-1.14471	-0.406395	-1.06497	1.98795	0.0263537	-0.338555	-0.377925	-0.0352813	-1.02617	0.635863	1.08158	0.704606	0.118963	-0.616759	-0.120668	0.360341	0.415196	-0.889344	-0.425431	-0.405046	1.12771	1.71284	1.25062	1.16963	0.353067	-0.634547	-1.2829	-0.600005	1.14105	0.729987	-0.93459	1.84136	0.704989	0.474586	-1.41297	0.644864	0.207248	-0.785478	-1.90029
	Intermediate	cg08673225	1.25904	-0.266773	-0.493669	1.09455	0.475114	-0.116382	1.60827	-2.25882	-0.413392	-0.514108	-2.0734	2.70171	-0.517095	1.5138	4.54645	1.03075	0.365791	-1.18436	-1.14067	-0.142496	0.0302043	0.816947	-0.789085	1.97269	-0.228676	0.819603	-2.19068	1.20971	0.859664	-0.394046	2.25194	0.254433	-0.0557514	-0.286827	-1.00559	0.8824	3.07403	-0.0714947	-0.45374	-0.0447713	1.27855	-3.90931	-1.97503	1.37782	-1.15795	0.455156	-0.544615
	Intermediate	cg08816194	0.0671985	0.00582626	-0.513639	1.40151	-2.91846	-0.347685	-2.41841	-0.860505	-0.665962	2.58517	0.0264504	-0.217731	0.7408	0.308578	2.69002	0.114481	-1.76951	0.00249188	-1.70265	-0.128153	-0.725839	0.253831	2.17686	3.88201	0.270644	-1.71684	0.0984752	0.0512824	-1.23204	-0.813082	-1.22016	3.39432	-1.28635	0.357107	-0.92496	-2.45605	0.513649	0.153011	0.0559381	1.0255	1.42791	0.777913	-2.6221	-1.44311	0.88736	1.69411	-0.262158
	Intermediate	cg09511741	0.466829	0.426361	0.0155453	-0.840366	-1.15603	0.593645	-0.794501	-1.68131	0.756332	0.627375	-0.440243	1.91272	0.0933573	1.35238	-0.581932	-0.941888	-0.414366	-0.798918	0.315138	0.0785777	-0.768858	-0.500654	0.607649	0.505434	-0.153734	-0.641912	1.45762	0.15723	-0.38057	-0.49893	0.844342	0.32804	-1.07065	0.494323	-0.784324	0.288281	0.967053	0.545905	1.56138	-0.601003	1.12756	1.30444	0.262719	-1.82806	0.984657	1.78022	0.35365
	Intermediate	cg10207609	-0.479524	-0.116373	0.843173	-0.510385	-2.55749	0.132192	-3.43791	-0.139116	-0.129093	2.68399	1.48018	2.73546	0.945405	0.744565	-0.940646	-0.312856	1.93441	-0.406462	0.652457	-1.72268	-0.824415	-2.58827	-0.161381	-0.601052	-0.791291	-0.84376	0.247009	-0.0515413	-0.481575	0.34132	1.15779	-0.0382144	1.27492	-0.018584	-1.19564	0.75223	0.0953869	2.86656	2.41853	-1.07114	0.336572	1.50875	1.75963	-2.63044	1.54694	0.339093	1.23705
	Intermediate	cg10699852	0.732944	0.275302	-1.54892	1.09715	-1.71852	3.70428	-1.951	1.33281	-0.713919	-0.317943	0.487092	-0.318269	-0.138524	0.831445	-0.199127	-0.967085	0.623751	-1.10214	0.949132	-1.22767	1.77421	1.32221	1.74713	1.09116	-0.586566	0.194739	0.675501	0.500863	-0.468329	0.495071	0.909794	0.210617	-0.89103	1.30488	0.373049	1.60012	1.41636	0.787193	3.34964	0.527507	1.95554	1.36883	-0.628312	-0.528901	0.120732	-2.03407	0.56324
	Intermediate	cg10741418	0.175066	1.00657	1.32199	-0.0295049	-2.14324	-0.236273	-2.77163	-1.76105	0.594209	4.30567	-1.8452	2.73293	-0.191947	0.543483	1.83393	-0.23725	0.128767	-0.562089	0.233113	0.246247	-1.62652	-2.06827	0.0974044	1.39832	-1.80847	-1.20518	2.59303	-0.724694	-1.16413	0.105677	0.586611	-1.04116	0.701048	0.356719	-2.12941	-1.3658	1.21443	1.32391	0.829426	-0.846441	0.523631	-0.911166	0.889884	-2.69961	0.879386	0.234272	-0.315052
	Intermediate	cg11703007	-0.0072437	-0.160148	-1.34071	0.760479	-1.64281	-0.670743	0.666553	-4.29459	0.354598	1.91742	-1.661	1.40442	0.491582	1.88357	0.595938	1.01788	0.349031	-0.839801	1.93429	1.05911	-1.07312	-0.438318	-0.46129	2.90739	-1.66543	-1.80328	-0.0268788	-0.94303	-0.632572	-1.15476	0.674051	0.07331	-0.125069	-0.0116901	-0.0971539	-1.37689	0.592803	-0.834672	0.74025	0.0950938	0.77225	-0.0501096	-1.94725	-1.13097	-0.297247	1.32494	-0.0647213
	Intermediate	cg11816202	0.7331	-1.05898	-0.506877	1.50333	-0.604145	1.73757	1.05008	0.40075	-0.689625	1.13347	-0.521686	3.53107	-0.876528	-0.961345	0.300219	2.27466	-1.80043	-1.62753	-2.21197	0.713023	1.13237	-1.27216	0.414649	-0.772324	1.58992	-1.40903	-0.630312	-2.2681	-1.57724	0.629173	2.87393	0.817353	-1.06213	-0.0465927	-0.23261	-1.65505	1.46638	-1.60649	0.556489	-1.92537	2.73474	1.11872	-2.80645	-4.3468	-0.510655	1.3995	-0.442794
	Intermediate	cg13539397	0.312887	-0.007382	-0.862985	1.14264	0.294174	-0.505993	0.162023	-0.225745	0.134971	1.81452	-1.64543	1.04949	0.31188	0.430277	1.28199	1.07977	-0.711803	-3.17303	2.14976	-0.25981	0.856272	-0.818751	-2.42545	-1.3012	0.174848	0.84186	0.264836	-1.01294	-0.414009	2.05619	1.35186	-0.0580337	0.507007	0.54772	-1.16652	-1.61774	-0.461319	-0.366237	0.849112	-1.68872	1.11468	-0.208594	-0.439214	-0.607116	1.18908	1.04336	-0.112382
	Intermediate	cg14347463	-0.350161	0.408889	1.24492	0.267435	-2.04889	-0.645515	-2.52146	-1.538	1.00446	2.89571	-0.337245	2.43411	0.412294	1.93528	0.6711	-0.722197	1.10414	-0.622497	2.02745	-0.793881	-0.773217	-2.74276	-1.3704	2.53974	0.323068	-0.569703	0.568797	-1.75874	-0.455233	-0.332016	0.577909	-1.10118	-0.0674667	0.887482	-1.19129	0.650035	1.38971	1.16383	-0.283876	-1.59899	0.874615	0.670622	0.493892	-2.31608	0.577916	0.592167	0.0433748
	Intermediate	cg14479884	0.6768	0.64674	0.865334	1.12473	-2.76482	0.505214	-3.89368	-1.9039	0.547191	2.15383	0.860333	2.48982	1.54626	0.71449	1.17996	0.545952	0.729984	-0.733879	1.48436	-0.743874	0.00163699	-2.48403	-0.224063	-0.409302	-0.96623	-2.30271	0.373815	-0.0729116	-0.517545	0.12931	-0.0183405	-0.750876	1.22933	-0.10976	-1.84685	-0.795704	0.402781	2.07896	1.3547	-0.748148	1.75966	1.46901	-1.10614	-2.19924	0.834683	0.922769	1.39087
	Intermediate	cg14654811	0.0845572	-1.14985	-1.09335	-1.66302	-0.485912	-0.438412	1.39977	-1.63233	0.27071	5.30937	0.43729	-1.57058	0.291366	1.70578	-0.383792	0.559024	-1.46138	-0.222884	0.972957	1.9999	-0.221846	-0.269761	-0.10616	1.98109	-1.32946	0.884053	0.477026	-3.46166	0.780776	-0.200089	-0.246274	-0.430292	-1.18783	-0.852805	2.01786	-1.79356	-0.0034932	-0.772071	0.0976454	-0.377693	1.13398	0.280041	-2.01089	-1.67965	-1.07338	0.297756	0.99397
	Intermediate	cg17660627	0.0939429	-0.14188	-0.078754	-3.73918	-3.46371	-1.58957	1.28292	-0.194022	-0.938067	-2.37604	-0.0380882	-0.919623	0.904315	0.731166	0.758573	0.55906	-0.264125	-2.24866	-0.439659	-1.13907	0.216502	-1.27401	-0.85364	1.48268	1.23246	0.263713	0.604532	-0.926973	0.928295	-2.14589	-3.01364	0.857022	-0.505822	1.94958	1.81534	-0.0996663	-0.502807	0.394601	0.285412	-2.02491	-0.5472	1.83576	0.204422	-0.483588	0.369013	-2.62797	-0.226114
	Intermediate	cg18680181	0.0996109	-0.0470439	-0.275706	0.59483	-1.42187	-1.28164	-1.60671	-0.950462	-0.265916	3.07891	-0.44044	0.850953	0.374754	-0.754702	0.325937	-0.323641	1.30352	-0.684708	1.85508	0.27921	-1.8126	-1.76838	-0.651968	0.84174	-0.457073	-0.705199	1.8837	-0.426353	-1.0459	0.610314	0.258423	-0.643215	0.37125	0.674487	-2.05913	-0.757834	-0.10454	1.05971	0.443476	-0.798421	0.76864	-0.255047	-0.447291	-1.92222	1.117	0.417381	0.764948
	Intermediate	cg20694666	-0.677894	-0.791243	-0.23192	0.118804	-0.929678	-0.81026	-0.0977699	-0.292914	0.666281	0.467853	0.0277094	0.496646	0.0458665	1.03034	0.479827	-0.753614	0.86212	-0.876996	0.769468	1.19088	0.346355	-1.15469	-0.479093	0.92423	-0.677918	-0.353721	0.260122	-1.6081	-0.419926	0.571746	-1.30691	-0.101325	-0.180338	-0.573063	-0.393009	-0.706443	0.589555	1.39717	0.0674824	-0.615064	0.170969	-0.594402	-0.530428	-0.912642	0.0179887	0.946149	0.840047
	Intermediate	cg22794772	-1.27637	-0.536406	-1.64269	1.42847	-3.38479	-2.28347	-0.464761	-1.10286	-0.103846	2.23748	-0.730044	3.64752	-0.573786	0.306398	0.374627	0.148453	0.594709	0.195511	1.8468	1.30793	-1.44845	-0.755097	-1.2939	2.21026	-0.0522978	-1.38071	1.39988	-2.83243	-1.34554	-0.612847	-0.253729	1.29037	0.14582	1.53889	-0.68655	0.817442	0.427196	1.80107	0.664881	-1.59592	0.752998	1.8139	-2.40982	0.317478	-0.74852	1.56525	-1.87518
	Intermediate	cg23075961	0.348665	-0.345732	-2.55743	0.397318	-2.01021	-0.879303	-1.89471	1.70662	-0.699831	1.66127	-0.241533	1.68451	0.202815	1.86236	0.709929	-3.81764	-1.44656	0.643473	-0.284929	1.59727	-0.077396	-1.16153	-0.781028	0.579223	-0.613426	0.779625	-0.143165	-2.31179	0.511821	-0.258306	1.01688	-0.417768	-0.888859	0.479542	-0.760926	-3.1317	0.267182	0.857573	0.178905	0.12961	-0.132254	-1.30123	-1.59479	-1.47466	-1.20116	0.757563	-1.03769
	Intermediate	cg23521140	0.0321375	-0.455416	1.68651	1.50632	0.197317	-0.208973	-4.36186	0.609844	0	-1.79756	0.0267375	1.01835	0.372757	-0.323406	-0.357131	0.169154	0.74606	-0.277715	0.229874	-2.17169	-0.196887	-1.10221	0.592609	0.121031	-0.530475	-1.66282	-0.0077739	0.254995	-0.980736	0.446519	1.01182	-0.495053	-0.593531	-0.165843	-1.32562	0.796122	1.14923	2.28879	0.634301	0.547979	0.325618	-0.503734	0.532203	-1.72051	1.24807	-0.536303	0.837043
	Intermediate	cg24871845	0.914488	-1.1498	-0.43526	0.885902	0.124807	0.111578	-0.887982	-2.19747	-0.865295	1.18017	0.0584719	0.976439	-0.0361408	-0.0561746	-0.290688	-0.561751	1.36886	-1.08752	1.90241	0.175522	-0.441332	-0.498897	0.784967	-0.446844	-4.24982	0.800687	-1.42788	-0.960024	-1.91795	-0.241076	1.1693	-1.15562	-1.9419	0.799842	0.831424	-0.422565	1.60877	0.324753	1.32834	-0.435149	-1.30227	-0.70152	1.57287	-1.5806	2.59915	-0.585393	-0.42833
	Intermediate	cg24954977	0.306408	0.241232	-0.0830649	-0.700941	-2.79225	1.2283	-0.0386816	-2.2449	1.19273	2.03326	-0.46414	3.44735	0.805433	1.12469	-0.133123	-0.29317	-0.746296	-1.78848	1.42738	0.647336	0.294387	-2.23676	0.10865	2.13706	-1.46569	-1.07292	1.82157	-1.35614	-0.419075	-0.556776	0.270068	-1.22696	0.67173	1.21697	-0.829777	-0.615821	1.28063	0.473639	2.11388	-2.48385	0.24909	0.751597	1.09025	-2.73761	1.72418	1.27065	0.585765
	Intermediate	cg25708695	-0.836298	0.197966	-0.192548	0.272519	-3.14718	-0.774846	-1.54303	-0.428954	-0.325415	2.54173	-1.42211	-0.889779	0.736159	0.258309	1.32336	-0.456649	-2.04234	-0.338315	2.33712	1.01114	0.688832	-1.80744	-0.619474	-0.414403	-0.196783	-2.3768	0.197963	-1.94592	0.119695	-0.467927	-1.50009	0.0197703	-0.748207	1.48433	-0.78854	-0.840856	0.386788	3.16733	1.13311	-2.13627	1.37706	-0.401333	-0.250987	-2.32665	1.47974	1.77432	1.48484
	Intermediate	cg25928521	-0.30486	0.112611	0.337504	-0.235026	-1.83381	-1.26361	0.978243	-3.91851	0.480065	0.298972	-1.1783	1.51415	0.0675066	2.14501	1.16908	0.0616255	-0.922878	-0.369961	2.10078	1.64024	-0.237816	-1.17204	-0.833345	1.29082	0.332032	-0.815276	0.788103	-4.7143	-0.146769	0.173545	-1.56478	-0.502516	-0.716144	1.33463	0.341554	-3.30617	0.358091	-0.137907	-1.19549	-0.163846	0.490213	0.0100485	-1.39168	-1.45389	0.104055	0.860997	0.959567
	Intermediate	cg26150533	-0.667445	0.563523	1.76171	0.436321	-2.45265	0.0724453	-1.62175	-1.40799	0.128833	2.57873	0.153765	3.3989	0.790376	0.563432	0.16973	-0.912211	0.756034	-0.737922	1.36993	0.195438	-0.0715136	-1.15734	-0.142612	1.46961	0.158203	-1.23473	0.467056	-2.2042	-0.959751	-0.337768	-0.266552	-1.08158	0.211952	-0.292854	-0.503663	-1.32577	0.123348	1.312	1.1346	-2.10949	-0.161757	0.470064	1.15244	-2.23566	0.985709	-0.531772	1.6679
	Intermediate	cg01447429	0.714103	-0.6215	-1.61574	-0.369263	0.837644	-0.765803	1.90117	0.461195	0.1004	2.38106	1.39751	-1.79784	-0.234525	-0.0630882	2.10329	-0.561261	-0.652438	1.06095	-1.37009	1.38995	-0.912402	0.762804	-0.776712	1.06622	1.40125	2.35587	-0.773063	0.809616	1.09932	0.702486	-1.63845	1.83202	-0.744922	-1.87295	0.766401	-0.405728	-0.884196	-1.15634	-2.33716	1.57821	-0.592131	-1.15918	-2.08118	1.97495	-1.99536	-0.0542264	-1.27311
	Intermediate	cg02107461	-1.85614	0.651187	-0.940565	1.03854	0.0669311	-1.54496	0.360883	-0.436362	1.51969	-1.08324	-0.117867	-0.490116	-0.609092	1.2495	-1.29433	-0.0346697	0.764644	2.36714	0.146266	0.59191	1.03839	0.381483	0.149729	2.51622	1.29738	-1.57332	1.51596	-0.602696	0.84837	-0.973059	-0.228562	-3.01539	0.838587	0.599589	-1.15182	1.54699	-0.140547	-2.54694	1.99338	1.12631	0.514145	-2.09597	0.259525	1.9457	-0.428398	0.853616	1.36748
	Intermediate	cg04691144	0.621357	-1.702	-0.247525	1.31063	-0.255092	1.86138	-0.0320587	1.19516	0.783278	-0.588945	1.68385	-0.724138	-0.156952	-0.888348	-1.25144	-0.165086	-0.541585	2.18602	0.113565	1.38932	1.19374	0.0899563	0.424332	0.450645	0.301399	-0.0468418	1.29887	2.78852	0.953553	-0.979038	-2.61561	0.547942	0.773451	0.599223	0.723014	1.74072	-1.991	-0.601421	0.232704	-2.12057	0.0592994	2.68121	0.86518	1.73999	-1.8582	-1.23842	1.46213
	Intermediate	cg05633523	-0.898742	1.10121	-1.96776	-0.223878	-2.18958	-0.287882	1.04201	-1.01194	0.8722	4.16861	0.0824907	0.0518263	0.126901	-0.0782772	1.92674	-0.0774427	-1.3538	0.95256	-0.202163	0.510635	-0.468943	-1.18064	-1.82704	2.74957	2.43688	0.600019	1.77235	-0.61471	-0.468422	0.403132	-2.29593	0.553771	0.35094	0.412311	-0.111881	-0.967863	-0.67932	0.507397	-2.69788	-0.178654	-0.144853	-0.896284	-1.09317	-0.559188	-0.808922	1.37358	0.829141
	Intermediate	cg08859406	-0.663323	-0.201577	0.076639	0.958623	-0.872231	0.267734	1.13055	0.156748	0.548818	0.192842	-0.115502	-0.553034	1.63048	0.635747	0.982755	0.722941	-1.62688	-0.0930445	1.18975	-0.406546	0.619679	-1.36721	0.263124	-0.281785	0.810345	0.0072158	1.77948	0.994699	-1.30039	0.223527	-0.586121	-0.027083	-0.19281	1.71621	-0.50257	0.606422	-0.448562	0.520816	0.457869	-0.949276	2.09413	1.48534	1.36143	0.585099	-0.214463	-0.547574	1.78683
	Intermediate	cg09684846	-0.072887	-0.280197	-1.37157	2.16574	-2.16411	0.686678	1.24698	-2.05513	1.48534	1.7168	0.488263	0.408577	0.441198	-0.474085	1.27962	-0.395487	-0.338969	0.260574	1.03655	1.8977	0.38543	-0.579478	-0.359039	2.92328	2.3007	0.486281	1.73186	0.194279	0.931503	-0.0638481	-3.85797	-0.0040611	0.514842	-0.0027885	1.07022	-1.55325	-0.893131	-0.859113	-0.964458	0.683382	-0.285755	0.645769	-0.978284	1.24779	0.0160196	1.44757	1.80429
	Intermediate	cg11750736	-1.61185	-0.436692	-1.6209	-0.479311	-3.90289	-1.92671	-1.32589	-2.09543	-0.141203	0.5985	-1.00419	0.0839881	1.39615	-0.666358	1.87121	0.803189	-1.72363	-0.594337	1.33292	1.9565	0.139736	-0.735915	-2.09303	1.58343	1.57065	-0.457657	1.31256	-0.963089	1.00061	-1.2089	-1.28228	-0.33326	0.792132	0.529779	0.441419	-2.48779	0.981641	2.62623	-1.0215	-0.222825	0.346421	-1.00593	1.08859	-0.457194	-1.21995	0.116206	1.83166
	Intermediate	cg12417362	0.511496	-0.652977	-0.260554	-0.108227	1.55567	-0.316957	0.523321	1.03694	-0.14415	-1.4284	0.959581	1.17417	0.112625	-0.117328	-0.578108	1.20582	-0.142341	1.11923	-0.333433	-0.207366	1.10244	1.23463	-0.0960248	-0.521342	-0.068574	-0.606101	-0.38575	1.60337	0.221882	-0.615798	0.210184	-0.0828036	0.305158	0.480307	-0.188708	0.535906	-0.366125	-0.220899	-0.978198	1.33109	-2.69772	-0.512821	0.51705	-1.1868	0.0625124	-0.404426	0.212237
	Intermediate	cg12744859	0.251647	-0.482131	-0.210804	3.28027	-1.70062	-1.54086	-1.19872	-0.516981	1.27314	-1.56547	1.68446	0.603853	-0.178783	0.883882	2.85188	-0.683286	-1.17338	-0.805282	-0.851818	-0.755486	-0.250592	-0.78322	-0.488478	1.70827	1.43972	1.21306	-0.802921	-0.44801	0.149082	-1.08308	-2.83255	-0.14216	-1.81447	0.144147	0.384536	-0.425447	-0.327345	1.63561	-1.38975	1.40202	1.62543	1.62061	-1.2223	0.909862	-0.391526	2.36649	1.84094
	Intermediate	cg15431336	0.0478654	0.31008	0.794162	0.66932	-1.30842	-1.45359	2.92191	-0.503389	-0.183311	-0.823151	-0.473818	1.06123	0.634014	1.40564	0.0407076	-0.176456	-0.777216	1.16085	-0.632884	-1.17886	0.5868	1.13659	-0.48617	0.290854	2.2351	-1.22464	-0.596609	0.0732398	-0.420074	1.18998	0.229721	-0.77125	-1.90433	1.37558	1.26753	2.89845	-1.48624	0.546497	-1.32754	-0.648677	0.0464452	-0.186505	2.65671	-0.894656	0.52991	-0.59678	3.59888
	Intermediate	cg15788369	-0.0225954	-0.0536604	-0.832726	-0.630076	-0.424361	1.91746	1.33681	1.38707	-0.0226068	0.242432	0.830226	0.743835	0.126303	-0.936367	2.53677	-0.0064752	-0.597172	0.214268	-0.73986	-0.649713	-1.00076	1.08815	0.457951	3.97244	0.0578633	-0.780188	0.927962	0.170336	0.448875	-0.331435	0.592023	-1.56988	-0.432944	-0.378923	-0.396183	0.734452	1.28027	-0.134055	-2.09936	-0.843353	-0.0716211	1.04732	-0.434163	1.44851	-1.38797	0.185386	0.738126
	Intermediate	cg22781400	-0.282359	-0.0988573	-1.66385	-1.58498	-1.04086	0.13543	-1.2213	0.86208	-0.887113	2.48898	0.247159	1.947	-0.374332	0.744584	0.5359	-0.0693888	-2.14512	0.818223	0.619817	-0.499336	0.912464	-0.634402	-0.262268	1.28545	2.79569	-0.125697	3.32258	-0.164165	0.263501	0.834973	-5.03819	-0.119267	0.191856	0.680272	-0.896532	0.98593	-0.219734	0.209725	-1.51544	-0.387678	0.678135	0.0349445	2.48793	0.240593	0.00470084	1.368	1.65728
	Intermediate	cg22824635	-0.235422	0.23348	-1.64085	-0.588204	-1.38445	-1.17751	0.960216	-1.57317	1.38322	4.03429	2.46526	-0.129115	0.639862	0.134723	2.18839	-1.33952	-0.693075	2.03213	0.49514	-1.06491	-0.262253	0.323478	-0.812645	2.42258	2.70768	0.878699	0.548431	-0.317219	1.5604	-0.255256	-3.33654	1.20494	0.102386	-0.0699341	0.3857	-1.58509	-0.888365	0.685709	-1.69325	1.37236	-0.567102	1.26796	-0.352711	-0.103288	-2.74822	0.53624	0.828259
	Intermediate	cg24615157	-1.29194	-0.568507	1.22887	2.3749	-0.630621	0.759188	0.148911	0.154001	0.176941	-3.29287	1.62517	1.93366	0.636047	1.10678	-0.491601	0.432409	-0.722354	-0.951261	0.478234	-0.68854	0.614821	-2.04482	0.162016	-0.217243	0.151479	-0.995079	-0.0042862	-1.8402	-0.0453239	0.334599	-0.855341	0.454961	-1.07575	-0.096262	1.13321	-2.68642	-0.50954	0.864739	1.03792	-1.04049	2.39032	2.47838	-0.493997	-0.131021	-0.348165	-0.805732	0.35021
	Intermediate	cg25556122	-0.620441	0.469224	-1.19986	1.31428	-0.291237	-0.372897	1.92453	-2.45019	1.12529	0.874541	-0.321807	0.86528	0.0588633	0.00768753	2.15901	-0.183397	-0.837989	0.646459	0.908356	1.17748	-0.0401449	1.03612	-0.241498	2.24951	2.69593	1.40181	1.39223	0.285948	1.23427	0.18584	-2.29628	0.576588	0.344191	-0.615407	0.0895931	-1.72114	-0.742514	-0.716304	-0.232653	0.985853	0.537315	1.50411	-1.85973	0.979987	-0.397376	1.58445	0.787359
	Intermediate	cg26294145	0.036211	-1.85461	-0.640025	2.04595	-0.875051	1.19323	1.96305	-0.827165	-1.50426	-1.23108	-2.08638	-0.391587	0.541128	2.38532	-0.343795	0.536837	0.305432	2.39424	1.53082	-2.11019	-0.383958	1.51102	-1.95612	1.31398	2.05054	-2.49495	-0.334392	0.583713	0.0109619	-0.590439	-2.74494	1.53685	-0.35664	1.32998	-1.0834	0.597672	-0.343707	0.189432	-1.54235	-0.473387	1.59755	-1.00021	1.00071	1.81573	-1.08917	0.577882	3.38001
	Intermediate	cg27230784	0.595861	-0.382546	-0.712296	2.69644	-0.474567	-0.367162	2.19867	-0.475139	1.77245	0.115994	-0.166206	-0.0194993	-0.754806	-0.159225	1.28834	-0.0855756	0.0559718	0.240477	0.435892	1.41975	0.833714	1.13222	0.243411	1.95027	2.57078	0.627215	2.19082	0.17523	0.747473	-0.159421	-1.68682	1.03271	-0.31801	-0.0032977	1.11909	-0.432984	-1.18623	-1.84467	0.0483986	1.8356	-0.381406	1.92822	-0.778408	2.19525	-0.826375	1.54538	1.23618
	Type-B UPV	cg00059459	-0.195232	-0.509092	0.928876	1.1757	-1.03059	-0.623714	-3.29761	-0.503844	0.483057	-0.569855	1.94791	1.39359	0.776184	0.294352	1.65196	-0.084672	0.754426	0.636942	-0.223462	-1.72449	-0.531261	-1.55228	-0.360023	1.41651	1.55986	0.303614	-1.38739	-0.929273	0.0521594	0.487569	-1.27814	0.282948	-0.741435	-0.565534	-0.805275	-0.983703	0.268527	2.67197	-0.686235	0.915634	0.514216	-1.01293	-1.51463	-0.182906	0.295899	0.193664	0.803368
	Type-B UPV	cg00240653	0.281251	-0.485331	0.495991	2.71103	0.947905	-0.429308	0.639991	0.825482	0.559747	-5.66959	0.876075	0.377882	-0.257804	-0.165307	0.274337	0.726621	-0.0772005	-0.264563	-0.529975	0.0755256	0.391274	0.476965	2.03306	-1.48431	0.175572	0.258051	-2.90466	-0.155264	1.21293	1.51859	0.581943	-0.40979	-3.0711	0.307131	0.605539	0.0573628	-0.039064	0.564712	-0.796627	0.639403	1.21089	-0.25532	-1.6968	2.29474	-0.745322	-1.00185	-0.563067
	Type-B UPV	cg00287536	-0.138658	-1.23097	0.939872	2.22198	1.08736	-1.43421	-0.637541	0.791624	-0.0972442	-4.78521	0.866663	-0.82223	-0.415937	-0.501862	-0.27237	0.773908	0.676764	0.690604	-1.4577	0.268421	1.35915	0.96262	0.9455	-0.702281	-0.0384095	-0.221435	-2.04218	-0.683729	0.760873	1.10422	0.448595	0.177823	-1.82829	-0.526511	0.7595	0.500943	-0.38379	0.290624	0.282884	1.10615	0.368453	-1.72082	-1.22365	1.36393	-0.0350729	-1.15357	-0.404561
	Type-B UPV	cg00391030	0.0344577	-1.31584	-0.606517	2.80197	0.0327527	-1.57612	-0.534579	-1.16488	0.150268	-0.112584	1.6027	1.49382	-0.585493	0.104783	1.24753	-0.936758	-0.945624	0.221946	0.779536	1.29768	-0.867571	0.0998906	1.88269	0.305055	1.36174	0.323172	-0.32861	-0.323308	1.2708	-2.01811	-1.15748	0.687303	0.00261907	0.53845	0.572191	-0.416033	0.0998394	-0.477331	0.0482398	-0.304205	1.41139	1.15879	-1.44746	2.9552	-0.590237	1.65864	2.0391
	Type-B UPV	cg00399895	-1.18751	-0.180515	0.540193	0.186636	-0.125028	-2.97977	0.0342329	-0.0040119	3.78016	1.05271	-0.0552679	-0.701474	1.03471	-0.252148	-3.41138	3.94887	0.230051	-0.175412	0.104168	-0.0446193	0.155445	-0.243537	-1.1529	1.20058	0.577263	0.0728777	0.338007	-2.25078	-1.04663	-0.632438	3.076	-0.832681	-2.2235	-0.075053	0.462964	1.63931	-2.44148	-0.292806	0.957637	0.0044894	-1.49659	-0.499374	0.0895032	-0.116688	1.89987	0.158415	-0.611407
	Type-B UPV	cg00681462	-0.121371	-0.617787	0.73575	2.8379	0.612064	-1.13188	-0.172243	0.103369	0.775358	-3.4784	0.369287	-0.175345	-0.230675	-0.282442	0.970404	0.330321	0.198063	-0.246269	-0.39184	-0.163984	1.06152	0.522489	1.49605	0.0749443	0.991088	-0.626702	-1.72701	-0.717674	1.07998	0.548913	0.192542	-0.291114	-1.53553	0.0352988	0.482702	0.0349713	-0.41817	0.213208	0.390393	0.702176	0.371664	-0.464524	-2.16343	2.17095	-0.133995	-0.462263	0.496763
	Type-B UPV	cg00723994	0.0621918	-0.327332	0.694348	2.77887	0.474262	-2.0184	0.161359	-0.307819	1.29744	-2.62533	0.38133	0.0298001	-0.047224	-0.797434	1.15003	-0.0887489	-0.315752	0.28986	-0.0327489	0.656365	1.05308	0.633333	1.03803	0.331585	0.764691	-0.0034922	-1.72256	-0.74774	0.168405	0.484279	-0.484461	0.26113	-1.47587	-0.0965396	-0.318764	0.46889	-0.440273	0.770129	-0.441734	1.53225	1.17888	-0.602205	-1.30406	2.58355	-0.139183	-0.0513345	0.658917
	Type-B UPV	cg00776174	-0.122836	-0.152068	-0.639694	1.42564	-0.229176	-0.834162	1.2498	-0.310402	1.14295	-1.86349	0.553724	-0.340088	0.434014	-0.346925	2.26258	-0.138296	-0.650161	0.409847	-0.72027	-0.282849	0.692951	0.662124	0.041456	1.07821	0.980835	0.892941	-1.293	0.459009	0.85429	0.362713	-1.18323	0.086638	-1.65926	0.0131378	0.529541	-0.221942	-1.15736	-0.900729	-1.64794	0.861468	1.90796	-1.08628	-1.04386	3.20949	-1.47926	0.200155	0.261633
	Type-B UPV	cg01062443	0.279416	0.800588	0.70138	2.41092	0.415919	-0.499057	-0.949351	0.634501	-0.0324108	-2.84385	1.9947	-0.588374	0.921751	-1.47666	0.516056	-0.683082	0.245085	1.99922	-0.176279	-0.160535	-0.709671	0.834188	0.658132	-2.08316	0.98539	0.96748	-0.0884888	0.609021	1.67363	-0.0744605	-1.02593	-0.238065	-1.42841	-0.585016	0.94391	0.146881	-0.441178	0.22356	-1.05768	0.518523	0.461613	-0.88267	-2.11762	1.43974	-1.18911	-0.858249	-0.50647
	Type-B UPV	cg01225779	0.249583	-0.250596	0.231494	1.32184	1.00671	1.89283	0.172035	-1.008	2.11608	0.54027	2.57694	-0.0994239	-0.10607	-0.531804	1.71449	-0.0666066	-0.287945	-0.269779	0.690953	0.649547	0.892471	1.55572	0.756731	1.07549	-0.306137	0.421271	-2.82241	-0.386004	1.16486	-0.165964	1.44128	0.0515841	0.971554	-2.44432	1.19997	-0.109009	-0.582515	0.583796	-0.284572	0.757571	-0.534135	-2.26975	-1.97789	1.9929	-0.847762	1.1658	0.528115
	Type-B UPV	cg01259782	0.215456	-0.312625	0.577198	0.79358	0.0958502	-2.07896	-0.536426	-1.37726	-0.145311	-0.616251	-1.35826	-1.06069	-0.308453	0.330023	2.74227	-0.416057	0.201399	0.430764	1.00487	-1.2165	2.22631	0.114566	-2.16875	3.44214	1.45637	2.5238	-0.569761	-0.224667	0.904172	1.76703	-2.41047	0.0235266	1.11226	-0.270401	-0.833777	-1.1925	-0.973501	1.05332	-1.73454	-0.800549	-0.587534	-1.62218	-1.76604	0.924425	0.556501	-0.177411	0.194017
	Type-B UPV	cg01382502	-0.502288	-0.398044	0.78035	2.35354	-0.263413	-1.04348	0.172934	1.09639	0.582377	-4.24239	1.01861	-0.166984	-0.537055	-0.298665	0.779034	0.940473	-0.204036	-0.333688	-0.647143	0.568852	1.32026	0.98515	2.07551	-0.794765	0.195401	0.0320243	-1.89675	-0.126557	0.523995	0.68822	0.0993498	0.448355	-1.14677	-0.56669	1.91678	-0.213489	0.888088	-0.172174	-0.220331	0.285783	0.744933	-0.513021	-1.57307	1.4683	0.634744	-0.889904	-0.0722328
	Type-B UPV	cg01487542	-0.765158	-1.11641	-0.158762	2.3088	-0.712348	-0.322816	-0.96699	-0.160484	-3.39062	-1.49738	0.451369	-0.100974	-0.11107	-0.839119	0.398791	-0.651668	0.462517	-0.0921253	0.67485	0.678096	0.307812	0.585869	0.452673	0.616513	0.201177	1.4355	-1.2409	-2.43845	-0.966111	1.10125	0.118977	-1.12667	-0.19205	-1.61897	-0.835323	-0.777109	0.968921	0.332378	-1.03794	1.10843	0.651386	-1.52022	-2.34348	1.71987	-0.0845969	-1.16671	-0.215761
	Type-B UPV	cg01785568	0.530281	-0.756179	0.23602	2.0585	0.431909	-0.96606	-0.640916	0.14701	0.491071	-2.54955	0.606001	-0.408395	0.501991	0.123373	0.987929	-0.0249492	-0.0045109	-0.632	0.382035	-0.253172	-0.0258962	0.779732	1.37644	-0.563217	1.33032	-0.111641	-1.90322	-1.31155	0.889823	0.0998368	0.105232	-0.427455	-2.93285	-0.0763467	1.36435	-0.548203	-0.228378	0.0457917	-0.0662951	0.508765	1.30139	-1.09617	-1.52963	1.30006	-0.631808	-0.441917	0.963805
	Type-B UPV	cg01815567	-0.262812	-0.431623	-0.10185	2.09871	-0.593471	-1.89315	0.496344	-0.324696	-0.959622	-3.27678	-1.12822	0.865966	0.0129326	0.0927308	0.882489	2.77303	-0.468113	-1.71522	0.657633	0.535114	1.21769	-0.187886	0.239543	-0.0431157	1.31628	-0.437584	-1.33852	-1.56567	0.910496	1.05334	-0.117222	-0.97123	-1.61	0.873826	0.420429	-1.26442	0.122373	-0.028098	-0.415939	1.03702	1.23199	-1.97239	-2.39467	0.892328	0.0867544	1.4628	0.615734
	Type-B UPV	cg02030929	-0.60007	-1.25271	0.954274	3.35713	0.554475	-1.2394	-0.870083	-0.452661	0.324323	-2.62473	1.56838	0.235251	-0.490096	-0.153042	0.975885	-0.939738	0.397215	-0.838939	-0.710359	-0.353401	1.49096	0.592157	1.40032	0.196285	0.332145	0.00503536	-2.31904	-1.32745	1.54464	0.69068	0.78486	-0.158841	-1.87731	-0.466608	0.610985	1.03994	0.458671	0.459985	-0.157111	0.659522	0.75929	-0.293943	-1.87913	1.17704	-0.218946	-0.533338	0.787952
	Type-B UPV	cg02060639	-1.1753	-0.445013	-0.281724	1.25126	1.05823	-2.20145	0.268439	-0.333534	-1.0068	-2.84719	1.34162	0.214488	0.302792	-1.47166	0.531626	0.252102	-1.52577	-0.0592439	-1.22845	0.654933	1.07197	-1.09265	0.105409	0.275905	0.554025	-0.243868	-0.92567	-0.535844	0.299782	0.761962	-0.720351	-0.872765	-2.8657	1.10628	0.239142	0.288586	0.291873	0.527701	-0.984889	-0.155023	1.34912	-1.87295	-1.97527	0.565796	0.0813117	0.0814604	0.654236
	Type-B UPV	cg02081019	-0.598438	-1.05123	0.593148	2.45171	-0.358166	-1.90731	-0.596223	-0.813992	1.25704	-1.64608	1.15887	0.466976	-0.500426	0.0856459	1.82114	-0.49974	0.0732966	0.389234	-0.514624	-0.0291088	0.454266	1.72189	0.493571	1.78394	1.44013	0.315219	0.182142	-0.312604	0.214979	0.275057	-1.54437	0.955781	-1.04905	-0.0818004	0.020512	0.0233095	0.46725	0.797779	-0.479324	1.8155	0.124425	-0.545394	-1.9311	0.958478	0.100082	0.640114	1.50573
	Type-B UPV	cg02166383	-0.076593	0.356499	0.797325	3.11733	-1.58319	-0.417478	-0.0296136	0.0256748	1.23812	-2.71424	-1.59524	2.15125	-1.16511	0.9764	1.62772	-0.304681	-0.489317	-0.0216129	1.10788	0.477696	0.247419	-1.37422	1.09121	0.166262	2.03452	-1.46809	-1.32457	-1.84604	0.2046	0.27637	-1.15468	-0.445867	-1.13661	0.463988	0.546128	-0.180355	-0.912826	0.01592	-0.058188	-0.621111	1.97346	1.28159	0.429734	2.10478	-0.573013	0.511712	2.25323
	Type-B UPV	cg02424365	-0.596775	0.212257	0.00065206	1.74944	0.350415	-1.2329	-1.58921	-1.91652	0.287157	-2.25877	0.448718	0.597403	1.26639	0.277535	1.33943	-0.0097937	-1.03621	-0.342638	1.68381	-0.113144	-1.22682	1.43581	-1.30376	1.73823	1.12401	-0.146694	0.31019	-3.14581	1.38269	-0.130306	-3.30088	0.104233	-1.58216	-0.428584	-1.21281	-1.13694	0.523109	1.39679	-1.42088	-0.514776	1.83821	-2.30545	-1.21825	1.08749	0.140528	0.0718306	2.16413
	Type-B UPV	cg02509058	-0.848986	0.236811	-1.09876	2.17887	-2.03739	-2.4366	-1.13798	-1.43152	-0.0756945	-0.686867	1.97574	0.637217	-0.577859	0.594418	1.76017	-1.22198	-0.601562	1.26814	0.242321	-0.367748	0.0206491	0.554768	0.00517578	2.94844	1.98782	-0.357374	-0.335639	-1.31046	1.76424	0.157386	-1.62012	0.157379	-1.69369	0.365619	-0.163767	0.86376	0.294347	1.30106	-1.8329	-1.563	0.980716	1.32544	-0.866777	-0.277809	-1.93046	0.781912	1.45672
	Type-B UPV	cg02632314	0.197945	-0.462156	0.502599	0.57281	0.454886	-1.86593	0.435731	0.28176	-0.686134	-2.1402	1.88261	-0.52082	-0.734977	-1.15345	0.622653	-0.860468	0.44693	0.176933	-0.696572	-0.259469	1.74401	-0.308565	0.670021	-0.283408	0.687481	1.97628	-2.26675	-0.495599	1.46327	1.3293	-0.909331	-0.0830817	-1.2138	-1.72116	-0.186086	-0.143914	-0.0121241	1.01006	-1.07769	0.903797	-0.0158395	-2.59477	-2.62442	1.69552	-0.820242	-0.615198	0.601166
	Type-B UPV	cg02643433	-0.165787	-0.309687	-0.335828	2.23363	-1.13587	-0.479966	0.213852	-0.977566	-1.01522	-2.54692	-0.584823	-0.0697511	0.928269	-1.1115	0.289284	0.200826	0.115474	-0.908385	-0.0918363	0.523057	0.318655	0.433132	0.288198	1.56358	-0.0110662	0.381333	-0.566562	-0.0231446	0.339923	0.160519	-0.0301241	0.416547	-2.07355	0.00967518	-0.727848	0.0403934	0.0492079	-0.145023	-1.49477	-0.180561	0.718824	-0.609562	-1.80126	-0.197668	-0.759185	-0.061693	0.581315
	Type-B UPV	cg02756683	-0.188709	-0.679885	-0.362264	0.222777	0.736743	-1.96565	0.285005	1.02808	-0.327973	-2.35424	0.939388	-1.43209	-0.450839	-0.774667	0.531389	-0.280855	0.268939	0.939835	-1.7872	-0.102367	0.168213	0.799989	-0.649978	-0.687625	0.400486	1.73061	-1.66577	0.598	1.05448	1.06433	-0.370553	0.49527	-1.10774	-1.38273	-0.976499	0.227429	-0.630263	0.389735	-1.31388	1.43032	-0.640629	-1.59663	-1.49405	1.25621	-1.46704	0.22544	-0.584931
	Type-B UPV	cg02896361	1.70719	1.59406	0.773275	1.0749	-0.0205767	0.848616	1.59846	-1.03957	-0.204454	-1.49883	-1.48847	1.28949	-1.3133	-0.517107	-1.63539	-1.0615	1.67931	-0.894301	1.67131	-1.31143	-0.0594355	-0.227466	1.94062	0.515859	0.754794	-0.639814	0.384894	0.0827951	-0.638906	-1.34187	-0.622357	0.333408	0.190453	0.0567021	0.732907	-1.47086	0.519818	-3.07036	2.15833	0.461394	-0.394176	0.0825708	-0.238453	1.16752	-1.37812	0.93669	0.166541
	Type-B UPV	cg02983911	0.257857	-0.118138	0.552441	2.98267	-0.0684814	-1.21606	0.863004	0.482337	0.864093	-4.16682	0.526611	1.00744	-0.106731	0.127083	1.21947	1.08363	-0.681991	-0.304548	0.250112	0.108642	0.647025	0.300799	1.13195	0.503153	1.17899	0.27156	-1.81649	-0.223837	1.23924	0.751291	-1.13726	0.391595	-2.01252	0.472943	-0.311686	-0.42265	-0.154621	0.317869	0.0374558	0.648747	1.07432	-0.651443	-2.00212	2.64543	-0.609655	-0.262837	0.566503
	Type-B UPV	cg03240301	0.598381	-0.0992355	-0.5359	1.2406	-1.5253	-0.359141	-1.47672	0.5633	0.941444	-2.1501	1.25593	-1.96455	-0.125662	-1.96366	0.00468958	-0.794686	0.834808	1.38114	0.121299	1.88145	0.234211	1.4448	0.359849	-0.374166	-0.593306	1.63301	0.634771	-0.400044	-0.0992997	0.058726	-0.616408	0.769479	1.00732	-1.02855	-0.560606	-1.02259	-0.459622	0.347931	-1.23904	1.3918	-1.14012	-1.9798	-3.05064	0.472379	-1.77163	-0.791869	-0.34473
	Type-B UPV	cg03256090	-1.72154	-2.22996	1.03914	-0.0814272	0.719413	1.51188	1.25892	-1.23307	0.0550123	2.34198	0.364847	-0.386109	0.957577	-1.06173	1.34932	-0.423989	-1.03117	2.98052	0.956017	-0.65138	-1.09124	0.251146	-1.33294	0.366921	0.722096	-1.15621	-1.74624	-0.465257	-0.484251	1.46184	-1.52591	-1.19863	-0.508818	1.0985	-1.03071	-0.468781	0.0917114	-0.134371	-1.78435	-2.12815	-0.627089	1.03477	-0.779643	-0.468958	0.591857	-0.583373	-1.17222
	Type-B UPV	cg03297901	0.0612084	-0.336854	0.973585	3.55869	1.00108	-1.05422	0.0486581	-0.432882	0.932593	-3.49119	1.09924	0.366291	-0.31265	-0.350372	1.04845	0.842992	-0.411354	-1.25563	0.137535	-0.0147667	0.382541	0.443415	1.86119	1.11868	1.06447	-0.482069	-1.73103	-0.445547	1.56481	0.814295	0.381372	0.326561	-1.85386	0.203356	1.05661	-0.24277	-0.48956	0.431992	0.170585	0.373352	1.09573	-0.585474	-1.35933	1.62706	-0.072728	-0.709325	1.237
	Type-B UPV	cg03435878	0.402564	0.458782	0.832948	1.66418	-3.88508	-1.21222	1.55041	-0.844986	0.722411	0.516027	-1.88352	3.41325	-0.879325	0.0446893	2.61369	1.42788	-1.43281	0.804497	0.908826	1.36179	-1.22067	-0.568502	0.97966	2.12622	0.105403	-0.270561	1.99691	-2.1989	0.523553	-0.244134	-1.29586	-1.18342	-0.317585	0.929816	-0.193045	-1.2452	-0.448771	0.424194	0.086496	-1.60014	1.47627	1.53582	-1.55566	0.349961	0.224547	1.57691	0.8631
	Type-B UPV	cg03436397	-0.509792	-0.820003	1.13863	2.00362	-0.0492935	-0.567025	-0.526883	0.647826	0.13886	-3.98072	1.37544	-0.546153	-0.718198	-0.424301	-0.126014	0.268534	0.246584	0.242399	-0.430008	-0.72368	0.975943	0.683654	1.3868	-0.313885	0.632204	-0.366569	-1.73313	-0.441762	1.25251	-0.063875	0.380231	-0.234568	-1.88869	-0.718503	0.858028	0.129245	-0.548888	-0.375023	0.0239137	1.54799	0.953411	-0.518967	-0.508353	2.55975	-1.63285	-1.05126	-0.546229
	Type-B UPV	cg03494648	-0.0894681	-0.506605	1.49257	3.4831	0.178683	-1.17152	0.55024	0.14807	0.305528	-4.24683	0.827103	0.00220772	-0.149399	-0.900502	0.976045	1.19914	0.0210674	-0.472556	-0.71227	-0.429057	0.423357	0.296511	1.14079	0.00040553	1.45667	-0.2165	-2.30628	-0.825826	1.56431	0.886818	-0.336781	-0.895362	-1.938	-0.177292	0.53241	-0.30079	0.113355	0.899877	-0.0320914	0.793329	0.78736	-0.583876	-0.688114	2.21639	-0.0167743	-0.601202	0.599004
	Type-B UPV	cg03649649	0.169743	-0.527046	1.41546	3.14547	0.227717	-0.563755	-0.0131305	-0.446924	2.13584	-3.81011	0.417585	0.857721	-0.274886	-0.502256	2.11295	0.522483	-0.0651283	-0.309251	-0.750961	0.819765	0.376891	0.128951	1.03909	1.65696	1.11348	0.425844	-1.66843	-0.655586	1.057	0.804829	0.512588	0.300701	-0.698749	-0.771091	0.5865	-0.344575	0.0158436	0.486401	-0.367212	0.481698	0.221891	-0.362985	-1.875	2.35335	-0.580057	-0.745012	0.334301
	Type-B UPV	cg03677952	0.806731	-0.323643	0.116043	2.19612	0.609249	-0.661271	1.60843	0.88141	0.0467105	-2.91601	0.820354	0.187483	0.35649	-0.175494	0.880508	0.91838	0.0209431	0.374419	-1.05844	-0.523374	0.255551	0.536809	1.02753	-0.761448	0.563798	1.19014	-3.56223	-1.02375	1.32801	1.08523	0.0632026	-0.412241	-1.72313	-1.40302	0.588209	0.669756	-0.142907	0.374217	0.40642	1.71956	0.513315	-1.34396	-1.32152	2.45118	-0.276373	-0.51473	-0.0630476
	Type-B UPV	cg03719428	-0.333974	-0.62519	0.718367	3.15864	-2.83026	-1.0073	0.530439	-1.58271	1.65409	-0.284167	0.825772	0.833465	-0.32394	0.704496	1.71268	0.505278	-0.935684	-0.531009	2.59907	0.588534	0.401932	-1.01669	0.725214	2.54312	0.119452	-0.590965	1.22951	-1.28638	1.04034	1.17439	-1.43937	-0.112032	-1.06518	0.856176	-0.604101	-1.11277	-0.0065676	0.837499	-0.765413	-1.02996	1.46255	0.749811	-1.94876	-0.477328	0.316837	1.12793	1.50453
	Type-B UPV	cg03834767	0.0130205	-0.764956	0.0427516	2.39943	1.74927	-2.20841	-1.15812	1.1686	-1.11937	-3.58025	0.610237	-2.19746	-0.450457	0.664474	-0.160434	1.53464	-0.388794	-0.466871	-1.43271	-0.350696	0.564138	0.262145	1.19329	-0.649135	-0.0349928	0.108189	-1.07963	0.202983	-0.0226222	-0.118895	-0.42993	0.197375	-1.41827	0.672985	0.128308	-0.2463	-0.472428	-0.0711498	0.154263	0.511829	0.201423	-1.57744	-1.10464	1.28013	-0.892505	-1.17323	-0.476546
	Type-B UPV	cg03950493	-0.678032	-0.253794	-0.424253	1.84934	-2.70262	0.0511637	-0.69793	-1.14807	1.05609	-0.952701	0.317283	-1.79225	0.409323	0.454352	2.08829	0.466244	-0.710659	0.27787	0.647124	1.52087	-0.523577	0.329373	-0.636419	-0.0371077	1.80206	1.0485	-0.155432	0.0284207	0.73866	-0.714102	-1.40817	0.490382	-0.171626	0.0218344	-0.22529	-0.410814	-0.326595	0.742017	-1.61825	-0.85251	1.75549	-1.06235	-1.23165	-0.124438	-1.47779	0.233817	1.66204
	Type-B UPV	cg04028695	-0.256537	-0.374876	0.691456	-0.66914	-0.797291	-1.01098	0.0854606	0.675098	0.779614	0.152986	1.70373	-0.888981	-0.403085	-0.427298	1.42486	0.0885836	0.280507	0.681727	-1.43008	1.60655	0.57837	0.305607	1.66453	-0.249676	1.0122	1.70598	0.171496	-0.650149	1.30168	0.912488	-1.43893	0.88271	-0.131355	-1.37499	0.889347	0.82502	0.132645	-0.491989	-1.52845	-0.269115	0.462707	-1.04129	-1.62559	1.64066	-2.73697	-0.109739	-0.60996
	Type-B UPV	cg04086097	-0.363106	-0.788657	1.64646	2.31294	-0.119517	-0.917934	-0.745521	-0.072014	1.31853	-4.41123	0.537931	-0.200511	0.50733	-0.812865	0.976736	0.874847	0.0888756	-0.289836	-1.04532	-0.0407549	0.907446	0.0961025	1.39089	0.0917629	0.523847	-0.371214	-2.05188	-0.550317	1.02639	0.766619	0.394775	0.0904826	-1.43137	-0.283791	0.663734	-0.0970016	0.152575	1.38466	-0.529555	1.04962	0.768898	-1.11121	-1.47587	1.76662	-0.964341	0.100953	0.0648476
	Type-B UPV	cg04089743	0.729455	-0.411716	0.390491	0.670108	-1.48914	-2.41896	-0.359103	-0.574516	-0.0096961	-2.84673	0.161838	-1.3233	-0.0463455	0.358851	1.62997	-0.81023	-0.169896	2.33793	1.01369	0.0385278	2.10249	-0.164369	-2.96955	1.51533	1.26044	0.736914	-1.08769	0.446316	1.68161	2.01023	-0.928309	0.711339	-0.615754	0.106421	0.14065	-1.87164	0.342286	2.24535	-1.18679	0.743092	-0.19338	-2.0221	-1.71365	1.44799	-0.957895	1.11671	-0.786618
	Type-B UPV	cg04093885	-0.466368	-0.205974	1.51531	1.2632	-1.60702	-0.876194	-0.50726	-0.135348	0.349074	-3.56791	0.280364	1.0116	-0.318733	-0.296483	-0.0875581	-0.382344	-0.810507	-0.69157	-1.00679	2.15865	-0.0759938	-1.68265	0.624353	-0.14081	0.693044	0.373582	-0.874863	-1.3414	0.422686	0.631774	0.4911	-0.832134	-1.37598	0.403148	0.295355	0.218248	0.497155	0.438682	-1.27622	0.506245	0.999086	-2.05916	-1.12129	-0.232694	-0.367525	0.114168	-0.432934
	Type-B UPV	cg04097078	-0.271002	-0.491961	1.2472	3.01001	-1.00914	-1.31548	0.765291	-1.2091	1.40321	-2.06923	0.444031	0.460344	-0.298665	0.514784	1.09402	-0.367069	-0.310433	-0.383586	0.742038	0.211232	0.813418	-0.736382	1.24092	1.37294	1.10536	-0.953212	-0.95015	-1.21423	1.45752	1.0905	-1.17714	0.31702	-1.9569	0.713189	0.451816	-0.99149	0.0293178	0.693429	0.229775	0.264136	1.25653	0.347697	-0.742083	1.42455	-0.921525	-0.093537	1.51344
	Type-B UPV	cg04470054	0.142733	0.112206	0.403388	1.30557	-0.452003	-1.43052	-2.22607	0.270459	-0.566859	-0.919205	0.901469	-0.240844	0.110002	-0.620029	1.74798	-0.400304	0.891901	0.483065	-0.528386	-1.15799	-1.39239	-0.566839	0.0771759	-1.21721	0.883639	-0.0649835	-0.828054	-0.0004373	0.19124	0.216658	-0.653936	-0.543169	-1.35996	-0.792399	-2.4837	0.199581	0.927324	1.84999	-0.539792	0.0883852	0.0992513	-0.777706	-2.16851	-0.105162	0.180088	-1.09129	0.0288643
	Type-B UPV	cg04586126	-0.195713	-0.872351	1.20185	4.00249	0.667222	-1.10402	-1.96348	0.611282	-0.0690431	-5.1486	0.169939	0.460454	-0.699869	0.769726	0.751199	0.233316	-0.589898	-0.152397	0.158336	-0.494118	0.580468	0.12149	0.0557661	0.755844	0.674589	-0.004949	-1.36464	-0.605025	1.44209	1.26994	-0.821892	-0.293999	-2.36838	0.310526	0.138926	0.628947	-0.0970193	0.713709	-0.863732	0.716581	1.68433	-0.0111492	-1.38133	1.98409	1.12146	-0.492056	0.737958
	Type-B UPV	cg04690998	0.172741	-0.522583	0.0903682	1.78716	0.576296	-0.546624	-1.20206	0.744049	0.313369	-1.59172	1.39663	-0.644513	-0.328879	-0.776365	0.732483	-0.244605	0.53162	0.748284	-0.108794	1.67314	0.102058	1.29953	0.375186	0.427755	0.31571	1.68809	-2.39043	0.400175	0.0343116	0.899017	-1.13591	0.974003	0.187404	-1.13032	0.271186	-0.788207	-0.994655	-0.887162	-1.38315	1.6033	0.397056	-1.52646	-2.172	1.76882	-1.62285	-1.88271	-0.897444
	Type-B UPV	cg04947385	0.557675	-0.109412	-1.60105	1.27227	-2.38321	-0.123661	-0.0899028	1.5286	1.40817	1.46628	0.0516048	2.10558	0.827099	0.647837	0.523673	-1.68113	-0.622197	0.619346	1.88907	1.9631	-1.77638	2.53621	0.039133	1.02661	-0.186952	-1.64359	0.446932	-0.115614	0.378575	-0.383805	0.215035	-0.0472678	-0.0522635	1.2668	0.397123	-1.87077	-0.510238	0.3361	1.31538	1.23198	1.05288	-0.695935	-1.19185	0.615291	0.678638	0.694747	-0.359379
	Type-B UPV	cg05109049	0.0971092	-0.398089	0.787706	2.17893	0.164055	0.261268	-1.67162	0.830928	0.0834882	-2.27048	0.703328	1.06965	-0.122549	-0.347406	0.311005	0.832835	1.34379	-0.862946	-1.41246	-0.384891	0.66415	-0.20128	1.78229	-0.569037	0.55735	0.208148	-2.86727	-1.73715	1.08289	1.80035	-0.286944	0.0417918	-2.20739	-0.387754	-1.10982	0.533561	-0.758253	0.463698	0.232847	0.0503175	0.614625	-0.71887	-0.0891521	1.15018	-0.243472	-0.384506	0.827537
	Type-B UPV	cg05279761	-1.3611	2.01225	1.05118	1.71022	-1.91118	-2.31743	0.604768	-1.53595	1.73446	-1.86157	-0.92201	-0.82227	-1.27536	-0.772716	0.942694	0.968971	-2.11766	0.0994875	0.676964	0.908975	0.871804	-2.12669	-1.2373	0.918773	1.50227	-0.274463	-0.443531	-3.19677	0.744112	0.612203	-0.421181	-0.122825	0.356795	0.272638	-0.957006	-0.878912	-2.01983	1.06316	-0.652004	-0.178828	1.00611	-2.30665	-2.8234	0.471234	-0.441964	2.17832	-2.18208
	Type-B UPV	cg05581878	0.58975	-1.07832	0.763941	-0.259374	0.726555	-1.41845	-0.698781	2.23168	-0.714467	-2.39217	1.02288	-1.46215	-0.0538852	-0.769714	0.0205689	-0.54557	0.100719	1.34382	-2.20399	-0.211043	-0.241039	0.609021	0.325729	-0.960423	-0.383026	1.28619	-1.97415	0.0596964	0.419095	0.316525	0.133804	0.150274	0.21352	-1.39685	-0.829329	-0.0988939	0.221483	0.761474	-0.454123	1.29667	-0.673863	-1.80116	-2.1861	1.91099	0.307057	-0.312291	-0.860729
	Type-B UPV	cg05968010	0.290501	-0.436431	-0.285246	2.99551	1.16698	-2.26129	-1.03855	-0.361807	1.11373	-3.2364	0.694872	0.105841	-0.842001	0.796709	1.9778	0.351928	-0.473745	-0.553899	-0.427263	-0.316449	2.33906	0.0746524	0.933563	0.839819	-0.395919	1.48447	-2.04473	0.415377	0.249524	0.088016	0.965426	-0.027517	-1.96634	-0.207758	0.854469	-0.316744	0.35153	0.00636302	-1.22975	1.76196	-0.992204	-2.26621	-0.48996	2.34244	0.510286	-0.0673949	0.0614606
	Type-B UPV	cg06677013	0.591179	-0.9721	-0.677981	1.01333	-0.626019	-1.50391	0.183509	-1.08384	-1.75463	-2.42412	-0.326462	-0.829516	-0.0882503	1.18763	1.85704	0.861353	-0.59829	0.349909	0.354117	2.21605	0.916402	-1.13864	-1.95761	-0.235838	1.20633	-0.634328	-1.20649	-1.15128	1.88044	0.311597	0.930336	-1.93308	-1.75743	1.37408	-0.849349	-1.5232	0.0374922	0.886061	-1.69775	-1.16334	-0.264141	-0.699932	-2.39235	2.66619	-0.298099	-1.22413	-0.204614
	Type-B UPV	cg06690535	-0.160554	-0.58287	0.786327	3.02159	0.521114	-1.20014	0.15264	-0.199068	1.25134	-2.30853	0.483837	-0.159851	-0.525565	-0.919391	0.541775	0.0607407	0.690759	-0.472173	-0.71087	0.111595	2.08396	0.27215	0.588533	0.388948	0.908351	0.00708121	-1.84251	-0.408776	0.956231	0.742022	-0.335584	0.618689	-0.731784	-1.13231	0.975918	0.31499	0.447129	-0.243828	-0.127268	2.05592	0.302545	-0.573253	-1.66277	1.58191	-0.116509	0.638317	0.510849
	Type-B UPV	cg06879394	-0.342957	-0.589698	1.02177	3.40037	0.0922836	-0.632579	1.143	0.507299	1.4108	-3.28822	0.093028	0.46074	-0.539316	0.115549	1.64422	0.757561	0.357838	-0.312632	0.0926343	0.665325	1.11386	0.0857543	1.5066	0.936608	1.27484	-0.0169136	-1.6295	-0.331593	1.57479	1.05893	-0.308015	-0.509921	-1.1735	-0.052102	0.789124	-0.395401	-0.573565	-0.283096	-0.035053	1.01733	0.807017	-0.674435	-1.37868	2.42158	-0.572825	0.114571	0.780159
	Type-B UPV	cg06934774	-0.405655	-0.524608	0.44226	2.75327	-0.446363	-1.25933	0.738733	-0.202793	1.85722	-2.41098	0.924833	0.347295	-0.365104	-0.125501	2.20245	-0.183898	-0.6845	-0.0299609	0.75461	0.192891	0.595477	-0.0213807	1.37827	1.22035	1.26553	-0.32473	-1.17513	-1.36924	1.09128	0.243067	-0.817721	0.304011	-1.73585	-0.218404	1.06083	-0.0847489	-0.316536	0.296482	-0.451362	0.498851	0.722134	0.073424	-1.29902	1.77518	-1.0906	-0.113992	0.688546
	Type-B UPV	cg06936290	0.295501	-0.5986	0.693792	1.05046	0.15698	-0.659802	-2.13764	0.591746	0.0279689	-1.74406	1.14802	-0.478689	-0.055262	-1.62256	0.163902	-0.937113	0.692836	-0.225899	-1.07683	-0.999855	-0.0723924	-0.0725925	0.889997	-0.494496	-0.602796	0.484005	-0.618695	0.656044	-0.381978	-0.0018164	0.653269	-0.207823	-0.688258	-0.961699	-1.04296	-0.118374	0.0561333	1.04797	-0.560589	0.783508	-0.275424	-1.17809	-0.856789	0.0798795	-0.454863	-0.691814	-0.42891
	Type-B UPV	cg07009284	0.349979	-0.42476	0.997558	2.38307	1.05852	-0.843282	-0.863129	-0.924802	0.925826	-2.44344	0.492447	1.36017	-0.685035	0.64659	1.85325	-0.946581	-0.128884	-0.331275	0.991378	1.35808	0.332215	0.74512	0.498144	1.39538	-0.205395	1.26714	-1.06178	-1.19702	1.02536	0.574613	-1.56378	0.404503	-1.5338	0.44078	0.503279	-0.283487	0.335925	0.702563	-0.600574	0.942185	0.323504	0.231012	-1.28915	0.723738	-0.875887	-2.1995	-0.38688
	Type-B UPV	cg07131398	-0.161919	-1.12968	0.0370411	0.680062	0.602004	-0.508008	0.434959	-1.05771	1.83251	-0.127365	-0.508224	1.24734	-1.08268	0.359924	0.61901	3.91637	0.0130711	-0.135231	1.5913	-0.786641	0.104295	0.120733	-0.0415962	0.559218	-1.37161	-0.541194	-0.367446	-0.68531	0.13073	-0.125294	-0.0920748	-0.207052	0.023323	-0.340742	0.21978	-0.199269	-2.30902	-0.250582	-0.0261878	-0.155495	0.105072	-0.0328267	-5.56927	-6.17351	0.219728	0.731165	-0.147893
	Type-B UPV	cg07263979	0.315484	-0.665048	1.59914	1.37037	0.0702942	-2.35198	0.130443	-1.01581	1.56246	-0.855398	-0.116993	1.74547	-2.40105	0.477184	1.18861	0.160443	1.22915	-0.434846	0.873569	0.368032	0.493943	-1.6332	0.889229	1.33475	0.381087	0.611082	-2.26569	0.124741	-0.53428	-1.04905	0.884805	-0.977767	0.415653	0.0708098	1.06705	1.203	0.930367	0.169554	0.841386	-2.02475	3.18583	-1.93613	-1.38785	-0.611669	0.833223	-0.0341997	1.271
	Type-B UPV	cg07375978	-0.334689	-0.379381	-0.0679667	3.29587	-0.569254	-1.18986	0.198479	-1.2133	1.76586	-1.6376	1.52049	-0.214903	-0.44446	0.551719	2.69719	-0.303333	-0.261925	-0.0479793	0.715795	0.538652	0.0605133	0.978419	0.989335	1.91238	0.742389	0.52886	-0.934001	-0.954801	1.48951	0.389703	-1.75966	1.53705	-0.229552	-0.665767	0.83349	-1.78808	-0.381189	-0.425067	-0.932448	1.04546	0.151897	-0.0514874	-1.01406	1.10706	-1.49783	0.274605	1.03115
	Type-B UPV	cg07530063	1.09113	-0.876839	0.471976	2.70058	0.695549	-0.556005	0.392805	1.1268	0.631948	-3.6807	1.17308	-0.579957	-0.109549	-0.920829	0.831503	1.22299	0.511877	-0.265347	-0.533152	-0.295101	1.20482	0.793544	1.45333	-0.157547	0.670991	-0.235161	-2.17907	-0.629964	0.979321	0.656013	-1.00138	0.0934655	-1.75091	0.362352	0.783234	-0.695319	-0.475723	0.121145	-0.518932	0.539415	1.90909	-0.782479	-0.992623	1.20177	0.392501	-0.684175	0.986312
	Type-B UPV	cg07546139	0.541835	-1.73364	-0.637622	2.67797	-2.73589	-1.73796	-0.544181	-0.195569	0.810237	-1.99634	0.634584	-0.691624	-0.537115	0.181529	3.42437	-1.41243	-0.0724992	1.61957	-0.741365	0.484824	-0.25745	0.843004	0.210087	1.58201	0.716471	1.0117	-0.653236	-0.318451	1.33148	0.187064	-1.28147	0.226146	-0.60948	-0.219083	0.0185566	-0.447499	0.557819	0.976755	-1.62546	1.33411	-0.0983077	-1.76653	-2.19977	0.974502	0.0283634	0.403609	0.0251087
	Type-B UPV	cg07677157	-0.115243	-0.617288	-1.14997	1.67042	-1.56403	-1.4241	-1.11656	0.11631	0.892198	0.982319	0.276236	0.157017	0.560386	-1.42096	1.48397	-0.913292	-0.0442143	0.224255	-0.263524	-0.108415	-1.20784	-0.64803	-0.613513	0.240063	0.214956	0.455443	-0.314414	-0.43173	0.555103	0.953917	-0.626459	-0.173851	-1.10652	-1.6153	-1.91325	-0.422987	-0.121518	1.91796	-0.786442	-0.109319	0.1485	-0.69058	-2.42005	0.0829703	1.65265	-1.59269	0.528596
	Type-B UPV	cg07912922	0.00709029	-0.575988	-0.0169484	3.51716	-0.718574	-0.436818	0.382847	-0.0400266	1.47246	-2.91964	-0.190253	0.372784	0.0196359	0.283009	1.7233	0.0374476	0.157028	0.268777	0.674171	0.177772	0.533778	0.72831	1.2004	1.34685	0.778201	0.0954243	-1.42433	-0.188116	0.1265	0.642792	-0.936233	-0.129231	-1.52552	-0.582979	0.547561	-0.463448	-0.240545	-0.0920048	-0.118692	0.209651	0.589465	-0.304019	-1.9104	1.97544	0.139793	0.115092	1.14733
	Type-B UPV	cg08052546	-0.291323	0.0765495	-0.0708721	-0.283441	-0.160862	-0.846228	-5.46118	-0.0693159	0.773343	0.0353408	4.85585	-0.517822	0.444532	-0.20153	-0.135089	0.515992	-1.12463	0.148655	0.112782	-1.02599	0.105733	-0.680544	-0.0019838	4.83539	-0.270092	0.277342	0.186915	0.298492	0.0950518	0.0520492	-0.136439	-0.0809896	-0.0187882	0.0194888	-0.110976	0.941836	0.853145	-0.186239	-0.669775	0.0661194	0.0632942	-0.302314	-0.044367	-0.210719	1.3254	-0.0634753	0.534977
	Type-B UPV	cg08165960	0.235468	-0.351044	0.869509	3.39874	1.3238	-1.74728	-0.943859	0.760895	0.3499	-4.16101	0.470332	-0.495038	-0.343205	0.527583	0.10401	0.372393	0.173177	-0.530174	-1.41902	-0.145581	0.828977	0.937994	1.35223	-0.126597	0.335101	-0.278982	-2.9239	-0.344482	1.02048	0.630247	0.761933	-0.0583195	-1.49337	0.288505	1.13186	0.0148285	-0.15421	0.0944609	-0.169967	1.32541	0.85843	-1.14239	-1.05086	2.15923	0.695332	-1.07941	0.388299
	Type-B UPV	cg08356637	-0.0862063	-0.207605	-0.505276	0.992966	-1.68715	-2.17799	0.459048	1.25202	-0.294297	-1.42729	1.59761	2.04016	-0.849358	-0.410796	0.00683753	0.0836705	1.03262	0.519668	-1.95133	0.13055	-0.372564	1.05194	0.286067	0.00577016	-0.616513	0.168396	-2.72048	0.189091	1.26454	0.65075	0.440187	0.844221	-2.25089	-1.44092	0.755942	-0.0501268	0.69426	0.41557	-1.87029	0.754468	-1.24393	-1.54541	-0.471607	0.200269	-1.49566	1.45661	0.694536
	Type-B UPV	cg08599355	-0.894624	-0.83532	-0.241059	2.32685	-1.29919	-0.78528	-0.121136	-1.75034	0.477168	-1.80927	-1.36167	1.9409	0.0699827	0.425252	0.513479	-0.0840637	1.26066	-0.952213	1.71282	0.970167	-0.0793713	-0.984555	-0.51469	0.406018	-1.42895	-1.26046	-0.846424	-1.89608	1.80692	1.63985	-1.20226	0.103033	-1.01009	1.66269	-0.23924	1.51935	-0.545685	-0.0070654	-1.2481	-1.57192	0.978233	-0.827129	1.11692	-0.579907	0.962041	0.38466	1.23061
	Type-B UPV	cg09015246	0.888954	-0.532177	-0.770221	2.27721	0.726219	-1.56459	0.269733	0.0723928	0.304229	-0.964993	0.133821	0.201975	0.0875875	-1.83559	0.754346	0.15104	-0.360106	-0.568611	-0.0020339	1.24828	0.0547201	1.00901	0.698819	0.370405	0.865018	0.0672351	-0.0775973	-1.41292	0.243305	1.27245	-0.623746	0.344194	-2.61946	0.490347	-1.62038	-0.173853	-0.559589	-0.324799	0.21899	0.461677	0.42301	-1.08907	-1.69574	1.18137	-0.113174	-0.609528	-0.6378
	Type-B UPV	cg09050670	-0.0362311	-0.0750345	0.892196	2.65755	0.682458	-1.12361	-0.69485	0.558789	0.235245	-5.20219	0.678544	-0.0934094	-0.35267	0.278966	-0.0055324	-0.257134	-0.0981021	-0.658083	-1.18647	-0.446795	1.18983	0.462575	0.836705	-0.150154	0.382869	0.472389	-2.12033	-0.57566	1.66183	1.11318	0.0270184	0.253883	-1.44306	0.477901	0.996828	0.54769	0.100103	0.820116	-0.409411	0.899724	1.32062	-0.846441	-1.13693	2.30417	0.172403	-1.19234	0.145053
	Type-B UPV	cg09126279	0.841777	-0.643132	0.232074	2.05171	-0.228018	-0.741253	-1.25018	0.665775	0.398242	-3.64019	1.43866	-1.17433	-0.0207063	-0.67876	-0.434091	-0.234748	0.154064	-0.50279	-1.17164	-0.0545721	0.0370787	0.294501	1.30683	-1.21135	-0.403228	0.216794	-0.666084	0.701675	0.229057	1.24063	0.490018	0.0547585	-0.0930299	-0.678848	-0.460946	0.455448	0.295769	0.463985	-0.974747	0.840564	-0.0956051	-1.48997	-0.814231	1.0451	-0.242334	-1.95712	-0.653889
	Type-B UPV	cg09200260	1.43958	0.666679	-1.9006	1.99623	1.19604	-0.455555	1.27388	0.638756	-0.517615	-2.62207	-0.434432	-1.04979	-0.521181	0.0590212	0.222268	0.200362	-0.145907	1.87605	-0.354635	1.79287	-2.13462	1.5542	0.00489016	-0.568588	1.2267	1.36233	-0.0350533	1.43616	0.99348	0.595032	-0.689936	1.29864	-1.04995	0.185034	0.455654	1.33131	-1.48619	-0.730645	0.17699	2.31462	1.79194	1.25368	-0.772798	2.47983	-0.92684	-0.248243	1.27656
	Type-B UPV	cg09216236	-0.250819	-0.194361	-0.372454	1.17086	-0.207346	0.0232117	-2.51175	2.47239	-1.10224	-1.41377	-0.874909	0.0294357	-0.886467	-0.236539	0.0791998	0.220465	-0.256995	0.386263	-0.284882	-1.4822	2.42763	-1.55462	0.741578	0.894969	0.149454	0.541178	-1.05699	-1.49263	1.12866	0.120067	0.264172	1.09504	-0.795294	-0.0047085	-0.058484	-0.671426	0.0574846	1.20487	-1.12692	1.01273	-0.151737	-0.442661	-2.11398	0.170383	-0.645506	-0.673694	0.10609
	Type-B UPV	cg09258240	-0.0872533	-1.19055	1.46418	3.4641	0.172559	-2.28155	-0.32868	-0.463232	0.916691	-3.39153	-0.38714	0.432354	-0.758677	0.690183	1.45759	0.598816	0.0418286	-1.21964	-0.464554	0.227335	0.84913	-0.505193	1.28849	0.323317	-0.0994282	0.0796719	-2.00623	-1.76688	0.167763	0.525894	1.96356	-0.563431	-1.50896	0.0927125	0.198577	-0.349317	0.0689463	-0.301601	-0.341264	0.92962	1.09654	-1.29096	-0.739458	0.663775	-0.197601	-0.784391	-0.469245
	Type-B UPV	cg09384035	0.0963898	-0.295705	0.541335	1.15807	-1.28437	-1.71083	0.603305	-0.782465	0.373957	-1.072	0.620903	0.203157	0.0128726	0.316721	-0.341365	0.674217	-1.43872	0.817537	-0.145922	1.82604	0.512051	0.167431	-0.51063	1.30365	-0.936481	1.62093	-0.674819	-1.60382	0.34474	0.383295	-0.494373	-0.0367112	-0.529972	0.0314758	-0.278786	-0.575882	0.440859	0.102539	-2.08666	1.48366	0.295231	-0.72254	-2.43327	1.75465	-0.876868	0.969443	-0.839229
	Type-B UPV	cg09580822	-0.188103	-0.372175	-0.82265	3.16456	-2.3894	-1.11044	-1.82795	-0.178436	1.86567	-2.85199	2.06481	2.85355	-0.366664	-0.581353	1.5092	0.128258	-0.519788	0.229803	0.95162	0.980126	-0.3482	0.157943	0.177516	1.24948	1.10868	-0.0199042	-0.529273	-0.478306	0.0746532	-0.281778	-2.19613	0.938267	0.856346	-0.638691	0.26638	-1.26525	-1.48244	0.181252	0.0496922	-0.179836	1.70869	-0.419623	-0.502949	-0.0771656	-1.44632	0.488082	1.25613
	Type-B UPV	cg09966895	-0.29483	-0.638498	0.782092	1.7256	0.420987	-0.0775177	-1.62632	1.05264	-0.0460385	-3.36585	0.981675	-0.845563	0.309178	-1.30071	0.117972	-1.21091	0.634399	-0.773465	-1.06077	-1.16372	0.144537	0.283088	1.36975	-1.49797	-0.339931	0.128126	-2.10269	0.150365	0.518396	0.154701	0.605908	-0.11932	-1.82749	-0.222636	-0.68644	0.261731	0.068282	0.518674	0.378628	0.956827	-0.411164	-1.43355	-1.48643	0.560602	-0.149434	-1.17564	-0.451952
	Type-B UPV	cg10051237	-1.199	0.251639	-0.139655	-0.224066	-0.834994	-1.20908	-1.72957	1.7402	-1.10224	0.505675	-0.54471	-2.6358	-0.409995	-0.877276	0.795398	-1.35004	-0.67558	1.10235	-1.78017	-1.4298	1.94431	-0.413668	-1.68236	0.657176	2.52243	-0.0694072	-0.84328	-0.0457386	0.661252	0.0364827	-0.935993	-1.21484	-1.30442	1.45442	-0.383149	-2.13699	-0.485592	-0.822461	-0.914516	-2.47617	-1.28164	0.165884	0.823214	1.31668	-0.995325	-0.98266	-0.596721
	Type-B UPV	cg10071690	-0.0049848	-0.528874	1.15713	2.37335	1.79203	-1.6226	-0.886088	0.751745	0.659486	-3.59329	0.783385	-0.4246	0.400881	-0.480934	1.2574	0.534977	0.355388	0.582347	-0.903214	0.164561	1.22381	1.29271	1.20508	-1.00978	-0.24409	-0.220536	-1.86967	-0.302784	0.895776	1.24322	0.591825	-0.0371366	-2.66937	-0.0979182	0.228232	0.695452	0.127111	0.412503	0.0948605	0.923175	0.598534	-0.638522	-0.469145	2.18742	0.615086	-1.34316	0.517724
	Type-B UPV	cg10078703	-0.24934	-1.91397	-0.195343	0.897545	-2.22056	1.26094	1.14156	-2.27141	2.05447	0.396611	-2.03757	1.72122	-0.230077	1.66581	0.435328	0.56711	-0.950752	0.388803	1.32274	0.576421	0.619806	0.891708	-0.287551	1.88963	2.71781	-0.230641	1.76311	-2.61588	1.22858	0.377194	-1.416	0.245206	-0.926573	2.2083	0.274491	-0.783299	1.33147	-0.869405	0.674019	0.426474	0.439184	1.8451	-0.762822	-0.942053	0.205755	0.60751	-0.961503
	Type-B UPV	cg10159630	0.445421	-0.524326	0.140449	1.9347	-0.168037	-1.69772	-0.24721	-0.333899	1.20779	-1.93815	0.752767	-0.0090795	-0.0525056	0.246857	0.571055	0.828121	0.609089	0.00227251	0.217447	1.26551	0.472629	-0.260367	0.804531	0.0564462	0.278571	0.707247	-1.35762	-0.204259	1.7772	0.409065	-0.131399	-0.59354	-2.59545	-0.421388	1.04328	0.231204	-0.0660833	0.352554	-0.281631	0.872359	0.230251	-1.4038	-0.948457	0.840983	-0.552662	-0.298616	0.790735
	Type-B UPV	cg10423607	-0.0861084	-0.380617	1.25931	1.51423	-0.352512	-2.49104	0.801145	-0.534853	-1.1076	-0.245339	0.713762	-0.489034	-0.997849	-0.156771	1.57613	-0.617917	-0.303629	0.853815	-0.217021	1.21931	-0.190534	0.430774	0.729637	1.72152	0.509279	0.202355	-1.40282	-1.57513	0.314939	1.45463	-0.708308	1.16576	-1.57876	-1.02859	-0.843329	-0.66058	1.14982	0.77821	-2.13864	-0.167031	-0.26343	-2.35	-1.3816	0.734282	-0.567726	-1.30022	-0.259103
	Type-B UPV	cg10426951	0.125971	-0.890498	1.28586	3.62701	-2.04913	-0.61781	0.00792631	-0.152058	0.51544	-2.01357	0.0812709	1.14113	-0.0718736	-0.311766	1.94985	-0.438608	0.262379	-1.17853	0.617765	0.0881917	0.665919	-0.636577	-0.506169	0.682565	1.00171	-2.43574	-0.0249901	-1.01795	0.651697	0.650485	0.189952	0.595346	-1.83733	2.01	-0.211966	0.0514031	0.796004	-0.307328	1.75754	0.542226	0.986212	1.06866	0.017821	0.895313	0.234733	-0.221495	1.32407
	Type-B UPV	cg10503326	0.778843	1.06638	-0.479576	0.939279	-1.2649	-0.0665593	-0.79985	-2.05203	2.01365	1.62615	0.287781	2.85879	-0.541229	-1.41158	0.523453	0.113575	1.62342	-0.0737065	1.55695	-0.130247	0.371634	0.121968	0.800001	1.79352	-1.86974	0.501893	-0.913179	0.185406	1.20045	0.111904	1.28456	-1.641	0.141647	0.767534	-0.760911	1.14203	2.0485	-0.490216	1.52699	0.230896	-1.01186	-1.28786	-3.31163	-1.1983	0.103307	0.946157	1.01975
	Type-B UPV	cg10728351	0.366704	-0.884029	-0.508758	0.301859	-0.881007	-2.01133	-0.310556	0.55658	0.119109	-2.71745	1.1106	-0.53788	0.0306941	-1.20881	2.02702	-0.771442	-0.319256	0.873759	-1.60971	-0.111257	-1.12347	0.650718	0.161017	-0.901744	0.495886	1.69926	-0.184557	-1.06589	0.671075	0.637123	-0.722095	-0.330042	-1.45064	-0.993748	-0.939988	-1.34727	-1.19387	0.197342	-1.57424	1.15736	-0.624111	-2.23437	-3.2678	2.8234	-1.02066	-0.438331	-0.402851
	Type-B UPV	cg10769531	1.09288	-0.350701	-0.118507	-0.733549	-0.0230129	-0.944773	2.20472	-0.81715	-0.113733	2.7238	0.38194	0.0192812	-0.827871	-2.05451	-0.498264	-0.394674	0.23306	0.248173	-0.475618	2.61093	-1.39931	1.41724	0.0438364	0.291603	-0.283761	1.04229	1.11213	-0.121598	-2.2415	-1.50931	0.216681	0.618494	-0.0725255	-0.913425	-2.12734	-0.820697	0.831846	-0.861914	-1.77516	0.286725	-0.761803	1.37802	-1.00598	0.675182	-0.211411	1.53539	-1.29108
	Type-B UPV	cg10838410	-0.466201	-1.13401	0.699429	2.01324	1.52323	-0.66826	-1.04102	0.544415	0.882572	-3.75354	0.830515	-0.277855	-0.426586	0.201407	0.909451	-0.289406	0.572455	-0.401119	-1.81036	-0.0179554	1.87797	0.526789	1.38891	-0.524673	-0.315045	-0.155838	-1.98326	-0.580644	1.12717	0.720795	-0.075867	-0.262869	-1.51749	-1.12651	0.98397	0.4372	0.56732	1.06774	-0.383411	1.2318	0.665215	-1.07773	-1.54485	1.11164	-0.0432222	0.592355	0.5493
	Type-B UPV	cg10959847	-0.441631	2.71141	-2.44263	1.75092	0.384305	-2.46332	1.24224	-3.16607	2.18106	-2.66532	1.26721	-1.38222	-3.19144	-1.29029	0.315528	1.87975	1.35946	0.0713862	1.16072	0.895805	-1.6557	-0.138655	-1.62561	0.0821406	1.39294	0.535309	2.69909	0.304402	1.08593	-1.0997	-1.09169	2.12002	-0.135668	-0.0222761	-0.433741	-0.0275133	-0.429463	-1.29961	3.22671	0.328605	-0.455121	-0.348917	2.47694	-3.1177	-0.376292	0.283993	0.971584
	Type-B UPV	cg11074047	0.0998459	0.889389	-0.0948778	1.30484	-0.46137	-0.730722	0.738005	-0.350443	0.589653	-1.98208	1.23322	1.80714	-0.033488	-0.380738	0.471075	0.410651	-0.282009	0.270364	0.832974	1.39598	-0.543633	0.469279	0.881282	0.855439	-0.137613	0.711276	-0.595783	-0.878877	0.0247957	0.252211	-1.9751	0.274746	-1.37507	-0.427142	0.00151294	-0.894073	-0.590437	-0.0509084	-1.02905	0.380605	0.723685	-0.0166975	-1.85248	1.08462	-1.13139	-0.860658	0.503974
	Type-B UPV	cg11078084	-0.178701	-0.522953	0.448299	0.709411	0.971011	-1.26649	0.950832	-0.552291	-0.14351	-3.58259	0.928884	0.45046	0.206238	0.359729	0.604727	0.225098	-0.0524941	-0.59296	-0.65525	1.15181	0.272852	0.73796	0.729366	0.650463	0.612419	0.405959	-1.4261	-0.714074	1.03413	0.484377	-0.232454	0.128382	-2.77426	0.111595	1.07847	0.336572	-0.30047	-0.149344	-0.682179	1.03525	-0.331916	-1.10037	-2.76758	1.86586	-0.784059	0.0979637	0.580929
	Type-B UPV	cg11120154	-0.0643253	-1.20833	0.860341	1.79033	-0.176579	-1.59644	0.268177	0.967375	-0.942047	-1.50969	0.249007	0.559221	0.493026	0.521641	2.77937	0.483768	-0.553058	-0.604127	-1.08699	0.297679	0.207604	-0.514124	-0.91419	1.29782	0.339504	0.0815301	0.769639	-2.12499	0.466799	-0.405023	-0.955843	-0.0335061	-1.05827	-0.0702871	-0.595826	-0.491803	0.219118	0.845313	-1.67799	0.447261	0.717809	-1.83453	-0.870937	1.42078	0.416855	1.01942	-0.197355
	Type-B UPV	cg11235297	0.0469303	-0.648835	0.674976	3.93193	-0.144246	-0.822774	0.590339	-0.056381	0.949118	-1.94025	0.568392	1.16148	-0.0949588	-0.337347	0.948657	0.186044	0.0716278	0.368311	0.710243	-0.0979847	0.820812	0.649506	0.447055	0.911325	1.3559	-0.380298	-1.27651	-0.98652	1.45291	0.567665	-0.683619	-0.241942	-1.75599	-0.349159	0.447395	0.346506	-0.532483	-0.0259305	0.184966	1.21965	1.57868	0.595544	-1.37764	2.01796	0.19439	0.131324	0.494794
	Type-B UPV	cg11319028	0.0605014	-0.0460909	0.904775	1.85587	-2.35839	-1.48721	0.844153	-1.55699	1.45319	0.842025	-1.15782	1.98308	0.0302647	-0.0243612	1.12503	0.392007	-0.477473	-0.220222	2.12926	0.786426	-0.0768784	-0.398227	-0.668818	2.78132	1.78373	-0.750867	1.6388	-1.872	0.591354	-0.104234	-2.61695	0.162002	-1.1683	0.542262	-0.151524	-1.0677	1.56166	0.706341	0.763977	-0.30475	1.32877	1.48879	-1.18412	0.527378	-0.17853	1.37997	0.742188
	Type-B UPV	cg11551216	0.300738	-0.32442	0.63383	3.39402	0.844028	-0.715029	1.00375	0.31691	0.992521	-3.13492	0.416838	-0.658888	0.495202	-0.359762	1.01318	0.457798	0.0148679	-0.633647	-0.0041725	0.667101	1.05137	0.306111	0.590585	0.0688535	-0.726918	-0.162616	-2.25267	-0.764275	1.43638	0.757919	-0.373703	-0.120699	-1.16928	-0.487252	0.67727	0.896578	0.282502	0.615754	-0.597916	1.03781	0.430457	-0.735502	-1.65852	1.14098	-0.85346	-0.377594	0.370972
	Type-B UPV	cg11585893	-0.962414	1.17691	0.0103725	2.30244	-1.36324	-0.0977001	0.537509	-1.83571	1.4249	-1.33858	-0.491602	2.61841	-0.912415	0.370801	1.81034	0.175968	-0.835995	-0.270973	1.96254	0.368473	0.427143	-1.6937	0.719772	1.67383	1.18041	-1.08085	-0.155736	-2.02643	0.330082	1.1955	-1.14319	0.470694	-1.4443	1.04327	-0.826953	0.253312	0.334581	0.928298	-0.0752965	-0.636966	1.56144	0.518499	-2.31792	-0.0968333	-0.566168	0.781082	1.30958
	Type-B UPV	cg11648730	-0.235951	-1.21123	-0.547309	2.11056	0.907059	-1.92089	-1.65923	1.12353	-0.448861	-2.56483	1.20684	-2.13543	-1.13653	0.711856	0.784665	-0.22999	-0.0993713	1.11525	-1.26044	-0.164313	0.916112	1.24663	0.345367	-0.15591	-0.204071	1.14658	-2.60426	-0.196598	1.27809	0.370917	-1.23319	0.715934	-1.62451	-0.0041546	0.435186	-0.010922	0.38641	0.256857	-0.2117	1.73578	-0.349325	-1.44996	-0.451539	1.06014	-0.304041	-0.457328	0.753646
	Type-B UPV	cg11706226	0.249867	-0.563119	0.752206	1.35675	0.259023	-0.197146	-1.40641	-0.0998056	-1.31243	-2.24153	0.556351	0.622323	-0.572521	0.159215	0.798902	-0.143718	0.336428	-0.807455	-0.504051	-1.83489	-0.0962426	-0.0395576	1.3505	0.0574005	0.618429	0.539007	-2.06612	0.142579	-0.394341	1.15426	-0.243186	-1.24111	-1.4923	-0.874069	-0.884828	0.463108	-0.162046	1.10373	0.15567	0.215733	0.684594	-1.0618	-2.11162	0.93031	0.730949	-0.600733	0.507399
	Type-B UPV	cg11869193	-0.424718	-1.43262	0.872317	0.558294	-0.574643	-2.45029	-1.26171	0.646165	0.594753	-2.93577	1.98486	-0.778298	-0.982993	-0.830703	0.960715	0.143418	0.804728	0.442678	-0.36336	0.669716	0.792286	0.451	0.458445	-0.330442	-0.58356	0.844643	-2.15973	-0.948285	0.8881	0.55649	0.666687	1.39291	-2.19116	0.345944	0.863304	-0.220603	0.476775	0.310028	-0.313672	1.07525	1.06468	-1.81278	-2.00723	0.881269	-0.476045	-0.81824	-0.105265
	Type-B UPV	cg11942594	-0.437562	-1.19488	-0.411874	0.604333	0.282729	-2.35942	0.888304	0.0223052	0.476233	-1.5936	0.211253	0.983577	-0.786286	-0.171677	0.653843	-0.221847	-0.909207	1.80786	-1.25637	0.662862	0.179984	0.202972	0.307623	1.44187	0.227037	0.385319	-1.81911	-1.0802	0.302592	-0.330801	-0.0705606	0.782817	-1.69761	-0.813288	-0.275779	0.236781	-0.177544	-0.412378	-1.46201	0.530918	0.0475229	-1.7168	-2.95674	1.58689	-0.104012	-0.158307	-0.400621
	Type-B UPV	cg12011343	-0.499738	-1.43295	0.859711	2.17384	0.583849	-1.69963	-0.490928	0.837888	0.807284	-1.78978	1.16877	-0.66797	-0.321676	-0.443298	0.767011	0.0204093	0.618017	0.546978	-0.616055	0.524722	0.855525	-0.142761	1.04566	-0.246104	-0.345004	-0.0448512	-2.1776	-0.578182	0.348806	0.532963	0.906051	0.296944	-2.24084	0.10153	0.803567	0.566883	0.530561	0.442434	-0.0534072	1.39298	0.948629	-0.737962	-2.25503	1.35203	-0.455903	-0.85842	-0.649997
	Type-B UPV	cg12031275	0.23201	-1.51208	1.07653	5.24473	1.97574	0.16686	0.211484	-0.532817	0.43838	-0.199443	0.117517	-0.608799	-0.0708154	0.378444	0.462522	0.87119	-0.273066	-2.24014	-0.371787	-0.0846758	0.280244	0.954181	2.29083	-0.247922	0.833735	-0.0248649	-3.25686	0.253773	2.23503	-0.0413866	-0.400074	-0.0577582	-0.330188	0.264157	2.21402	-0.295846	0.057829	-0.0761731	0.175962	0.233734	0.784654	-1.46253	-0.431195	0.857207	0.749512	-1.15811	0.388669
	Type-B UPV	cg12112870	0.189664	-0.128662	-1.10267	1.23888	1.05059	-0.216909	0.770085	1.11226	-0.657214	-2.9646	0.155445	-2.06979	0.603158	-0.805415	0.605944	-0.766657	-0.692038	1.06739	-0.687002	-0.231063	0.471071	0.932818	0.745799	-0.195276	0.718878	0.583184	-1.8539	0.801449	0.71691	0.473011	-0.236403	1.505	0.0652135	-0.468895	0.817467	-0.34879	-1.4367	0.437601	-2.76758	1.4666	1.18933	-0.990222	-1.52282	2.03676	-0.744111	-0.658585	-0.820741
	Type-B UPV	cg12421834	0.00615696	-0.48187	0.00530334	2.95826	0.731886	-1.45124	0.0756033	0.0779648	1.65897	-4.01283	0.462168	-0.493535	0.729877	-0.83494	-1.42946	-0.0066956	-0.469096	0.969787	-0.637987	1.47184	0.778633	0.865886	0.895495	-0.659951	-0.0073205	0.252427	-1.56739	-0.220564	1.68034	0.750544	0.211952	0.167628	-1.54263	-0.0522459	0.896962	-0.686794	-0.208687	-0.0016165	-0.133783	0.876072	0.474873	-0.954943	-2.1064	1.32036	-0.521264	-0.772111	0.452613
	Type-B UPV	cg12486493	-0.229715	-0.831184	0.691974	2.60473	0.589457	-0.663768	-0.590708	0.88247	0.309637	-2.80999	-0.50096	-1.09481	-0.456636	-0.253798	0.0702902	0.163851	-0.117194	-0.78418	-0.0984299	-0.068416	1.60587	0.823313	0.401806	0.0422708	-0.523771	0.433373	-2.00764	-0.16813	0.141136	1.1381	0.436326	-0.147698	-1.44481	-0.559273	0.320494	-0.428482	-0.338818	-0.196952	-0.341651	0.658136	-0.0982173	-1.79954	-3.03566	0.483376	-1.25715	-0.419822	-0.386878
	Type-B UPV	cg12883629	0.106773	-1.36417	0.7361	2.12485	0.223999	-1.63481	-0.59276	0.219586	0.178651	-2.94513	0.632963	-0.712318	-0.300341	-0.500561	-0.0048798	0.0103641	0.248114	0.241956	-0.256271	0.419223	0.638227	0.607161	1.43648	-0.256207	-0.123062	0.169219	-2.74609	-0.887077	0.630202	0.311233	0.249734	0.880932	-2.74622	0.00027846	0.484734	-0.0925386	0.152658	0.0363458	-0.677074	1.14507	0.273891	-1.28357	-1.85389	0.861501	-1.23184	-1.07714	-0.151207
	Type-B UPV	cg12958561	-1.37871	0.48992	-0.78382	-0.846655	-0.886036	3.23442	0.284506	0.964607	0.431629	0.433166	0.0742278	1.54827	0.919469	-0.450351	1.42367	-0.148148	-0.525868	-0.843214	0.620164	-0.224624	0.0409575	-1.97859	1.17883	0.656106	0.669352	-0.259784	-0.514653	-1.04006	0.527239	0.61716	-0.0340147	0.613763	0.277158	0.39613	-0.172604	-0.483054	-0.136142	-0.46974	1.62066	-0.815358	1.5148	0.809663	-2.05134	-0.0351817	1.45502	0.0862598	0.360244
	Type-B UPV	cg13100449	0.0684017	-0.495417	-0.851041	2.20281	-1.23362	-0.593766	-1.16297	2.62284	-0.562552	-3.79097	-0.672306	0.0572158	0.477372	-0.231075	0.215144	0.197372	0.172392	0.199684	-1.40784	-0.0767523	0.801086	0.0562203	0.687963	0.202928	-0.429927	0.17747	-1.50524	-2.02658	0.915632	1.01535	0.742049	-0.228039	-1.7196	-0.748853	0.315041	-1.48119	-0.422164	1.33657	-0.579499	-0.386339	-0.309409	-1.52477	-1.57825	1.81661	0.877675	-0.0866108	-0.932888
	Type-B UPV	cg13327911.1	-0.496552	-0.737116	1.19838	1.94705	-0.660258	-0.303261	-0.857516	1.63016	0.867669	-2.1778	0.220812	-1.10286	-0.072268	-1.14347	0.214988	-0.855305	0.682985	-0.629681	-0.587828	-0.663525	0.0186234	0.854213	-0.255241	-0.0138024	-0.304859	0.780559	-0.465828	0.0950931	0.285453	0.845774	0.243349	0.741363	-1.03279	-0.813373	-0.424337	-1.22979	-0.347502	1.29198	-1.56023	0.462607	-1.19233	-2.33965	-1.79377	-0.398192	-0.489487	0.118692	0.0225392
	Type-B UPV	cg13368198	0.601786	-0.340581	0.244359	1.40297	-2.06698	-1.26281	0.752385	-3.31559	0.637641	-0.857445	-1.52705	2.10645	1.16951	1.46283	1.5437	0.151485	-1.24843	-1.22727	1.68557	0.488372	1.83945	-0.807822	-0.100731	2.35025	2.53113	-0.293326	1.9289	-0.012645	0.404062	-0.355485	-2.12973	-0.542739	-1.64217	0.7208	-0.138777	-0.966125	0.114033	0.967559	1.04405	-0.153356	1.52628	0.723685	0.398948	0.236373	1.08563	0.629222	1.9523
	Type-B UPV	cg13558774	-0.193432	-1.28318	-0.312026	2.98367	-0.218859	-1.01802	-0.836129	1.37158	0.824562	-1.67059	2.05491	-0.754275	0.230012	-0.0706293	1.28	-0.212839	0.613656	0.501896	-1.7206	-1.36013	-0.138339	0.695254	-0.0905427	1.37464	1.32184	0.99218	-1.57019	0.144477	1.03644	0.922339	-1.26052	1.56617	-0.895923	-0.997271	-0.0133234	-0.263244	-0.508412	0.681532	-0.317256	1.74146	0.658128	-0.433024	-1.9489	1.17376	-0.434415	0.495345	0.303565
	Type-B UPV	cg13728003	-0.0262197	0.0232749	-1.3581	2.84077	-2.25861	-0.339103	0.412364	-2.1289	1.22563	-1.15754	0.425271	2.16185	0.564395	0.664079	1.23654	0.522616	0.7381	-2.60409	1.40836	-0.155625	-1.03756	-1.01237	0.287464	1.24753	0.446531	-1.45415	-1.12207	-1.01437	1.05981	1.04883	-0.240328	-1.68923	-2.64968	-0.227729	-0.085573	-1.55344	0.640488	-0.466864	-0.237829	0.0770198	2.22984	1.19517	0.353297	0.767467	0.46406	-0.0010557	2.13023
	Type-B UPV	cg13900763	-0.142085	-1.14226	0.790349	3.05106	0.294088	-1.6911	-0.356379	-0.0213449	1.96819	-2.88437	0.218943	0.477115	-0.0460964	-0.150553	1.78057	0.225715	-0.3214	-0.532943	-0.460221	-0.49468	1.31427	0.176982	0.496661	0.487173	1.15369	0.130732	-1.83946	-0.83002	1.15865	0.79456	-0.197616	-0.457086	-1.91288	-0.326814	1.06582	-0.804099	-0.507495	0.399872	-0.22496	0.903757	1.26649	-1.13371	-1.99341	1.33596	0.519645	0.0148154	0.785685
	Type-B UPV	cg13916261	-0.596117	-0.607905	-0.554318	2.99356	0.0172972	-0.379754	-0.57752	-0.292405	0.22895	2.66299	-0.515308	0.675297	-0.381474	0.173154	3.16674	-0.0749946	1.11692	-0.0648508	1.52557	1.03813	1.07238	-0.313875	0.348289	1.67615	-0.12002	0.122194	0.730786	-3.28125	-0.22387	0.310195	1.26421	-1.24679	-0.473888	-0.528431	0.130254	-2.65484	-0.0154309	-0.153942	-0.135629	-0.0575073	-0.838533	0.769156	-1.19042	-0.751045	-0.0863895	0.612383	0.189767
	Type-B UPV	cg13944468	-1.16988	-0.523326	0.141661	3.33977	-1.95812	-1.63432	-2.51494	-1.95975	2.84873	-2.06538	1.25638	0.0148613	0.551821	1.34769	2.51316	-1.71659	0.21399	-0.0068031	0.628902	-0.0499664	0.358961	-0.221278	0.577439	2.2535	1.36437	1.19358	-1.22341	-1.42395	1.13922	0.76085	-1.04391	0.331002	-2.22142	-0.375087	0.150625	-0.469435	1.17213	0.874709	-0.958796	-0.101909	0.66099	0.713203	-0.874069	-0.842867	-1.32845	-1.36853	0.862997
	Type-B UPV	cg14071186	0.209231	-0.449366	0.144614	3.27586	2.49324	-0.918654	-1.46053	-0.540656	-0.0601781	-3.66347	0.824637	-0.874965	-0.0528772	0.82401	1.2584	0.388962	0.0101919	-0.175832	0.149888	-1.44066	0.232535	1.17782	1.59277	0.868179	-0.510525	1.07275	-1.2947	0.33877	1.14575	-0.100495	0.220481	0.784959	-1.33716	-0.320508	0.623916	-1.79299	0.049398	0.540135	-0.34651	1.21795	-0.909614	-1.45493	-2.78735	1.32108	-0.247462	-0.0116758	0.396155
	Type-B UPV	cg14140403	-0.348838	0.370539	1.25469	3.00987	-1.28773	0.3057	0.505994	-0.290395	1.48212	-2.28022	-0.276556	0.251345	0.464811	-0.495664	1.38068	0.745547	0.00270396	0.166832	1.50993	0.983385	1.58569	0.425136	0.106031	1.78363	2.1549	-0.10979	0.457746	-0.273384	0.178625	0.161576	-2.66034	-0.417471	-1.6544	0.411712	-0.198628	-1.07892	-0.847243	-0.0676554	-1.1194	0.071107	1.22221	0.225658	-1.10702	1.21766	-1.476	1.01948	0.550579
	Type-B UPV	cg14319487	0.747327	0.72374	0.844433	3.28353	-0.449898	-1.51738	0.75498	-0.363085	1.44239	-0.986484	-1.05184	1.76631	-1.25684	0.239146	0.785576	-0.593629	-0.981191	-1.13736	1.42788	-1.42074	1.54515	-1.35859	0.345	0.524066	0.83168	-0.959363	-2.68627	-1.32411	-0.896255	0.393942	-2.57218	-0.365581	-2.08418	0.751703	-0.608041	-1.52991	-1.60504	1.71439	-0.0883855	-1.03035	2.03153	1.19213	0.761288	0.824374	-0.0049457	0.540814	1.03579
	Type-B UPV	cg14781905	0.442012	-0.882431	2.48068	2.74974	-0.968853	-1.55408	-0.0231699	-1.06922	1.40396	-1.34432	-1.11913	0.32473	0.754977	0.298792	0.71662	-0.49328	-1.33958	-0.448492	0.702685	0.00386113	1.37968	-0.663263	-0.419603	2.52472	0.911886	-1.49781	1.3371	0.446717	1.38576	0.418572	-2.98774	-1.5491	-3.83753	-0.246025	0.194891	-0.863954	0.617211	2.78564	0.750179	-1.3703	0.915637	-1.65768	0.0908044	1.30956	1.03812	1.15273	0.688112
	Type-B UPV	cg14908875	0.931386	-0.762556	2.37461	1.60253	0.678866	0.621297	-0.172847	1.11209	1.21593	-1.05105	1.87304	0.570538	0.620966	-0.414857	-0.247012	-2.2598	-0.387041	0.52392	-0.141414	1.05967	2.20316	1.6774	1.25629	-1.523	-0.0586526	-1.3348	-0.585059	-0.109611	-0.478981	0.952813	1.70916	-0.868258	-0.861722	-2.46541	-0.0900669	1.03728	-0.379028	-1.74557	0.178864	-0.521059	0.614517	-1.29459	-0.18435	-1.48558	-0.045226	0.0208165	0.362043
	Type-B UPV	cg14987787	-0.94963	-0.117882	-0.183946	2.54517	1.26203	-0.665112	-0.0224474	-0.36402	0.427713	-2.05562	0.625201	0.178737	0.131868	-0.570165	1.49725	-0.251377	-0.0974643	0.246706	0.136331	1.0128	0.697535	0.908428	0.508308	0.771247	1.09991	-0.501162	-1.18405	-0.973806	-0.0401942	0.942537	-1.13828	1.25374	-1.29047	0.0990334	0.339609	0.252585	-0.487773	-0.0824584	0.332777	1.42957	0.601437	0.811884	-0.817829	1.52918	-0.393791	0.313609	0.808576
	Type-B UPV	cg14989202	-0.225896	-0.456829	0.635701	3.13813	0.0210294	-1.45011	0.288071	-0.543724	0.893379	-2.83254	0.594588	0.420809	-0.719089	-0.217776	1.20339	0.180211	0.0181153	0.671415	-0.474074	0.120766	0.311877	0.152353	1.38896	0.884162	0.23218	-0.0281149	-0.757164	-0.493201	1.22063	1.077	0.474916	0.649426	-1.09532	-0.411535	0.476589	0.290159	-0.400839	0.170451	-0.429161	0.565227	1.27748	-0.42794	-0.90529	2.42534	0.0199629	-0.196485	0.777086
	Type-B UPV	cg15262954	-0.129389	-0.545842	1.17859	2.36365	0.72861	-1.52577	-0.209811	0.236199	0.713047	-1.42822	0.818258	0.550134	-0.0549649	0.188295	1.61092	0.152398	0.584212	0.434235	-0.241757	-0.281117	0.894993	0.584059	1.27849	-0.0398736	0.215267	0.0920492	-1.10092	-0.407228	0.571551	0.556086	-1.36676	0.224115	-1.44864	0.394307	0.540199	0.0765278	-0.215404	0.442724	-0.0813112	0.668454	0.178419	0.282051	-1.70562	1.71629	-1.44966	0.569214	-0.0349605
	Type-B UPV	cg15268191	0.34116	-0.28025	0.982837	2.80169	-0.35033	-0.352433	-0.578645	-0.589658	0.473486	-3.42038	1.50597	0.396515	-1.34152	0.270346	1.07719	0.558952	0.533977	0.162046	0.128109	-0.8477	0.74097	-0.381226	0.815393	-0.35414	0.413522	-0.103614	-2.18653	-1.44135	0.51403	2.17557	0.513863	-0.335646	-1.45599	-0.192263	0.160693	-0.73023	0.0637043	0.775217	1.09612	-1.06048	0.537717	-1.7622	-2.05247	0.964937	0.511459	0.372133	0.448694
	Type-B UPV	cg15924868	0.0114119	-1.23897	0.828152	2.51173	0.98343	-1.0702	-0.546865	0.694571	0.509401	-3.96901	1.02912	-0.191309	-0.524528	-0.51376	0.738325	0.276508	-0.282184	-0.585606	-0.276675	0.439507	0.776715	0.371268	0.48288	-0.577939	0.293598	-0.538386	-2.68544	-0.96973	-0.0566528	1.16425	-0.113914	-0.627239	-1.78341	-0.141753	0.730359	-0.566491	0.148229	0.731297	-0.679576	1.02768	0.150208	-1.09711	-0.870657	0.988992	-0.762386	-0.858393	0.504892
	Type-B UPV	cg15966610	-0.524707	-1.45378	0.160263	0.222961	-1.43457	-1.90527	-0.187023	-0.794539	-0.400201	-1.62558	-0.149778	0.578007	1.04317	-1.86058	0.486693	-1.3743	-1.47885	-0.958805	-0.950556	1.43722	1.26069	-0.966905	0.660156	1.40219	0.548522	-0.67989	-1.18391	-3.13752	0.599952	0.993212	-0.115511	0.569472	-0.567084	-1.25472	0.600144	-2.34142	-0.976707	0.35443	0.447858	-1.33395	-0.848907	-0.326458	-0.577427	-0.0150649	-1.42596	-2.20539	1.74218
	Type-B UPV	cg15990972	-0.133986	-1.49749	0.933328	3.68573	-0.0704099	-0.768298	0.408059	-0.160744	1.52292	-2.68289	1.56283	0.236649	-0.176732	-0.304671	0.940249	1.03245	-0.335659	-0.0245068	0.234147	-0.374151	0.62864	-0.0009445	0.972399	0.937617	1.76465	-0.213358	-1.15342	-0.750654	0.613529	0.671659	-0.697321	0.118002	-1.84591	-0.783117	0.314873	0.42337	-1.03511	0.0764925	-0.156291	0.403942	0.931421	-0.525942	-2.10437	0.98234	-0.535064	1.14895	1.30737
	Type-B UPV	cg16047279	-0.0174234	-0.961975	0.431916	2.54084	0.57187	-1.19163	-0.183165	0.496976	0.360221	1.01717	1.74698	-0.366504	-0.708407	-1.52813	1.14755	0.120928	0.843043	0.922091	-1.58231	0.0304422	0.448041	0.439319	1.43677	0.606756	0.415425	1.22095	-2.08838	-0.452805	0.720199	0.71446	0.70505	-0.204687	-0.767922	-1.16717	0.211199	-1.75821	0.150775	-0.147963	0.226067	1.2721	-0.181074	-0.590715	-2.51024	1.78092	-0.531943	-0.815284	0.188563
	Type-B UPV	cg16102739	0.20714	-0.938472	0.600605	1.26332	-1.75073	-1.46255	1.42585	1.03367	1.20496	0.272182	-1.41442	-0.670355	0.315156	-0.907586	1.76517	-0.585478	-1.16286	0.0560879	-0.275071	-0.720472	-0.302387	-0.0854984	-0.432964	3.07516	1.16187	0.978071	2.13588	0.0987679	0.338641	0.663944	-2.00566	-0.60121	-0.650605	-1.10726	-0.669866	-1.25456	-1.05038	0.882665	-2.15747	0.101507	0.379358	0.210311	-1.83399	2.86305	0.730319	1.61671	0.187437
	Type-B UPV	cg16456423	-0.201553	0.889343	0.455559	1.55966	1.04978	-1.43464	0.478169	-0.81369	-0.685716	-4.7235	0.228332	-1.38664	0.651387	-0.305664	0.0995589	0.121836	0.227208	-0.329134	-0.435798	0.732685	0.979173	0.26446	0.00497002	0.140871	-0.550419	0.710436	-2.53711	-1.7545	0.61122	1.18135	0.25926	-0.0958208	-2.80435	0.0224334	0.797175	-0.818434	1.00385	-0.354402	-0.751921	0.8794	0.239152	-0.377265	-3.04922	0.639956	-0.547338	0.0152248	-1.39623
	Type-B UPV	cg16540262	-2.16773	1.13773	-1.43142	0.476306	-0.846505	-1.5609	0.752517	-0.712436	-1.10469	2.04466	0.535986	0.19964	-2.02911	-0.255671	-0.728736	0.327493	0.913869	-0.109005	1.2435	1.17579	0.785626	-0.304573	-0.687478	0.553416	-0.110675	0.998324	-0.69548	-0.566726	-0.703524	2.77516	-1.99601	-1.44027	0.806533	0.908821	-1.80207	-1.52255	1.24857	-0.557731	-1.48523	-2.43399	-0.30601	2.40528	-1.93428	1.04794	-1.4831	1.69543	1.15618
	Type-B UPV	cg16550264	-0.207233	-0.459762	-0.265365	0.296092	-0.213539	-0.865968	-0.556425	-0.446261	0.63607	-1.47563	0.32526	-2.41721	0.245032	-0.25111	0.348942	0.388822	1.10522	-1.55528	-0.427785	-1.71699	0.488745	0.221525	1.23038	0.258775	-0.0598558	0.61017	0.443537	-0.826273	0.0427993	0.462899	0.444519	-0.136631	-1.27076	-1.1984	-1.9987	-1.63859	-0.0774117	1.08134	-1.3115	0.572277	0.301293	-1.53014	-3.38458	1.09216	-0.0520915	-0.0649905	-0.107599
	Type-B UPV	cg16557204	0.857213	-0.289213	0.636345	1.23306	-0.0857373	-1.38517	1.76899	0.820433	0.0263406	-1.9766	1.47832	-2.5966	-0.7974	0.0506828	1.64522	0.631924	0.153232	0.0210728	-1.36184	-0.60691	0.652982	0.398386	-0.695137	0.0782162	-0.477279	1.16743	-1.88874	-0.970904	1.43675	1.60489	-0.619014	-0.554944	-2.669	0.233343	-0.257904	0.708247	0.593372	1.06408	-0.73855	0.0450008	0.386327	-2.39429	-3.0404	2.53961	-0.777268	0.461737	-0.301548
	Type-B UPV	cg16994041	0.261742	0.158443	0.0740102	2.87273	-1.75188	0.19591	-0.252527	-2.50412	0.961971	-0.971226	-0.77387	0.126425	-0.471313	1.22165	2.29492	0.0991947	0.189891	-1.06895	-1.8459	0.487897	0.372396	-0.664997	-0.70596	0.676302	0.201404	0.142435	-3.04692	-1.98332	0.825512	1.11637	0.250198	-0.235076	-1.40562	-0.142246	1.28266	-1.90485	1.13073	0.646439	-0.243406	0.618067	-0.275701	-2.4355	-2.813	0.742645	0.0804624	1.48789	0.949506
	Type-B UPV	cg17193417	0.0551408	0.331432	-0.0751054	1.36278	-1.2644	0.567174	2.13038	-2.26008	2.0814	0.0336773	-1.88363	1.41269	-0.313505	1.00341	1.78875	0.983107	-0.633421	0.355915	1.92084	0.743925	-0.869802	1.17379	1.26881	2.044	2.24947	-0.621203	2.08689	-0.205	0.782319	-0.0182835	-1.77726	0.394332	-0.707306	0.916547	-0.795918	-1.60532	-0.124688	0.115092	-0.113412	-0.386265	-0.186478	2.06932	1.21894	1.54552	-0.75567	0.832583	1.95797
	Type-B UPV	cg17209188	-0.0089091	-0.499701	0.0722499	1.30374	-0.135962	-0.255804	-0.760151	1.36032	1.90132	-1.64407	1.27874	-0.493156	-0.139026	-1.79501	0.480359	-0.835041	0.98319	0.738917	-1.30881	0.712219	0.0168081	0.0873716	-0.25306	-0.724938	-0.40618	1.23643	0.840344	0.349634	0.120922	0.305616	0.124133	0.631406	0.559412	-1.79231	-0.975507	-0.946546	-0.324008	0.884905	-0.627062	0.381038	-0.52209	-1.45695	-1.12409	0.761394	-0.875643	-0.98254	0.279557
	Type-B UPV	cg17472800	0.0534531	-0.97987	0.843506	2.19746	0.718625	-1.04346	-0.0630415	0.130668	0.825583	-4.55936	-0.0193537	-0.46685	-0.378696	-0.222898	0.778468	0.752053	0.324643	-0.253182	-0.878157	0.337695	1.01522	0.887087	0.964784	0.0865205	-0.359151	0.214119	-2.13522	0.109285	0.924575	0.902049	0.843532	0.887505	-2.63087	-0.149225	1.37813	-0.775163	-0.216359	-0.148043	-0.497491	0.208509	0.285153	-2.10234	-1.52996	1.75775	-1.02392	-0.732307	0.695625
	Type-B UPV	cg17491368	-0.279563	-1.27141	0.275482	1.62607	1.04855	-1.59259	-0.551715	0.876272	0.190889	-3.17529	0.232498	-1.17915	-0.0243167	0.11977	0.0763223	0.481166	0.758404	0.138235	-1.3305	0.88016	0.752219	0.637473	1.31311	-0.668255	-1.20317	0.309616	-3.61085	-1.21623	1.72211	0.568902	1.43495	0.329838	-2.14574	-0.544544	0.812641	0.607656	1.22218	0.22263	-0.218755	1.67119	-0.403061	-2.14445	-2.26255	1.38227	-0.627929	-1.09236	-0.723068
	Type-B UPV	cg17707274	-0.0624769	-0.578203	0.444665	1.34674	-0.409755	-0.925949	-0.710119	-0.320926	1.23816	-0.958746	0.0942019	1.79096	-0.433014	0.641521	2.19075	-0.785577	-0.264242	0.344277	-0.127897	0.509977	0.929361	-1.20233	1.00621	1.29554	0.389755	0.822729	-1.30692	-1.35228	-0.285723	2.53951	-1.55722	0.389486	-0.86344	-1.36423	-1.35798	-0.54095	0.184812	0.44371	-0.289758	0.174033	1.80471	-1.09619	-1.48379	1.58833	-0.519796	-0.206149	-0.376419
	Type-B UPV	cg17738521	0.475039	-0.943852	0.356618	1.83142	1.3012	-0.93919	-1.17196	1.39764	0.535688	-3.96747	0.615089	-0.799078	-0.443257	-0.705561	0.197534	-0.948124	0.96449	0.149411	-1.5476	-1.03482	1.14415	0.359469	1.32523	-1.21349	-0.280196	0.297036	-2.0653	1.04324	1.65367	1.40491	0.78594	0.338662	-1.68495	-0.664264	-1.04314	0.42549	0.219437	0.331285	-0.244322	0.880356	0.378021	-1.5363	-1.06298	1.38457	-0.779498	-0.598018	-0.0700408
	Type-B UPV	cg17801369	-0.557005	-0.175167	0.141632	0.557503	-1.01731	-1.58295	1.36109	2.52522	-1.287	-2.90676	-0.292052	-1.53779	-0.279802	-0.382488	0.236217	-1.42561	-1.84605	-0.609822	0.986205	-0.0604148	-0.0399687	0.045485	-0.167936	0.932787	0.39453	1.85589	-0.693912	0.180715	0.16837	0.155778	-0.93963	-0.924552	-1.59003	0.129549	0.872113	-1.46799	-0.790537	1.01548	0.493084	-0.524383	-1.21643	1.46378	0.600335	-0.239814	-0.526919	-2.5755	0.467427
	Type-B UPV	cg17837162	-0.197069	2.18825	-0.0051919	2.08751	0.0532009	-0.608877	0.79501	-1.73901	-0.180238	2.10638	2.59505	0.161473	0.615989	0.031429	-1.41453	0.0130587	-0.194274	1.25764	0.281099	-2.63288	0.13917	-0.0950982	-0.633331	-0.25646	0.7222	1.26906	1.62955	-2.72813	-0.0424743	-0.111142	1.54978	0.0387561	2.02219	0.0951521	-0.782992	0.278322	0.270619	-0.0250553	-0.939855	-0.173441	0.351265	-0.360648	-1.28318	0.484834	1.11421	1.14124	0.120662
	Type-B UPV	cg17922998	0.0848501	-0.769075	0.41261	1.39659	0.318485	-1.31498	-1.50681	0.555697	-0.33679	-3.14325	0.651912	-0.498295	0.103577	-1.32343	0.550493	-0.130028	1.11852	-0.671744	-1.49237	0.50233	0.322006	0.276957	0.67502	-1.06611	-0.846998	0.487786	-1.82068	0.174708	0.841239	0.796566	0.829989	-0.0192162	-1.2656	-0.805556	-1.18263	-0.112964	0.215814	0.360375	-0.24885	1.13856	0.201014	-1.79776	-1.00291	0.210782	-0.713999	-0.694708	-0.227939
	Type-B UPV	cg18290233	-0.272466	-1.1826	-0.165969	2.67011	-0.449635	-0.970828	-0.794403	-0.108949	0.24429	-3.24485	0.800111	-0.457675	-0.579631	0.876194	1.15036	0.175614	-0.370552	1.07765	0.830797	-0.244271	0.23587	1.10289	0.408725	0.382489	1.54928	-0.394393	-0.617811	0.167394	1.13532	0.137954	-1.27649	1.2609	-1.69405	0.198374	0.262028	0.0601436	1.4454	1.14758	-0.833452	1.81123	1.15447	0.0651689	-1.46239	1.5298	-1.4329	0.170201	0.434168
	Type-B UPV	cg18456803	-0.682002	-0.841373	-1.3073	1.04563	-0.245941	-1.57949	-0.302104	0.294699	0.123263	-1.96235	0.261881	0.46628	0.269903	-0.795962	2.06729	-0.769958	-0.0506562	0.817107	0.0462581	0.710299	1.04235	-1.4725	-0.52899	1.54419	1.11571	-0.238436	-0.744408	-0.337655	0.633735	0.33747	-1.26334	-0.550997	-1.82181	-0.868702	-0.467974	-0.782713	0.0180513	1.15223	-0.774998	-0.031242	0.0186889	-2.65764	-1.51388	1.01908	-0.690717	0.407049	-0.0013102
	Type-B UPV	cg18523886	-0.397589	0.0864819	-0.0222613	2.84739	-1.61785	-1.34691	0.0115047	0.290453	0.457679	-0.568643	0.828277	-1.19561	-0.798207	-0.304523	0.60686	0.292077	-0.301402	1.74154	-0.242968	1.41352	1.46659	-0.536729	-1.0248	1.70567	-0.807198	-0.790175	0.65972	0.408874	1.16777	0.406726	-2.09018	-0.389117	-1.27614	-0.676229	0.769501	-1.1345	-0.292202	0.219837	-2.32976	0.0714874	3.34295	-2.29922	2.88646	-0.21213	-1.14074	-0.685457	-0.377904
	Type-B UPV	cg18582260	-0.290329	-0.639903	0.898425	2.5648	0.982185	-1.45779	0.165893	0.411104	-0.352245	-3.28283	1.34513	0.0745964	0.0170442	0.099612	1.17828	0.340448	0.709106	-0.783284	-0.71706	0.333497	0.857498	1.41274	2.13532	-0.645211	0.44024	0.460962	-1.49183	-0.0572126	1.20746	0.446262	0.765971	0.0276408	-1.56372	-0.758947	0.979292	0.0952501	-0.0159407	-0.0725948	0.345102	1.4334	-0.25177	-1.17997	-0.902924	1.52528	-1.53038	-0.832001	0.256425
	Type-B UPV	cg18723409	0.0108053	-0.900539	1.03864	3.96036	-0.100752	-0.971689	-0.0523152	-0.0338067	1.30209	-2.18774	0.645064	0.264384	-0.290342	0.198416	0.483554	0.370016	0.439299	-1.39257	-0.289215	0.219678	0.570073	0.517746	1.62408	1.3241	1.33709	-0.099057	-1.55576	-0.756529	1.35145	0.655374	-0.14568	-0.528464	-2.11378	-0.079815	1.10157	0.369829	0.232987	0.746984	0.400939	0.509432	1.42128	-0.380934	-2.34055	2.34306	0.234649	-0.160007	0.621493
	Type-B UPV	cg18751133	0.606679	0.339996	-0.611174	0.304392	-0.926431	0.163146	1.17613	-0.93595	0.922282	1.43754	-0.163976	-0.0668209	-0.229442	0.531561	1.12774	-0.398665	0.214344	0.654062	-0.179763	0.975851	0.230641	0.174402	0.213682	2.39292	-0.313309	-0.324915	0.516825	0.0314251	-1.57913	-0.580637	-0.558244	-1.05905	-0.976708	-0.460459	-0.1608	-1.1608	-0.128103	-0.958334	-0.553691	-0.266979	0.180074	-0.450281	1.37793	-1.41168	1.2174	3.16311	0.613417
	Type-B UPV	cg19050555	0.884148	0.988688	0.988428	1.60764	-0.399076	-2.09153	-1.62239	1.59002	-0.224742	1.03517	-0.167994	0.643904	-0.512998	-2.24788	-0.596471	-1.55254	1.07646	-0.216929	0.163519	-1.51541	0.68567	0.427896	0.840934	-1.55048	-0.694609	0.20774	-0.833217	1.38996	0.0887694	2.4547	-0.0582418	-0.172969	-0.82423	-2.63711	-0.263217	-0.465788	-0.0468263	0.483337	-1.09063	0.792748	-0.430797	-1.67309	-1.04462	0.447694	0.0916566	-0.182845	-0.0355702
	Type-B UPV	cg19223064	-0.0099699	-0.266812	0.421003	1.44452	-0.353721	-0.19957	-1.19423	1.04302	-0.227029	-1.56365	1.81739	-0.413155	-0.233913	-0.996729	1.11173	-0.157561	1.4426	-0.862023	-1.35407	-0.750039	-0.090209	0.120816	1.1506	-0.979159	0.107769	1.02941	0.0895478	0.940317	0.350725	0.267491	0.622501	0.32765	0.11412	-0.710352	-1.51215	0.703149	-0.402443	0.496381	-0.256436	0.315821	-0.168211	-0.21811	-0.464565	0.301729	-0.450347	-0.668999	-0.551642
	Type-B UPV	cg19495013	-0.313417	-0.413058	0.133211	3.06972	-0.63775	-0.733664	0.468807	-0.899011	1.79324	-0.186937	1.85388	-0.0291875	-0.712016	0.272775	1.56359	-0.585822	-0.449828	0.0622362	0.13051	0.842245	-0.0193748	0.851971	0.14259	1.74851	3.02194	0.551157	0.282053	-0.759696	1.82899	0.510352	-3.28901	0.686853	-0.934744	-0.505338	0.0767736	-1.35724	-0.491752	-0.489956	-1.38159	1.00722	0.437924	0.755304	-1.20921	2.13928	-1.47066	0.358819	1.32443
	Type-B UPV	cg19666600	1.28794	-0.765806	-0.0086902	2.86762	0.804745	-0.616286	-0.365473	-0.911422	0.743162	-2.8068	2.95107	0.573426	0.784706	-0.184105	-0.0236885	-1.64622	-0.0104871	-0.164169	-0.278792	-0.0250367	0.472529	-0.566772	1.35244	-1.17474	0.358897	0.159285	-2.46243	-1.41447	1.6181	-0.141865	-0.937906	0.499397	-1.81096	-0.550539	0.490949	-0.551753	-0.408081	-0.194407	0.115168	-1.1034	1.02528	-0.264304	-0.941745	0.673719	0.882885	-0.182539	-0.194529
	Type-B UPV	cg19755108	-0.255919	0.516872	1.15546	2.89323	-1.17479	0.864253	0.275563	-3.5648	1.92507	-0.529889	0.411499	1.1744	0.240493	-1.58085	-0.173285	0.109784	0.934589	-0.320369	1.38185	3.09105	-0.163044	-0.0659864	1.1474	0.823796	0.158946	-0.490571	-0.530301	0.146891	1.27181	-0.449502	0.495781	-1.40533	-0.0626302	-1.14359	-0.720676	1.98311	1.42842	0.192367	0.731282	0.0408217	-1.73212	-0.896676	-0.158425	-0.811145	0.315321	-0.253451	0.533361
	Type-B UPV	cg19901523	1.0321	0.917273	0.884973	1.98676	-0.0143804	-2.15153	1.21313	0.668512	0.0399161	-3.82111	0.577833	0.229199	-0.765001	0.279226	0.261478	0.796341	-0.358792	-0.912816	-0.714919	0.0627439	0.288626	-0.96501	0.834216	-0.462617	0.648327	-0.781259	-0.845331	0.653241	0.773985	-0.434168	0.63259	-1.06511	-2.5022	0.0947316	0.231628	0.419186	-0.523919	-0.528314	-0.70923	0.298715	1.35558	1.14353	0.111122	2.14744	-0.390684	1.11638	1.096
	Type-B UPV	cg20002901	0.695689	-1.58284	1.00693	1.23504	0.757455	0.694233	1.54492	-1.70273	0.137189	-2.12865	-0.748503	1.22889	-0.151492	0.71563	-0.535742	1.21284	-1.36448	0.710226	0.95774	-0.0194264	1.4965	0.205105	0.719873	1.33866	-0.225998	-0.909273	2.03558	-0.8005	0.055505	1.48093	-0.0490707	-2.06318	0.122647	1.2153	-0.435524	-0.414917	1.22219	1.53235	0.00177586	0.443308	0.524251	-0.60979	-0.184508	0.73742	0.367595	-0.475415	-0.131261
	Type-B UPV	cg20085268	1.74029	-1.44323	0.944086	2.81967	-1.90956	-0.247098	0.143607	-0.171505	0.67636	-4.89544	0.283918	-1.00882	-0.49428	0.561258	1.4946	0.339807	-0.825933	-0.963475	-0.314063	2.29674	-0.384652	-0.118785	-0.0528272	1.64189	0.515786	-0.458049	-2.35167	-1.2627	2.70783	1.85383	0.869649	-0.234642	-0.741323	1.70561	0.457568	0.151609	-0.215014	0.672882	-0.958949	1.43053	1.08016	0.236423	-2.95571	1.92794	0.025491	0.138223	-0.145048
	Type-B UPV	cg20111980	-0.311767	0.628378	0.0834105	1.91511	-1.19013	-2.178	-0.0434004	-0.478935	1.25214	-2.40984	2.03615	0.0813498	0.706522	-0.154646	0.951428	-0.255403	-1.37756	1.4814	0.613879	-0.243038	0.392025	0.342535	0.36686	0.820628	2.3127	0.730162	-0.481951	-1.2208	0.712211	0.324602	-0.318605	-0.31571	-1.28624	-0.38821	1.3106	0.0980681	-0.0544254	0.604006	-1.27811	-1.02987	0.303604	0.290212	-1.99439	1.72595	-1.4863	0.243364	0.836915
	Type-B UPV	cg20293650	-0.0781185	-0.446429	0.802073	2.18284	-0.377991	-2.02537	-0.30089	0.832436	0.472071	-3.17295	1.35596	0.925787	-0.475829	-0.281933	1.95169	1.51289	0.651707	-0.0444496	-0.943575	-0.0414991	0.432145	0.669764	1.05896	-0.134891	0.417127	0.152107	-1.42815	-0.53167	0.851807	1.0365	0.548364	-0.609418	-1.91268	0.386136	0.396617	-0.0228583	0.0522081	0.16461	0.0800215	0.195383	0.00224474	-0.907352	-2.33065	2.16565	-1.19619	-0.492059	-0.05225
	Type-B UPV	cg20357538	0.208659	-0.308852	0.952428	3.64399	0.915076	-0.0134486	0.0441707	0.0179356	1.70805	-4.19349	0.575848	-0.589874	-0.440263	0.568334	0.497566	0.127193	-0.103035	-0.20085	-0.286066	0.292135	0.228047	0.638233	1.40213	-0.0149107	-0.14055	-0.557196	-2.44422	-1.12331	2.14396	1.05749	-0.0952475	0.233818	-1.70254	-0.524845	0.389519	0.701355	0.608298	0.0993638	-0.0092172	1.02459	-0.899198	-1.34876	-1.62341	1.58767	-0.492513	-0.26672	0.248779
	Type-B UPV	cg20879096	0.175545	1.56237	1.1997	1.22908	-2.74625	-1.15481	2.46685	-2.3661	0.286891	0.258664	-1.28558	1.81198	0.938477	-0.0119853	2.55375	-1.30925	0.25574	-0.560759	1.98326	1.71027	-0.454379	0.230548	-0.163087	2.30372	2.23409	0.808465	2.05802	-0.136486	1.25386	1.08772	-0.936362	-0.571806	-1.20306	0.911708	0.2119	0.134503	0.352352	0.717021	-0.0292274	-0.605274	0.336425	0.347472	0.528133	-0.17049	0.198973	2.69466	0.100074
	Type-B UPV	cg20958434.1	0.523963	0.0140505	-0.837607	0.697266	-2.78007	0.321736	0.908968	-2.46433	0.302195	0.716463	0.328223	0.147186	-0.459788	-2.18792	1.81733	-0.452806	-0.394255	-0.0093905	0.117012	-0.992307	-0.527269	0.656949	2.35589	-0.139732	-0.410096	-0.328436	-0.119058	1.42295	-0.574019	-0.0411438	-1.35513	1.06023	-0.612125	-0.622425	-0.931346	-0.307113	2.02526	-0.148639	-1.99766	-1.68881	0.748143	0.75423	-1.65134	-3.36775	-0.782972	-2.33789	1.91158
	Type-B UPV	cg20996351	0.158489	-0.479927	1.09483	3.26031	-0.513698	-0.170948	0.414789	-0.411547	1.62016	-1.65171	0.703127	1.32787	0.339897	0.0327175	1.88903	0.842892	0.227425	-0.875642	0.875052	-0.189851	0.960698	1.02535	1.57539	0.849506	1.47853	-0.778103	-0.223538	0.399262	0.760288	1.0934	-0.719377	0.613744	-0.93757	0.132497	1.08455	-0.640181	0.0927478	0.0239945	0.576366	1.03437	1.07378	0.790036	-0.388262	1.79703	-0.7672	0.536572	1.31777
	Type-B UPV	cg21348406	0.0541527	-0.800155	1.32298	2.30808	0.0960554	-1.11754	0.1599	0.990474	0.25754	-3.33481	1.02045	0.247993	0.0251611	0.39885	0.57976	-0.116565	0.621931	-0.356406	-0.260107	0.208449	0.967975	0.743089	1.83149	0.344579	0.237823	0.00440977	-1.59123	-0.814111	1.18114	0.436747	0.0480433	0.394579	-1.99661	-0.031936	0.900935	-0.0082032	0.302761	0.534896	0.398523	1.74372	0.486803	-1.02492	-1.09138	1.66608	-0.401177	-0.596846	0.873039
	Type-B UPV	cg21428990	0.284092	-1.766	0.600058	3.68415	-0.0314173	-1.6987	0.601226	0.493663	0.676462	-4.28183	0.039673	-0.740845	-0.590158	-0.165651	2.04367	-0.523181	0.245667	-0.473489	-0.661126	0.10855	0.997751	0.0218041	0.825276	1.27262	1.20762	-0.570727	-1.71735	-0.530634	1.0735	0.385518	-0.162715	-0.382652	-0.443515	-0.554346	0.310503	1.0386	-0.661193	-0.500346	-0.355134	1.08157	-0.155125	-2.91145	-1.56546	1.34089	-0.822586	0.819681	1.38858
	Type-B UPV	cg21480725	-0.294199	0.0155342	-2.08348	1.88489	-0.84861	-1.51701	0.869102	-1.13562	-0.465347	-0.622925	2.38357	0.0444834	0.0902569	1.50597	2.30876	1.6781	0.324141	0.367528	-0.740409	-1.36146	-0.923409	-2.06856	-0.774247	1.70296	1.00321	0.740304	-0.310007	-0.403495	0.617374	-0.274665	-0.0551137	-0.800978	-1.10032	-0.156467	-0.189663	-0.787044	-0.709095	0.883691	-2.22493	0.204844	-0.2163	-2.04036	0.5776	-1.22828	0.543985	1.6467	0.621071
	Type-B UPV	cg21538208	0.0584077	-0.650576	0.375704	3.03612	0.387259	-1.01534	0.368064	-0.311098	1.75312	-1.5994	0.754828	0.708149	-0.0014004	-0.303824	0.837423	0.0440783	0.649456	-0.277883	-0.026225	0.241536	-0.188951	0.929521	1.0227	0.602626	1.65803	0.0604954	-0.364836	-0.536221	1.01706	0.0230499	-0.11026	-0.377229	-2.02817	-0.517043	0.970853	0.0327721	-0.705991	0.154726	-0.278936	0.319349	0.554865	-0.944209	-1.33327	0.51297	-0.442257	0.613685	1.14473
	Type-B UPV	cg21584234	-0.420797	-0.953072	0.547941	2.57966	1.479	-1.42586	-0.112837	-0.0300795	0.679656	-3.54659	1.63276	-0.109703	-0.718799	0.189566	1.24532	0.151317	0.106933	-0.598291	-0.408507	-0.735949	1.35942	0.570861	1.11794	0.196198	-0.112342	0.0182516	-3.00474	-0.960104	0.904189	1.2481	0.316365	-0.0826857	-2.51349	-0.615142	0.664155	-0.185479	0.308181	0.325287	-0.0704365	1.26652	0.438005	-1.10759	-1.48026	1.479	-0.236439	-0.276866	-0.202598
	Type-B UPV	cg21773297	0.197583	-1.10075	1.71606	3.05679	-2.1177	-1.73571	-1.81054	0.238954	0.626056	-2.52417	1.19244	2.04593	-0.435885	-0.97499	1.48593	0.0389013	0.36845	-1.67311	1.75389	0.0167674	1.17196	-0.906962	0.813774	-0.618379	-0.501045	-0.0252952	-0.746626	-1.28135	0.145	-0.114159	1.11417	-0.206002	-1.29669	0.141491	-0.0867879	-0.427114	0.6606	0.338923	0.390972	-0.106072	0.92589	-0.140568	-0.816622	0.883605	0.150881	-1.66641	0.506993
	Type-B UPV	cg21806592	-0.323798	-0.218696	0.386518	2.65083	-1.75342	-0.649322	-1.21619	-0.279293	0.201551	-2.46387	-0.371057	2.55097	-0.898216	0.404891	2.27642	0.458788	0.919713	0.448922	2.41572	0.530304	0.804555	0.0287686	0.169985	0.728533	1.22592	-0.307198	-0.996358	-2.58153	1.35878	1.36715	-1.51657	-0.0584682	-2.12095	0.533957	-0.596369	-0.619011	0.411022	0.340223	0.801736	0.172209	2.25826	0.520197	-2.75906	1.94735	0.60717	0.396792	0.10336
	Type-B UPV	cg22261694	-0.310628	-0.937505	0.270988	2.37547	-0.563187	-2.63874	0.161548	-0.105659	0.295103	-1.76484	1.3667	-0.742777	-0.629193	-0.709612	0.417982	-0.244523	0.0658057	-0.126877	-0.919597	0.108567	0.238432	0.88897	-0.353708	0.509867	0.518444	0.435066	-0.750165	-0.685903	1.0394	-0.212376	-1.24517	0.0822176	-1.98681	-0.957806	-0.0508485	-0.986122	-0.779556	0.771025	-2.50182	1.65024	0.0672103	-2.12551	-3.37272	0.888948	-0.150884	-0.398739	0.259219
	Type-B UPV	cg22400059	0.0553143	-0.328353	0.196039	1.56872	0.465172	-0.738236	0.634167	-0.212967	1.01889	-3.19257	0.742311	-0.496699	-1.09928	-0.68578	0.957628	0.354194	-0.296681	1.14414	-0.152563	1.97865	-0.934787	-0.598728	1.08055	-0.193596	-0.680108	1.18453	-0.649981	-0.660149	0.75641	1.4368	-1.25491	-0.305426	-2.85455	-0.0231428	0.257057	-0.204455	0.245574	-0.743803	-0.926477	0.750797	-0.15319	-1.86167	-3.1189	2.84816	0.132552	-1.3465	-0.171602
	Type-B UPV	cg22551578	-0.8815	-0.631912	0.882645	4.28762	-0.0918835	-0.874542	0.96205	-0.362146	0.867412	-3.22421	0.426246	0.551397	-0.384738	0.227587	0.88793	0.158846	0.477293	-0.623596	-1.15074	0.644326	0.87629	-0.0378417	1.01861	0.263409	0.721202	-0.443458	-1.48363	-2.61768	0.829425	-0.435144	0.850054	-0.358667	-2.10614	0.170212	1.18772	0.944673	1.04884	0.610094	0.420908	-0.273529	0.637808	-0.324368	-3.2083	0.921119	-0.321474	-0.036406	0.949079
	Type-B UPV	cg22730029	-0.865459	0.0235803	1.64839	1.46104	-0.421485	-2.70657	0.582092	-0.488789	-0.319121	-2.3443	0.537994	0.921631	-0.524301	-1.0053	1.7436	-0.195745	0.45225	-1.05859	-1.30042	-0.517468	0.120673	0.642873	-0.401484	-0.569722	2.02485	1.25444	-3.18209	-1.10723	0.415384	1.52122	0.0139653	1.16448	-1.32134	-1.24714	0.435562	-0.870487	-1.26985	0.573345	-0.407498	-0.764211	-0.0038375	-2.26231	-3.1098	0.71379	-0.69625	0.351673	-1.3623
	Type-B UPV	cg23021584	-0.193415	-0.654213	0.506125	1.73136	-0.753215	-0.607534	-0.616396	0.590939	0.437366	-1.38411	1.52913	1.16744	0.154005	0.303648	1.76784	-0.714069	0.832064	0.158353	-0.602396	-0.849584	0.57047	-0.443105	0.793058	0.418002	0.0979525	0.998625	-1.24464	0.297379	1.17421	1.34182	0.166059	-0.452454	-1.50959	-1.31218	-1.54481	-0.109372	-0.247927	2.05047	-0.783214	1.218	-0.254543	-1.82424	-2.8781	0.710765	-0.11518	-0.595074	0.0228748
	Type-B UPV	cg23456409	0.877424	0.500983	-0.742811	2.00942	0.316358	0.324617	-1.36099	0.126765	1.47854	0.0388642	1.16289	1.55655	-0.417589	0.206194	1.16681	0.0796253	0.656519	0.244765	0.582473	0.088177	1.21218	1.80089	1.56776	0.0778976	1.29586	0.309156	-1.58582	-1.25874	-0.0910649	0.652062	1.29855	1.49058	0.624581	-1.24179	1.17338	0.594829	0.470243	0.462139	0.119019	0.400949	-0.0739141	-2.59666	-2.3541	0.469683	0.119482	0.161	0.998258
	Type-B UPV	cg23618477	-0.290106	-1.09749	0.865462	1.93791	0.174017	-1.65428	1.51767	-0.0872618	0.359713	-1.81441	0.596182	0.215621	-0.93493	0.0497529	2.10867	0.650951	0.364191	-0.48336	-0.4861	-0.153218	1.14208	0.136676	1.79711	0.696776	1.23834	-0.58462	-0.901511	-1.16053	1.25346	0.869605	-0.60611	0.0287766	-1.84728	0.443864	0.889387	0.145769	-0.492501	0.137591	-0.558517	0.9315	1.82223	-0.0787747	-1.54564	1.85395	-1.14152	0.453001	0.604903
	Type-B UPV	cg23676302	0.364516	-0.6963	0.532105	3.51138	-0.404423	-0.29853	-0.146447	-0.633501	0.617512	-3.69641	0.355804	-0.303766	-0.998681	0.181358	0.838554	0.262772	0.136149	-0.258121	0.790432	0.313229	1.2376	0.475324	0.376278	0.94314	1.21098	-0.243583	-0.963123	-0.994167	2.01584	0.153976	-0.693359	-0.0257769	-2.55324	0.444362	0.406349	0.115388	-0.108046	0.400758	-0.0062225	1.01676	1.10879	0.76809	-0.674703	1.96334	-0.685512	-0.0107462	0.661019
	Type-B UPV	cg23705979	1.32281	0.917899	0.0256331	-0.584106	1.69939	-1.80938	1.408	0.558618	-1.07934	-3.1425	-2.50431	0.273418	0.0996477	0.67187	1.41378	0.155355	-0.586639	-0.580825	-1.25549	3.26906	-0.313211	0.51409	-0.571961	1.58938	-1.25141	-1.03208	-0.0894569	-2.53634	-0.26879	0.778398	-0.337357	-0.887124	-2.51671	-0.501886	0.694135	-0.446582	-0.302772	-0.236606	-0.357408	-0.59453	1.59546	-0.765762	-1.37642	-0.934059	-0.198924	-1.0564	-0.936294
	Type-B UPV	cg23791011	-0.0611443	-0.43415	1.42335	3.09245	0.800762	-1.95036	-0.269247	0.964486	-0.0195475	-4.3194	0.386143	-0.612003	-0.208616	-0.889944	0.65553	0.648826	0.359962	-1.1819	-0.334804	0.315277	0.858701	0.207969	0.966195	-0.338396	-0.703969	-0.627587	-2.31903	0.1236	1.56887	1.28558	0.50879	-0.269643	-2.8848	-0.262321	0.224941	-0.502239	-0.811858	0.691476	-1.59771	0.388046	0.820728	-1.96866	-0.651431	1.18299	-0.0277262	-0.786405	0.014446
	Type-B UPV	cg24312537	-0.0178251	0.183045	-0.319813	2.14519	-1.65712	0.737416	1.78414	-0.382797	0.0838197	-1.62284	1.16177	-0.268603	0.136803	0.156525	0.139337	-0.418944	-0.202385	-0.187714	0.711699	1.50239	1.24438	0.264797	0.36353	1.61544	0.83426	0.216089	-0.909468	-1.60921	1.75836	0.329144	-2.13062	0.626296	-0.613224	-0.950321	1.16724	-1.33597	-0.0260887	-0.995831	-0.981378	0.351537	2.10789	-0.759942	-3.79009	0.326706	-0.182331	0.356674	1.29657
	Type-B UPV	cg24467337	-0.274381	-0.151409	1.20842	3.2212	-0.988079	-0.772382	-2.72743	-1.43629	0.0698484	-2.55621	0.780572	0.116362	-1.42139	-0.168971	1.20372	0.170536	-0.461182	0.134441	0.710215	0.955101	-0.501343	0.140335	-0.699333	0.178181	-0.377371	-0.0867241	-1.49791	-0.689381	-0.316688	1.13536	0.0979627	-1.80063	-2.35714	0.393524	1.01066	-0.285407	0.97652	1.40266	-1.70783	1.03539	1.12174	-0.21758	-1.68217	0.132092	0.507091	-0.929527	-0.436347
	Type-B UPV	cg24904788	0.558878	-1.44075	0.918393	1.5625	1.05802	-1.22401	-1.42482	0.850847	0.0832212	-3.69484	0.181142	-0.900436	-0.411247	-0.878769	0.595132	0.124232	0.269763	-1.4019	-1.57971	-0.343057	0.222775	1.11839	0.599603	-0.890603	-0.780407	0.289239	-1.00349	-0.727737	0.445384	0.0878919	0.605127	-0.345862	-1.40352	-0.0105012	-0.298687	-0.0912382	0.185202	0.663092	-0.126294	0.365022	0.143761	-2.12237	-1.2436	0.29429	1.09567	-0.675731	0.115786
	Type-B UPV	cg24951137	0.193025	-0.914162	0.971211	1.79285	1.11869	-1.84034	-1.31725	-0.0460803	-0.568142	-4.7006	0.266774	-0.442804	-0.426651	-0.286222	0.0799731	0.508024	0.111482	-1.63938	-1.03267	0.0336511	0.672869	0.128285	0.996278	-0.245588	-1.71296	0.773396	-3.57673	0.0287775	1.64487	0.539065	1.53141	-0.197804	-1.89373	-0.895715	0.720945	0.820359	0.0245903	0.143355	-0.207891	0.839287	0.0846785	-2.4946	-1.2096	1.47687	0.718716	-1.48	-0.156273
	Type-B UPV	cg25326509	-0.20434	-0.664779	1.06898	3.27887	0.21499	-1.476	1.38824	-0.278079	0.679759	-3.21611	1.27987	0.920824	-1.19286	-0.333796	2.13407	1.84651	0.211616	0.263112	-0.6053	-0.0491223	0.390052	0.437191	1.30905	0.126774	0.792873	0.410172	-2.92039	-0.516223	0.815354	1.09164	-0.149398	0.0479696	-2.34541	-0.555648	0.854813	0.152456	-0.978772	0.827503	-0.774959	0.904908	0.296264	-0.662113	-1.86259	2.98324	-0.122636	0.172647	0.549564
	Type-B UPV	cg25449484	-0.13966	-1.00259	-0.505749	2.97415	0.250656	-1.56347	0.201605	-0.245978	-0.36507	-2.70963	0.967767	-0.857555	-0.207295	0.245927	1.4207	-0.587688	-0.183495	-0.203604	-0.341465	-0.14442	1.19546	0.350834	0.595407	0.3831	0.34758	-0.536896	-0.588778	-0.154724	0.896167	0.865397	-0.664151	0.164642	-1.90507	0.0698499	0.025173	-0.189945	-0.116838	0.459275	-0.0174224	1.60097	0.499807	-0.944363	-1.7063	1.55392	-0.456314	-0.143654	0.373354
	Type-B UPV	cg25461290	-0.379986	1.61744	0.952889	2.75636	0.260834	-1.05669	-0.259158	0.607367	1.83422	-4.17905	0.700858	-1.53557	-0.607569	-0.842914	-0.168878	-0.14488	0.14604	0.868239	0.797024	-0.228099	1.01448	0.232997	-0.363743	-0.862218	1.52644	-0.981788	-0.478418	-0.775139	1.38885	0.0111266	-0.970756	1.07699	0.955264	-0.373232	1.59725	-0.229199	0.218454	-0.912321	-0.432587	1.94478	0.580169	-0.315534	-0.600176	2.19424	-1.93319	-0.305957	0.297756
	Type-B UPV	cg25761791	0.375431	-0.283997	-0.247831	1.86406	0.35693	-2.28075	0.676774	0.0739196	0.386514	-4.84834	0.449547	0.584308	-0.0386898	0.348173	0.732874	1.53518	-0.120937	0.681092	-1.85574	-0.522987	-0.146265	0.485387	0.733907	-0.391477	1.49576	0.600093	-1.73408	-1.05296	1.80816	1.47939	-1.32759	-0.178905	-1.44756	-0.0698199	0.838613	-1.23559	0.192378	0.435529	0.23887	1.13602	2.4544	-0.791337	-1.06209	2.20042	-0.33445	-0.304202	-0.652467
	Type-B UPV	cg26052635	-0.544241	0.106722	1.61655	0.50492	-0.189998	-1.28408	1.33174	2.40518	-0.0217918	-2.26662	-0.38623	-1.8811	-1.14785	-0.641821	0.88677	-0.110647	0.46642	0.515811	-1.65496	-0.739573	0.925699	2.05171	0.195971	0.352858	0.85997	0.344359	-1.04308	-1.02443	1.98684	1.28513	0.135977	-0.858981	-2.35735	0.94661	-0.706906	-0.26402	-0.465498	-1.25712	-0.580206	0.599547	0.137814	0.36441	-2.03284	2.66208	-0.894371	-0.650099	0.981256
	Type-B UPV	cg26118759	-0.107807	0.0446441	0.601475	3.07399	0.0815189	-0.760665	-0.0117197	0.501469	0.63256	-4.39379	1.14218	0.833725	0.117155	-1.02014	0.633528	0.527447	0.29344	0.0753634	-0.849876	0.570205	0.545526	0.278121	1.1465	-0.0445829	0.365365	-0.454331	-2.45831	-0.856996	0.558991	0.352711	-0.191598	0.26377	-1.89323	-0.317135	0.525916	-0.400535	0.183823	0.0736136	-0.0118823	0.814818	0.681056	-0.606051	-2.04294	1.46728	-1.06252	-0.606088	-0.217045
	Type-B UPV	cg26232412	0.0215043	-1.18335	0.998852	2.70815	0.184792	-1.50165	0.0211146	0.124358	0.9377	-4.27374	0.919059	0.470153	-0.421608	-0.0491366	1.26299	0.3034	0.67729	-0.777697	-0.0690858	0.2837	0.680763	0.00881942	0.679174	0.546798	0.351619	-0.216063	-2.74041	-0.427311	1.71728	0.700901	0.234345	-0.104755	-1.30188	-0.722669	0.788082	-0.5488	0.358765	-0.333801	-0.672866	0.330544	-0.589112	-1.5143	-0.628464	1.04429	-0.39618	-0.732852	0.466969
	Type-B UPV	cg26243740	0.221722	-0.689624	0.102055	1.84204	-1.71993	-1.60261	-0.984368	0.306904	0.803662	2.36226	-1.11208	1.04479	-0.169105	-0.167649	-0.666875	0.042296	2.44868	-3.03296	1.78568	2.35381	0.956358	-0.424337	0.181689	1.12767	-1.19293	-1.78485	1.39671	-0.760053	-1.35807	-0.301754	0.856208	-0.607103	-1.0829	0.543595	-2.83273	-0.801952	0.338501	0.637908	1.3935	-1.55066	1.97309	0.450803	-0.43151	-1.99446	1.27342	0.0912042	0.81802
	Type-B UPV	cg26250585	0.0424588	-1.20965	1.93984	2.10361	0.184007	-0.0463094	-0.692023	0.0843348	-0.572372	-2.10018	0.0799581	1.59238	-0.943786	0.540277	0.0131971	0.0631026	0.521288	0.118716	1.14603	0.583886	0.187135	-1.5612	1.01559	-0.916869	-0.447058	0.544397	-2.6062	-0.533421	1.22929	0.784478	0.273326	-0.39151	-0.60066	-0.656918	0.0148212	-0.631791	0.135477	1.28526	-0.422619	0.861727	2.67359	-0.875735	-1.91673	1.5956	1.13291	-1.76401	-1.68619
	Type-B UPV	cg26427109	0.184457	-1.25501	1.62107	2.37768	0.917084	-1.04553	0.0561511	1.35106	0.257906	-4.73224	0.275884	-0.466458	-0.438669	-0.767186	1.07755	0.923141	-0.18984	-0.326991	-1.32918	-0.357799	0.936095	-0.155844	1.03994	-0.810097	0.930267	-0.668668	-2.25224	-0.276416	1.38231	0.763933	0.458374	0.432836	-2.59716	0.299675	0.938082	0.758065	-0.0201171	0.527428	-0.544834	-0.0672925	1.66034	-1.00504	-0.995737	2.0094	-0.661577	-1.4533	0.638733
	Type-B UPV	cg27019030	-0.209911	0.499256	0.399536	2.09913	-0.809699	-1.66127	-0.512468	-0.376376	-0.33108	-2.65219	1.30051	-0.500491	-0.49328	-1.01138	1.64958	0.304398	0.830246	1.47419	-0.733321	0.764961	0.768985	0.484415	-0.826221	0.997789	1.51727	1.21927	-1.5716	-1.32207	2.43166	1.21186	-1.68221	1.04181	-1.09746	-1.13488	0.674416	-0.84062	-1.17373	1.42147	-1.32992	1.21154	-0.23041	-1.63441	-2.97217	1.09006	-0.233607	-0.101464	1.76806
	Type-B UPV	cg27049643	-0.208646	1.30825	-0.0206984	0.314708	2.02764	-0.308375	0.507617	-0.3473	1.69359	2.56765	0.603164	-0.964825	0.403512	-0.953312	0.996595	-0.0508016	-0.274117	-0.406648	-1.63343	-0.16762	-0.54861	-0.638443	-1.65284	-0.117728	0.0421592	-0.212414	-2.08629	0.717023	-0.0382766	-0.534987	-2.38784	-0.820423	-0.259257	-0.110603	0.0541011	0.131309	-1.1057	0.506667	-0.189714	-0.218439	-0.690869	-2.87447	3.81087	0.521439	-1.28996	0.919061	0.303728
	Type-B UPV	cg27188056	-0.835324	-0.350182	-0.992743	2.09449	-0.786533	-2.617	1.27149	1.21146	1.18366	-1.8134	-0.177413	2.6108	-0.830505	0.838324	2.4572	0.585182	-0.224766	-0.229482	1.7379	-0.0009087	0.833569	-0.21514	-0.26112	0.823366	0.464949	0.0559405	0.881069	-2.65554	1.14376	0.817749	0.132035	-1.11063	-1.21675	0.292541	1.53435	-0.789587	1.54592	0.619528	-0.0135016	0.0549549	0.839315	-0.897663	-2.66322	1.14536	0.02343	1.32641	1.89541
	Type-B UPV	cg27423177	-0.202416	1.29413	0.92562	0.513538	-0.298112	-3.19838	-0.861266	-0.644577	0.388926	-3.78204	-0.711357	1.1718	-1.03669	-0.719284	0.648803	1.08442	0.0356839	-1.51085	1.00524	1.23586	1.22418	0.440364	-0.521835	1.39533	0.0451831	-1.38888	-0.397816	-0.21487	1.1206	0.998747	-0.424513	0.0447426	-1.68232	-0.948389	-0.127373	-1.79268	1.1569	0.589122	0.252657	0.203204	0.829609	-0.708463	-3.0838	2.75181	-1.15768	0.343009	-0.624636
	Type-B UPV	cg27483217	0.365907	-0.051385	-0.548254	0.652433	-0.286372	-0.757635	0.0956404	0.275992	-0.0470062	-1.68567	-2.06917	1.22549	1.06063	1.4736	-0.717558	0.46359	-1.50715	0.156469	1.6445	-0.195658	-0.476043	-1.18068	-2.29786	4.00971	0.902174	-1.81	0.0462604	-1.29706	-0.243934	1.13595	-2.25089	-0.849754	-1.48987	1.77339	-1.33686	-1.33711	-0.101126	1.46545	-1.30765	-1.55461	1.71667	1.65027	0.795801	0.315441	0.542234	1.27597	1.64491
	Type-B UPV	cg27640794	-0.728785	-1.20665	0.429174	2.54306	-1.11967	-2.47124	0.257387	-0.415786	0.618086	-2.91559	-0.954041	-0.122813	-0.301857	0.0605143	0.960996	0.38801	-1.17198	0.53927	0.0471178	1.9182	1.56433	0.28158	0.0995339	0.594183	0.8747	0.909895	0.424768	-2.26805	0.135406	0.694386	-0.340238	-0.182505	-2.56915	0.386413	-0.591405	-0.649673	-0.31559	-1.46226	-0.248474	0.338959	2.0542	-0.0545581	-2.66486	2.78798	0.441093	2.10158	-0.310431
	Type-B UPV	ch.1.2093982R	1.13417	-0.765253	0.806143	1.46364	1.15481	-0.882337	-0.745715	0.150778	0.681004	-1.13171	2.23037	0.50071	0.259539	-0.0501848	-2.01405	-0.290311	1.38463	-1.98868	-0.471853	1.05883	-0.085387	0.489639	0.160793	0.44168	-0.820558	-0.249093	-0.711111	0.158129	0.343661	1.73653	-0.543291	-1.97245	-1.34682	0.305723	-0.332006	-0.439764	0.467398	-0.0655649	0.0940147	0.399765	0.0821359	-1.14219	-0.470624	0.981215	0.583533	-1.61717	0.335462
	Type-B UPV	cg00033551	-0.686936	0.407999	-0.510393	-0.153056	-0.929691	1.39345	-2.02499	-2.2934	0.426328	1.07627	0.852053	2.21012	0.589029	0.49597	0.398517	0.296696	-0.47264	-0.884565	1.58083	-0.360857	-0.453121	0.101452	-0.564771	1.78209	1.25768	-1.55849	0.16748	-1.00713	0.168909	-0.23236	-1.18785	-0.391511	0.784563	0.587316	0.84919	-0.0498545	-0.473179	1.72265	2.5842	-0.457492	0.581071	1.26519	-0.0740058	-1.4128	1.44396	0.599283	0.877595
	Type-B UPV	cg00223767	-0.236911	0.941943	-0.447471	-0.777413	-1.70935	2.02907	-0.171031	-1.40567	0.695822	2.78938	-0.887265	2.68071	0.0867456	1.05871	0.0422956	0.40324	-0.467919	-1.12714	1.73082	0.673995	0.0974315	-1.4398	-0.105559	0.415673	-1.00078	-1.08968	1.34742	-1.48937	-1.30547	-1.05836	0.22227	-0.615624	1.56345	1.05018	-1.14886	-0.207529	0.695886	0.641247	2.48776	-1.57157	-0.0872163	1.56847	1.24808	-2.80088	1.36807	1.06688	0.152416
	Type-B UPV	cg00308367	0.637895	1.76527	-0.0140057	-0.882511	2.10223	-1.17082	0.562592	0.924103	-2.19257	1.91796	-2.54716	-0.159604	1.55589	-2.66737	-1.05846	-0.343107	-1.43049	0.286987	-0.929871	-1.53207	-1.85638	0.782075	-1.00268	0.108505	-1.75893	3.43326	-0.900093	-2.83072	-0.0500573	-0.0634937	0.421458	1.06788	-1.75416	0.212416	-0.0964464	-2.62634	-0.931604	-0.369616	0.414258	0.975864	-1.32126	1.0344	-0.371166	0.9093	-2.09075	0.241014	0.906299
	Type-B UPV	cg00715343	-0.468884	-0.312178	0.266181	-0.0466354	-1.79411	0.982746	-0.658504	-0.83563	0.0597191	2.71367	0.968698	2.4936	0.495127	0.710165	0.618321	-0.776402	-0.501668	0.812696	1.10271	0.191729	-0.904142	-0.823859	-0.624683	1.21229	-0.0742562	-1.99008	1.85459	0.875357	-0.357463	-0.730021	-0.263102	-0.588617	0.525483	1.84646	0.36324	-1.18844	0.363282	-0.454709	0.558366	-0.923527	0.902058	1.72732	1.54387	-0.811526	1.74454	0.982561	0.181138
	Type-B UPV	cg01025800	-1.20605	0.573413	-0.982932	0.226527	-1.5914	0.341989	-1.23817	-1.95086	0.357503	-0.23642	0.905912	2.1779	0.0176841	0.280084	0.597714	-0.292336	0.759829	-0.431873	1.55684	0.309344	-0.593409	-0.289439	0.0386881	1.32058	0.454915	-0.280095	-0.195467	-1.00024	0.125585	-1.59012	-0.0596136	0.353594	0.137109	-0.330742	0.659969	-0.0146067	-0.145246	0.587348	1.34052	-0.616477	-1.29534	0.967655	0.407185	-0.814663	-0.452616	0.319111	0.533863
	Type-B UPV	cg01192077	1.26169	0.022052	-1.73238	-1.48876	-0.276016	1.21359	1.12791	-0.32483	1.31138	3.82725	-0.667355	0.12493	-0.518116	-0.333514	0.391578	-0.395284	0.00958822	1.00861	0.56465	-0.114721	0.465731	0.508542	-1.14804	1.82252	0.826847	1.02803	2.98329	0.00393339	-1.16683	-0.235466	-1.17136	0.527847	1.78421	-0.385804	-1.07033	-0.494673	-0.190448	-1.59308	0.173669	0.878269	-1.30825	1.31688	1.20243	-1.46455	0.629777	1.43068	-0.913575
	Type-B UPV	cg01621764	1.09885	0.0101379	-0.575556	-2.61803	0.686626	0.0159426	0.142287	2.15694	-1.4661	1.60148	-1.27018	-0.375075	-2.40262	1.22653	-0.561373	-0.87502	-0.0257588	-0.378821	0.0639939	-1.92938	-0.0366771	0.423332	-0.613239	-1.61052	0.100876	-0.0576875	0.701404	0.00251267	0.0375758	-0.153086	-1.4143	0.0748096	1.23917	-1.13409	-0.684527	0.704647	-0.749016	0.417622	0.66795	-0.633559	0.476011	2.3006	-0.114765	1.00335	-1.04566	-0.313536	-0.678911
	Type-B UPV	cg01694400	0.357167	0.403599	-0.289192	-2.39223	-1.30631	1.19137	0.0879885	-0.27111	-0.149129	2.8225	-0.504263	0.813371	-0.0932038	0.531681	-0.704139	-0.632651	0.0370878	0.282856	0.232949	1.06154	-0.433592	-0.783428	-0.698833	-0.409483	-0.17733	0.3754	1.77962	0.526808	-0.578595	-0.650074	0.2036	-0.434175	1.63283	0.0754466	-0.993819	0.219875	1.06709	-0.360264	1.25576	-1.70248	-0.958176	1.20768	2.47051	-3.3531	1.13559	0.439994	-0.101449
	Type-B UPV	cg01899581	0.100053	-1.162	0.869359	-1.5849	1.88728	-1.18194	-0.038271	1.78236	-1.20891	0.422051	-0.385908	-1.68234	-0.0579127	1.01051	-0.145315	-0.158055	0.687768	-0.397959	-1.42514	-1.41034	0.31339	0.631581	-0.591699	-0.537236	-0.980874	1.68733	-1.75644	-0.280207	-0.775487	-0.699599	1.61843	1.71182	0.655484	0.411072	0.863214	-0.523516	-1.48576	-0.699519	0.677433	0.283179	1.31593	-1.07693	1.30792	-0.0114794	-0.0467557	0.304842	0.194559
	Type-B UPV	cg03603062	-1.57119	1.11557	-0.0469652	-1.60485	-2.47709	-0.101259	-3.15707	-0.766555	-0.442184	4.53138	-0.589186	1.59342	1.4163	-1.02337	0.92243	-0.573393	1.28728	0.440624	0.316549	-1.45373	-1.88947	-0.782503	-0.726766	1.25609	0.886624	-0.862468	1.81617	-1.04511	-0.0203081	-0.667721	-0.16272	-1.13976	0.828206	-0.32521	-2.49579	-1.04534	0.757657	2.23409	0.036327	-0.534808	-0.490993	0.905315	-0.312126	-2.14656	1.56392	1.18275	1.41524
	Type-B UPV	cg03821689	0.0173359	0.924479	-0.418622	-1.21334	0.539337	1.27962	-0.162659	-0.609135	0.0526833	1.24043	-0.339746	0.127225	-0.138475	0.0406158	-0.563871	-0.142872	0.112366	0.153693	0.0618467	-0.446674	-0.558981	0.343288	0.0680348	-0.182038	1.10741	0.432471	0.896749	0.785302	-0.344589	-0.638158	-0.404131	0.30085	0.752344	2.53251	-0.083808	0.108911	-0.551795	-0.103381	0.644356	0.0418392	-0.266018	0.897726	0.778008	-1.11474	0.0931474	0.0104177	-0.406272
	Type-B UPV	cg04090794	0.636352	-0.587499	0.0349609	-2.67915	1.00083	-1.66058	1.61367	2.69786	-2.88238	-1.31364	-1.10191	-1.53475	0.00955519	0.800184	-1.14567	0.0716427	-0.64648	0.115904	-1.98664	-0.492289	0.716189	0.0387842	-0.771517	-0.822174	-1.04757	1.08378	-0.468369	-0.282086	-2.25112	-0.0515548	-0.833947	1.32595	-0.0347761	0.671822	0.86888	-1.22453	-1.54039	-0.660208	-0.298826	0.254294	1.59764	0.23654	1.24464	1.46834	0.367926	-0.0255638	-0.0776265
	Type-B UPV	cg04574724	0.53	-0.11517	-0.52237	-1.20627	-0.2697	2.07451	-0.540638	-0.648651	-0.487484	2.81245	-0.201085	1.88229	-0.0021587	-0.280082	-0.721475	-0.0775144	0.273747	0.292566	0.14427	0.541932	-1.2758	-0.457576	-0.100829	-0.776988	-0.248895	0.200629	1.13054	-0.0759654	-1.34719	-0.866657	-0.035129	-0.201295	1.41198	0.647916	-0.0840112	0.250471	-0.530988	-0.954327	1.51878	-1.52139	-1.38448	1.2035	1.42574	-1.6403	0.776231	0.119248	-1.0623
	Type-B UPV	cg04639241	-0.411219	0.364134	-0.189233	-2.14094	-1.42237	1.63745	-1.93851	-0.272929	0.410993	2.99956	-0.574592	2.47071	0.795411	0.888588	-0.548152	-0.326267	-0.917399	-0.0230807	-0.030874	-1.98945	-0.860808	-0.514456	-0.772914	0.141386	0.589772	-0.0612826	1.64	-0.190724	-0.811542	-0.19338	-0.74491	0.505117	1.90551	0.542983	-1.19203	-0.107468	0.250993	0.719658	0.553309	-0.677163	-0.911149	1.12175	2.35389	-1.48466	0.665454	0.155022	0.106271
	Type-B UPV	cg04680436	0.15079	0.11143	0.0686275	-0.0697699	1.6149	0.922837	0.1554	-1.01737	1.20426	-0.0134583	-1.78671	0.632606	0.223205	0.937377	-0.140228	0.636359	-0.741179	-1.19483	0.995289	-0.730435	-1.23422	1.46717	-0.31542	0.654718	-0.0977077	0.403518	1.32871	-0.837669	0.298733	-1.33987	0.0681155	0.343729	0.707119	0.450498	2.06701	-0.300644	-0.119294	-0.531061	1.77214	0.689595	0.117938	0.952303	1.04203	-0.643819	-1.11084	-0.373463	-0.400509
	Type-B UPV	cg05230942	1.52989	2.38084	-0.0102378	-0.148121	-1.03254	-1.8504	0.208214	0.725332	0.380634	-0.336817	0.257594	-0.968055	-2.24349	-0.927416	1.2079	0.29411	-0.910498	-0.956218	0.594026	-0.437847	-1.4803	0.596149	-0.873255	2.14797	0.155404	-0.820999	1.14939	-0.549466	-3.57087	-2.07733	-2.40604	-0.380817	0.075839	0.700885	1.30606	-0.873466	1.34122	-0.183538	0.573397	1.91523	-2.76065	0.110793	-0.715332	0.71539	-0.798618	0.697816	0.435779
	Type-B UPV	cg05965490	0.309848	0.274269	1.97183	1.1992	-0.0739713	2.57163	-0.760216	0.201085	1.24598	1.66447	0.00092319	1.88299	0.279169	0.271081	-0.600923	1.00864	-0.20133	-1.57002	0.33501	1.07156	0.507358	-0.815237	-0.403653	-1.35973	-0.753268	-0.61132	0.333485	0.555029	-0.146177	-0.0814474	1.95786	-0.862766	0.837398	0.691831	1.39957	0.606333	0.190852	-0.77028	3.01385	-1.86485	-0.330557	0.139185	0.839513	-1.29631	2.24417	0.210814	1.099
	Type-B UPV	cg06443678	-0.0775059	1.09695	-0.522773	-1.82768	0.23528	1.2804	1.14276	-1.28836	-0.807949	2.48117	-0.64992	0.626585	0.224474	-0.636133	-0.262939	0.538613	0.0357029	-0.377417	0.306843	-1.22757	0.406431	0.51709	-0.969038	0.344788	-1.01804	-0.525633	1.14716	0.282925	-1.03402	-0.633043	0.170077	0.349569	0.722439	-0.280096	-0.484572	1.15519	-0.486546	-0.915683	0.942755	-0.317095	-0.916302	1.29778	1.37529	-1.71909	0.921246	0.638028	-0.412654
	Type-B UPV	cg06678890	0.650642	0.22095	-0.0741881	-0.508097	-1.11259	1.1592	-1.47107	-1.04574	-1.02	0.700324	-0.27171	1.62604	0.33987	-0.217907	-0.358196	-0.745807	0.866091	-1.12573	1.09994	-1.14152	-0.956312	-1.62986	-0.0070512	-1.14937	0.422377	-1.91817	1.15428	0.595629	-0.581419	-0.279975	-0.635352	-1.01041	2.19775	1.12248	-0.148696	0.9272	-0.728373	1.43097	1.57564	-1.54261	-0.25438	2.08174	1.87295	-1.79767	1.73418	0.22388	0.564243
	Type-B UPV	cg08061524	-0.639854	0.309714	-1.38562	-0.253507	-1.74081	1.20791	-0.0112904	-2.51994	1.08536	4.27892	-1.10291	1.9308	-0.0720402	1.4591	1.45144	-0.914034	-1.18061	-0.74572	1.99005	-0.0479758	-0.597385	-0.500054	-1.12285	1.62113	1.00267	-0.601423	2.92279	-1.24635	-0.839835	0.0434599	-2.02189	0.16309	0.902171	0.946381	-0.637366	-1.24743	-0.677731	-0.57277	0.857613	-1.79177	0.351707	2.3109	0.795557	-1.75789	0.447426	2.30728	0.270793
	Type-B UPV	cg08115732	-0.873842	0.390755	-0.221421	-1.00276	-1.62165	1.81718	-0.203665	-0.712483	0.958802	3.17258	-0.247964	2.55251	0.204575	0.873276	1.01392	-0.333642	0.808236	0.499574	0.248619	0.394486	-0.598552	-1.34887	-0.569569	0.235446	0.374231	-1.62348	2.04066	0.55787	-1.17088	-0.374723	-0.405984	-0.158167	1.75721	0.158274	0.174681	0.165361	0.41078	1.53785	1.08421	-1.24962	-0.455705	0.829527	0.400025	-2.03987	2.0414	1.59385	0.510898
	Type-B UPV	cg08482167	0.359637	0.901902	0.49709	-1.39557	0.558288	1.3664	-0.598261	-0.943268	-0.292696	2.32913	-1.32486	1.83142	0.335019	0.660043	-0.792224	0.158685	-0.112215	-1.31008	0.757888	-0.64997	-0.578409	-1.23453	-0.0843992	-0.0709574	-0.261097	-0.654178	0.943264	0.350269	-0.0875185	-0.30892	1.62352	-0.47854	1.17673	0.483823	-0.0853821	0.671136	0.100816	0.899095	2.12008	-1.63274	-0.619177	1.1938	1.48507	-1.39826	0.446737	1.29728	0.571606
	Type-B UPV	cg08569979	-0.290965	0.038859	0.153641	0.708155	-0.612356	0.195183	-1.65965	-1.81047	0.367376	0.687149	-0.159938	1.63932	0.250043	0.884127	0.844253	-0.144389	0.0127727	-1.50609	1.89709	-0.367801	-0.752982	-1.48409	0.122058	0.269283	-0.511538	-1.34622	-0.732287	-0.0141524	-0.207464	-0.987054	-0.298763	-0.482078	1.72861	0.75607	1.10469	0.936186	0.399247	1.33642	1.71959	-1.24008	-0.235805	0.838867	1.10087	-1.04079	1.1477	0.203234	1.29448
	Type-B UPV	cg08597067	0.53137	1.70502	-0.860151	-1.37025	-0.316645	0.418775	-0.419483	-1.0405	-0.388858	2.40181	-2.07889	2.72467	0.215544	0.981495	-1.12012	-0.612867	0.309236	-2.30592	0.99693	0.790576	0.659151	-1.0011	-1.77198	1.51191	-0.428464	-0.247043	2.50394	0.0853777	-1.32687	-0.495636	0.463328	-1.66544	1.97455	0.470236	-0.712793	-0.396099	0.0854535	0.544231	2.05819	-1.26533	-0.223478	0.782767	1.80951	-3.09871	2.20734	1.28342	-0.0443491
	Type-B UPV	cg08675117	0.85295	0.57163	0.107485	1.32237	-2.50345	1.16762	0.365349	-1.76337	0.913065	2.3792	-0.975436	3.36092	0.403884	0.455482	0.79639	0.0349664	0.183931	-0.829706	1.38028	0.905311	-0.137054	-0.616105	0.0871562	1.29003	-0.400016	-0.44031	0.567043	-0.124777	0.0628205	-0.997619	-0.615103	-0.21109	0.950577	0.711275	-0.670978	-2.00235	0.309013	-0.691249	1.50333	-0.717127	-0.691429	1.07467	0.761467	-2.36428	1.65851	1.27345	1.52521
	Type-B UPV	cg09596958	-0.170701	0.663249	-1.29508	-0.229524	-1.03515	1.20719	-1.2765	-1.74889	1.47805	3.9757	-0.663719	2.28585	0.244676	0.636643	0.341714	-0.291688	0.0847626	-0.63791	0.740775	0.289629	-0.0504509	0.751524	0.134075	2.53363	1.50835	0.444996	2.55738	0.312181	-0.580287	-0.593039	-1.95302	0.226707	0.876328	0.0614727	-0.809385	-0.90156	-0.755687	-0.556185	0.94513	-0.258265	-1.40316	2.71077	0.985997	-1.53541	0.436852	2.22824	0.911474
	Type-B UPV	cg10592478	-0.518381	0.911528	-2.17156	-0.52978	-1.91238	1.62048	0.311246	-2.23139	0.319586	4.11877	-0.803392	2.03994	-0.298128	1.0755	1.04358	-1.18862	0.558353	-1.11563	1.99497	-0.246037	-1.05661	0.317542	-0.588798	1.75268	0.756026	0.678385	2.92503	0.704673	-0.511128	-0.605955	-2.42154	0.411208	0.923961	0.905184	-0.667939	-0.184709	-0.453282	1.09076	1.4118	-0.298843	-0.117917	2.01072	0.43394	-2.01165	1.17616	2.55183	0.579221
	Type-B UPV	cg11237852	2.37126	0.520266	-3.22618	-1.43093	-0.382779	2.19988	1.77162	2.27107	0.67501	2.63745	0.12462	0.37643	0.118288	-0.438493	-0.951895	-0.885549	0.91788	0.431627	-0.772948	-1.13896	-0.0696442	-1.19576	-1.62946	-0.750485	-0.0896563	-0.294528	1.8564	1.48668	-0.298914	-1.45706	-0.193135	0.408775	3.12304	-0.464769	-0.467243	-0.235774	-0.699855	-1.8749	0.439838	1.21259	-1.47687	1.0703	3.197	-0.837897	-0.876785	-1.11226	0.106792
	Type-B UPV	cg11883737	-0.678324	-0.392387	0.197473	-1.36264	-0.596155	0.469166	0.121419	0.129807	0.369593	1.553	0.441083	-0.19525	-0.0174066	0.864058	-0.155989	0.134291	-0.652559	0.677285	0.375001	-0.0019304	-0.681584	-0.552399	-1.9947	-0.554981	0.0434853	-0.117576	1.851	0.672192	-0.005464	-0.875573	-0.593737	0.806294	0.719801	0.46789	0.041914	-0.289888	-0.358471	-1.05482	-0.136246	0.317772	-0.581213	1.17689	0.300409	-0.979866	0.215186	1.43412	-0.29083
	Type-B UPV	cg12141218	0.544234	0.509981	0.372273	-0.479949	-0.719727	0.770301	0.989984	-0.539284	-0.163272	1.04576	-0.217736	0.139766	0.550678	0.686617	-0.204892	0.917527	0.101491	-0.982108	0.94585	0.953404	-0.133226	-0.271032	0.611412	0.91338	-0.285999	-0.409745	0.70181	-0.844804	0.451912	-1.1637	0.283865	0.0958252	1.52044	-0.0072932	0.401941	-0.0979524	-0.316795	-1.03089	1.08402	-1.38865	0.658014	0.231799	0.122736	-0.427441	-1.55441	0.676565	0.318635
	Type-B UPV	cg12434681	-0.149708	0.76924	1.09183	-1.96979	-1.26752	1.13341	-1.94202	-0.018238	-1.15851	1.40586	0.251508	1.62878	0.194471	1.25146	-0.306414	-0.360094	1.15105	-0.27348	-0.407072	-1.37581	-0.886633	-1.86689	0.0695318	-0.931442	-0.404665	-1.30606	0.238353	0.800358	-0.775416	-0.284762	2.17768	-1.80923	0.78816	0.461027	-0.988614	0.304729	0.441692	1.93307	2.25349	-1.78452	-1.67226	1.18162	1.859	-1.07132	2.82344	0.361094	0.825246
	Type-B UPV	cg12578536	1.17945	-0.0122415	-0.132266	-0.652403	0.55548	0.880714	1.43199	2.25944	-1.70859	0.774541	-0.933414	0.0143962	-0.17479	0.600652	0.125643	-0.130838	-0.894516	-1.10927	-0.50857	-2.32099	0.673499	0.978927	-0.632008	0.642984	2.39431	-1.17365	2.34013	1.4057	-0.3011	-0.323897	-1.4896	1.35516	-1.02902	1.05993	1.07037	-0.632919	-1.56585	-1.15258	1.1273	0.692631	1.04627	2.20979	1.40175	2.63418	-0.287409	1.62881	1.79386
	Type-B UPV	cg12965512	0.92369	2.67114	-0.93762	-0.678728	-2.61843	0.969608	0.0737446	-0.604123	-0.0588951	1.25235	-0.109281	1.91176	0.955125	-0.637899	2.03673	0.349175	0.292101	-1.15421	1.06896	0.254052	-0.944522	-0.63972	-0.104817	1.30921	0.0247721	0.792403	-0.0611109	-0.761177	0.0333005	-0.0354528	1.18191	-0.681782	0.688394	0.0130928	-0.718723	0.109095	0.144477	0.69913	0.394516	-1.63027	-1.12804	0.726553	0.806364	-0.955429	0.118811	0.537382	-0.188617
	Type-B UPV	cg14265043	-0.27667	0.385254	0.220173	-1.17395	-0.350647	1.13846	-1.0244	-0.856958	0.0714597	3.02985	-0.433711	3.19919	1.36037	0.266141	-0.605661	-0.341834	0.716904	-0.835977	-0.0262237	-0.618869	-0.30379	-1.09813	-0.182329	0.166058	-0.75741	-0.735136	1.49802	-0.0452769	-0.608669	-0.736601	-0.0289094	-0.967383	0.739683	0.00336424	-0.551142	-0.0267641	0.305043	1.08293	2.40823	-1.94369	-0.775479	2.07045	1.35917	-1.99646	2.09126	1.06648	0.333467
	Type-B UPV	cg14316944	1.01512	1.86757	-1.05632	-2.02927	0.65001	1.84406	-0.726521	-0.742196	-0.0911124	3.41838	-0.455179	-0.001654	-0.0564208	0.399754	-0.761106	-0.801021	-0.182694	0.0859956	-0.460155	-0.99146	-0.228196	1.06755	-1.2189	0.367148	-0.0601002	0.226929	3.30759	1.53207	-1.0438	-0.523104	-0.842176	-0.0029827	2.35095	0.346728	0.140299	-0.202418	-0.887847	-1.38606	0.928134	-0.390839	-2.02275	1.19821	1.143	-1.41822	-0.309456	0.124557	-0.23416
	Type-B UPV	cg14333542	0.0832019	0.693552	-0.402746	-1.70072	-0.37306	0.410256	1.98395	-0.0770586	-0.135935	2.23538	-5.81955	0.442896	-0.0681602	0.0538495	-0.622737	-5.81463	0.199088	1.01628	-0.175041	-0.122636	-0.389874	-0.292484	-0.916511	-0.568	-0.262365	0.052633	1.19098	0.662489	-1.68494	-0.0388899	-0.0005236	-0.0293126	1.61657	-0.442177	-0.664187	0.520507	-0.121525	-0.0579938	-0.0288431	0.233155	-1.03552	0.595976	0.415501	-0.724389	-1.47569	0.382097	-0.415861
	Type-B UPV	cg14334147	0.0859683	-0.767408	0.396534	-2.36018	1.04579	-2.06924	1.27576	3.65414	-3.14809	-1.14074	-0.743784	-1.6908	-0.075907	1.20874	-1.61967	0.0256848	0.201033	-0.429495	-2.41002	-1.77189	0.367806	1.19526	-0.125787	0.14898	-0.676672	0.514458	0.227961	0.173195	-1.83693	-0.475049	0.00705351	1.97819	-1.59832	0.617978	1.17941	-0.24042	-1.05096	0.170832	0.337455	0.780117	0.489943	-0.0943023	0.546958	0.842152	-0.290854	-0.834472	-0.0115301
	Type-B UPV	cg14671357	0.0616907	-0.287798	1.4795	0.583235	-1.11113	0.593365	2.23269	1.01805	0.816892	-2.4752	-0.735043	-0.215577	1.38772	0.831612	0.36394	0.978584	-0.817353	-1.9169	0.909391	1.40219	0.0331414	0.0105334	1.44513	1.58904	-1.57359	-1.38343	1.53294	-1.65836	1.69707	1.03907	0.0659265	1.08559	-0.328777	1.213	1.90941	0.0885252	0.8675	0.484276	2.66747	1.03335	1.10315	2.88365	0.392247	-2.23131	-0.875326	0.807727	-1.22668
	Type-B UPV	cg15077193	0.526805	0.901829	-0.392227	-0.56951	-0.894208	1.41186	-0.336055	-0.838767	0.8966	2.5349	-0.919707	1.6207	0.539215	1.06148	-0.392383	0.278405	-0.159918	-1.20434	1.63804	0.505769	0.0370754	-0.466953	0.0561892	0.542311	-0.885801	-0.469218	1.18679	0.311852	-0.446759	-1.19965	0.0870883	-0.513981	-0.296347	1.45559	0.315251	0.00119047	0.336938	-0.473085	1.14754	-1.21984	-0.0157757	1.31788	2.7988	-2.49404	1.63653	0.575953	-0.642014
	Type-B UPV	cg16553589	-0.247016	-0.5809	2.09756	-1.01892	0.381135	-0.256394	1.62097	2.08891	-0.639295	-0.476486	-0.301431	2.2486	0.330951	-0.443039	-0.136802	-1.01422	3.02525	-0.192847	-3.32408	0.768967	-2.25053	-0.570908	-1.21667	1.64597	-3.23959	-0.112888	-0.853277	0.465179	-0.173449	2.07081	0.130298	2.87221	-0.815402	-1.09066	0.202652	1.28508	0.824009	-0.204222	0.263274	-1.51683	-0.0660498	-3.44154	-1.02049	1.33695	0.211	-0.695825	-1.13067
	Type-B UPV	cg18046677	0.362885	0.472037	-1.57084	-1.44533	-0.593188	1.43223	-0.0251051	-0.786808	-0.0319591	3.22919	-1.03744	1.08046	-0.178492	0.734166	-0.481342	0.268036	-0.562654	-1.19991	0.766354	0.510922	-1.60151	-0.262058	-0.752117	0.559857	1.48558	0.644472	2.38688	0.852802	-0.319019	0.0163279	-1.76842	-0.831069	1.90105	-0.166056	-0.544978	-0.891157	0.36928	-0.651451	0.291652	-1.1059	-1.23916	1.46405	0.728593	-1.20546	0.608851	1.26993	0.140752
	Type-B UPV	cg18733230	-0.10384	1.49832	-1.11025	-0.433107	-0.783627	0.993657	-1.14352	0.684388	1.43916	1.6953	-0.0524112	1.59852	0.509646	1.38824	-2.15647	-0.397379	-1.1172	0.14033	1.3353	0.0830078	-0.435228	0.123299	-0.810105	0.989446	-0.169882	-1.90363	3.13604	0.704697	-0.914879	-1.19028	-0.365633	-0.660644	0.949443	1.45178	0.492637	-0.300323	-0.695469	-0.491032	0.416567	-1.2743	-0.380712	2.24123	1.37299	-2.39545	1.51435	2.35048	0.0647516
	Type-B UPV	cg19110428	0.260742	-0.37379	1.02815	-2.16758	0.745661	-1.30323	0.510963	2.95016	-1.99438	-0.413082	-0.252199	-1.00834	-0.881736	0.0929091	-0.392345	-0.303219	1.19516	-2.06417	-1.6666	-1.67326	0.538331	0.74094	0.118413	0.0237463	-0.13047	1.41684	-0.18054	-0.13453	-0.956702	-1.28126	0.811613	1.45948	-0.860027	-0.798779	1.55501	-0.761154	-1.22629	-0.278862	0.174263	1.42194	0.592876	0.31917	0.65836	1.22478	0.265487	0.844113	1.04631
	Type-B UPV	cg20509119	1.02397	-1.01618	-1.167	-1.2726	0.727948	2.63178	-1.57968	0.459304	-0.22893	-0.365287	1.18663	-0.610351	2.23641	0.0720866	-1.42192	-2.90766	-0.404506	-1.43894	1.32183	0.111012	1.54322	2.64672	0.667295	-1.28953	-0.403145	-0.33627	1.69061	-2.63336	-1.40226	-0.35799	-0.170064	1.30268	0.573168	-0.034181	-0.0018347	2.16119	-1.21674	1.64298	0.922602	-0.811991	0.555812	1.71742	3.64054	1.63991	-0.718108	-0.133072	-1.73205
	Type-B UPV	cg20592144	-0.269096	0.416732	-1.35207	0.336977	-1.40953	0.394157	0.0347611	-2.06895	-0.159218	0.809649	-0.0671265	1.70121	0.612113	0.144706	0.466622	0.19573	-0.0853793	0.235607	1.80093	0.21877	-1.21495	0.355606	0.096932	0.315247	0.898277	-0.494032	-0.0719009	-0.644661	0.103952	-0.707165	-1.42025	-0.297555	0.611911	0.0750516	1.32495	-0.435606	0.311558	-0.195249	0.802345	-0.48444	-0.320945	1.53706	0.683823	-0.226805	-0.379028	0.847461	0.768345
	Type-B UPV	cg20608783	-0.386814	1.05828	-0.156906	-1.64447	0.274596	0.105649	0.107336	-1.5485	-0.0080229	2.61543	-1.78013	-0.897213	0.60852	2.07863	-1.46421	-0.0214837	0.292075	0.110535	1.03964	-0.225441	-0.0496252	1.3911	-1.18133	0.346366	0.0700102	0.654148	-0.298663	-0.0091566	-0.196582	-1.22286	0.606985	-2.81618	1.45265	0.659785	0.874752	-1.08063	-0.0797241	-0.10563	1.8706	-0.420391	-0.949133	0.938734	1.72143	-1.62847	-0.465889	0.323192	0.537135
	Type-B UPV	cg21830459	0.986157	1.28221	-1.34765	-1.78176	0.219589	1.69194	0.637768	-0.933448	-0.347923	2.92582	-0.942098	0.636067	-0.0372552	1.1669	-0.0398298	-0.324448	0.566353	0.740847	0.0929103	-1.10156	-1.13774	-0.479814	-1.44654	0.139418	0.823054	-0.333554	2.10057	1.34941	-1.06567	-0.330819	-0.427006	-0.0893105	0.893453	0.00130067	-0.913549	-0.350029	-0.0776386	0.0316992	0.145168	-0.850216	-1.41864	1.21284	1.3709	-1.90973	0.356731	1.12934	-0.362676
	Type-B UPV	cg21908828	-0.256214	-0.517876	1.14664	-1.31333	0.353893	0.580039	0.26646	-0.98302	-0.0911005	0.54208	0.879677	2.73483	0.484794	1.825	-0.329295	0.0317514	-1.0261	-1.26345	1.81178	0.138617	-0.740699	-0.901863	0.338957	-0.0021117	-0.484764	0.640337	-0.666905	-0.185034	-0.519151	0.0585079	0.3476	-1.8909	-0.28726	0.704514	0.84533	-0.0854531	-0.389151	-1.18161	2.07397	-1.02921	1.59683	1.55033	1.04573	-1.54635	1.74195	1.17683	1.20976
	Type-B UPV	cg22117968	0.729561	-0.468954	-0.979395	-2.50727	-0.91481	0.890867	-1.50936	0.286386	-0.316473	1.8691	-0.800311	0.9154	0.322509	1.18534	-1.05464	-0.531652	-0.347991	-1.42435	1.02698	0.323606	0.291772	-0.545265	-0.505819	-0.864808	-1.03594	-0.546448	2.18856	0.374121	-0.305983	-1.14679	-0.598275	-0.729545	-0.0628359	1.47849	0.032634	0.513535	-0.148934	-0.354058	1.71126	-1.37793	0.665386	1.25216	2.0632	-2.10162	1.65452	-0.292161	0.237495
	Type-B UPV	cg22249529	0.651554	0.362248	-2.09643	0.255565	-1.37626	0.652492	0.635657	-0.523493	1.19332	3.51091	-0.326148	1.02471	-0.861874	0.812558	0.034562	0.793757	-0.449274	0.017077	1.14605	0.320524	-1.74204	0.107057	-0.540824	0.663176	1.12194	1.10581	1.77627	0.995196	-0.0255666	-1.36102	-1.47481	0.546058	1.26678	-0.294221	0.18725	-0.972123	-0.0290755	-1.32347	1.26253	-0.270578	-1.7118	2.0811	0.643996	-0.0300307	0.732971	1.75311	0.200224
	Type-B UPV	cg22304543	-1.30079	1.55311	-2.42666	-0.606833	-1.16729	0.815698	1.01602	-0.487874	0.622621	4.10934	-0.851717	0.306627	1.23255	0.181653	1.33499	2.94557	-1.10473	-0.27363	-0.156754	-0.750078	1.18055	-0.052696	-0.783117	2.1885	0.405231	-1.48138	2.19954	-0.437852	-0.359981	0.166427	0.121587	0.929442	0.876695	0.481487	-1.13753	-0.148395	-0.937839	-0.452435	-1.60418	0.391208	-0.866854	0.435966	0.910461	2.42424	-0.90801	2.47385	1.47573
	Type-B UPV	cg22381068	-2.27155	-1.258	-1.08813	-1.70756	0.630364	-0.546745	1.69701	0.511631	0.960092	-0.566173	-0.102048	0.678104	0.248275	-2.72377	-1.12453	-2.36975	-0.0664054	0.129857	0.416609	-0.581898	-1.92898	1.46348	-1.95852	-1.04273	-0.604333	0.270346	-1.70058	0.20519	0.751826	-0.923846	1.49404	2.09805	-1.62233	-0.0635599	-0.300577	1.89918	1.15393	0.402617	0.0744874	-0.741135	-0.87235	1.02054	0.130881	-1.56543	-1.73537	-0.505776	-1.06832
	Type-B UPV	cg22910462	1.3361	0.773739	-2.01297	-1.98557	0.578447	1.55694	0.925729	-0.660894	-0.163908	2.88367	-1.13874	0.80699	-0.0621282	0.250643	0.605997	-0.511594	0.222854	-0.363112	-0.49226	-0.507896	-0.58734	0.0830207	-1.17513	0.363304	-0.148616	0.816515	2.55148	0.512474	-1.2544	-0.746957	-0.505992	0.0775793	2.02155	0.472987	-0.625772	0.182368	-0.280988	-0.621486	0.18849	-0.217936	-1.2802	1.13351	0.789005	-1.92248	0.952396	0.666512	-0.678593
	Type-B UPV	cg23864202	0.484491	1.33024	-0.69305	-1.47155	-1.55337	-0.144826	-0.87331	-1.27985	0.111487	3.21078	-1.88302	2.88285	0.792105	1.13449	0.319999	-0.92203	-1.8052	0.889629	1.79409	1.5457	-0.312152	-0.971979	-1.34204	1.6487	-0.0710253	-0.380499	3.05952	-1.76887	-0.990692	-0.223727	-0.932936	-0.0900127	1.67206	0.494988	-0.844928	-0.595979	0.0136673	0.00754864	-0.385921	-0.512847	-1.23627	1.07267	0.547253	-1.26269	0.774616	2.22452	1.00494
	Type-B UPV	cg24065451	-0.356942	-0.0674938	0.192648	0.975751	-1.91183	1.80921	-2.991	-0.923642	0.454721	1.1084	-0.204347	3.59436	0.399851	0.493641	-1.29324	-0.0739789	0.391672	-2.09677	1.00851	-1.84154	-0.209576	-1.58071	-0.646779	0.642411	-0.406511	-1.87479	1.08113	-0.164872	-1.40749	-0.764807	-0.0761652	-0.759199	0.81734	1.10396	-0.211444	1.43532	0.625773	2.20094	1.80563	-1.38118	0.304903	1.80222	2.21258	-2.41257	1.94543	0.678894	1.38774
	Type-B UPV	cg24658737	0.17958	0.915662	2.32273	-0.457862	-0.581569	0.599967	-2.577	-0.322615	0.235264	0.532952	0.555195	2.59336	0.228163	1.35927	-0.290038	-1.27419	1.9581	-0.888031	0.832095	-0.576744	-0.0155204	-0.772738	0.58708	-0.372806	-0.314533	-1.07967	-0.613916	-0.0949454	-0.449489	-0.684329	0.918982	-0.596151	0.843006	-0.191047	0.157083	0.36283	0.0627044	1.76741	2.00312	-0.764362	-0.168959	0.859054	1.1579	-1.90265	0.811331	-1.05752	0.651651
	Type-B UPV	cg25857695	1.12972	1.35833	-0.758824	-1.37651	-0.98552	0.244429	-0.322099	-1.95936	-0.377552	3.88234	-0.676675	0.808428	0.279578	1.79533	1.25495	2.0298	0.694001	0.916257	0.236464	1.90627	-0.69477	-0.666272	1.1646	-0.0576144	-0.0866409	1.17571	1.17725	-0.316606	0.104975	0.489281	-0.0684608	-0.0951094	1.26332	1.09154	-0.61064	-1.51371	-0.467844	0.308131	-0.395577	-0.701932	-1.55879	0.9475	-1.38126	-1.83242	0.97757	1.26187	-0.732816
	Type-B UPV	cg26750548	-0.537378	0.713992	0.399477	-0.193071	1.62775	1.68192	1.05786	-0.848353	0.0951948	1.60986	-2.85242	0.818282	-0.611803	1.74307	-0.990771	0.855882	-1.44718	-2.78024	2.10373	-0.56525	-1.10002	1.82181	-0.640156	1.09941	-0.0572394	-0.670096	1.85576	-1.14221	-0.25088	-0.845834	-0.611069	-0.907319	1.75737	0.826984	2.5866	-0.797621	0.264172	-0.0791353	2.04098	-0.830981	-0.278211	1.80043	1.4077	-1.73765	0.0435079	0.213431	-0.63493
	Type-B UPV	cg26975184	0.0415828	0.452217	0.642441	-0.52378	-0.342172	0.12347	-1.5746	-0.236077	-0.665315	2.01971	0.571457	-0.300986	1.07242	0.213254	-0.872808	-0.521179	0.116734	-0.0065179	0.270937	-0.21489	-0.622541	-1.58543	0.213398	0.509164	0.463473	-0.74789	0.718347	0.74732	-0.269594	0.104432	-0.461885	-0.55424	0.24011	0.594578	-0.0719853	0.440556	-0.0343381	0.996328	2.31079	-0.775599	-0.104235	0.614292	0.36534	-1.43605	1.29214	0.203288	0.0212529
[truncated: 41 more columns]

## Sheet: ED_Figure_8B
ED_Fig.8B	Lists of differentially DNA methylated sites between MZ cotwins, and their overlap among the identified UPV clusters, used to plot the venn diagram
	Concordant	Type-A UPV	Intermediate	Type-B UPV	Concordant&Type-A UPV	Type-A UPV&Intermediate	Type-A UPV&Type-B UPV
	cg04193779	cg00361155	cg00035864	cg00033551	cg21040109	cg06576965	cg13327911
	cg05600581	cg00401091	cg00050873	cg00059459			cg20958434
	cg18168924	cg00629585	cg00061551	cg00223767
	cg22372182	cg00941258	cg01192172	cg00240653
	cg25756647	cg01110765	cg01447429	cg00287536
	cg26058907	cg01148781	cg01900066	cg00308367
	cg26841862	cg01193368	cg02056550	cg00391030
		cg01242976	cg02107461	cg00399895
		cg01487661	cg03271827	cg00681462
		cg01498999	cg03827298	cg00715343
		cg01642084	cg04123665	cg00723994
		cg01707795	cg04691144	cg00776174
		cg02248486	cg04817258	cg01025800
		cg02312593	cg05003411	cg01062443
		cg02439789	cg05608794	cg01192077
		cg02601489	cg05633523	cg01225779
		cg02839557	cg05725940	cg01259782
		cg03124146	cg07045803	cg01382502
		cg03263337	cg08276565	cg01487542
		cg03535417	cg08399336	cg01621764
		cg03580328	cg08589776	cg01694400
		cg03679269	cg08673225	cg01785568
		cg04329455	cg08816194	cg01815567
		cg04438558	cg08859406	cg01899581
		cg04488373	cg09511741	cg02030929
		cg04541077	cg09684846	cg02060639
		cg04992335	cg10207609	cg02081019
		cg05026884	cg10699852	cg02166383
		cg05051262	cg10741418	cg02424365
		cg05170706	cg11703007	cg02509058
		cg05940236	cg11750736	cg02632314
		cg05983326	cg11816202	cg02643433
		cg06026331	cg12417362	cg02756683
		cg06098368	cg12744859	cg02896361
		cg06606773	cg13539397	cg02983911
		cg06628792	cg14347463	cg03240301
		cg07159871	cg14479884	cg03256090
		cg07223952	cg14654811	cg03297901
		cg07245476	cg15431336	cg03435878
		cg08739478	cg15788369	cg03436397
		cg08861369	cg17660627	cg03494648
		cg08921682	cg18680181	cg03603062
		cg09549073	cg20694666	cg03649649
		cg09890775	cg22781400	cg03677952
		cg10171829	cg22794772	cg03719428
		cg10456705	cg22824635	cg03821689
		cg10489463	cg23075961	cg03834767
		cg11593253	cg23521140	cg03950493
		cg11684211	cg24615157	cg04028695
		cg11724970	cg24871845	cg04086097
		cg12252069	cg24954977	cg04089743
		cg12467404	cg25556122	cg04090794
		cg12479444	cg25708695	cg04093885
		cg13039251	cg25928521	cg04097078
		cg13419214	cg26150533	cg04470054
		cg13524834	cg26294145	cg04574724
		cg13808036	cg27230784	cg04586126
		cg13845521		cg04639241
		cg13906860		cg04680436
		cg14133106		cg04690998
		cg14285533		cg04947385
		cg14465207		cg05109049
		cg14468236		cg05230942
		cg14497054		cg05279761
		cg14711543		cg05581878
		cg14791395		cg05965490
		cg14947429		cg05968010
		cg15134787		cg06443678
		cg15273954		cg06677013
		cg15552461		cg06678890
		cg15697476		cg06690535
		cg16292375		cg06879394
		cg17083209		cg06934774
		cg17328716		cg06936290
		cg17526890		cg07009284
		cg17727597		cg07131398
		cg17988320		cg07263979
		cg18188392		cg07375978
		cg18715793		cg07530063
		cg19199204		cg07546139
		cg19778236		cg07677157
		cg20067334		cg07912922
		cg20197861		cg08052546
		cg20380975		cg08061524
		cg20419272		cg08115732
		cg20482390		cg08165960
		cg20553766		cg08356637
		cg21005510		cg08482167
		cg21077636		cg08569979
		cg21106100		cg08597067
		cg21385746		cg08599355
		cg21460606		cg08675117
		cg21952115		cg09015246
		cg22569496		cg09050670
		cg23129930		cg09126279
		cg23347399		cg09200260
		cg23936031		cg09216236
		cg23969338		cg09258240
		cg24138857		cg09384035
		cg24155309		cg09580822
		cg24395452		cg09596958
		cg25264804		cg09966895
		cg25757140		cg10051237
		cg26572896		cg10071690
		cg26591982		cg10078703
		cg26916862		cg10159630
		cg27036347		cg10423607
		cg27084712		cg10426951
		cg27247563		cg10503326
		cg27303223		cg10592478
		cg27329091		cg10728351
		cg27341636		cg10769531
				cg10838410
				cg10959847
				cg11074047
				cg11078084
				cg11120154
				cg11235297
				cg11237852
				cg11319028
				cg11551216
				cg11585893
				cg11648730
				cg11706226
				cg11869193
				cg11883737
				cg11942594
				cg12011343
				cg12031275
				cg12112870
				cg12141218
				cg12421834
				cg12434681
				cg12486493
				cg12578536
				cg12883629
				cg12958561
				cg12965512
				cg13100449
				cg13368198
				cg13558774
				cg13728003
				cg13900763
				cg13916261
				cg13944468
				cg14071186
				cg14140403
				cg14265043
				cg14316944
				cg14319487
				cg14333542
				cg14334147
				cg14671357
				cg14781905
				cg14908875
				cg14987787
				cg14989202
				cg15077193
				cg15262954
				cg15268191
				cg15924868
				cg15966610
				cg15990972
				cg16047279
				cg16102739
				cg16456423
				cg16540262
				cg16550264
				cg16553589
				cg16557204
				cg16994041
				cg17193417
				cg17209188
				cg17472800
				cg17491368
				cg17707274
				cg17738521
				cg17801369
				cg17837162
				cg17922998
				cg18046677
				cg18290233
				cg18456803
				cg18523886
				cg18582260
				cg18723409
				cg18733230
				cg18751133
				cg19050555
				cg19110428
				cg19223064
				cg19495013
				cg19666600
				cg19755108
				cg19901523
				cg20002901
				cg20085268
				cg20111980
				cg20293650
				cg20357538
				cg20509119
				cg20592144
				cg20608783
				cg20879096
				cg20996351
				cg21348406
				cg21428990
				cg21480725
				cg21538208
				cg21584234
				cg21773297
				cg21806592
				cg21830459
				cg21908828
				cg22117968
				cg22249529
				cg22261694
				cg22304543
				cg22381068
				cg22400059
				cg22551578
				cg22730029
				cg22910462
				cg23021584
				cg23456409
				cg23618477
				cg23676302
				cg23705979
				cg23791011
				cg23864202
				cg24065451
				cg24312537
				cg24467337
				cg24658737
				cg24904788
				cg24951137
				cg25326509
				cg25449484
				cg25461290
				cg25761791
				cg25857695
				cg26052635
				cg26118759
				cg26232412
				cg26243740
				cg26250585
				cg26427109
				cg26750548
				cg26975184
				cg27019030
				cg27049643
				cg27188056
				cg27423177
				cg27483217
				cg27640794
				ch.1.2093982R

## Sheet: ED_Figure_8C
ED_Fig.8C	SeSaMe output showing DMRs between Type-B UPV MZ cotwins, used to plot the barplot
	Seg_ID	Seg_Chrm	Seg_Start	Seg_End	Seg_Est	Seg_Pval	Seg_Pval_adj	Probe_ID	Estimate	Std. Error	t value	Pr(>|t|)
	231206	chr21	45348142	45348210	-0.0535509	4.69523e-05	0.0320237	cg04574724	-0.0521918	0.0167517	-3.11562	0.00334596
	231206	chr21	45348142	45348210	-0.0535509	4.69523e-05	0.0320237	cg22117968	-0.05491	0.0170169	-3.22679	0.00246271
	236984	chrX	39519222	39519223	-0.0515318	3.51729e-05	0.0273728	cg20509119	-0.0515318	0.0111008	-4.64218	3.51729e-05
	51993	chr3	180382934	180382935	-0.0507186	8.68638e-05	0.0452603	cg25857695	-0.0507186	0.0116474	-4.35452	8.68638e-05
	213215	chr19	1609370	1609371	0.0506645	7.34756e-06	0.0104767	cg01062443	0.0506645	0.00987385	5.13118	7.34756e-06
	165010	chr13	41016017	41019447	0.0509765	1.38181e-08	0.000111839	cg01440489	0.0434955	0.0167701	2.59363	0.013109
	165010	chr13	41016017	41019447	0.0509765	1.38181e-08	0.000111839	cg02632314	0.0581832	0.0191244	3.04235	0.00408341
	165010	chr13	41016017	41019447	0.0509765	1.38181e-08	0.000111839	cg18456803	0.0716159	0.0193723	3.69681	0.000640205
	165010	chr13	41016017	41019447	0.0509765	1.38181e-08	0.000111839	cg20033981	0.0288186	0.0152738	1.88681	0.0662813
	165010	chr13	41016017	41019447	0.0509765	1.38181e-08	0.000111839	cg22730029	0.0527695	0.0162477	3.24782	0.00232266
	65281	chr5	2753632	2753739	0.0580161	8.50851e-05	0.0448271	cg02509058	0.0553805	0.016192	3.42024	0.00142811
	65281	chr5	2753632	2753739	0.0580161	8.50851e-05	0.0448271	cg13944468	0.0606518	0.0223864	2.70931	0.00979509
	181402	chr15	72591320	72591321	0.0633045	4.39795e-05	0.0307917	cg16540262	0.0633045	0.0138476	4.57152	4.39795e-05
