# Supplementary material for: Independent phenotypic plasticity axes define distinct obesity sub-types
Source: Nat Metab. 2022 Sep 12;4(9):1150–65. doi: 10.1038/s42255-022-00629-2 (PMC9499872; doi:10.1038/s42255-022-00629-2)
Supplement: Source Data Extended Data Fig. 9 — Statistical Source Data. [file 42255_2022_629_MOESM18_ESM.xlsx]

## Sheet: ED_Figure_9A
ED_Fig.9A	Differentially expressed genes (-log10(p-value)) among MZ cotwins belonging to the identified UPV clusters, used to plot the heatmap
		Concordant	Type-A UPV	Intermediate	Type-B UPV
	ABCC3	0.116712	1.09262	0.441769	4.01363
	ABHD3	0.673902	0.016525	1.39894	3.38202
	ABLIM2	0.543404	0.522589	0.210877	3.24293
	ACADM	0.346155	0.451918	1.13356	3.50036
	ACAN	0.132605	0.507482	0.130047	3.22429
	ACY1	0.0856574	0.477204	0.167222	3.21294
	ADSSL1	0.37293	0.580803	1.15879	3.29017
	ALDH1A3	0.422709	1.7858	0.461126	3.06125
	ALDH3A1	0.127009	0.345579	1.10502	3.16786
	APOB	0.611756	0.369819	0.107864	3.70922
	AQP7P2	0.209184	0.139137	0.170372	3.10541
	ARFIP2	0.259077	0.133902	0.112987	3.07904
	ARG2	0.272715	0.161927	0.282311	3.65933
	ARHGEF16	0.755268	0.954929	0.589625	3.47001
	ARID3A	0.0862847	0.12328	0.00924067	3.1052
	ATP5G2	0.0306929	0.507744	1.48813	4.20979
	AUH	0.18484	0.124457	1.93156	4.0275
	AZGP1	0.0403704	1.09499	0.202	3.99552
	BATF	0.65149	0.265305	0.836541	3.14762
	BPESC1	1.68531	0.650656	0.635265	3.55566
	C11orf74	0.0924481	0.0364712	0.569016	3.26006
	C12orf39	0.0452488	1.45998	0.129133	3.21642
	C14orf180	0.0816966	0.351349	0.271721	3.12686
	C15orf17	0.170543	0.465822	0.0561436	3.01865
	C16orf14	0.1422	3.02562e-05	0.134638	3.65561
	C17orf61	0.0594695	0.548317	0.109076	3.23747
	C1orf198	0.116731	0.958877	0.485142	3.21405
	C20orf112	3.61417	0.452112	0.125567	0.631008
	C21orf33	0.0859106	0.412021	0.381038	3.6761
	C6orf222	3.15176	0.525573	0.530594	1.2358
	C7orf23	0.411263	0.129784	1.92216	3.45215
	C7orf55	0.390623	0.06787	0.219313	3.48767
	CABC1	0.282926	0.612542	0.147561	3.03354
	CACYBP	0.177931	0.0857534	1.23	3.16206
	CALCRL	0.179708	0.846362	2.46664	3.28161
	CCKAR	0.0587058	0.139194	0.645269	3.02733
	CCL19	0.110066	0.781858	0.104223	3.14669
	CD248	0.0425323	0.84127	0.541523	3.79036
	CD44	0.0226028	0.936499	0.000556603	3.02226
	CDKN2C	0.6603	0.50518	1.64288	3.50123
	CHST3	0.268268	0.317818	2.78909	4.19478
	CKB	0.115865	1.03717	0.0410351	3.384
	CMTM3	0.201651	0.303471	0.49402	3.51756
	COG7	0.674899	0.0249972	3.53456	0.747342
	COL3A1	0.025511	0.941066	0.405277	3.01733
	COL6A1	0.39658	0.543246	0.600495	4.36714
	COPS5	0.746419	0.391368	0.80142	3.59993
	COQ5	0.0791001	0.220055	0.08145	3.12061
	COX5A	0.294778	0.750229	0.492579	3.75184
	COX5B	0.235905	0.104314	1.65745	4.72847
	COX7A2	0.305653	0.170955	2.54698	4.76989
	COX7C	0.234395	0.0725315	1.4169	3.35351
	COX8A	0.350923	0.14569	0.667223	3.33329
	CPEB2	0.836694	0.0179844	0.333881	3.98944
	CPNE4	0.0145782	0.574353	3.34255	0.820391
	CRIPT	0.304039	0.0971403	0.742581	3.08969
	CRLS1	0.3909	0.0649932	1.28064	3.8863
	CSNK1A1	0.530217	0.164544	4.52346	0.356831
	CTGF	0.253806	1.57043	0.338309	3.32939
	CYB5A	0.0480242	0.170432	1.56887	3.26913
	CYHR1	0.467807	0.322017	0.370105	3.77611
	CYLN2	0.00546761	0.0257206	3.12366	1.0721
	CYorf16	0.661482	3.03144	0.250681	0.587104
	DDT	0.0440291	0.0422948	0.745095	3.59021
	DIAPH1	0.122309	0.095474	0.0876702	3.16712
	DIS3	0.326151	0.0602594	3.40208	0.325892
	DKFZp451A211	0.0129348	3.15404	0.0895049	1.11448
	DNAJA3	0.359737	0.1865	0.199918	3.26933
	DNAJC19	0.637436	0.198254	1.6555	3.16845
	E2F5	0.348706	0.334664	3.17489	0.55176
	EIF4EBP1	0.0140417	0.509896	0.29109	3.15509
	ELF4	0.129934	0.37962	0.600208	3.96243
	ENDOGL1	0.0653703	0.861418	0.331092	3.17312
	ETFA	0.220439	0.03501	1.80218	4.17245
	ETV6	0.318285	0.507707	1.67506	3.20702
	FAM152B	0.187191	0.296258	0.399873	3.53223
	FANCE	0.278632	0.597214	0.0754105	3.21781
	FCGBP	0.334403	0.385816	0.189884	3.29914
	FGFRL1	0.0160709	0.532915	0.38494	3.09795
	FLJ33996	3.96501	0.168154	0.942318	0.731163
	FLJ44968	0.0484146	0.162741	0.909898	3.58433
	FSTL3	0.280604	0.32795	1.03455	3.02698
	GAST	0.0722902	0.379249	3.06928	0.305241
	GLUL	0.542845	0.466489	1.55019	3.28595
	GMIP	0.247311	0.0372974	2.56625	3.57006
	GPC1	0.410017	0.473479	1.06105	3.30106
	GPD1L	0.435724	0.816819	0.495067	4.53283
	GPT	0.0280574	0.853809	0.308817	3.77057
	GSDML	0.111442	1.18746	0.296539	3.04888
	HADH	0.390043	0.428672	0.99894	4.72649
	HAGH	0.0633615	0.0203199	0.500412	3.30639
	HAX1	0.16961	0.501694	0.614078	4.43749
	HCK	0.318449	0.27237	0.280737	3.46415
	HIGD2A	0.701777	0.247182	0.262711	4.21086
	HMOX1	0.354201	0.378545	0.473393	3.14198
	HPS3	0.180438	0.977984	3.02192	0.317943
	HRSP12	0.635993	0.165397	1.10136	3.20743
	HSD17B8	0.845209	0.586055	0.671653	3.60691
	HTRA1	0.312548	1.02454	1.1678	3.3411
	ICA1L	0.538618	0.0974086	0.265052	3.11957
	IER5	0.0546053	0.250739	3.05951	0.00114089
	INHBB	0.623834	0.818744	0.574377	3.1416
	IRAK1	0.548321	0.276556	0.838015	3.01202
	IRS1	0.524075	0.0236121	0.367303	3.93149
	ITGA5	1.09447	0.0402017	0.514275	3.36474
	ITGB5	0.00245834	0.510969	0.537302	4.07657
	ITIH5	0.0649341	0.656717	0.559799	6.12319
	KBTBD9	0.533801	0.429988	0.00261371	3.12093
	KCNJ4	3.05642	0.112563	0.021999	0.566482
	KIAA0284	0.384221	0.414731	3.97195	1.64583
	KIAA1598	0.0129894	1.18605	0.013502	3.23979
	KIAA1602	0.0464607	2.56887	0.310954	3.26061
	KIAA2022	0.71691	0.191743	0.304263	3.8637
	KLF11	0.47652	0.621452	0.089273	3.04045
	LDHD	0.494661	0.821161	0.0334041	4.07774
	LETMD1	0.104922	0.584024	0.648111	3.18929
	LMOD1	0.00236098	0.374804	0.26497	3.26317
	LOC131873	0.218562	0.71265	0.453706	4.05441
	LOC375323	0.956875	0.283219	3.19911	1.25897
	LOC388135	0.341913	1.9459	0.0636568	3.7078
	LOC389669	3.62477	1.10497	0.113031	0.457425
	LOC400590	1.58718	0.0993652	3.98401	0.036314
	LOC439957	0.103663	0.0190577	0.301149	3.54101
	LOC440132	0.132216	0.292424	0.433552	3.12872
	LOC441876	0.193522	0.0372208	2.07268	3.43917
	LOC642257	0.0221863	0.0921008	3.32596	0.585264
	LOC642936	3.2479	0.0542374	0.538606	0.251943
	LOC644285	0.998803	0.601486	4.14906	0.335917
	LOC644884	0.0022548	3.41197	0.828067	0.376885
	LOC646038	0.598477	0.16131	3.23996	0.291745
	LOC646183	0.0739461	0.151651	3.17703	0.120326
	LOC646906	0.198212	0.213144	0.771294	3.90182
	LOC647006	0.361266	0.47617	3.01104	0.531303
	LOC647340	0.272813	0.0646298	0.5916	3.20948
	LOC648240	0.035204	3.18401	0.331379	0.108693
	LOC649125	0.417886	0.0194472	0.0764858	3.98878
	LOC649524	0.198625	0.316142	3.14628	0.494906
	LOC649571	3.19412	0.239847	0.151329	1.29298
	LOC651546	0.321873	0.911485	3.54277	0.310069
	LOC652759	3.97681	0.0289284	0.0172391	0.468666
	LOC653206	0.387499	0.812575	3.24425	0.429735
	LOC728012	0.00266642	0.235652	3.09856	0.675583
	LOC728635	0.0608548	0.111055	0.0277178	3.22665
	LOC730684	0.185285	1.69261	5.54612	0.175525
	LOXL1	0.347382	3.47666	0.189056	0.417276
	LOXL4	0.00528514	0.131685	1.52046	3.03123
	LPIN1	0.99802	0.640059	0.695186	3.70236
	LRRC37A	4.25389	0.530513	1.64165	0.0195546
	MAPK3	0.616237	0.677243	0.506598	3.06687
	MCAT	0.337327	0.268708	0.414655	3.09423
	MGC2752	0.445004	0.155408	3.0334	0.125193
	MRPL46	0.057066	0.0895374	0.694681	3.16306
	MRPS22	0.151949	0.0648434	1.30606	3.01264
	MRPS33	0.750084	0.0609039	1.35554	3.5639
	MSC	0.122782	1.24959	0.737694	3.54356
	MSN	0.392137	1.37671	0.0608478	3.17942
	MYBPC1	0.025491	0.113381	0.117991	4.5308
	MYO1D	0.27035	1.22708	0.228905	3.37854
	MYO9B	0.553601	0.344819	1.7707	3.47921
	NAALAD2	0.0191227	0.553005	0.831758	3.83936
	NANOS3	0.256143	0.831654	0.824163	3.0892
	NDUFA8	0.146837	0.339097	0.512078	3.1881
	NDUFAF2	0.0289052	0.0316287	0.202571	3.07925
	NDUFB8	0.506299	0.159758	0.200194	3.33879
	NDUFS5	0.0190912	0.393622	1.0995	3.81577
	NEK6	0.478837	0.0716137	1.61145	3.31041
	NR6A1	0.894983	0.33344	3.0915	0.519895
	NUDT6	0.00978971	0.00759532	0.63678	4.30232
	NUP188	0.368702	0.00749826	1.30834	3.59789
	OR2AT4	3.01189	0.279982	1.28739	0.0970875
	OR3A4	3.36953	0.630327	0.682124	0.0986205
	OTUD7A	3.02738	0.753281	1.63228	0.312978
	PALLD	0.205004	1.31804	0.242166	3.14115
	PC	0.23825	0.712368	0.06891	3.89596
	PCBD1	0.0734861	0.331615	0.369774	3.91123
	PCCA	0.126635	0.196599	0.93211	3.44435
	PCCB	0.251617	0.443257	0.253243	3.67981
	PCK1	0.251314	0.328199	0.149618	4.52223
	PDLIM1	0.0350813	0.571648	0.507603	4.33419
	PHF13	0.427773	0.366249	0.70272	3.2175
	PHGDH	0.253633	0.293815	0.432057	3.02193
	PIP4K2B	0.298185	0.263978	0.0210088	4.66889
	PLEKHO2	0.218898	0.362826	0.799502	3.10266
	PLXNA1	0.358467	0.0419821	0.900845	3.25061
	PPIE	0.176789	0.240068	0.961963	3.33114
	PPP1R16A	0.088378	0.869896	0.138544	3.92761
	PPP2R2D	0.020372	0.0690569	0.169224	3.27311
	PRDM5	3.01289	0.623011	0.86002	0.0729368
	PRG2	0.67975	0.487335	0.906415	3.3984
	PRSS23	0.173886	0.512729	0.000841165	3.89514
	PSAP	0.781875	0.113655	1.00605	3.33702
	PSME4	0.487174	0.25527	1.80047	3.02486
	PXMP2	0.0888856	0.895437	0.670194	4.97732
	RAB31	0.278882	0.661754	0.223093	3.4986
	RAI2	0.461317	0.166865	0.697191	3.01275
	RBJ	0.293405	0.111843	2.17884	3.78539
	RCN1	0.153026	0.0551459	0.779531	3.16528
	RCN3	0.0180698	0.00371765	0.642162	3.29151
	RPAIN	0.306039	0.0347186	0.890375	3.37902
	S100A10	0.12832	0.531356	0.00989177	3.17107
	S100A11	0.28743	0.172998	0.44209	3.14824
	S100A3	0.173949	0.0130929	0.387708	3.02285
	SCARA3	0.306585	0.629291	0.205201	4.18957
	SEPX1	0.073193	0.506362	0.152883	3.67387
	SLC15A3	0.401059	0.161159	1.07596	3.14486
	SLC16A7	0.974571	1.24765	1.20255	3.04173
	SLC22A4	0.494872	0.314406	0.27487	3.14767
	SLC27A2	0.147784	0.265136	0.038891	3.47226
	SLC45A2	0.136055	0.106024	0.466309	3.84432
	SLC6A12	1.0546	0.159445	0.111179	3.19049
	SLC7A1	0.108583	0.0700883	0.780504	3.87415
	SLIT2	0.0396536	0.597181	0.221069	3.43251
	SLIT3	0.297087	1.63538	0.857112	3.19154
	SPARC	0.52101	1.56504	0.124015	3.57863
	SPTAN1	0.350993	0.0230448	0.891639	3.8189
	SRPX2	0.28515	0.336947	2.52256	3.29154
	ST3GAL6	0.275477	0.854086	0.233916	3.42256
	STAG3L1	0.438219	0.686207	0.328667	3.31393
	STON2	0.628089	0.108116	3.20679	0.507432
	TAX1BP3	0.324402	1.06435	0.0771252	3.13916
	TBCA	0.232154	0.218741	1.40008	3.37486
	TCHHL1	0.291166	0.188529	3.03833	0.476897
	TFPI	0.0190811	0.357822	0.554633	3.23571
	THY1	0.25327	0.325619	0.566486	3.66502
	THYN1	0.0955362	0.0853874	0.977216	3.11414
	TM7SF2	0.202382	0.548102	0.00214662	3.11447
	TMEM119	1.05678	0.0784957	0.518786	4.59611
	TNMD	0.361747	0.970955	0.255615	3.1296
	TRIM64	3.13467	0.0798928	0.668139	0.297312
	TUBB2B	0.27071	0.582025	0.768788	3.2974
	TWIST1	0.148543	0.681292	0.306444	4.84425
	UBB	0.0721098	0.32947	2.50928	3.68327
	UBTD1	0.238459	0.39113	0.589181	3.00906
	UCK2	0.0244132	0.962459	0.346257	3.02086
	UMPS	3.40359	0.703486	0.112868	1.5131
	UNC93B1	0.150377	0.203157	1.00255	3.07247
	VASN	0.207252	1.36184	0.108786	3.20309
	VCAN	0.395375	1.18853	0.218604	3.26475
	VGLL3	0.227036	3.63289	0.0602444	1.8076
	WDR20	0.459647	0.42571	1.25554	3.24873
	WDR42B	4.22366	0.660691	1.15924	0.0662822
	WEE1	0.182853	0.355032	3.15547	0.0829465
	WISP2	0.860686	0.450172	0.846368	4.07164
	XPNPEP2	0.572785	0.156816	2.84259	3.4437
	ZNF474	3.99921	0.483859	0.683487	0.198144
	ZNF510	0.542361	0.204969	0.848001	3.57058
	ZNF594	0.594113	0.255811	0.124011	3.35623
	ZYX	0.485871	0.148749	0.342809	3.94588

## Sheet: ED_Figure_9B
ED_Fig.9B	Gene expression profiles, plotted in the boxplots
	Cluster	NNAT_exp	HDAC_sig_exp
	cl.1	2.15659	-3.45478
	cl.1	2.1442	-2.96311
	cl.1	2.30929	-3.29042
	cl.1	2.26844	-3.21547
	cl.1	2.23453	-2.73866
	cl.1	2.23971	-3.76659
	cl.1	2.25266	-2.72984
	cl.1	2.17113	-2.6764
	cl.1	2.22212	-2.32315
	cl.1	2.22878	-2.21764
	cl.1	2.19841	-2.33419
	cl.1	2.2402	-1.96621
	cl.1	2.15429	-1.92508
	cl.1	2.19434	-2.29998
	cl.1	2.20324	-2.38072
	cl.1	2.19428	-2.1792
	cl.1	2.2074	-2.31018
	cl.1	2.14309	-2.38005
	cl.1	2.20502	-2.10764
	cl.1	2.20046	-2.8569
	cl.1	2.18234	-2.1549
	cl.1	2.18889	-2.07166
	cl.1	2.09785	-2.26682
	cl.1	2.16763	-1.7571
	cl.1	2.17663	-1.7197
	cl.1	2.14257	-1.71235
	cl.1	2.24336	-1.78453
	cl.1	2.13021	-1.44007
	cl.1	2.20457	-1.1541
	cl.1	2.1358	-1.33985
	cl.1	2.18562	-1.7773
	cl.1	2.14174	-1.60063
	cl.1	2.17741	-0.925177
	cl.1	2.18514	-1.55652
	cl.1	2.20786	-1.2138
	cl.1	2.28216	-1.32253
	cl.1	2.18554	-1.51737
	cl.1	2.39063	-1.31562
	cl.1	2.21259	-1.13747
	cl.1	2.14324	-1.40041
	cl.1	2.11395	-1.31742
	cl.1	2.10038	-1.28769
	cl.1	2.22591	-1.68635
	cl.1	2.13394	-0.976672
	cl.1	2.19959	-1.0608
	cl.1	2.26166	-1.21212
	cl.1	2.17973	-1.7642
	cl.1	2.11245	-2.33958
	cl.1	2.09433	-1.90567
	cl.1	2.1306	-1.40524
	cl.1	2.20828	-0.984314
	cl.1	2.15706	-1.366
	cl.1	2.1533	-1.80172
	cl.1	2.26032	-1.37374
	cl.1	2.15492	-1.20198
	cl.1	2.17082	-1.61228
	cl.1	2.14931	-1.35153
	cl.1	2.18375	-1.39814
	cl.1	2.23746	-1.79268
	cl.1	2.1852	-1.6894
	cl.1	2.20959	-1.89711
	cl.1	2.27073	-1.70126
	cl.1	2.27628	-1.94175
	cl.1	2.3878	-1.96547
	cl.1	2.25543	-2.2103
	cl.1	2.25001	-1.90173
	cl.1	2.21205	-1.77863
	cl.1	2.25325	-1.38467
	cl.1	2.18904	-1.9166
	cl.1	2.13301	-1.87615
	cl.1	2.22677	-0.905039
	cl.1	2.29944	-1.26799
	cl.1	2.16905	-1.47165
	cl.1	2.16611	-1.11697
	cl.1	2.25988	-1.2637
	cl.1	2.33455	-1.45692
	cl.1	2.27432	-1.72544
	cl.1	2.30929	-1.44945
	cl.1	2.19403	-1.18283
	cl.1	2.18608	-1.02707
	cl.1	2.09447	-1.61118
	cl.1	2.24324	-1.36669
	cl.1	2.10319	-1.51824
	cl.1	2.3301	-1.66634
	cl.1	2.21195	-1.78172
	cl.1	2.27603	-1.48638
	cl.1	2.1855	-1.70574
	cl.1	2.19822	-1.17253
	cl.1	2.16273	-2.10243
	cl.1	2.17994	-2.52988
	cl.1	2.12931	-2.09044
	cl.2	NA	-0.495991
	cl.2	2.23208	0.328794
	cl.2	2.2174	-0.375496
	cl.2	2.19474	-0.212881
	cl.2	2.0803	-0.446605
	cl.2	2.20617	-0.452825
	cl.2	2.13101	-0.482957
	cl.2	2.19276	-0.597748
	cl.2	2.2215	-0.580622
	cl.2	2.17048	-1.14155
	cl.2	2.17941	-1.26478
	cl.2	2.19882	-0.67021
	cl.2	2.15166	-0.856006
	cl.2	2.15101	-0.925194
	cl.2	2.13885	-0.86057
	cl.2	2.18983	-0.4614
	cl.2	2.19421	-0.862011
	cl.2	2.1609	-1.2702
	cl.2	2.22845	-1.07883
	cl.2	2.20565	-0.799533
	cl.2	2.22091	-0.731514
	cl.2	2.20499	-0.0505852
	cl.2	2.09886	-0.455022
	cl.2	2.23117	-0.683942
	cl.2	2.18416	0.0640185
	cl.2	2.16049	-0.200208
	cl.2	2.3209	-0.406067
	cl.2	2.22253	-0.475772
	cl.2	2.29925	-0.503367
	cl.2	2.05278	-0.398805
	cl.2	2.18234	-1.3284
	cl.2	2.07424	-0.403072
	cl.2	2.18006	-0.872146
	cl.2	2.21356	-0.361886
	cl.2	2.17982	-0.684917
	cl.2	2.12047	-0.504933
	cl.2	2.09778	-0.998555
	cl.2	2.15495	-0.92739
	cl.2	2.26248	-0.231787
	cl.2	2.23142	-1.03696
	cl.2	2.05836	-1.35627
	cl.2	2.19873	-0.52165
	cl.2	2.11294	-0.39414
	cl.2	2.13639	-0.930867
	cl.2	2.14719	-0.893223
	cl.2	2.0648	-0.375176
	cl.2	2.08263	-0.823865
	cl.2	2.09261	-0.843624
	cl.2	2.15698	-0.651191
	cl.2	2.17568	-0.830058
	cl.2	2.1676	-0.486202
	cl.2	2.26122	-0.0218955
	cl.2	2.16297	-0.0615164
	cl.2	2.15403	-0.20388
	cl.2	2.12253	-0.0410583
	cl.2	2.20937	-0.674761
	cl.2	2.28277	-1.15594
	cl.2	2.29729	-0.859331
	cl.2	2.21312	-0.280889
	cl.2	2.32795	-0.912299
	cl.2	2.18873	-0.498142
	cl.2	2.21429	-0.608035
	cl.2	2.24436	-0.673059
	cl.2	2.20138	-0.441471
	cl.2	2.24797	-0.560992
	cl.2	2.30435	-0.548347
	cl.2	2.2092	-0.383867
	cl.2	2.11489	-1.20114
	cl.2	2.21957	-0.422106
	cl.2	2.22899	-0.0942126
	cl.2	2.19816	-0.55138
	cl.2	2.2694	-0.704625
	cl.2	2.22359	-0.881497
	cl.2	2.29817	-0.422307
	cl.2	2.21162	-0.551544
	cl.2	2.22012	-1.03901
	cl.2	2.16795	-0.721141
	cl.2	2.0936	-0.856793
	cl.2	2.21178	-0.893937
	cl.2	2.17738	-0.746801
	cl.2	2.17923	-0.570399
	cl.2	2.1374	-0.900245
	cl.2	2.15688	0.0233134
	cl.2	2.1961	-0.604964
	cl.2	2.23959	-0.116043
	cl.2	2.28421	-0.437562
	cl.2	2.33261	-0.810339
	cl.2	2.31012	-0.979107
	cl.2	2.23161	-0.420323
	cl.2	2.24088	-0.56875
	cl.2	2.22198	-0.989089
	cl.2	2.21493	-0.216299
	cl.2	2.22762	-0.252595
	cl.2	2.3543	-1.00987
	cl.2	2.27654	-0.170187
	cl.2	2.22863	-0.428236
	cl.2	2.26649	0.145356
	cl.2	2.30889	0.332902
	cl.2	2.2847	-0.253384
	cl.2	2.2733	-0.107872
	cl.2	2.18886	0.00857995
	cl.2	2.22505	0.0104007
	cl.2	2.15117	-0.0103185
	cl.2	2.25411	-0.492535
	cl.2	2.29127	-0.287657
	cl.2	2.16978	-0.444114
	cl.2	2.25379	-0.439087
	cl.2	2.25635	-0.23932
	cl.2	2.23798	-0.910862
	cl.2	2.26367	-0.783181
	cl.2	2.19393	-0.391205
	cl.2	2.21608	-0.29907
	cl.2	2.20241	-0.149098
	cl.2	2.29248	0.0470502
	cl.2	2.33101	-0.665561
	cl.2	2.22281	-0.565036
	cl.2	2.31934	-0.585137
	cl.2	2.36867	-0.637028
	cl.2	2.22584	-0.399131
	cl.2	2.16961	-0.324361
	cl.2	2.19017	-0.128235
	cl.2	2.19214	-0.22319
	cl.2	2.19969	-0.826934
	cl.2	2.22598	-0.435893
	cl.2	2.22972	-0.746694
	cl.2	2.30963	-0.397833
	cl.2	2.23102	-0.20835
	cl.2	2.17499	-0.0456141
	cl.2	2.20721	-0.898091
	cl.2	2.12879	-0.327923
	cl.2	2.24545	0.00157431
	cl.2	2.24534	-0.153374
	cl.2	2.19014	-0.582182
	cl.2	2.19291	-0.259934
	cl.2	2.22598	-0.241308
	cl.2	2.2876	-0.601748
	cl.2	2.29194	-0.510927
	cl.2	2.3067	-0.79174
	cl.2	2.1035	-0.0848524
	cl.2	2.30904	0.0291932
	cl.2	2.25281	-0.186989
	cl.2	2.22164	0.0286709
	cl.2	2.19347	-0.37903
	cl.2	2.17782	-0.232357
	cl.2	2.24696	-0.351349
	cl.2	2.20235	-0.372187
	cl.2	2.19921	-0.404662
	cl.2	2.22488	-0.30936
	cl.2	2.18073	-0.629417
	cl.2	2.16846	0.00759345
	cl.2	2.16687	-0.0295753
	cl.2	2.11748	-0.293945
	cl.2	2.15698	0.0584148
	cl.2	2.09737	-0.349578
	cl.2	2.14366	0.178423
	cl.2	2.24843	-0.45655
	cl.2	2.17958	-0.696846
	cl.2	2.21346	-0.157804
	cl.2	2.18655	-0.855813
	cl.2	2.20122	-0.100739
	cl.2	2.12302	0.0132729
	cl.2	2.1954	-0.686034
	cl.2	2.18643	0.137557
	cl.2	2.15879	-0.404261
	cl.2	2.14279	-0.593199
	cl.2	2.16289	0.299005
	cl.2	2.21926	0.318637
	cl.2	2.20075	0.00246105
	cl.2	2.15621	-0.32433
	cl.2	2.17144	-0.576727
	cl.2	2.2323	-0.502221
	cl.2	2.18895	-0.276581
	cl.2	2.23201	-0.0501059
	cl.2	2.19149	-0.319302
	cl.2	2.14091	-0.157457
	cl.2	2.20158	-0.55486
	cl.2	2.21597	-0.190439
	cl.2	2.26101	-0.462072
	cl.2	2.24836	-0.383515
	cl.2	2.22299	-0.258591
	cl.2	2.17573	-0.236281
	cl.2	2.25143	-0.187229
	cl.2	2.16063	-0.793746
	cl.2	2.06829	-0.723305
	cl.2	2.25968	-0.595128
	cl.2	2.21884	-0.986537
	cl.2	2.31293	-1.19993
	cl.2	2.22488	-1.16139
	cl.2	2.19499	-0.788616
	cl.2	2.29172	-1.10426
	cl.2	2.21933	-0.785174
	cl.2	2.17768	-0.860374
	cl.2	2.20438	-1.47882
	cl.2	2.20008	-0.862266
	cl.2	2.19238	-0.833668
	cl.2	2.12962	-1.0705
	cl.2	2.17164	-0.755811
	cl.2	2.16899	-0.576829
	cl.2	2.18186	-0.905674
	cl.2	2.21126	-0.848075
	cl.2	2.2596	-0.488821
	cl.2	2.18165	-1.13526
	cl.2	2.28207	-0.721409
	cl.2	2.31358	-1.25301
	cl.2	2.21978	-0.66116
	cl.2	2.1902	-0.840783
	cl.2	2.2248	-1.27209
	cl.2	2.14391	-0.171513
	cl.2	2.20923	-0.559668
	cl.2	2.09493	-0.758604
	cl.2	2.17932	-1.65348
	cl.2	2.21719	-0.820022
	cl.2	2.17926	-0.486866
	cl.2	2.12334	-0.842124
	cl.2	2.27496	-0.805532
	cl.2	2.17347	-0.947697
	cl.2	2.15503	-1.0251
	cl.2	2.24867	-0.621536
	cl.2	2.13582	-0.806838
	cl.2	2.12136	-1.21051
	cl.2	2.18565	-1.24405
	cl.2	2.19214	-1.1329
	cl.2	2.09181	-1.04335
	cl.2	2.23665	-0.762513
	cl.2	2.24225	-0.811982
	cl.2	2.1233	-1.34287
	cl.2	2.22802	-1.07164
	cl.2	2.17709	-1.1397
	cl.2	2.15348	-1.09911
	cl.2	2.23861	-0.7573
	cl.2	2.18879	-1.38827
	cl.2	2.27658	-1.1393
	cl.2	2.27774	-1.15218
	cl.2	2.16076	-0.403712
	cl.2	2.2036	-0.786808
	cl.2	2.18867	-0.710457
	cl.2	2.27745	-1.1827
	cl.2	2.23263	-1.12043
	cl.2	2.24339	-0.750866
	cl.2	2.17531	-0.972213
	cl.2	2.19177	-0.467618
	cl.2	2.21222	-0.308728
	cl.2	2.28652	-0.254066
	cl.2	2.15106	-0.331575
	cl.2	2.10413	-0.223817
	cl.2	2.23402	0.0330162
	cl.2	2.11818	-0.0768826
	cl.2	2.21195	-0.41076
	cl.2	2.05312	0.0474612
	cl.2	2.19645	-0.757116
	cl.2	2.0756	-0.170443
	cl.3	NA	0.0825361
	cl.3	NA	0.811277
	cl.3	NA	0.0652522
	cl.3	2.26786	0.3595
	cl.3	2.09959	0.209906
	cl.3	2.2018	0.305785
	cl.3	2.12138	0.651355
	cl.3	2.19282	0.339318
	cl.3	2.2267	-0.0590629
	cl.3	2.25392	-0.504787
	cl.3	2.17608	0.335812
	cl.3	2.23479	0.223965
	cl.3	2.16504	0.49882
	cl.3	2.11397	0.0996055
	cl.3	2.19316	0.658226
	cl.3	2.14125	0.32181
	cl.3	2.23005	0.286933
	cl.3	2.13411	-0.0660589
	cl.3	2.19749	-0.179925
	cl.3	2.16161	-0.0581199
	cl.3	2.12489	-0.549187
	cl.3	2.24871	-0.791184
	cl.3	2.20727	0.767811
	cl.3	2.2382	0.662164
	cl.3	2.28255	0.349182
	cl.3	2.1747	0.678358
	cl.3	2.13577	0.46495
	cl.3	2.24359	0.520259
	cl.3	2.16835	0.0980167
	cl.3	2.23535	0.921977
	cl.3	2.16254	0.922053
	cl.3	2.13973	0.70397
	cl.3	2.21092	0.720729
	cl.3	2.14205	0.84916
	cl.3	2.2653	0.254476
	cl.3	2.18387	0.601704
	cl.3	2.19986	0.814524
	cl.3	2.25408	0.801036
	cl.3	2.24424	0.614454
	cl.3	2.1335	0.487301
	cl.3	2.27209	0.825141
	cl.3	2.20623	0.302519
	cl.3	2.27848	0.573506
	cl.3	2.19183	0.506138
	cl.3	2.26383	0.177272
	cl.3	2.15743	0.676317
	cl.3	2.19616	0.945657
	cl.3	2.22641	0.255436
	cl.3	2.15753	-0.0402863
	cl.3	2.13505	0.211646
	cl.3	2.29688	0.212226
	cl.3	2.29096	0.631506
	cl.3	2.20263	0.394093
	cl.3	2.23416	0.986222
	cl.3	2.35861	0.993423
	cl.3	2.27343	0.270292
	cl.3	2.183	0.789347
	cl.3	2.12678	0.780308
	cl.3	2.17596	0.948201
	cl.3	2.29863	0.342007
	cl.3	2.29657	0.554345
	cl.3	2.21547	0.738618
	cl.3	2.17079	1.12648
	cl.3	2.20555	0.943065
	cl.3	2.30425	0.989461
	cl.3	2.16966	0.987175
	cl.3	2.15104	0.811972
	cl.3	2.24754	0.462131
	cl.3	2.25202	0.614192
	cl.3	2.24681	0.622794
	cl.3	2.23702	0.571851
	cl.3	2.11381	0.941541
	cl.3	2.30693	0.551504
	cl.3	2.24538	0.851362
	cl.3	2.18649	0.77105
	cl.3	2.23252	0.397918
	cl.3	2.2155	0.51397
	cl.3	2.24942	0.696468
	cl.3	2.24593	0.305479
	cl.3	2.24962	0.481879
	cl.3	2.19543	0.385495
	cl.3	2.23925	0.729953
	cl.3	2.21425	0.643729
	cl.3	2.22838	0.558409
	cl.3	2.28351	1.01435
	cl.3	2.25475	0.818652
	cl.3	2.26624	0.774614
	cl.3	2.23208	0.552739
	cl.3	2.24581	0.381964
	cl.3	2.22484	0.000295332
	cl.3	2.2215	0.202382
	cl.3	2.28085	-0.363126
	cl.3	2.28443	-0.0692252
	cl.3	2.19797	0.15516
	cl.3	2.21791	0.363376
	cl.3	2.1584	0.07464
	cl.3	2.25408	0.285869
	cl.3	2.29901	0.352017
	cl.3	2.25107	-0.0858678
	cl.3	2.17502	0.166044
	cl.3	2.25932	-0.0295412
	cl.3	2.21981	0.261768
	cl.3	2.24538	0.565998
	cl.3	2.19437	-0.258208
	cl.3	2.15526	0.0963759
	cl.3	2.21641	-0.183783
	cl.3	2.17821	-0.125563
	cl.3	2.33477	-0.328826
	cl.3	2.31733	-0.0643109
	cl.3	2.29638	-0.227304
	cl.3	2.18192	-0.216493
	cl.3	2.19553	-0.0960691
	cl.3	2.21971	0.126066
	cl.3	2.26856	-0.0360322
	cl.3	2.22784	-0.011614
	cl.3	2.19011	-0.145543
	cl.3	2.25463	0.199374
	cl.3	2.2018	-0.23972
	cl.3	2.26918	-0.278981
	cl.3	2.3761	0.0452268
	cl.3	2.21891	-0.081774
	cl.3	2.17178	0.157483
	cl.3	2.24178	0.09535
	cl.3	2.1986	0.373772
	cl.3	2.25907	0.150874
	cl.3	2.21906	0.188958
	cl.3	2.29356	-0.334108
	cl.3	2.36686	0.0416743
	cl.3	2.13917	-0.0434119
	cl.3	2.31458	0.376706
	cl.3	2.21884	-0.517527
	cl.3	2.26264	-0.731388
	cl.3	2.24639	0.117078
	cl.3	2.18992	0.476484
	cl.3	2.11602	0.673552
	cl.3	2.17014	-0.0136885
	cl.3	2.22805	0.295389
	cl.3	2.19168	0.265163
	cl.3	2.19515	0.749054
	cl.3	2.17393	0.149883
	cl.3	2.20327	0.510244
	cl.3	2.19146	0.39184
	cl.3	2.20828	-0.11471
	cl.3	2.14911	0.433899
	cl.3	2.20155	0.045236
	cl.3	2.16589	0.371375
	cl.3	2.1887	0.147242
	cl.3	2.22327	0.301523
	cl.3	2.09143	-0.0515259
	cl.3	2.25748	0.167844
	cl.3	2.25932	-0.0394565
	cl.3	2.1574	-0.228589
	cl.3	2.22627	-0.173097
	cl.3	2.19446	0.0274785
	cl.3	2.20116	0.214924
	cl.3	2.11431	0.0411202
	cl.3	2.23361	-0.228786
	cl.3	2.04935	-0.208959
	cl.3	2.27288	-0.587805
	cl.3	2.16899	0.111569
	cl.3	2.25321	0.182548
	cl.3	2.30307	-0.0960474
	cl.3	2.1191	0.215878
	cl.3	2.10898	0.174484
	cl.3	2.21864	-0.0825257
	cl.3	2.2867	-0.253643
	cl.3	2.27179	-0.130413
	cl.3	2.22766	-0.0859742
	cl.3	2.17076	0.409994
	cl.3	2.21608	0.505297
	cl.3	2.24604	0.502139
	cl.3	2.26501	0.276738
	cl.3	2.23376	-0.22967
	cl.3	2.21809	0.216593
	cl.3	2.15385	0.0970593
	cl.3	2.13103	0.0621379
	cl.3	2.15449	0.195608
	cl.3	2.19651	-0.243388
	cl.3	2.19828	-0.0395207
	cl.3	2.21645	-0.18138
	cl.3	2.13375	-0.00418994
	cl.3	2.18864	0.299649
	cl.3	2.12699	0.276134
	cl.3	2.14807	-0.0464976
	cl.3	2.2465	-0.2442
	cl.3	2.20897	0.401457
	cl.3	2.1864	0.0521009
	cl.3	2.21402	0.121849
	cl.3	2.20779	0.390422
	cl.3	2.29915	0.379901
	cl.3	2.1674	0.479522
	cl.3	2.20763	-0.0872289
	cl.3	2.17846	0.15732
	cl.3	2.12608	0.4451
	cl.3	2.21489	0.16967
	cl.3	2.15109	0.450336
	cl.3	2.22177	0.400727
	cl.3	2.1731	0.350969
	cl.3	2.26538	0.260931
	cl.3	2.22236	0.289653
	cl.3	2.22998	0.460428
	cl.3	2.19841	0.166243
	cl.3	2.3262	0.112519
	cl.3	2.28142	-0.0873142
	cl.3	2.32658	0.344282
	cl.3	2.28523	0.101493
	cl.3	2.12788	-0.00957496
	cl.3	2.23059	0.543503
	cl.3	2.23051	0.370172
	cl.3	2.27663	0.0844272
	cl.3	2.21172	0.0696269
	cl.3	2.15748	0.303514
	cl.3	2.16418	-0.225252
	cl.3	2.26633	0.746528
	cl.3	2.16667	0.332326
	cl.3	2.16636	0.498492
	cl.3	2.27637	0.657745
	cl.3	2.19699	0.0880288
	cl.3	2.23284	0.377236
	cl.3	2.10593	0.24779
	cl.3	2.08407	-0.0457512
	cl.3	2.15801	0.534499
	cl.3	2.26264	0.0537149
	cl.3	2.15039	0.408509
	cl.3	2.27073	-0.167728
	cl.3	2.17545	0.427622
	cl.3	2.11061	0.560383
	cl.3	2.15516	0.321505
	cl.3	2.25992	0.777624
	cl.3	2.24398	0.620623
	cl.3	2.25675	0.941269
	cl.3	2.09891	0.561569
	cl.3	2.14576	0.455404
	cl.3	2.03953	-0.342203
	cl.3	2.13674	0.667296
	cl.3	2.1691	0.790716
	cl.3	2.1114	0.713862
	cl.3	2.12418	0.811208
	cl.3	2.2429	0.827963
	cl.3	2.10111	0.343303
	cl.3	2.16161	0.328919
	cl.3	2.16631	0.405362
	cl.3	2.1764	0.414852
	cl.3	2.1883	0.330664
	cl.3	2.14418	0.823737
	cl.3	2.16692	0.694526
	cl.3	2.15265	0.904392
	cl.3	2.18517	0.237869
	cl.3	2.23929	0.121302
	cl.3	2.19505	0.37455
	cl.3	2.12041	-0.124486
	cl.3	2.16854	0.642475
	cl.3	2.084	0.638805
	cl.3	2.22755	0.70242
	cl.3	2.2777	0.126956
	cl.3	2.17416	-0.280902
	cl.3	2.14969	0.840876
	cl.3	2.24569	0.0551897
	cl.3	2.14198	0.19219
	cl.3	2.19251	0.540539
	cl.3	2.15783	0.357773
	cl.3	2.1644	0.308012
	cl.3	2.17043	1.04165
	cl.3	2.12794	1.06676
	cl.3	2.14619	1.06274
	cl.3	2.22544	0.461355
	cl.3	2.2061	0.647148
	cl.3	2.22885	0.305726
	cl.3	2.1787	0.585516
	cl.3	2.23446	0.355608
	cl.3	2.28572	0.56763
	cl.3	2.22944	0.631177
	cl.3	2.20786	0.338297
	cl.3	2.13575	0.295065
	cl.3	2.29352	1.27089
	cl.3	2.14596	1.29126
	cl.3	2.27116	0.799179
	cl.3	2.25174	0.741419
	cl.3	2.26567	0.563173
	cl.3	2.12332	0.703017
	cl.3	2.18934	0.549884
	cl.3	2.3355	0.110892
	cl.3	2.14629	-0.0234365
	cl.3	2.20356	-0.0229647
	cl.3	2.09817	-0.0460995
	cl.3	2.14526	-0.523822
	cl.3	2.22784	-0.194773
	cl.3	2.19499	0.344374
	cl.3	2.15239	-0.146229
	cl.3	2.29226	-0.188789
	cl.3	2.1954	0.00810147
	cl.3	2.20776	0.578412
	cl.3	2.16611	0.0877876
	cl.3	2.30358	0.481124
	cl.3	2.16966	-0.274637
	cl.3	2.25392	0.0352887
	cl.3	2.19989	-0.0555041
	cl.3	2.19359	-0.0664116
	cl.3	2.29953	0.164168
	cl.3	2.17161	0.653965
	cl.3	2.12956	0.090053
	cl.3	2.15293	0.346509
	cl.3	2.16131	0.544049
	cl.3	2.12985	0.621175
	cl.3	2.15799	0.674096
	cl.3	2.15997	1.21421
	cl.3	2.10203	0.687447
	cl.3	2.16248	0.409084
	cl.3	2.11712	0.363142
	cl.3	2.20119	0.308765
	cl.3	2.18664	0.319117
	cl.3	2.1995	0.185114
	cl.3	2.14183	0.409589
	cl.3	2.18345	0.468534
	cl.3	2.17284	0.56914
	cl.3	2.14164	0.663939
	cl.3	2.23302	0.720817
	cl.3	2.17399	0.976212
	cl.3	2.14947	0.56679
	cl.3	2.12908	1.00603
	cl.3	2.14391	1.01224
	cl.3	2.29422	0.873638
	cl.3	2.17689	1.09001
	cl.3	2.22402	0.78414
	cl.3	2.30146	0.807879
	cl.3	2.19263	0.838319
	cl.3	2.28804	0.964393
	cl.3	2.20116	0.711293
	cl.3	2.26248	0.55392
	cl.3	2.12947	-0.0126721
	cl.3	2.20825	0.340288
	cl.3	2.27947	-0.0612823
	cl.3	2.0906	0.800157
	cl.3	2.16245	0.580912
	cl.3	2.16924	0.745249
	cl.3	2.19835	0.626962
	cl.4	NA	1.23268
	cl.4	NA	1.38007
	cl.4	2.16218	0.688437
	cl.4	2.23019	2.86974
	cl.4	2.19004	2.45883
	cl.4	2.18044	0.661148
	cl.4	2.16583	0.798071
	cl.4	2.20512	1.01403
	cl.4	2.17401	1.08468
	cl.4	2.15008	1.99655
	cl.4	2.14929	1.8711
	cl.4	2.22057	1.81392
	cl.4	2.24111	2.02544
	cl.4	2.2304	2.66613
	cl.4	2.18851	2.23649
	cl.4	2.13552	2.05027
	cl.4	2.16036	2.13563
	cl.4	2.23967	1.52532
	cl.4	2.24514	1.43999
	cl.4	2.16827	1.20359
	cl.4	2.12117	1.09175
	cl.4	2.26877	1.23213
	cl.4	2.14916	1.00502
	cl.4	2.21631	1.19924
	cl.4	2.19549	1.15066
	cl.4	2.23215	1.14675
	cl.4	2.19882	1.31549
	cl.4	2.13731	1.14771
	cl.4	2.23405	0.934938
	cl.4	2.17585	0.891868
	cl.4	2.13481	1.72144
	cl.4	2.16628	1.6341
	cl.4	2.23306	1.40423
	cl.4	2.15127	0.756681
	cl.4	2.13719	1.46315
	cl.4	2.20091	1.00604
	cl.4	2.18133	0.121641
	cl.4	2.13069	0.586998
	cl.4	2.11631	0.600821
	cl.4	2.1391	0.883656
	cl.4	2.1301	0.614778
	cl.4	2.11473	0.740245
	cl.4	2.23768	1.18066
	cl.4	2.15055	1.05625
	cl.4	2.16556	0.575683
	cl.4	2.15975	0.821614
	cl.4	2.10673	0.634658
	cl.4	2.13406	1.40715
	cl.4	2.03855	1.23292
	cl.4	2.17628	0.892504
	cl.4	2.12498	0.503019
	cl.4	2.19418	1.04115
	cl.4	2.17812	0.12848
	cl.4	2.33239	1.30854
	cl.4	2.14656	0.529314
	cl.4	2.15984	1.46061
	cl.4	2.23979	1.22922
	cl.4	2.14506	1.08188
	cl.4	2.17462	1.32297
	cl.4	2.26326	1.06015
	cl.4	2.17255	1.19929
	cl.4	2.18907	0.789369
	cl.4	2.18383	1.11996
	cl.4	2.09611	1.23115
	cl.4	2.17102	1.23946
	cl.4	2.18824	0.689767
	cl.4	2.11952	0.425433
	cl.4	2.1158	2.28896
	cl.4	2.14016	1.22203
	cl.4	2.08955	2.34027
	cl.4	2.06061	1.25027
	cl.4	2.05046	-0.0598371
	cl.4	2.13128	2.42429
	cl.4	2.12678	2.34466
	cl.4	2.19415	1.75057
	cl.4	2.1279	1.93668
	cl.4	2.16634	1.24646
	cl.4	2.13008	2.62946
	cl.4	2.07655	1.59179
	cl.4	2.19771	1.94269
	cl.4	2.16553	1.44856
	cl.4	2.13378	2.04069
	cl.4	2.20251	1.77322
	cl.4	2.22903	2.02317
	cl.4	2.16341	1.34066
	cl.4	2.26444	1.7282
	cl.4	2.27952	0.965687
	cl.4	2.08165	1.6261
	cl.4	2.18971	0.751075
	cl.4	2.16972	1.29014
	cl.4	2.10773	0.786345
	cl.4	2.2519	1.01836
	cl.4	2.25455	1.51406
	cl.4	2.07747	1.52259
	cl.4	2.17599	1.39507
	cl.4	2.18487	1.69311
	cl.4	2.15286	0.829701
	cl.4	2.07584	0.690197
	cl.4	2.14731	1.07687
	cl.4	2.18541	1.13532
	cl.4	2.07859	0.767435
	cl.4	2.05705	0.781275
	cl.4	2.20665	1.12895
	cl.4	2.1533	1.10395
	cl.4	2.23979	1.13734
	cl.4	2.17011	1.16338
	cl.4	2.15353	1.29059
	cl.4	2.24394	1.15431
	cl.4	2.16371	0.885577
	cl.4	2.17336	0.946555
	cl.4	2.2777	0.766227
	cl.4	2.22108	0.918364
	cl.4	2.14543	0.53678
	cl.4	2.10838	0.422545
	cl.4	2.05837	1.59692
	cl.4	2.17465	2.39578
	cl.4	2.12279	1.73484
	cl.4	2.11609	1.38812
	cl.4	2.20238	0.216476
	cl.4	2.18937	2.55656
	cl.4	2.13306	2.28444
	cl.4	2.10993	2.21774
	cl.4	2.06004	0.828439
	cl.4	2.12433	1.39384
	cl.4	2.22495	1.25116
	cl.4	2.23728	2.24003
	cl.4	2.22534	2.25264
	cl.4	2.07619	1.27216
	cl.4	2.09601	1.2045
	cl.4	2.14213	1.6172
	cl.4	2.2194	1.46889
	cl.4	2.26444	0.985622
	cl.4	2.12965	1.66999
	cl.4	2.13599	1.30667
	cl.4	2.04905	1.13957
	cl.4	2.03431	0.577581
	cl.4	2.19838	1.27853
	cl.4	2.15122	1.11381
	cl.4	2.20825	0.907178
	cl.4	2.20913	1.04398
	cl.4	2.11383	1.35699
	cl.4	2.12456	1.0887
	cl.4	2.21211	1.06723
	cl.4	2.21819	1.55803
	cl.4	2.05876	1.42452
	cl.4	2.14455	3.11278

## Sheet: ED_Figure_9C
ED_Fig.9C	Stratification of obese individuals among identified clusters, used to plot the stacked barplots
	Cluster	obesity status
	cl.1	normal
	cl.1	normal
	cl.1	normal
	cl.1	normal
	cl.1	normal
	cl.1	normal
	cl.1	normal
	cl.1	normal
	cl.1	normal
	cl.1	normal
	cl.1	normal
	cl.1	normal
	cl.1	normal
	cl.1	normal
	cl.1	normal
	cl.1	normal
	cl.1	normal
	cl.1	normal
	cl.1	normal
	cl.1	normal
	cl.1	normal
	cl.1	normal
	cl.1	normal
	cl.1	normal
	cl.1	normal
	cl.1	normal
	cl.1	normal
	cl.1	normal
	cl.1	normal
	cl.1	normal
	cl.1	normal
	cl.1	normal
	cl.1	normal
	cl.1	normal
	cl.1	normal
	cl.1	normal
	cl.1	normal
	cl.1	normal
	cl.1	normal
	cl.1	normal
	cl.1	normal
	cl.1	normal
	cl.1	normal
	cl.1	normal
	cl.1	normal
	cl.1	normal
	cl.1	normal
	cl.1	normal
	cl.1	normal
	cl.1	normal
	cl.1	normal
	cl.1	normal
	cl.1	normal
	cl.1	normal
	cl.1	normal
	cl.1	normal
	cl.1	normal
	cl.1	normal
	cl.1	normal
	cl.1	normal
	cl.1	normal
	cl.1	normal
	cl.1	normal
	cl.1	normal
	cl.1	normal
	cl.1	normal
	cl.1	normal
	cl.1	normal
	cl.1	normal
	cl.1	normal
	cl.1	normal
	cl.1	normal
	cl.1	normal
	cl.1	normal
	cl.1	normal
	cl.1	normal
	cl.1	normal
	cl.1	normal
	cl.1	normal
	cl.1	normal
	cl.1	normal
	cl.1	normal
	cl.1	normal
	cl.1	normal
	cl.1	normal
	cl.1	normal
	cl.1	normal
	cl.1	normal
	cl.1	normal
	cl.1	normal
	cl.1	normal
	cl.2	NA
	cl.2	normal
	cl.2	normal
	cl.2	normal
	cl.2	normal
	cl.2	normal
	cl.2	normal
	cl.2	normal
	cl.2	normal
	cl.2	normal
	cl.2	normal
	cl.2	normal
	cl.2	normal
	cl.2	normal
	cl.2	normal
	cl.2	normal
	cl.2	normal
	cl.2	normal
	cl.2	normal
	cl.2	normal
	cl.2	normal
	cl.2	normal
	cl.2	normal
	cl.2	normal
	cl.2	normal
	cl.2	normal
	cl.2	normal
	cl.2	normal
	cl.2	normal
	cl.2	normal
	cl.2	normal
	cl.2	normal
	cl.2	normal
	cl.2	normal
	cl.2	normal
	cl.2	normal
	cl.2	normal
	cl.2	normal
	cl.2	normal
	cl.2	normal
	cl.2	normal
	cl.2	normal
	cl.2	normal
	cl.2	normal
	cl.2	normal
	cl.2	normal
	cl.2	normal
	cl.2	normal
	cl.2	normal
	cl.2	normal
	cl.2	normal
	cl.2	normal
	cl.2	normal
	cl.2	normal
	cl.2	normal
	cl.2	normal
	cl.2	normal
	cl.2	normal
	cl.2	normal
	cl.2	normal
	cl.2	normal
	cl.2	normal
	cl.2	normal
	cl.2	normal
	cl.2	normal
	cl.2	normal
	cl.2	normal
	cl.2	normal
	cl.2	normal
	cl.2	normal
	cl.2	normal
	cl.2	normal
	cl.2	normal
	cl.2	normal
	cl.2	normal
	cl.2	normal
	cl.2	normal
	cl.2	normal
	cl.2	normal
	cl.2	normal
	cl.2	normal
	cl.2	normal
	cl.2	normal
	cl.2	normal
	cl.2	normal
	cl.2	normal
	cl.2	normal
	cl.2	normal
	cl.2	normal
	cl.2	normal
	cl.2	normal
	cl.2	normal
	cl.2	normal
	cl.2	normal
	cl.2	normal
	cl.2	normal
	cl.2	normal
	cl.2	normal
	cl.2	normal
	cl.2	normal
	cl.2	normal
	cl.2	normal
	cl.2	normal
	cl.2	normal
	cl.2	normal
	cl.2	normal
	cl.2	normal
	cl.2	normal
	cl.2	normal
	cl.2	normal
	cl.2	normal
	cl.2	normal
	cl.2	normal
	cl.2	normal
	cl.2	normal
	cl.2	normal
	cl.2	normal
	cl.2	normal
	cl.2	normal
	cl.2	normal
	cl.2	normal
	cl.2	normal
	cl.2	normal
	cl.2	normal
	cl.2	normal
	cl.2	normal
	cl.2	normal
	cl.2	normal
	cl.2	normal
	cl.2	normal
	cl.2	normal
	cl.2	normal
	cl.2	normal
	cl.2	normal
	cl.2	normal
	cl.2	normal
	cl.2	normal
	cl.2	normal
	cl.2	normal
	cl.2	normal
	cl.2	normal
	cl.2	normal
	cl.2	normal
	cl.2	normal
	cl.2	normal
	cl.2	normal
	cl.2	normal
	cl.2	normal
	cl.2	normal
	cl.2	normal
	cl.2	normal
	cl.2	normal
	cl.2	normal
	cl.2	normal
	cl.2	normal
	cl.2	normal
	cl.2	normal
	cl.2	normal
	cl.2	normal
	cl.2	normal
	cl.2	normal
	cl.2	normal
	cl.2	normal
	cl.2	normal
	cl.2	normal
	cl.2	normal
	cl.2	normal
	cl.2	normal
	cl.2	normal
	cl.2	normal
	cl.2	normal
	cl.2	normal
	cl.2	normal
	cl.2	normal
	cl.2	normal
	cl.2	normal
	cl.2	normal
	cl.2	normal
	cl.2	normal
	cl.2	normal
	cl.2	normal
	cl.2	normal
	cl.2	normal
	cl.2	normal
	cl.2	normal
	cl.2	normal
	cl.2	normal
	cl.2	normal
	cl.2	normal
	cl.2	normal
	cl.2	normal
	cl.2	normal
	cl.2	normal
	cl.2	normal
	cl.2	normal
	cl.2	normal
	cl.2	normal
	cl.2	normal
	cl.2	normal
	cl.2	normal
	cl.2	normal
	cl.2	normal
	cl.2	normal
	cl.2	normal
	cl.2	normal
	cl.2	normal
	cl.2	normal
	cl.2	normal
	cl.2	normal
	cl.2	normal
	cl.2	normal
	cl.2	normal
	cl.2	normal
	cl.2	normal
	cl.2	normal
	cl.2	normal
	cl.2	normal
	cl.2	normal
	cl.2	normal
	cl.2	normal
	cl.2	normal
	cl.2	normal
	cl.2	normal
	cl.2	normal
	cl.2	normal
	cl.2	normal
	cl.2	normal
	cl.2	normal
	cl.2	normal
	cl.2	normal
	cl.2	normal
	cl.2	normal
	cl.2	normal
	cl.2	normal
	cl.2	normal
	cl.2	normal
	cl.2	normal
	cl.2	normal
	cl.2	normal
	cl.2	normal
	cl.2	obese
	cl.2	obese
	cl.2	obese
	cl.2	obese
	cl.2	obese
	cl.2	obese
	cl.2	obese
	cl.2	obese
	cl.2	obese
	cl.2	obese
	cl.2	severe_obese
	cl.3	NA
	cl.3	NA
	cl.3	NA
	cl.3	normal
	cl.3	normal
	cl.3	normal
	cl.3	normal
	cl.3	normal
	cl.3	normal
	cl.3	normal
	cl.3	normal
	cl.3	normal
	cl.3	normal
	cl.3	normal
	cl.3	normal
	cl.3	normal
	cl.3	normal
	cl.3	normal
	cl.3	normal
	cl.3	normal
	cl.3	normal
	cl.3	normal
	cl.3	normal
	cl.3	normal
	cl.3	normal
	cl.3	normal
	cl.3	normal
	cl.3	normal
	cl.3	normal
	cl.3	normal
	cl.3	normal
	cl.3	normal
	cl.3	normal
	cl.3	normal
	cl.3	normal
	cl.3	normal
	cl.3	normal
	cl.3	normal
	cl.3	normal
	cl.3	normal
	cl.3	normal
	cl.3	normal
	cl.3	normal
	cl.3	normal
	cl.3	normal
	cl.3	normal
	cl.3	normal
	cl.3	normal
	cl.3	normal
	cl.3	normal
	cl.3	normal
	cl.3	normal
	cl.3	normal
	cl.3	normal
	cl.3	normal
	cl.3	normal
	cl.3	normal
	cl.3	normal
	cl.3	normal
	cl.3	normal
	cl.3	normal
	cl.3	normal
	cl.3	normal
	cl.3	normal
	cl.3	normal
	cl.3	normal
	cl.3	normal
	cl.3	normal
	cl.3	normal
	cl.3	normal
	cl.3	normal
	cl.3	normal
	cl.3	normal
	cl.3	normal
	cl.3	normal
	cl.3	normal
	cl.3	normal
	cl.3	normal
	cl.3	normal
	cl.3	normal
	cl.3	normal
	cl.3	normal
	cl.3	normal
	cl.3	normal
	cl.3	normal
	cl.3	normal
	cl.3	normal
	cl.3	normal
	cl.3	normal
	cl.3	normal
	cl.3	normal
	cl.3	normal
	cl.3	normal
	cl.3	normal
	cl.3	normal
	cl.3	normal
	cl.3	normal
	cl.3	normal
	cl.3	normal
	cl.3	normal
	cl.3	normal
	cl.3	normal
	cl.3	normal
	cl.3	normal
	cl.3	normal
	cl.3	normal
	cl.3	normal
	cl.3	normal
	cl.3	normal
	cl.3	normal
	cl.3	normal
	cl.3	normal
	cl.3	normal
	cl.3	normal
	cl.3	normal
	cl.3	normal
	cl.3	normal
	cl.3	normal
	cl.3	normal
	cl.3	normal
	cl.3	normal
	cl.3	normal
	cl.3	normal
	cl.3	normal
	cl.3	normal
	cl.3	normal
	cl.3	normal
	cl.3	normal
	cl.3	normal
	cl.3	normal
	cl.3	normal
	cl.3	normal
	cl.3	normal
	cl.3	normal
	cl.3	normal
	cl.3	normal
	cl.3	normal
	cl.3	normal
	cl.3	normal
	cl.3	normal
	cl.3	normal
	cl.3	normal
	cl.3	normal
	cl.3	normal
	cl.3	normal
	cl.3	normal
	cl.3	normal
	cl.3	normal
	cl.3	normal
	cl.3	normal
	cl.3	normal
	cl.3	normal
	cl.3	normal
	cl.3	normal
	cl.3	normal
	cl.3	normal
	cl.3	normal
	cl.3	normal
	cl.3	normal
	cl.3	normal
	cl.3	normal
	cl.3	normal
	cl.3	normal
	cl.3	normal
	cl.3	normal
	cl.3	normal
	cl.3	normal
	cl.3	normal
	cl.3	normal
	cl.3	normal
	cl.3	normal
	cl.3	normal
	cl.3	normal
	cl.3	normal
	cl.3	normal
	cl.3	normal
	cl.3	normal
	cl.3	normal
	cl.3	normal
	cl.3	normal
	cl.3	normal
	cl.3	normal
	cl.3	normal
	cl.3	normal
	cl.3	normal
	cl.3	normal
	cl.3	normal
	cl.3	normal
	cl.3	normal
	cl.3	normal
	cl.3	normal
	cl.3	normal
	cl.3	normal
	cl.3	normal
	cl.3	normal
	cl.3	normal
	cl.3	normal
	cl.3	normal
	cl.3	normal
	cl.3	normal
	cl.3	normal
	cl.3	normal
	cl.3	normal
	cl.3	normal
	cl.3	normal
	cl.3	normal
	cl.3	normal
	cl.3	normal
	cl.3	normal
	cl.3	normal
	cl.3	normal
	cl.3	normal
	cl.3	normal
	cl.3	normal
	cl.3	normal
	cl.3	normal
	cl.3	normal
	cl.3	normal
	cl.3	normal
	cl.3	normal
	cl.3	normal
	cl.3	normal
	cl.3	normal
	cl.3	normal
	cl.3	normal
	cl.3	normal
	cl.3	normal
	cl.3	normal
	cl.3	normal
	cl.3	normal
	cl.3	normal
	cl.3	normal
	cl.3	normal
	cl.3	normal
	cl.3	normal
	cl.3	normal
	cl.3	normal
	cl.3	normal
	cl.3	normal
	cl.3	normal
	cl.3	normal
	cl.3	normal
	cl.3	normal
	cl.3	normal
	cl.3	normal
	cl.3	normal
	cl.3	normal
	cl.3	normal
	cl.3	normal
	cl.3	normal
	cl.3	normal
	cl.3	normal
	cl.3	normal
	cl.3	normal
	cl.3	obese
	cl.3	obese
	cl.3	obese
	cl.3	obese
	cl.3	obese
	cl.3	obese
	cl.3	obese
	cl.3	obese
	cl.3	obese
	cl.3	obese
	cl.3	obese
	cl.3	obese
	cl.3	obese
	cl.3	obese
	cl.3	obese
	cl.3	obese
	cl.3	obese
	cl.3	obese
	cl.3	obese
	cl.3	obese
	cl.3	obese
	cl.3	obese
	cl.3	obese
	cl.3	obese
	cl.3	obese
	cl.3	obese
	cl.3	obese
	cl.3	obese
	cl.3	obese
	cl.3	obese
	cl.3	obese
	cl.3	obese
	cl.3	obese
	cl.3	obese
	cl.3	obese
	cl.3	obese
	cl.3	obese
	cl.3	obese
	cl.3	obese
	cl.3	obese
	cl.3	obese
	cl.3	obese
	cl.3	obese
	cl.3	obese
	cl.3	obese
	cl.3	obese
	cl.3	obese
	cl.3	obese
	cl.3	obese
	cl.3	obese
	cl.3	obese
	cl.3	obese
	cl.3	obese
	cl.3	obese
	cl.3	obese
	cl.3	severe_obese
	cl.3	severe_obese
	cl.3	severe_obese
	cl.3	severe_obese
	cl.3	severe_obese
	cl.3	severe_obese
	cl.3	severe_obese
	cl.3	severe_obese
	cl.3	severe_obese
	cl.3	severe_obese
	cl.3	severe_obese
	cl.3	severe_obese
	cl.3	severe_obese
	cl.3	severe_obese
	cl.3	severe_obese
	cl.3	severe_obese
	cl.3	severe_obese
	cl.3	severe_obese
	cl.3	severe_obese
	cl.3	severe_obese
	cl.3	severe_obese
	cl.3	severe_obese
	cl.3	severe_obese
	cl.3	severe_obese
	cl.3	severe_obese
	cl.3	severe_obese
	cl.3	severe_obese
	cl.4	NA
	cl.4	NA
	cl.4	NA
	cl.4	normal
	cl.4	normal
	cl.4	normal
	cl.4	normal
	cl.4	normal
	cl.4	normal
	cl.4	normal
	cl.4	normal
	cl.4	normal
	cl.4	normal
	cl.4	normal
	cl.4	normal
	cl.4	normal
	cl.4	normal
	cl.4	normal
	cl.4	normal
	cl.4	normal
	cl.4	normal
	cl.4	normal
	cl.4	normal
	cl.4	normal
	cl.4	normal
	cl.4	normal
	cl.4	normal
	cl.4	normal
	cl.4	normal
	cl.4	normal
	cl.4	normal
	cl.4	normal
	cl.4	normal
	cl.4	normal
	cl.4	normal
	cl.4	normal
	cl.4	normal
	cl.4	normal
	cl.4	normal
	cl.4	normal
	cl.4	normal
	cl.4	normal
	cl.4	normal
	cl.4	normal
	cl.4	normal
	cl.4	normal
	cl.4	normal
	cl.4	normal
	cl.4	normal
	cl.4	normal
	cl.4	normal
	cl.4	normal
	cl.4	normal
	cl.4	normal
	cl.4	normal
	cl.4	normal
	cl.4	normal
	cl.4	normal
	cl.4	normal
	cl.4	normal
	cl.4	normal
	cl.4	normal
	cl.4	normal
	cl.4	normal
	cl.4	normal
	cl.4	normal
	cl.4	normal
	cl.4	normal
	cl.4	normal
	cl.4	normal
	cl.4	normal
	cl.4	normal
	cl.4	obese
	cl.4	obese
	cl.4	obese
	cl.4	obese
	cl.4	obese
	cl.4	obese
	cl.4	obese
	cl.4	obese
	cl.4	obese
	cl.4	obese
	cl.4	obese
	cl.4	obese
	cl.4	obese
	cl.4	obese
	cl.4	obese
	cl.4	obese
	cl.4	obese
	cl.4	obese
	cl.4	obese
	cl.4	obese
	cl.4	obese
	cl.4	obese
	cl.4	obese
	cl.4	obese
	cl.4	obese
	cl.4	obese
	cl.4	obese
	cl.4	obese
	cl.4	obese
	cl.4	obese
	cl.4	obese
	cl.4	obese
	cl.4	obese
	cl.4	obese
	cl.4	obese
	cl.4	obese
	cl.4	obese
	cl.4	obese
	cl.4	obese
	cl.4	obese
	cl.4	obese
	cl.4	obese
	cl.4	obese
	cl.4	obese
	cl.4	obese
	cl.4	obese
	cl.4	obese
	cl.4	severe_obese
	cl.4	severe_obese
	cl.4	severe_obese
	cl.4	severe_obese
	cl.4	severe_obese
	cl.4	severe_obese
	cl.4	severe_obese
	cl.4	severe_obese
	cl.4	severe_obese
	cl.4	severe_obese
	cl.4	severe_obese
	cl.4	severe_obese
	cl.4	severe_obese
	cl.4	severe_obese
	cl.4	severe_obese
	cl.4	severe_obese
	cl.4	severe_obese
	cl.4	severe_obese
	cl.4	severe_obese
	cl.4	severe_obese
	cl.4	severe_obese
	cl.4	severe_obese
	cl.4	severe_obese
	cl.4	severe_obese
	cl.4	severe_obese
	cl.4	severe_obese
	cl.4	severe_obese

## Sheet: ED_Figure_9D
ED_Fig.9D	Matrices of beta values on differentially methylated sites (left) and DMRs (right) among indicated clusters, used to plot the boxplots
	Differentially methylated sites					DMRs
	Cluster	Probe ID	beta values	enrichment		Cluster	Probe ID	beta values	enrichment
	cl.1	cg00033551	0.50852	heavy		cl.1	cg04574724	0.37864	heavy
	cl.1	cg00033551	0.53831	heavy		cl.1	cg04574724	0.48173	heavy
	cl.1	cg00033551	0.46008	heavy		cl.1	cg04574724	0.34532	heavy
	cl.1	cg00033551	0.48233	heavy		cl.1	cg04574724	0.28232	heavy
	cl.1	cg00033551	0.48411	heavy		cl.1	cg04574724	0.38016	heavy
	cl.1	cg00033551	0.49244	heavy		cl.1	cg04574724	0.29827	heavy
	cl.1	cg00033551	0.45726	heavy		cl.1	cg04574724	0.27772	heavy
	cl.1	cg00033551	0.49632	heavy		cl.1	cg04574724	0.33469	heavy
	cl.1	cg00033551	0.51251	heavy		cl.1	cg04574724	0.29816	heavy
	cl.1	cg00033551	0.53419	heavy		cl.1	cg04574724	0.39868	heavy
	cl.1	cg00033551	0.50485	heavy		cl.1	cg04574724	0.37978	heavy
	cl.1	cg00033551	0.56903	heavy		cl.1	cg04574724	0.41709	heavy
	cl.1	cg00033551	0.44095	heavy		cl.1	cg04574724	0.32659	heavy
	cl.1	cg00033551	0.50881	heavy		cl.1	cg04574724	0.31912	heavy
	cl.1	cg00033551	0.52257	heavy		cl.1	cg04574724	0.40358	heavy
	cl.1	cg00033551	0.52194	heavy		cl.1	cg04574724	0.41991	heavy
	cl.1	cg00033551	0.60641	heavy		cl.1	cg04574724	0.46206	heavy
	cl.1	cg00033551	0.48753	heavy		cl.1	cg04574724	0.30794	heavy
	cl.1	cg00033551	0.50792	heavy		cl.1	cg04574724	0.46978	heavy
	cl.1	cg00033551	0.58621	heavy		cl.1	cg04574724	0.40471	heavy
	cl.1	cg00033551	0.68365	heavy		cl.1	cg04574724	0.47588	heavy
	cl.1	cg00033551	0.59538	heavy		cl.1	cg04574724	0.48038	heavy
	cl.1	cg00033551	0.51563	heavy		cl.1	cg04574724	0.29805	heavy
	cl.1	cg00033551	0.54239	heavy		cl.1	cg04574724	0.40726	heavy
	cl.1	cg00033551	0.46129	heavy		cl.1	cg04574724	0.28214	heavy
	cl.1	cg00033551	0.53527	heavy		cl.1	cg04574724	0.39915	heavy
	cl.1	cg00033551	0.46245	heavy		cl.1	cg04574724	0.31501	heavy
	cl.1	cg00033551	0.54643	heavy		cl.1	cg04574724	0.40042	heavy
	cl.1	cg00033551	0.57736	heavy		cl.1	cg04574724	0.49486	heavy
	cl.1	cg00033551	0.50698	heavy		cl.1	cg04574724	0.36546	heavy
	cl.1	cg00033551	0.54893	heavy		cl.1	cg04574724	0.37079	heavy
	cl.1	cg00033551	0.57962	heavy		cl.1	cg04574724	0.41775	heavy
	cl.1	cg00033551	0.63378	heavy		cl.1	cg04574724	0.41402	heavy
	cl.1	cg00033551	0.53269	heavy		cl.1	cg04574724	0.45012	heavy
	cl.1	cg00033551	0.52623	heavy		cl.1	cg04574724	0.4396	heavy
	cl.1	cg00033551	0.51123	heavy		cl.1	cg04574724	0.35114	heavy
	cl.1	cg00033551	0.58108	heavy		cl.1	cg04574724	0.48954	heavy
	cl.1	cg00033551	0.46746	heavy		cl.1	cg04574724	0.33503	heavy
	cl.1	cg00033551	0.45893	heavy		cl.1	cg04574724	0.30204	heavy
	cl.1	cg00033551	0.43544	heavy		cl.1	cg04574724	0.32881	heavy
	cl.1	cg00033551	0.51323	heavy		cl.1	cg04574724	0.32451	heavy
	cl.1	cg00033551	0.51073	heavy		cl.1	cg04574724	0.39123	heavy
	cl.1	cg00033551	0.55023	heavy		cl.1	cg04574724	0.44472	heavy
	cl.1	cg00033551	0.47259	heavy		cl.1	cg04574724	0.39256	heavy
	cl.1	cg00033551	0.44984	heavy		cl.1	cg04574724	0.34992	heavy
	cl.1	cg00033551	0.61154	heavy		cl.1	cg04574724	0.45126	heavy
	cl.1	cg00033551	0.50928	heavy		cl.1	cg04574724	0.42114	heavy
	cl.1	cg00033551	0.47266	heavy		cl.1	cg04574724	0.25403	heavy
	cl.1	cg00033551	0.49753	heavy		cl.1	cg04574724	0.35115	heavy
	cl.1	cg00033551	0.58867	heavy		cl.1	cg04574724	0.37886	heavy
	cl.1	cg00033551	0.55461	heavy		cl.1	cg04574724	0.44426	heavy
	cl.2	cg00033551	0.49971	heavy		cl.2	cg04574724	0.40435	heavy
	cl.2	cg00033551	0.49723	heavy		cl.2	cg04574724	0.44741	heavy
	cl.2	cg00033551	0.54736	heavy		cl.2	cg04574724	0.3842	heavy
	cl.2	cg00033551	0.53127	heavy		cl.2	cg04574724	0.42347	heavy
	cl.2	cg00033551	0.549	heavy		cl.2	cg04574724	0.43775	heavy
	cl.2	cg00033551	0.62978	heavy		cl.2	cg04574724	0.50446	heavy
	cl.2	cg00033551	0.50082	heavy		cl.2	cg04574724	0.37988	heavy
	cl.2	cg00033551	0.51108	heavy		cl.2	cg04574724	0.47085	heavy
	cl.2	cg00033551	0.54858	heavy		cl.2	cg04574724	0.44849	heavy
	cl.2	cg00033551	0.62922	heavy		cl.2	cg04574724	0.41896	heavy
	cl.2	cg00033551	0.51096	heavy		cl.2	cg04574724	0.45187	heavy
	cl.2	cg00033551	0.54962	heavy		cl.2	cg04574724	0.43735	heavy
	cl.2	cg00033551	0.53525	heavy		cl.2	cg04574724	0.40817	heavy
	cl.2	cg00033551	0.51868	heavy		cl.2	cg04574724	0.48202	heavy
	cl.2	cg00033551	0.52959	heavy		cl.2	cg04574724	0.38395	heavy
	cl.2	cg00033551	0.57308	heavy		cl.2	cg04574724	0.45771	heavy
	cl.2	cg00033551	0.53195	heavy		cl.2	cg04574724	0.43103	heavy
	cl.2	cg00033551	0.48913	heavy		cl.2	cg04574724	0.51811	heavy
	cl.2	cg00033551	0.56795	heavy		cl.2	cg04574724	0.4304	heavy
	cl.2	cg00033551	0.49946	heavy		cl.2	cg04574724	0.43646	heavy
	cl.2	cg00033551	0.51877	heavy		cl.2	cg04574724	0.4554	heavy
	cl.2	cg00033551	0.55557	heavy		cl.2	cg04574724	0.40997	heavy
	cl.2	cg00033551	0.58695	heavy		cl.2	cg04574724	0.5153	heavy
	cl.2	cg00033551	0.5847	heavy		cl.2	cg04574724	0.51171	heavy
	cl.2	cg00033551	0.56625	heavy		cl.2	cg04574724	0.4117	heavy
	cl.2	cg00033551	0.5178	heavy		cl.2	cg04574724	0.35808	heavy
	cl.2	cg00033551	0.54123	heavy		cl.2	cg04574724	0.45812	heavy
	cl.2	cg00033551	0.51674	heavy		cl.2	cg04574724	0.47564	heavy
	cl.2	cg00033551	0.56765	heavy		cl.2	cg04574724	0.41923	heavy
	cl.2	cg00033551	0.53457	heavy		cl.2	cg04574724	0.44564	heavy
	cl.2	cg00033551	0.58019	heavy		cl.2	cg04574724	0.48927	heavy
	cl.2	cg00033551	0.69819	heavy		cl.2	cg04574724	0.59121	heavy
	cl.2	cg00033551	0.54153	heavy		cl.2	cg04574724	0.36882	heavy
	cl.2	cg00033551	0.62092	heavy		cl.2	cg04574724	0.39574	heavy
	cl.2	cg00033551	0.61068	heavy		cl.2	cg04574724	0.46256	heavy
	cl.2	cg00033551	0.6232	heavy		cl.2	cg04574724	0.39321	heavy
	cl.2	cg00033551	0.54479	heavy		cl.2	cg04574724	0.36661	heavy
	cl.2	cg00033551	0.54455	heavy		cl.2	cg04574724	0.36307	heavy
	cl.2	cg00033551	0.54665	heavy		cl.2	cg04574724	0.38997	heavy
	cl.2	cg00033551	0.63602	heavy		cl.2	cg04574724	0.44202	heavy
	cl.2	cg00033551	0.6061	heavy		cl.2	cg04574724	0.39776	heavy
	cl.2	cg00033551	0.55817	heavy		cl.2	cg04574724	0.43675	heavy
	cl.2	cg00033551	0.60423	heavy		cl.2	cg04574724	0.43913	heavy
	cl.2	cg00033551	0.5315	heavy		cl.2	cg04574724	0.35606	heavy
	cl.2	cg00033551	0.65014	heavy		cl.2	cg04574724	0.46383	heavy
	cl.2	cg00033551	0.58503	heavy		cl.2	cg04574724	0.35282	heavy
	cl.2	cg00033551	0.54934	heavy		cl.2	cg04574724	0.33137	heavy
	cl.2	cg00033551	0.59965	heavy		cl.2	cg04574724	0.4417	heavy
	cl.2	cg00033551	0.6033	heavy		cl.2	cg04574724	0.43247	heavy
	cl.2	cg00033551	0.54381	heavy		cl.2	cg04574724	0.39726	heavy
	cl.2	cg00033551	0.63063	heavy		cl.2	cg04574724	0.43977	heavy
	cl.2	cg00033551	0.56026	heavy		cl.2	cg04574724	0.43246	heavy
	cl.2	cg00033551	0.62918	heavy		cl.2	cg04574724	0.42172	heavy
	cl.2	cg00033551	0.61617	heavy		cl.2	cg04574724	0.49486	heavy
	cl.2	cg00033551	0.62495	heavy		cl.2	cg04574724	0.41429	heavy
	cl.2	cg00033551	0.54355	heavy		cl.2	cg04574724	0.33535	heavy
	cl.2	cg00033551	0.63357	heavy		cl.2	cg04574724	0.39115	heavy
	cl.2	cg00033551	0.54136	heavy		cl.2	cg04574724	0.42893	heavy
	cl.2	cg00033551	0.67008	heavy		cl.2	cg04574724	0.40673	heavy
	cl.2	cg00033551	0.55195	heavy		cl.2	cg04574724	0.41786	heavy
	cl.2	cg00033551	0.57616	heavy		cl.2	cg04574724	0.3981	heavy
	cl.2	cg00033551	0.60118	heavy		cl.2	cg04574724	0.49462	heavy
	cl.2	cg00033551	0.51873	heavy		cl.2	cg04574724	0.45367	heavy
	cl.2	cg00033551	0.73736	heavy		cl.2	cg04574724	0.53875	heavy
	cl.2	cg00033551	0.59564	heavy		cl.2	cg04574724	0.37148	heavy
	cl.2	cg00033551	0.51834	heavy		cl.2	cg04574724	0.38456	heavy
	cl.2	cg00033551	0.61444	heavy		cl.2	cg04574724	0.42028	heavy
	cl.2	cg00033551	0.65924	heavy		cl.2	cg04574724	0.46247	heavy
	cl.2	cg00033551	0.55737	heavy		cl.2	cg04574724	0.42636	heavy
	cl.2	cg00033551	0.59486	heavy		cl.2	cg04574724	0.46843	heavy
	cl.2	cg00033551	0.60757	heavy		cl.2	cg04574724	0.42162	heavy
	cl.2	cg00033551	0.53472	heavy		cl.2	cg04574724	0.34003	heavy
	cl.2	cg00033551	0.55163	heavy		cl.2	cg04574724	0.41822	heavy
	cl.2	cg00033551	0.67752	heavy		cl.2	cg04574724	0.44648	heavy
	cl.2	cg00033551	0.60563	heavy		cl.2	cg04574724	0.4164	heavy
	cl.2	cg00033551	0.61153	heavy		cl.2	cg04574724	0.48807	heavy
	cl.2	cg00033551	0.6628	heavy		cl.2	cg04574724	0.44777	heavy
	cl.2	cg00033551	0.54439	heavy		cl.2	cg04574724	0.44752	heavy
	cl.2	cg00033551	0.5687	heavy		cl.2	cg04574724	0.57323	heavy
	cl.2	cg00033551	0.68507	heavy		cl.2	cg04574724	0.51589	heavy
	cl.2	cg00033551	0.49577	heavy		cl.2	cg04574724	0.42789	heavy
	cl.2	cg00033551	0.70699	heavy		cl.2	cg04574724	0.41897	heavy
	cl.2	cg00033551	0.6336	heavy		cl.2	cg04574724	0.43989	heavy
	cl.2	cg00033551	0.68402	heavy		cl.2	cg04574724	0.44662	heavy
	cl.2	cg00033551	0.60123	heavy		cl.2	cg04574724	0.49421	heavy
	cl.2	cg00033551	0.57951	heavy		cl.2	cg04574724	0.45287	heavy
	cl.2	cg00033551	0.55076	heavy		cl.2	cg04574724	0.38929	heavy
	cl.2	cg00033551	0.53031	heavy		cl.2	cg04574724	0.40649	heavy
	cl.2	cg00033551	0.52821	heavy		cl.2	cg04574724	0.44524	heavy
	cl.2	cg00033551	0.58869	heavy		cl.2	cg04574724	0.41225	heavy
	cl.2	cg00033551	0.57637	heavy		cl.2	cg04574724	0.34954	heavy
	cl.2	cg00033551	0.53406	heavy		cl.2	cg04574724	0.38315	heavy
	cl.2	cg00033551	0.69432	heavy		cl.2	cg04574724	0.33797	heavy
	cl.2	cg00033551	0.52606	heavy		cl.2	cg04574724	0.38495	heavy
	cl.2	cg00033551	0.6173	heavy		cl.2	cg04574724	0.49433	heavy
	cl.2	cg00033551	0.63127	heavy		cl.2	cg04574724	0.44667	heavy
	cl.2	cg00033551	0.70426	heavy		cl.2	cg04574724	0.43863	heavy
	cl.2	cg00033551	0.62837	heavy		cl.2	cg04574724	0.41498	heavy
	cl.2	cg00033551	0.49427	heavy		cl.2	cg04574724	0.2995	heavy
	cl.2	cg00033551	0.50433	heavy		cl.2	cg04574724	0.37957	heavy
	cl.2	cg00033551	0.60685	heavy		cl.2	cg04574724	0.47765	heavy
	cl.2	cg00033551	0.55566	heavy		cl.2	cg04574724	0.30851	heavy
	cl.2	cg00033551	0.57621	heavy		cl.2	cg04574724	0.39465	heavy
	cl.2	cg00033551	0.5022	heavy		cl.2	cg04574724	0.43408	heavy
	cl.2	cg00033551	0.56213	heavy		cl.2	cg04574724	0.44108	heavy
	cl.2	cg00033551	0.48256	heavy		cl.2	cg04574724	0.33307	heavy
	cl.2	cg00033551	0.59445	heavy		cl.2	cg04574724	0.44012	heavy
	cl.2	cg00033551	0.57228	heavy		cl.2	cg04574724	0.36691	heavy
	cl.2	cg00033551	0.69119	heavy		cl.2	cg04574724	0.46073	heavy
	cl.2	cg00033551	0.59702	heavy		cl.2	cg04574724	0.48222	heavy
	cl.2	cg00033551	0.54162	heavy		cl.2	cg04574724	0.41923	heavy
	cl.2	cg00033551	0.56216	heavy		cl.2	cg04574724	0.40599	heavy
	cl.2	cg00033551	0.51654	heavy		cl.2	cg04574724	0.41702	heavy
	cl.2	cg00033551	0.54798	heavy		cl.2	cg04574724	0.47042	heavy
	cl.2	cg00033551	0.58479	heavy		cl.2	cg04574724	0.39602	heavy
	cl.2	cg00033551	0.61105	heavy		cl.2	cg04574724	0.45336	heavy
	cl.2	cg00033551	0.59004	heavy		cl.2	cg04574724	0.39251	heavy
	cl.2	cg00033551	0.67873	heavy		cl.2	cg04574724	0.44115	heavy
	cl.2	cg00033551	0.65672	heavy		cl.2	cg04574724	0.3757	heavy
	cl.2	cg00033551	0.59058	heavy		cl.2	cg04574724	0.40328	heavy
	cl.2	cg00033551	0.58163	heavy		cl.2	cg04574724	0.35364	heavy
	cl.2	cg00033551	0.59971	heavy		cl.2	cg04574724	0.35066	heavy
	cl.2	cg00033551	0.59644	heavy		cl.2	cg04574724	0.31222	heavy
	cl.2	cg00033551	0.4831	heavy		cl.2	cg04574724	0.3843	heavy
	cl.2	cg00033551	0.56573	heavy		cl.2	cg04574724	0.38846	heavy
	cl.2	cg00033551	0.50107	heavy		cl.2	cg04574724	0.42287	heavy
	cl.2	cg00033551	0.454	heavy		cl.2	cg04574724	0.32013	heavy
	cl.2	cg00033551	0.59594	heavy		cl.2	cg04574724	0.4271	heavy
	cl.2	cg00033551	0.54259	heavy		cl.2	cg04574724	0.41699	heavy
	cl.2	cg00033551	0.59374	heavy		cl.2	cg04574724	0.38538	heavy
	cl.2	cg00033551	0.50391	heavy		cl.2	cg04574724	0.41848	heavy
	cl.2	cg00033551	0.62887	heavy		cl.2	cg04574724	0.38996	heavy
	cl.2	cg00033551	0.59339	heavy		cl.2	cg04574724	0.38869	heavy
	cl.2	cg00033551	0.62058	heavy		cl.2	cg04574724	0.36966	heavy
	cl.2	cg00033551	0.50978	heavy		cl.2	cg04574724	0.38585	heavy
	cl.2	cg00033551	0.43483	heavy		cl.2	cg04574724	0.36012	heavy
	cl.2	cg00033551	0.53271	heavy		cl.2	cg04574724	0.40706	heavy
	cl.2	cg00033551	0.52585	heavy		cl.2	cg04574724	0.3911	heavy
	cl.2	cg00033551	0.53214	heavy		cl.2	cg04574724	0.39285	heavy
	cl.2	cg00033551	0.74348	heavy		cl.2	cg04574724	0.52252	heavy
	cl.2	cg00033551	0.46365	heavy		cl.2	cg04574724	0.30332	heavy
	cl.2	cg00033551	0.54568	heavy		cl.2	cg04574724	0.33856	heavy
	cl.2	cg00033551	0.54416	heavy		cl.2	cg04574724	0.40347	heavy
	cl.2	cg00033551	0.50576	heavy		cl.2	cg04574724	0.46367	heavy
	cl.2	cg00033551	0.48104	heavy		cl.2	cg04574724	0.38406	heavy
	cl.2	cg00033551	0.54833	heavy		cl.2	cg04574724	0.48098	heavy
	cl.2	cg00033551	0.59589	heavy		cl.2	cg04574724	0.48902	heavy
	cl.2	cg00033551	0.51592	heavy		cl.2	cg04574724	0.45371	heavy
	cl.2	cg00033551	0.54378	heavy		cl.2	cg04574724	0.46171	heavy
	cl.2	cg00033551	0.56631	heavy		cl.2	cg04574724	0.38782	heavy
	cl.2	cg00033551	0.51489	heavy		cl.2	cg04574724	0.41655	heavy
	cl.2	cg00033551	0.48604	heavy		cl.2	cg04574724	0.43322	heavy
	cl.2	cg00033551	0.52138	heavy		cl.2	cg04574724	0.45612	heavy
	cl.2	cg00033551	0.53714	heavy		cl.2	cg04574724	0.47663	heavy
	cl.2	cg00033551	0.58953	heavy		cl.2	cg04574724	0.48827	heavy
	cl.2	cg00033551	0.55478	heavy		cl.2	cg04574724	0.47858	heavy
	cl.2	cg00033551	0.52739	heavy		cl.2	cg04574724	0.36243	heavy
	cl.2	cg00033551	0.50771	heavy		cl.2	cg04574724	0.45689	heavy
	cl.2	cg00033551	0.66259	heavy		cl.2	cg04574724	0.49852	heavy
	cl.2	cg00033551	0.53972	heavy		cl.2	cg04574724	0.4782	heavy
	cl.2	cg00033551	0.64251	heavy		cl.2	cg04574724	0.5493	heavy
	cl.2	cg00033551	0.66732	heavy		cl.2	cg04574724	0.48182	heavy
	cl.2	cg00033551	0.52051	heavy		cl.2	cg04574724	0.49973	heavy
	cl.2	cg00033551	0.73684	heavy		cl.2	cg04574724	0.51953	heavy
	cl.2	cg00033551	0.56318	heavy		cl.2	cg04574724	0.42834	heavy
	cl.2	cg00033551	0.54322	heavy		cl.2	cg04574724	0.35607	heavy
	cl.2	cg00033551	0.68587	heavy		cl.2	cg04574724	0.47188	heavy
	cl.2	cg00033551	0.5879	heavy		cl.2	cg04574724	0.3469	heavy
	cl.2	cg00033551	0.67851	heavy		cl.2	cg04574724	0.46569	heavy
	cl.2	cg00033551	0.55005	heavy		cl.2	cg04574724	0.44093	heavy
	cl.2	cg00033551	0.63073	heavy		cl.2	cg04574724	0.44455	heavy
	cl.2	cg00033551	0.6577	heavy		cl.2	cg04574724	0.45425	heavy
	cl.2	cg00033551	0.54146	heavy		cl.2	cg04574724	0.49848	heavy
	cl.2	cg00033551	0.59509	heavy		cl.2	cg04574724	0.45442	heavy
	cl.2	cg00033551	0.71804	heavy		cl.2	cg04574724	0.52704	heavy
	cl.2	cg00033551	0.58672	heavy		cl.2	cg04574724	0.44097	heavy
	cl.2	cg00033551	0.60429	heavy		cl.2	cg04574724	0.4225	heavy
	cl.3	cg00033551	0.54642	heavy		cl.3	cg04574724	0.49655	heavy
	cl.3	cg00033551	0.55964	heavy		cl.3	cg04574724	0.4588	heavy
	cl.3	cg00033551	0.54367	heavy		cl.3	cg04574724	0.50573	heavy
	cl.3	cg00033551	0.58017	heavy		cl.3	cg04574724	0.47999	heavy
	cl.3	cg00033551	0.5689	heavy		cl.3	cg04574724	0.47867	heavy
	cl.3	cg00033551	0.61689	heavy		cl.3	cg04574724	0.43179	heavy
	cl.3	cg00033551	0.47392	heavy		cl.3	cg04574724	0.45972	heavy
	cl.3	cg00033551	0.55199	heavy		cl.3	cg04574724	0.48695	heavy
	cl.3	cg00033551	0.55506	heavy		cl.3	cg04574724	0.37473	heavy
	cl.3	cg00033551	0.51009	heavy		cl.3	cg04574724	0.54594	heavy
	cl.3	cg00033551	0.568	heavy		cl.3	cg04574724	0.47949	heavy
	cl.3	cg00033551	0.62184	heavy		cl.3	cg04574724	0.51203	heavy
	cl.3	cg00033551	0.56446	heavy		cl.3	cg04574724	0.39395	heavy
	cl.3	cg00033551	0.57388	heavy		cl.3	cg04574724	0.44905	heavy
	cl.3	cg00033551	0.54084	heavy		cl.3	cg04574724	0.46102	heavy
	cl.3	cg00033551	0.61195	heavy		cl.3	cg04574724	0.4335	heavy
	cl.3	cg00033551	0.61261	heavy		cl.3	cg04574724	0.44285	heavy
	cl.3	cg00033551	0.58045	heavy		cl.3	cg04574724	0.43923	heavy
	cl.3	cg00033551	0.59069	heavy		cl.3	cg04574724	0.50338	heavy
	cl.3	cg00033551	0.52756	heavy		cl.3	cg04574724	0.4418	heavy
	cl.3	cg00033551	0.77242	heavy		cl.3	cg04574724	0.55037	heavy
	cl.3	cg00033551	0.54156	heavy		cl.3	cg04574724	0.47295	heavy
	cl.3	cg00033551	0.57712	heavy		cl.3	cg04574724	0.51802	heavy
	cl.3	cg00033551	0.62898	heavy		cl.3	cg04574724	0.47902	heavy
	cl.3	cg00033551	0.68573	heavy		cl.3	cg04574724	0.57147	heavy
	cl.3	cg00033551	0.52001	heavy		cl.3	cg04574724	0.39985	heavy
	cl.3	cg00033551	0.58149	heavy		cl.3	cg04574724	0.45191	heavy
	cl.3	cg00033551	0.74333	heavy		cl.3	cg04574724	0.49073	heavy
	cl.3	cg00033551	0.55528	heavy		cl.3	cg04574724	0.44788	heavy
	cl.3	cg00033551	0.54756	heavy		cl.3	cg04574724	0.39316	heavy
	cl.3	cg00033551	0.57971	heavy		cl.3	cg04574724	0.48305	heavy
	cl.3	cg00033551	0.53482	heavy		cl.3	cg04574724	0.47196	heavy
	cl.3	cg00033551	0.63861	heavy		cl.3	cg04574724	0.48792	heavy
	cl.3	cg00033551	0.54426	heavy		cl.3	cg04574724	0.4705	heavy
	cl.3	cg00033551	0.48225	heavy		cl.3	cg04574724	0.44427	heavy
	cl.3	cg00033551	0.56155	heavy		cl.3	cg04574724	0.44684	heavy
	cl.3	cg00033551	0.63338	heavy		cl.3	cg04574724	0.46308	heavy
	cl.3	cg00033551	0.56888	heavy		cl.3	cg04574724	0.45636	heavy
	cl.3	cg00033551	0.71518	heavy		cl.3	cg04574724	0.46448	heavy
	cl.3	cg00033551	0.51747	heavy		cl.3	cg04574724	0.44715	heavy
	cl.3	cg00033551	0.58987	heavy		cl.3	cg04574724	0.50336	heavy
	cl.3	cg00033551	0.64682	heavy		cl.3	cg04574724	0.47542	heavy
	cl.3	cg00033551	0.62705	heavy		cl.3	cg04574724	0.47985	heavy
	cl.3	cg00033551	0.57904	heavy		cl.3	cg04574724	0.45922	heavy
	cl.3	cg00033551	0.52192	heavy		cl.3	cg04574724	0.49764	heavy
	cl.3	cg00033551	0.71674	heavy		cl.3	cg04574724	0.52586	heavy
	cl.3	cg00033551	0.57883	heavy		cl.3	cg04574724	0.47824	heavy
	cl.3	cg00033551	0.56045	heavy		cl.3	cg04574724	0.50259	heavy
	cl.3	cg00033551	0.67611	heavy		cl.3	cg04574724	0.40128	heavy
	cl.3	cg00033551	0.58721	heavy		cl.3	cg04574724	0.54302	heavy
	cl.3	cg00033551	0.58471	heavy		cl.3	cg04574724	0.46272	heavy
	cl.3	cg00033551	0.60082	heavy		cl.3	cg04574724	0.50024	heavy
	cl.3	cg00033551	0.63222	heavy		cl.3	cg04574724	0.45192	heavy
	cl.3	cg00033551	0.49229	heavy		cl.3	cg04574724	0.50009	heavy
	cl.3	cg00033551	0.66118	heavy		cl.3	cg04574724	0.45213	heavy
	cl.3	cg00033551	0.74701	heavy		cl.3	cg04574724	0.48042	heavy
	cl.3	cg00033551	0.72204	heavy		cl.3	cg04574724	0.53439	heavy
	cl.3	cg00033551	0.71436	heavy		cl.3	cg04574724	0.43213	heavy
	cl.3	cg00033551	0.70174	heavy		cl.3	cg04574724	0.50206	heavy
	cl.3	cg00033551	0.62001	heavy		cl.3	cg04574724	0.55656	heavy
	cl.3	cg00033551	0.58724	heavy		cl.3	cg04574724	0.42873	heavy
	cl.3	cg00033551	0.624	heavy		cl.3	cg04574724	0.41567	heavy
	cl.3	cg00033551	0.68168	heavy		cl.3	cg04574724	0.48196	heavy
	cl.3	cg00033551	0.51327	heavy		cl.3	cg04574724	0.37267	heavy
	cl.3	cg00033551	0.63131	heavy		cl.3	cg04574724	0.50967	heavy
	cl.3	cg00033551	0.5991	heavy		cl.3	cg04574724	0.41593	heavy
	cl.3	cg00033551	0.68025	heavy		cl.3	cg04574724	0.47507	heavy
	cl.3	cg00033551	0.50591	heavy		cl.3	cg04574724	0.48025	heavy
	cl.3	cg00033551	0.6973	heavy		cl.3	cg04574724	0.3964	heavy
	cl.3	cg00033551	0.67603	heavy		cl.3	cg04574724	0.49092	heavy
	cl.3	cg00033551	0.68209	heavy		cl.3	cg04574724	0.46252	heavy
	cl.3	cg00033551	0.62375	heavy		cl.3	cg04574724	0.43736	heavy
	cl.3	cg00033551	0.66136	heavy		cl.3	cg04574724	0.46476	heavy
	cl.3	cg00033551	0.63919	heavy		cl.3	cg04574724	0.46802	heavy
	cl.3	cg00033551	0.63991	heavy		cl.3	cg04574724	0.44834	heavy
	cl.3	cg00033551	0.61619	heavy		cl.3	cg04574724	0.39133	heavy
	cl.3	cg00033551	0.55958	heavy		cl.3	cg04574724	0.35604	heavy
	cl.3	cg00033551	0.54576	heavy		cl.3	cg04574724	0.4472	heavy
	cl.3	cg00033551	0.72322	heavy		cl.3	cg04574724	0.61587	heavy
	cl.3	cg00033551	0.77938	heavy		cl.3	cg04574724	0.48664	heavy
	cl.3	cg00033551	0.66508	heavy		cl.3	cg04574724	0.44501	heavy
	cl.3	cg00033551	0.7375	heavy		cl.3	cg04574724	0.52239	heavy
	cl.3	cg00033551	0.62542	heavy		cl.3	cg04574724	0.41633	heavy
	cl.3	cg00033551	0.60048	heavy		cl.3	cg04574724	0.41996	heavy
	cl.3	cg00033551	0.5937	heavy		cl.3	cg04574724	0.3947	heavy
	cl.3	cg00033551	0.63109	heavy		cl.3	cg04574724	0.46914	heavy
	cl.3	cg00033551	0.64857	heavy		cl.3	cg04574724	0.4876	heavy
	cl.3	cg00033551	0.66939	heavy		cl.3	cg04574724	0.46268	heavy
	cl.3	cg00033551	0.63217	heavy		cl.3	cg04574724	0.46964	heavy
	cl.3	cg00033551	0.68661	heavy		cl.3	cg04574724	0.52871	heavy
	cl.3	cg00033551	0.60295	heavy		cl.3	cg04574724	0.45825	heavy
	cl.3	cg00033551	0.58962	heavy		cl.3	cg04574724	0.44452	heavy
	cl.3	cg00033551	0.67455	heavy		cl.3	cg04574724	0.42758	heavy
	cl.3	cg00033551	0.64422	heavy		cl.3	cg04574724	0.30611	heavy
	cl.3	cg00033551	0.57333	heavy		cl.3	cg04574724	0.39575	heavy
	cl.3	cg00033551	0.65536	heavy		cl.3	cg04574724	0.45709	heavy
	cl.3	cg00033551	0.52581	heavy		cl.3	cg04574724	0.39588	heavy
	cl.3	cg00033551	0.75868	heavy		cl.3	cg04574724	0.45418	heavy
	cl.3	cg00033551	0.70387	heavy		cl.3	cg04574724	0.47505	heavy
	cl.3	cg00033551	0.67469	heavy		cl.3	cg04574724	0.40039	heavy
	cl.3	cg00033551	0.68144	heavy		cl.3	cg04574724	0.41742	heavy
	cl.3	cg00033551	0.57398	heavy		cl.3	cg04574724	0.38512	heavy
	cl.3	cg00033551	0.56563	heavy		cl.3	cg04574724	0.48828	heavy
	cl.3	cg00033551	0.70154	heavy		cl.3	cg04574724	0.39655	heavy
	cl.3	cg00033551	0.59942	heavy		cl.3	cg04574724	0.37927	heavy
	cl.3	cg00033551	0.56871	heavy		cl.3	cg04574724	0.42561	heavy
	cl.3	cg00033551	0.61284	heavy		cl.3	cg04574724	0.48757	heavy
	cl.3	cg00033551	0.68036	heavy		cl.3	cg04574724	0.47598	heavy
	cl.3	cg00033551	0.55954	heavy		cl.3	cg04574724	0.44298	heavy
	cl.3	cg00033551	0.58692	heavy		cl.3	cg04574724	0.42753	heavy
	cl.3	cg00033551	0.64652	heavy		cl.3	cg04574724	0.42881	heavy
	cl.3	cg00033551	0.62675	heavy		cl.3	cg04574724	0.4343	heavy
	cl.3	cg00033551	0.71532	heavy		cl.3	cg04574724	0.7071	heavy
	cl.3	cg00033551	0.60435	heavy		cl.3	cg04574724	0.52579	heavy
	cl.3	cg00033551	0.75892	heavy		cl.3	cg04574724	0.54468	heavy
	cl.3	cg00033551	0.54262	heavy		cl.3	cg04574724	0.44944	heavy
	cl.3	cg00033551	0.69498	heavy		cl.3	cg04574724	0.53631	heavy
	cl.3	cg00033551	0.74499	heavy		cl.3	cg04574724	0.4896	heavy
	cl.3	cg00033551	0.58378	heavy		cl.3	cg04574724	0.45428	heavy
	cl.3	cg00033551	0.58242	heavy		cl.3	cg04574724	0.44623	heavy
	cl.3	cg00033551	0.64295	heavy		cl.3	cg04574724	0.48755	heavy
	cl.3	cg00033551	0.5751	heavy		cl.3	cg04574724	0.39232	heavy
	cl.3	cg00033551	0.70091	heavy		cl.3	cg04574724	0.46416	heavy
	cl.3	cg00033551	0.57084	heavy		cl.3	cg04574724	0.47188	heavy
	cl.3	cg00033551	0.68625	heavy		cl.3	cg04574724	0.51037	heavy
	cl.3	cg00033551	0.63333	heavy		cl.3	cg04574724	0.46331	heavy
	cl.3	cg00033551	0.61104	heavy		cl.3	cg04574724	0.42376	heavy
	cl.3	cg00033551	0.59309	heavy		cl.3	cg04574724	0.4127	heavy
	cl.3	cg00033551	0.65979	heavy		cl.3	cg04574724	0.47868	heavy
	cl.3	cg00033551	0.5565	heavy		cl.3	cg04574724	0.45192	heavy
	cl.3	cg00033551	0.52332	heavy		cl.3	cg04574724	0.35427	heavy
	cl.3	cg00033551	0.71553	heavy		cl.3	cg04574724	0.51711	heavy
	cl.3	cg00033551	0.62974	heavy		cl.3	cg04574724	0.42479	heavy
	cl.3	cg00033551	0.6413	heavy		cl.3	cg04574724	0.48691	heavy
	cl.3	cg00033551	0.65406	heavy		cl.3	cg04574724	0.489	heavy
	cl.3	cg00033551	0.62339	heavy		cl.3	cg04574724	0.51561	heavy
	cl.3	cg00033551	0.57395	heavy		cl.3	cg04574724	0.42756	heavy
	cl.3	cg00033551	0.62114	heavy		cl.3	cg04574724	0.47078	heavy
	cl.3	cg00033551	0.58557	heavy		cl.3	cg04574724	0.43636	heavy
	cl.3	cg00033551	0.50363	heavy		cl.3	cg04574724	0.37907	heavy
	cl.3	cg00033551	0.68947	heavy		cl.3	cg04574724	0.46839	heavy
	cl.3	cg00033551	0.73271	heavy		cl.3	cg04574724	0.52351	heavy
	cl.3	cg00033551	0.59187	heavy		cl.3	cg04574724	0.45911	heavy
	cl.3	cg00033551	0.53957	heavy		cl.3	cg04574724	0.38463	heavy
	cl.3	cg00033551	0.58844	heavy		cl.3	cg04574724	0.44229	heavy
	cl.3	cg00033551	0.71726	heavy		cl.3	cg04574724	0.51923	heavy
	cl.3	cg00033551	0.71984	heavy		cl.3	cg04574724	0.54109	heavy
	cl.3	cg00033551	0.65686	heavy		cl.3	cg04574724	0.37831	heavy
	cl.3	cg00033551	0.70965	heavy		cl.3	cg04574724	0.49661	heavy
	cl.3	cg00033551	0.53073	heavy		cl.3	cg04574724	0.46611	heavy
	cl.3	cg00033551	0.53361	heavy		cl.3	cg04574724	0.4194	heavy
	cl.3	cg00033551	0.63973	heavy		cl.3	cg04574724	0.44128	heavy
	cl.3	cg00033551	0.63674	heavy		cl.3	cg04574724	0.45156	heavy
	cl.3	cg00033551	0.56775	heavy		cl.3	cg04574724	0.42165	heavy
	cl.3	cg00033551	0.63103	heavy		cl.3	cg04574724	0.4559	heavy
	cl.3	cg00033551	0.6082	heavy		cl.3	cg04574724	0.40066	heavy
	cl.3	cg00033551	0.70054	heavy		cl.3	cg04574724	0.44385	heavy
	cl.3	cg00033551	0.63724	heavy		cl.3	cg04574724	0.43529	heavy
	cl.3	cg00033551	0.64226	heavy		cl.3	cg04574724	0.47624	heavy
	cl.3	cg00033551	0.66819	heavy		cl.3	cg04574724	0.44032	heavy
	cl.3	cg00033551	0.67662	heavy		cl.3	cg04574724	0.35287	heavy
	cl.3	cg00033551	0.6355	heavy		cl.3	cg04574724	0.42506	heavy
	cl.3	cg00033551	0.63746	heavy		cl.3	cg04574724	0.41359	heavy
	cl.3	cg00033551	0.68096	heavy		cl.3	cg04574724	0.42393	heavy
	cl.3	cg00033551	0.73521	heavy		cl.3	cg04574724	0.5028	heavy
	cl.3	cg00033551	0.7091	heavy		cl.3	cg04574724	0.47911	heavy
	cl.3	cg00033551	0.56633	heavy		cl.3	cg04574724	0.44968	heavy
	cl.3	cg00033551	0.68529	heavy		cl.3	cg04574724	0.51858	heavy
	cl.3	cg00033551	0.57453	heavy		cl.3	cg04574724	0.41642	heavy
	cl.3	cg00033551	0.5672	heavy		cl.3	cg04574724	0.50191	heavy
	cl.3	cg00033551	0.58209	heavy		cl.3	cg04574724	0.43673	heavy
	cl.3	cg00033551	0.67322	heavy		cl.3	cg04574724	0.39375	heavy
	cl.3	cg00033551	0.76255	heavy		cl.3	cg04574724	0.53497	heavy
	cl.3	cg00033551	0.64374	heavy		cl.3	cg04574724	0.47715	heavy
	cl.3	cg00033551	0.5484	heavy		cl.3	cg04574724	0.39432	heavy
	cl.3	cg00033551	0.59221	heavy		cl.3	cg04574724	0.38948	heavy
	cl.3	cg00033551	0.53577	heavy		cl.3	cg04574724	0.42019	heavy
	cl.3	cg00033551	0.57256	heavy		cl.3	cg04574724	0.43988	heavy
	cl.3	cg00033551	0.66165	heavy		cl.3	cg04574724	0.47788	heavy
	cl.3	cg00033551	0.56241	heavy		cl.3	cg04574724	0.4213	heavy
	cl.3	cg00033551	0.56709	heavy		cl.3	cg04574724	0.41755	heavy
	cl.3	cg00033551	0.62279	heavy		cl.3	cg04574724	0.44086	heavy
	cl.3	cg00033551	0.57698	heavy		cl.3	cg04574724	0.50351	heavy
	cl.3	cg00033551	0.58945	heavy		cl.3	cg04574724	0.4736	heavy
	cl.3	cg00033551	0.62835	heavy		cl.3	cg04574724	0.40131	heavy
	cl.3	cg00033551	0.59884	heavy		cl.3	cg04574724	0.35231	heavy
	cl.3	cg00033551	0.58468	heavy		cl.3	cg04574724	0.39613	heavy
	cl.3	cg00033551	0.68565	heavy		cl.3	cg04574724	0.53026	heavy
	cl.3	cg00033551	0.65885	heavy		cl.3	cg04574724	0.35986	heavy
	cl.3	cg00033551	0.61756	heavy		cl.3	cg04574724	0.42256	heavy
	cl.3	cg00033551	0.74853	heavy		cl.3	cg04574724	0.42395	heavy
	cl.3	cg00033551	0.59479	heavy		cl.3	cg04574724	0.48993	heavy
	cl.3	cg00033551	0.7	heavy		cl.3	cg04574724	0.5338	heavy
	cl.3	cg00033551	0.61808	heavy		cl.3	cg04574724	0.41871	heavy
	cl.3	cg00033551	0.57262	heavy		cl.3	cg04574724	0.49247	heavy
	cl.3	cg00033551	0.625	heavy		cl.3	cg04574724	0.4016	heavy
	cl.3	cg00033551	0.59192	heavy		cl.3	cg04574724	0.49682	heavy
	cl.3	cg00033551	0.58885	heavy		cl.3	cg04574724	0.5248	heavy
	cl.3	cg00033551	0.58801	heavy		cl.3	cg04574724	0.4688	heavy
	cl.3	cg00033551	0.60865	heavy		cl.3	cg04574724	0.50036	heavy
	cl.3	cg00033551	0.55369	heavy		cl.3	cg04574724	0.40435	heavy
	cl.3	cg00033551	0.68178	heavy		cl.3	cg04574724	0.48666	heavy
	cl.3	cg00033551	0.63054	heavy		cl.3	cg04574724	0.46409	heavy
	cl.3	cg00033551	0.49877	heavy		cl.3	cg04574724	0.42861	heavy
	cl.3	cg00033551	0.56918	heavy		cl.3	cg04574724	0.41548	heavy
	cl.3	cg00033551	0.58162	heavy		cl.3	cg04574724	0.38441	heavy
	cl.3	cg00033551	0.75833	heavy		cl.3	cg04574724	0.49683	heavy
	cl.3	cg00033551	0.66417	heavy		cl.3	cg04574724	0.47346	heavy
	cl.3	cg00033551	0.54846	heavy		cl.3	cg04574724	0.46866	heavy
	cl.3	cg00033551	0.6406	heavy		cl.3	cg04574724	0.53552	heavy
	cl.3	cg00033551	0.56449	heavy		cl.3	cg04574724	0.42752	heavy
	cl.3	cg00033551	0.6271	heavy		cl.3	cg04574724	0.41688	heavy
	cl.3	cg00033551	0.70187	heavy		cl.3	cg04574724	0.44686	heavy
	cl.3	cg00033551	0.64566	heavy		cl.3	cg04574724	0.48879	heavy
	cl.3	cg00033551	0.58389	heavy		cl.3	cg04574724	0.32175	heavy
	cl.3	cg00033551	0.6553	heavy		cl.3	cg04574724	0.50796	heavy
	cl.3	cg00033551	0.69563	heavy		cl.3	cg04574724	0.44959	heavy
	cl.3	cg00033551	0.58854	heavy		cl.3	cg04574724	0.43956	heavy
	cl.3	cg00033551	0.61195	heavy		cl.3	cg04574724	0.50673	heavy
	cl.3	cg00033551	0.82323	heavy		cl.3	cg04574724	0.53131	heavy
	cl.3	cg00033551	0.56645	heavy		cl.3	cg04574724	0.46604	heavy
	cl.3	cg00033551	0.63276	heavy		cl.3	cg04574724	0.55792	heavy
	cl.3	cg00033551	0.62401	heavy		cl.3	cg04574724	0.55362	heavy
	cl.3	cg00033551	0.71333	heavy		cl.3	cg04574724	0.5178	heavy
	cl.3	cg00033551	0.65516	heavy		cl.3	cg04574724	0.54118	heavy
	cl.3	cg00033551	0.62198	heavy		cl.3	cg04574724	0.42999	heavy
	cl.3	cg00033551	0.67687	heavy		cl.3	cg04574724	0.41944	heavy
	cl.3	cg00033551	0.68848	heavy		cl.3	cg04574724	0.42905	heavy
	cl.3	cg00033551	0.66621	heavy		cl.3	cg04574724	0.44945	heavy
	cl.3	cg00033551	0.5423	heavy		cl.3	cg04574724	0.46683	heavy
	cl.3	cg00033551	0.66768	heavy		cl.3	cg04574724	0.4338	heavy
	cl.3	cg00033551	0.71618	heavy		cl.3	cg04574724	0.48501	heavy
	cl.3	cg00033551	0.60889	heavy		cl.3	cg04574724	0.47446	heavy
	cl.3	cg00033551	0.66123	heavy		cl.3	cg04574724	0.52058	heavy
	cl.3	cg00033551	0.63651	heavy		cl.3	cg04574724	0.50665	heavy
	cl.3	cg00033551	0.63884	heavy		cl.3	cg04574724	0.47307	heavy
	cl.3	cg00033551	0.7091	heavy		cl.3	cg04574724	0.49772	heavy
	cl.4	cg00033551	0.58477	heavy		cl.4	cg04574724	0.5226	heavy
	cl.4	cg00033551	0.76875	heavy		cl.4	cg04574724	0.46993	heavy
	cl.4	cg00033551	0.68327	heavy		cl.4	cg04574724	0.49393	heavy
	cl.4	cg00033551	0.72367	heavy		cl.4	cg04574724	0.56565	heavy
	cl.4	cg00033551	0.77076	heavy		cl.4	cg04574724	0.50314	heavy
	cl.4	cg00033551	0.68735	heavy		cl.4	cg04574724	0.5044	heavy
	cl.4	cg00033551	0.72816	heavy		cl.4	cg04574724	0.50292	heavy
	cl.4	cg00033551	0.64616	heavy		cl.4	cg04574724	0.44893	heavy
	cl.4	cg00033551	0.59178	heavy		cl.4	cg04574724	0.47405	heavy
	cl.4	cg00033551	0.57889	heavy		cl.4	cg04574724	0.53979	heavy
	cl.4	cg00033551	0.64177	heavy		cl.4	cg04574724	0.49114	heavy
	cl.4	cg00033551	0.56905	heavy		cl.4	cg04574724	0.51568	heavy
	cl.4	cg00033551	0.69029	heavy		cl.4	cg04574724	0.55266	heavy
	cl.4	cg00033551	0.65918	heavy		cl.4	cg04574724	0.54798	heavy
	cl.4	cg00033551	0.65377	heavy		cl.4	cg04574724	0.52116	heavy
	cl.4	cg00033551	0.77904	heavy		cl.4	cg04574724	0.50685	heavy
	cl.4	cg00033551	0.57092	heavy		cl.4	cg04574724	0.51752	heavy
	cl.4	cg00033551	0.70184	heavy		cl.4	cg04574724	0.51998	heavy
	cl.4	cg00033551	0.70684	heavy		cl.4	cg04574724	0.55142	heavy
	cl.4	cg00033551	0.75359	heavy		cl.4	cg04574724	0.51215	heavy
	cl.4	cg00033551	0.62694	heavy		cl.4	cg04574724	0.5146	heavy
	cl.4	cg00033551	0.81943	heavy		cl.4	cg04574724	0.49499	heavy
	cl.4	cg00033551	0.7072	heavy		cl.4	cg04574724	0.44299	heavy
	cl.4	cg00033551	0.74839	heavy		cl.4	cg04574724	0.5437	heavy
	cl.4	cg00033551	0.79975	heavy		cl.4	cg04574724	0.46897	heavy
	cl.4	cg00033551	0.80737	heavy		cl.4	cg04574724	0.48088	heavy
	cl.4	cg00033551	0.70344	heavy		cl.4	cg04574724	0.43654	heavy
	cl.4	cg00033551	0.71428	heavy		cl.4	cg04574724	0.48747	heavy
	cl.4	cg00033551	0.55021	heavy		cl.4	cg04574724	0.4858	heavy
	cl.4	cg00033551	0.74112	heavy		cl.4	cg04574724	0.47497	heavy
	cl.4	cg00033551	0.82578	heavy		cl.4	cg04574724	0.44905	heavy
	cl.4	cg00033551	0.77803	heavy		cl.4	cg04574724	0.48243	heavy
	cl.4	cg00033551	0.6324	heavy		cl.4	cg04574724	0.38807	heavy
	cl.4	cg00033551	0.69376	heavy		cl.4	cg04574724	0.45609	heavy
	cl.4	cg00033551	0.83943	heavy		cl.4	cg04574724	0.54968	heavy
	cl.4	cg00033551	0.85197	heavy		cl.4	cg04574724	0.53729	heavy
	cl.4	cg00033551	0.65347	heavy		cl.4	cg04574724	0.57772	heavy
	cl.4	cg00033551	0.69319	heavy		cl.4	cg04574724	0.45008	heavy
	cl.4	cg00033551	0.68668	heavy		cl.4	cg04574724	0.39935	heavy
	cl.4	cg00033551	0.76695	heavy		cl.4	cg04574724	0.47164	heavy
	cl.4	cg00033551	0.72156	heavy		cl.4	cg04574724	0.4969	heavy
	cl.4	cg00033551	0.59234	heavy		cl.4	cg04574724	0.41409	heavy
	cl.4	cg00033551	0.72782	heavy		cl.4	cg04574724	0.53515	heavy
	cl.4	cg00033551	0.66018	heavy		cl.4	cg04574724	0.47094	heavy
	cl.4	cg00033551	0.6957	heavy		cl.4	cg04574724	0.47429	heavy
	cl.4	cg00033551	0.6582	heavy		cl.4	cg04574724	0.50254	heavy
	cl.4	cg00033551	0.77028	heavy		cl.4	cg04574724	0.56094	heavy
	cl.4	cg00033551	0.65839	heavy		cl.4	cg04574724	0.42566	heavy
	cl.4	cg00033551	0.73749	heavy		cl.4	cg04574724	0.48916	heavy
	cl.4	cg00033551	0.64629	heavy		cl.4	cg04574724	0.46293	heavy
	cl.4	cg00033551	0.6281	heavy		cl.4	cg04574724	0.46762	heavy
	cl.4	cg00033551	0.68318	heavy		cl.4	cg04574724	0.47738	heavy
	cl.4	cg00033551	0.71673	heavy		cl.4	cg04574724	0.50619	heavy
	cl.4	cg00033551	0.78873	heavy		cl.4	cg04574724	0.4725	heavy
	cl.4	cg00033551	0.73275	heavy		cl.4	cg04574724	0.47007	heavy
	cl.4	cg00033551	0.65117	heavy		cl.4	cg04574724	0.4283	heavy
	cl.4	cg00033551	0.79892	heavy		cl.4	cg04574724	0.48938	heavy
	cl.4	cg00033551	0.71973	heavy		cl.4	cg04574724	0.47719	heavy
	cl.4	cg00033551	0.78168	heavy		cl.4	cg04574724	0.42361	heavy
	cl.4	cg00033551	0.71739	heavy		cl.4	cg04574724	0.47103	heavy
	cl.4	cg00033551	0.69625	heavy		cl.4	cg04574724	0.47079	heavy
	cl.4	cg00033551	0.69139	heavy		cl.4	cg04574724	0.56702	heavy
	cl.4	cg00033551	0.62761	heavy		cl.4	cg04574724	0.35091	heavy
	cl.4	cg00033551	0.69919	heavy		cl.4	cg04574724	0.3802	heavy
	cl.4	cg00033551	0.71241	heavy		cl.4	cg04574724	0.42602	heavy
	cl.4	cg00033551	0.58406	heavy		cl.4	cg04574724	0.43287	heavy
	cl.4	cg00033551	0.70822	heavy		cl.4	cg04574724	0.53806	heavy
	cl.4	cg00033551	0.68501	heavy		cl.4	cg04574724	0.41456	heavy
	cl.4	cg00033551	0.78611	heavy		cl.4	cg04574724	0.57451	heavy
	cl.4	cg00033551	0.72112	heavy		cl.4	cg04574724	0.52922	heavy
	cl.4	cg00033551	0.86292	heavy		cl.4	cg04574724	0.4694	heavy
	cl.4	cg00033551	0.67211	heavy		cl.4	cg04574724	0.48277	heavy
	cl.4	cg00033551	0.67799	heavy		cl.4	cg04574724	0.50366	heavy
	cl.4	cg00033551	0.52598	heavy		cl.4	cg04574724	0.34518	heavy
	cl.4	cg00033551	0.674	heavy		cl.4	cg04574724	0.55406	heavy
	cl.4	cg00033551	0.60838	heavy		cl.4	cg04574724	0.44186	heavy
	cl.4	cg00033551	0.58814	heavy		cl.4	cg04574724	0.53935	heavy
	cl.4	cg00033551	0.68245	heavy		cl.4	cg04574724	0.46601	heavy
	cl.4	cg00033551	0.63646	heavy		cl.4	cg04574724	0.51712	heavy
	cl.4	cg00033551	0.57547	heavy		cl.4	cg04574724	0.47831	heavy
	cl.4	cg00033551	0.73321	heavy		cl.4	cg04574724	0.47021	heavy
	cl.4	cg00033551	0.72033	heavy		cl.4	cg04574724	0.48968	heavy
	cl.4	cg00033551	0.66413	heavy		cl.4	cg04574724	0.51054	heavy
	cl.4	cg00033551	0.83169	heavy		cl.4	cg04574724	0.51715	heavy
	cl.4	cg00033551	0.85656	heavy		cl.4	cg04574724	0.45128	heavy
	cl.4	cg00033551	0.72921	heavy		cl.4	cg04574724	0.46975	heavy
	cl.4	cg00033551	0.71386	heavy		cl.4	cg04574724	0.53662	heavy
	cl.4	cg00033551	0.84242	heavy		cl.4	cg04574724	0.48536	heavy
	cl.4	cg00033551	0.61712	heavy		cl.4	cg04574724	0.46901	heavy
	cl.4	cg00033551	0.61155	heavy		cl.4	cg04574724	0.49531	heavy
	cl.4	cg00033551	0.72217	heavy		cl.4	cg04574724	0.48513	heavy
	cl.1	cg00059459	0.4133	light		cl.1	cg22117968	0.29915	heavy
	cl.1	cg00059459	0.49482	light		cl.1	cg22117968	0.41465	heavy
	cl.1	cg00059459	0.48039	light		cl.1	cg22117968	0.30124	heavy
	cl.1	cg00059459	0.59335	light		cl.1	cg22117968	0.29206	heavy
	cl.1	cg00059459	0.53654	light		cl.1	cg22117968	0.36954	heavy
	cl.1	cg00059459	0.48275	light		cl.1	cg22117968	0.28733	heavy
	cl.1	cg00059459	0.53468	light		cl.1	cg22117968	0.30517	heavy
	cl.1	cg00059459	0.56324	light		cl.1	cg22117968	0.2938	heavy
	cl.1	cg00059459	0.51089	light		cl.1	cg22117968	0.2997	heavy
	cl.1	cg00059459	0.36935	light		cl.1	cg22117968	0.39326	heavy
	cl.1	cg00059459	0.46915	light		cl.1	cg22117968	0.32655	heavy
	cl.1	cg00059459	0.57827	light		cl.1	cg22117968	0.33694	heavy
	cl.1	cg00059459	0.54012	light		cl.1	cg22117968	0.33253	heavy
	cl.1	cg00059459	0.45991	light		cl.1	cg22117968	0.31914	heavy
	cl.1	cg00059459	0.47483	light		cl.1	cg22117968	0.36998	heavy
	cl.1	cg00059459	0.49184	light		cl.1	cg22117968	0.38628	heavy
	cl.1	cg00059459	0.41294	light		cl.1	cg22117968	0.45857	heavy
	cl.1	cg00059459	0.50052	light		cl.1	cg22117968	0.30652	heavy
	cl.1	cg00059459	0.41336	light		cl.1	cg22117968	0.36067	heavy
	cl.1	cg00059459	0.44105	light		cl.1	cg22117968	0.30421	heavy
	cl.1	cg00059459	0.53565	light		cl.1	cg22117968	0.38883	heavy
	cl.1	cg00059459	0.53927	light		cl.1	cg22117968	0.4124	heavy
	cl.1	cg00059459	0.63419	light		cl.1	cg22117968	0.32677	heavy
	cl.1	cg00059459	0.47367	light		cl.1	cg22117968	0.36913	heavy
	cl.1	cg00059459	0.40484	light		cl.1	cg22117968	0.2794	heavy
	cl.1	cg00059459	0.44534	light		cl.1	cg22117968	0.38078	heavy
	cl.1	cg00059459	0.51808	light		cl.1	cg22117968	0.30491	heavy
	cl.1	cg00059459	0.55035	light		cl.1	cg22117968	0.3734	heavy
	cl.1	cg00059459	0.51366	light		cl.1	cg22117968	0.47047	heavy
	cl.1	cg00059459	0.49543	light		cl.1	cg22117968	0.35699	heavy
	cl.1	cg00059459	0.4741	light		cl.1	cg22117968	0.38957	heavy
	cl.1	cg00059459	0.4921	light		cl.1	cg22117968	0.3972	heavy
	cl.1	cg00059459	0.52922	light		cl.1	cg22117968	0.42582	heavy
	cl.1	cg00059459	0.48159	light		cl.1	cg22117968	0.36999	heavy
	cl.1	cg00059459	0.38992	light		cl.1	cg22117968	0.40394	heavy
	cl.1	cg00059459	0.50464	light		cl.1	cg22117968	0.30932	heavy
	cl.1	cg00059459	0.52088	light		cl.1	cg22117968	0.43364	heavy
	cl.1	cg00059459	0.58025	light		cl.1	cg22117968	0.30304	heavy
	cl.1	cg00059459	0.54363	light		cl.1	cg22117968	0.33142	heavy
	cl.1	cg00059459	0.52218	light		cl.1	cg22117968	0.29701	heavy
	cl.1	cg00059459	0.55015	light		cl.1	cg22117968	0.29127	heavy
	cl.1	cg00059459	0.40774	light		cl.1	cg22117968	0.32762	heavy
	cl.1	cg00059459	0.43098	light		cl.1	cg22117968	0.39336	heavy
	cl.1	cg00059459	0.5803	light		cl.1	cg22117968	0.32546	heavy
	cl.1	cg00059459	0.51913	light		cl.1	cg22117968	0.29644	heavy
	cl.1	cg00059459	0.51767	light		cl.1	cg22117968	0.35659	heavy
	cl.1	cg00059459	0.41063	light		cl.1	cg22117968	0.3575	heavy
	cl.1	cg00059459	0.52045	light		cl.1	cg22117968	0.21587	heavy
	cl.1	cg00059459	0.47402	light		cl.1	cg22117968	0.35262	heavy
	cl.1	cg00059459	0.49646	light		cl.1	cg22117968	0.35665	heavy
	cl.1	cg00059459	0.52785	light		cl.1	cg22117968	0.38852	heavy
	cl.2	cg00059459	0.40918	light		cl.2	cg22117968	0.38518	heavy
	cl.2	cg00059459	0.45415	light		cl.2	cg22117968	0.39082	heavy
	cl.2	cg00059459	0.30035	light		cl.2	cg22117968	0.36927	heavy
	cl.2	cg00059459	0.33497	light		cl.2	cg22117968	0.35742	heavy
	cl.2	cg00059459	0.4717	light		cl.2	cg22117968	0.37176	heavy
	cl.2	cg00059459	0.47788	light		cl.2	cg22117968	0.45407	heavy
	cl.2	cg00059459	0.36736	light		cl.2	cg22117968	0.35197	heavy
	cl.2	cg00059459	0.47079	light		cl.2	cg22117968	0.39963	heavy
	cl.2	cg00059459	0.46392	light		cl.2	cg22117968	0.3839	heavy
	cl.2	cg00059459	0.4823	light		cl.2	cg22117968	0.37193	heavy
	cl.2	cg00059459	0.45274	light		cl.2	cg22117968	0.34623	heavy
	cl.2	cg00059459	0.42	light		cl.2	cg22117968	0.4621	heavy
	cl.2	cg00059459	0.41529	light		cl.2	cg22117968	0.32885	heavy
	cl.2	cg00059459	0.43251	light		cl.2	cg22117968	0.40292	heavy
	cl.2	cg00059459	0.57269	light		cl.2	cg22117968	0.38428	heavy
	cl.2	cg00059459	0.3412	light		cl.2	cg22117968	0.37065	heavy
	cl.2	cg00059459	0.46473	light		cl.2	cg22117968	0.36186	heavy
	cl.2	cg00059459	0.40283	light		cl.2	cg22117968	0.44895	heavy
	cl.2	cg00059459	0.48934	light		cl.2	cg22117968	0.34638	heavy
	cl.2	cg00059459	0.52032	light		cl.2	cg22117968	0.30495	heavy
	cl.2	cg00059459	0.45732	light		cl.2	cg22117968	0.37963	heavy
	cl.2	cg00059459	0.50484	light		cl.2	cg22117968	0.40848	heavy
	cl.2	cg00059459	0.44931	light		cl.2	cg22117968	0.46011	heavy
	cl.2	cg00059459	0.36172	light		cl.2	cg22117968	0.43296	heavy
	cl.2	cg00059459	0.51547	light		cl.2	cg22117968	0.33191	heavy
	cl.2	cg00059459	0.42137	light		cl.2	cg22117968	0.33581	heavy
	cl.2	cg00059459	0.56894	light		cl.2	cg22117968	0.38766	heavy
	cl.2	cg00059459	0.40173	light		cl.2	cg22117968	0.38789	heavy
	cl.2	cg00059459	0.43759	light		cl.2	cg22117968	0.37967	heavy
	cl.2	cg00059459	0.34088	light		cl.2	cg22117968	0.36869	heavy
	cl.2	cg00059459	0.43562	light		cl.2	cg22117968	0.47805	heavy
	cl.2	cg00059459	0.27644	light		cl.2	cg22117968	0.56987	heavy
	cl.2	cg00059459	0.65405	light		cl.2	cg22117968	0.35617	heavy
	cl.2	cg00059459	0.36437	light		cl.2	cg22117968	0.43702	heavy
	cl.2	cg00059459	0.42552	light		cl.2	cg22117968	0.42155	heavy
	cl.2	cg00059459	0.36834	light		cl.2	cg22117968	0.40333	heavy
	cl.2	cg00059459	0.48411	light		cl.2	cg22117968	0.32529	heavy
	cl.2	cg00059459	0.39782	light		cl.2	cg22117968	0.37256	heavy
	cl.2	cg00059459	0.37979	light		cl.2	cg22117968	0.36676	heavy
	cl.2	cg00059459	0.54803	light		cl.2	cg22117968	0.41211	heavy
	cl.2	cg00059459	0.38719	light		cl.2	cg22117968	0.39686	heavy
	cl.2	cg00059459	0.51276	light		cl.2	cg22117968	0.39248	heavy
	cl.2	cg00059459	0.51587	light		cl.2	cg22117968	0.40935	heavy
	cl.2	cg00059459	0.45458	light		cl.2	cg22117968	0.33716	heavy
	cl.2	cg00059459	0.4284	light		cl.2	cg22117968	0.45873	heavy
	cl.2	cg00059459	0.32522	light		cl.2	cg22117968	0.33254	heavy
	cl.2	cg00059459	0.3625	light		cl.2	cg22117968	0.3543	heavy
	cl.2	cg00059459	0.41066	light		cl.2	cg22117968	0.42686	heavy
	cl.2	cg00059459	0.38749	light		cl.2	cg22117968	0.43375	heavy
	cl.2	cg00059459	0.40017	light		cl.2	cg22117968	0.37597	heavy
	cl.2	cg00059459	0.45076	light		cl.2	cg22117968	0.43285	heavy
	cl.2	cg00059459	0.39871	light		cl.2	cg22117968	0.42842	heavy
	cl.2	cg00059459	0.45634	light		cl.2	cg22117968	0.4137	heavy
	cl.2	cg00059459	0.39904	light		cl.2	cg22117968	0.43831	heavy
	cl.2	cg00059459	0.39399	light		cl.2	cg22117968	0.30415	heavy
	cl.2	cg00059459	0.45654	light		cl.2	cg22117968	0.31889	heavy
	cl.2	cg00059459	0.35805	light		cl.2	cg22117968	0.3426	heavy
	cl.2	cg00059459	0.4935	light		cl.2	cg22117968	0.4046	heavy
	cl.2	cg00059459	0.52277	light		cl.2	cg22117968	0.38813	heavy
	cl.2	cg00059459	0.40664	light		cl.2	cg22117968	0.37042	heavy
	cl.2	cg00059459	0.50254	light		cl.2	cg22117968	0.36474	heavy
	cl.2	cg00059459	0.43925	light		cl.2	cg22117968	0.40281	heavy
	cl.2	cg00059459	0.56833	light		cl.2	cg22117968	0.38408	heavy
	cl.2	cg00059459	0.50738	light		cl.2	cg22117968	0.50924	heavy
	cl.2	cg00059459	0.51569	light		cl.2	cg22117968	0.30862	heavy
	cl.2	cg00059459	0.39883	light		cl.2	cg22117968	0.36296	heavy
	cl.2	cg00059459	0.53726	light		cl.2	cg22117968	0.32652	heavy
	cl.2	cg00059459	0.39535	light		cl.2	cg22117968	0.3628	heavy
	cl.2	cg00059459	0.43173	light		cl.2	cg22117968	0.33167	heavy
	cl.2	cg00059459	0.4986	light		cl.2	cg22117968	0.37066	heavy
	cl.2	cg00059459	0.51879	light		cl.2	cg22117968	0.34487	heavy
	cl.2	cg00059459	0.4372	light		cl.2	cg22117968	0.32795	heavy
	cl.2	cg00059459	0.36527	light		cl.2	cg22117968	0.37635	heavy
	cl.2	cg00059459	0.46957	light		cl.2	cg22117968	0.41942	heavy
	cl.2	cg00059459	0.37914	light		cl.2	cg22117968	0.36842	heavy
	cl.2	cg00059459	0.48112	light		cl.2	cg22117968	0.40927	heavy
	cl.2	cg00059459	0.54171	light		cl.2	cg22117968	0.41024	heavy
	cl.2	cg00059459	0.48966	light		cl.2	cg22117968	0.41136	heavy
	cl.2	cg00059459	0.25454	light		cl.2	cg22117968	0.46573	heavy
	cl.2	cg00059459	0.35624	light		cl.2	cg22117968	0.44372	heavy
	cl.2	cg00059459	0.35085	light		cl.2	cg22117968	0.36785	heavy
	cl.2	cg00059459	0.60298	light		cl.2	cg22117968	0.35397	heavy
	cl.2	cg00059459	0.31627	light		cl.2	cg22117968	0.35437	heavy
	cl.2	cg00059459	0.50259	light		cl.2	cg22117968	0.36984	heavy
	cl.2	cg00059459	0.40571	light		cl.2	cg22117968	0.49549	heavy
	cl.2	cg00059459	0.4588	light		cl.2	cg22117968	0.49225	heavy
	cl.2	cg00059459	0.35392	light		cl.2	cg22117968	0.36758	heavy
	cl.2	cg00059459	0.4247	light		cl.2	cg22117968	0.38684	heavy
	cl.2	cg00059459	0.42876	light		cl.2	cg22117968	0.39178	heavy
	cl.2	cg00059459	0.29391	light		cl.2	cg22117968	0.35839	heavy
	cl.2	cg00059459	0.44731	light		cl.2	cg22117968	0.32794	heavy
	cl.2	cg00059459	0.44709	light		cl.2	cg22117968	0.34926	heavy
	cl.2	cg00059459	0.61901	light		cl.2	cg22117968	0.34621	heavy
	cl.2	cg00059459	0.48504	light		cl.2	cg22117968	0.35077	heavy
	cl.2	cg00059459	0.42588	light		cl.2	cg22117968	0.48846	heavy
	cl.2	cg00059459	0.49099	light		cl.2	cg22117968	0.41408	heavy
	cl.2	cg00059459	0.40373	light		cl.2	cg22117968	0.43163	heavy
	cl.2	cg00059459	0.5095	light		cl.2	cg22117968	0.41498	heavy
	cl.2	cg00059459	0.64557	light		cl.2	cg22117968	0.29082	heavy
	cl.2	cg00059459	0.58245	light		cl.2	cg22117968	0.32085	heavy
	cl.2	cg00059459	0.39905	light		cl.2	cg22117968	0.4407	heavy
	cl.2	cg00059459	0.45251	light		cl.2	cg22117968	0.29077	heavy
	cl.2	cg00059459	0.4701	light		cl.2	cg22117968	0.40843	heavy
	cl.2	cg00059459	0.48284	light		cl.2	cg22117968	0.38206	heavy
	cl.2	cg00059459	0.55413	light		cl.2	cg22117968	0.43052	heavy
	cl.2	cg00059459	0.45561	light		cl.2	cg22117968	0.39335	heavy
	cl.2	cg00059459	0.49914	light		cl.2	cg22117968	0.46014	heavy
	cl.2	cg00059459	0.38368	light		cl.2	cg22117968	0.36885	heavy
	cl.2	cg00059459	0.5133	light		cl.2	cg22117968	0.49562	heavy
	cl.2	cg00059459	0.43249	light		cl.2	cg22117968	0.49798	heavy
	cl.2	cg00059459	0.49714	light		cl.2	cg22117968	0.36988	heavy
	cl.2	cg00059459	0.4344	light		cl.2	cg22117968	0.41496	heavy
	cl.2	cg00059459	0.30239	light		cl.2	cg22117968	0.37235	heavy
	cl.2	cg00059459	0.46935	light		cl.2	cg22117968	0.42007	heavy
	cl.2	cg00059459	0.37847	light		cl.2	cg22117968	0.33934	heavy
	cl.2	cg00059459	0.43426	light		cl.2	cg22117968	0.40417	heavy
	cl.2	cg00059459	0.4543	light		cl.2	cg22117968	0.32652	heavy
	cl.2	cg00059459	0.45152	light		cl.2	cg22117968	0.41122	heavy
	cl.2	cg00059459	0.61229	light		cl.2	cg22117968	0.33245	heavy
	cl.2	cg00059459	0.44863	light		cl.2	cg22117968	0.33213	heavy
	cl.2	cg00059459	0.50236	light		cl.2	cg22117968	0.31056	heavy
	cl.2	cg00059459	0.37181	light		cl.2	cg22117968	0.37811	heavy
	cl.2	cg00059459	0.39534	light		cl.2	cg22117968	0.2292	heavy
	cl.2	cg00059459	0.3812	light		cl.2	cg22117968	0.2879	heavy
	cl.2	cg00059459	0.43172	light		cl.2	cg22117968	0.33735	heavy
	cl.2	cg00059459	0.47076	light		cl.2	cg22117968	0.38053	heavy
	cl.2	cg00059459	0.49362	light		cl.2	cg22117968	0.30591	heavy
	cl.2	cg00059459	0.55507	light		cl.2	cg22117968	0.37982	heavy
	cl.2	cg00059459	0.48468	light		cl.2	cg22117968	0.39882	heavy
	cl.2	cg00059459	0.59624	light		cl.2	cg22117968	0.34906	heavy
	cl.2	cg00059459	0.46842	light		cl.2	cg22117968	0.36275	heavy
	cl.2	cg00059459	0.42181	light		cl.2	cg22117968	0.34986	heavy
	cl.2	cg00059459	0.47724	light		cl.2	cg22117968	0.28251	heavy
	cl.2	cg00059459	0.56037	light		cl.2	cg22117968	0.34812	heavy
	cl.2	cg00059459	0.35398	light		cl.2	cg22117968	0.34579	heavy
	cl.2	cg00059459	0.497	light		cl.2	cg22117968	0.3069	heavy
	cl.2	cg00059459	0.48994	light		cl.2	cg22117968	0.38985	heavy
	cl.2	cg00059459	0.26831	light		cl.2	cg22117968	0.36898	heavy
	cl.2	cg00059459	0.45672	light		cl.2	cg22117968	0.32407	heavy
	cl.2	cg00059459	0.45931	light		cl.2	cg22117968	0.51532	heavy
	cl.2	cg00059459	0.44148	light		cl.2	cg22117968	0.316	heavy
	cl.2	cg00059459	0.50141	light		cl.2	cg22117968	0.31521	heavy
	cl.2	cg00059459	0.50406	light		cl.2	cg22117968	0.38119	heavy
	cl.2	cg00059459	0.43253	light		cl.2	cg22117968	0.35138	heavy
	cl.2	cg00059459	0.48202	light		cl.2	cg22117968	0.30839	heavy
	cl.2	cg00059459	0.47261	light		cl.2	cg22117968	0.45113	heavy
	cl.2	cg00059459	0.50232	light		cl.2	cg22117968	0.42913	heavy
	cl.2	cg00059459	0.44017	light		cl.2	cg22117968	0.36683	heavy
	cl.2	cg00059459	0.43543	light		cl.2	cg22117968	0.4345	heavy
	cl.2	cg00059459	0.418	light		cl.2	cg22117968	0.34087	heavy
	cl.2	cg00059459	0.43378	light		cl.2	cg22117968	0.37456	heavy
	cl.2	cg00059459	0.32574	light		cl.2	cg22117968	0.38653	heavy
	cl.2	cg00059459	0.36644	light		cl.2	cg22117968	0.37733	heavy
	cl.2	cg00059459	0.33067	light		cl.2	cg22117968	0.39242	heavy
	cl.2	cg00059459	0.45894	light		cl.2	cg22117968	0.44445	heavy
	cl.2	cg00059459	0.40145	light		cl.2	cg22117968	0.42262	heavy
	cl.2	cg00059459	0.31184	light		cl.2	cg22117968	0.29735	heavy
	cl.2	cg00059459	0.40374	light		cl.2	cg22117968	0.35998	heavy
	cl.2	cg00059459	0.4772	light		cl.2	cg22117968	0.43543	heavy
	cl.2	cg00059459	0.47622	light		cl.2	cg22117968	0.39319	heavy
	cl.2	cg00059459	0.48921	light		cl.2	cg22117968	0.49006	heavy
	cl.2	cg00059459	0.47611	light		cl.2	cg22117968	0.42135	heavy
	cl.2	cg00059459	0.48241	light		cl.2	cg22117968	0.40074	heavy
	cl.2	cg00059459	0.36613	light		cl.2	cg22117968	0.47916	heavy
	cl.2	cg00059459	0.48955	light		cl.2	cg22117968	0.36097	heavy
	cl.2	cg00059459	0.37964	light		cl.2	cg22117968	0.31185	heavy
	cl.2	cg00059459	0.47591	light		cl.2	cg22117968	0.41868	heavy
	cl.2	cg00059459	0.39396	light		cl.2	cg22117968	0.32888	heavy
	cl.2	cg00059459	0.52	light		cl.2	cg22117968	0.43167	heavy
	cl.2	cg00059459	0.37676	light		cl.2	cg22117968	0.34424	heavy
	cl.2	cg00059459	0.3061	light		cl.2	cg22117968	0.37711	heavy
	cl.2	cg00059459	0.27536	light		cl.2	cg22117968	0.31985	heavy
	cl.2	cg00059459	0.4253	light		cl.2	cg22117968	0.42942	heavy
	cl.2	cg00059459	0.48294	light		cl.2	cg22117968	0.3569	heavy
	cl.2	cg00059459	0.44645	light		cl.2	cg22117968	0.39999	heavy
	cl.2	cg00059459	0.49737	light		cl.2	cg22117968	0.32818	heavy
	cl.2	cg00059459	0.46433	light		cl.2	cg22117968	0.35295	heavy
	cl.3	cg00059459	0.33479	light		cl.3	cg22117968	0.41002	heavy
	cl.3	cg00059459	0.29517	light		cl.3	cg22117968	0.39594	heavy
	cl.3	cg00059459	0.25894	light		cl.3	cg22117968	0.44138	heavy
	cl.3	cg00059459	0.4177	light		cl.3	cg22117968	0.47184	heavy
	cl.3	cg00059459	0.38822	light		cl.3	cg22117968	0.44416	heavy
	cl.3	cg00059459	0.54973	light		cl.3	cg22117968	0.40928	heavy
	cl.3	cg00059459	0.36526	light		cl.3	cg22117968	0.42073	heavy
	cl.3	cg00059459	0.42279	light		cl.3	cg22117968	0.41989	heavy
	cl.3	cg00059459	0.29542	light		cl.3	cg22117968	0.37933	heavy
	cl.3	cg00059459	0.31627	light		cl.3	cg22117968	0.48878	heavy
	cl.3	cg00059459	0.40638	light		cl.3	cg22117968	0.44604	heavy
	cl.3	cg00059459	0.3591	light		cl.3	cg22117968	0.47567	heavy
	cl.3	cg00059459	0.45017	light		cl.3	cg22117968	0.38163	heavy
	cl.3	cg00059459	0.42593	light		cl.3	cg22117968	0.42053	heavy
	cl.3	cg00059459	0.47301	light		cl.3	cg22117968	0.39677	heavy
	cl.3	cg00059459	0.41476	light		cl.3	cg22117968	0.38235	heavy
	cl.3	cg00059459	0.39061	light		cl.3	cg22117968	0.41849	heavy
	cl.3	cg00059459	0.47342	light		cl.3	cg22117968	0.3697	heavy
	cl.3	cg00059459	0.54985	light		cl.3	cg22117968	0.4627	heavy
	cl.3	cg00059459	0.43008	light		cl.3	cg22117968	0.38431	heavy
	cl.3	cg00059459	0.2978	light		cl.3	cg22117968	0.52163	heavy
	cl.3	cg00059459	0.42233	light		cl.3	cg22117968	0.37312	heavy
	cl.3	cg00059459	0.36835	light		cl.3	cg22117968	0.45346	heavy
	cl.3	cg00059459	0.3938	light		cl.3	cg22117968	0.41383	heavy
	cl.3	cg00059459	0.34606	light		cl.3	cg22117968	0.53383	heavy
	cl.3	cg00059459	0.41182	light		cl.3	cg22117968	0.39433	heavy
	cl.3	cg00059459	0.47557	light		cl.3	cg22117968	0.3854	heavy
	cl.3	cg00059459	0.5323	light		cl.3	cg22117968	0.48514	heavy
	cl.3	cg00059459	0.32843	light		cl.3	cg22117968	0.35769	heavy
	cl.3	cg00059459	0.37898	light		cl.3	cg22117968	0.38981	heavy
	cl.3	cg00059459	0.38692	light		cl.3	cg22117968	0.4566	heavy
	cl.3	cg00059459	0.32053	light		cl.3	cg22117968	0.44415	heavy
	cl.3	cg00059459	0.38499	light		cl.3	cg22117968	0.50103	heavy
	cl.3	cg00059459	0.42087	light		cl.3	cg22117968	0.36955	heavy
	cl.3	cg00059459	0.34479	light		cl.3	cg22117968	0.38309	heavy
	cl.3	cg00059459	0.26248	light		cl.3	cg22117968	0.35905	heavy
	cl.3	cg00059459	0.4734	light		cl.3	cg22117968	0.43903	heavy
	cl.3	cg00059459	0.25975	light		cl.3	cg22117968	0.39513	heavy
	cl.3	cg00059459	0.50533	light		cl.3	cg22117968	0.40679	heavy
	cl.3	cg00059459	0.44389	light		cl.3	cg22117968	0.38398	heavy
	cl.3	cg00059459	0.45575	light		cl.3	cg22117968	0.4255	heavy
	cl.3	cg00059459	0.46974	light		cl.3	cg22117968	0.40247	heavy
	cl.3	cg00059459	0.39692	light		cl.3	cg22117968	0.4899	heavy
	cl.3	cg00059459	0.37322	light		cl.3	cg22117968	0.3648	heavy
	cl.3	cg00059459	0.39662	light		cl.3	cg22117968	0.38163	heavy
	cl.3	cg00059459	0.44505	light		cl.3	cg22117968	0.45538	heavy
	cl.3	cg00059459	0.43198	light		cl.3	cg22117968	0.42759	heavy
	cl.3	cg00059459	0.40164	light		cl.3	cg22117968	0.42515	heavy
	cl.3	cg00059459	0.38659	light		cl.3	cg22117968	0.34847	heavy
	cl.3	cg00059459	0.39685	light		cl.3	cg22117968	0.48324	heavy
	cl.3	cg00059459	0.38458	light		cl.3	cg22117968	0.40611	heavy
	cl.3	cg00059459	0.50727	light		cl.3	cg22117968	0.43607	heavy
	cl.3	cg00059459	0.51413	light		cl.3	cg22117968	0.41058	heavy
	cl.3	cg00059459	0.33093	light		cl.3	cg22117968	0.42491	heavy
	cl.3	cg00059459	0.40603	light		cl.3	cg22117968	0.42076	heavy
	cl.3	cg00059459	0.50368	light		cl.3	cg22117968	0.40976	heavy
	cl.3	cg00059459	0.39035	light		cl.3	cg22117968	0.52143	heavy
	cl.3	cg00059459	0.60981	light		cl.3	cg22117968	0.40869	heavy
	cl.3	cg00059459	0.30329	light		cl.3	cg22117968	0.44015	heavy
	cl.3	cg00059459	0.3354	light		cl.3	cg22117968	0.56602	heavy
	cl.3	cg00059459	0.41452	light		cl.3	cg22117968	0.39112	heavy
	cl.3	cg00059459	0.42024	light		cl.3	cg22117968	0.42721	heavy
	cl.3	cg00059459	0.45029	light		cl.3	cg22117968	0.48557	heavy
	cl.3	cg00059459	0.39967	light		cl.3	cg22117968	0.36188	heavy
	cl.3	cg00059459	0.37475	light		cl.3	cg22117968	0.50468	heavy
	cl.3	cg00059459	0.42145	light		cl.3	cg22117968	0.41073	heavy
	cl.3	cg00059459	0.42097	light		cl.3	cg22117968	0.50594	heavy
	cl.3	cg00059459	0.31102	light		cl.3	cg22117968	0.46955	heavy
	cl.3	cg00059459	0.27501	light		cl.3	cg22117968	0.42424	heavy
	cl.3	cg00059459	0.40595	light		cl.3	cg22117968	0.46047	heavy
	cl.3	cg00059459	0.53497	light		cl.3	cg22117968	0.37597	heavy
	cl.3	cg00059459	0.38671	light		cl.3	cg22117968	0.4448	heavy
	cl.3	cg00059459	0.42598	light		cl.3	cg22117968	0.41476	heavy
	cl.3	cg00059459	0.33868	light		cl.3	cg22117968	0.46618	heavy
	cl.3	cg00059459	0.3868	light		cl.3	cg22117968	0.4488	heavy
	cl.3	cg00059459	0.40251	light		cl.3	cg22117968	0.38881	heavy
	cl.3	cg00059459	0.49148	light		cl.3	cg22117968	0.30231	heavy
	cl.3	cg00059459	0.36403	light		cl.3	cg22117968	0.38671	heavy
	cl.3	cg00059459	0.32492	light		cl.3	cg22117968	0.62201	heavy
	cl.3	cg00059459	0.35861	light		cl.3	cg22117968	0.43657	heavy
	cl.3	cg00059459	0.44521	light		cl.3	cg22117968	0.42866	heavy
	cl.3	cg00059459	0.24176	light		cl.3	cg22117968	0.54459	heavy
	cl.3	cg00059459	0.43952	light		cl.3	cg22117968	0.45371	heavy
	cl.3	cg00059459	0.54682	light		cl.3	cg22117968	0.39491	heavy
	cl.3	cg00059459	0.52277	light		cl.3	cg22117968	0.34234	heavy
	cl.3	cg00059459	0.39465	light		cl.3	cg22117968	0.46118	heavy
	cl.3	cg00059459	0.42518	light		cl.3	cg22117968	0.4518	heavy
	cl.3	cg00059459	0.44852	light		cl.3	cg22117968	0.44221	heavy
	cl.3	cg00059459	0.44207	light		cl.3	cg22117968	0.47584	heavy
	cl.3	cg00059459	0.48048	light		cl.3	cg22117968	0.53525	heavy
	cl.3	cg00059459	0.36415	light		cl.3	cg22117968	0.41167	heavy
	cl.3	cg00059459	0.42928	light		cl.3	cg22117968	0.47314	heavy
	cl.3	cg00059459	0.42268	light		cl.3	cg22117968	0.43484	heavy
	cl.3	cg00059459	0.37785	light		cl.3	cg22117968	0.4627	heavy
	cl.3	cg00059459	0.43961	light		cl.3	cg22117968	0.40841	heavy
	cl.3	cg00059459	0.4178	light		cl.3	cg22117968	0.44459	heavy
	cl.3	cg00059459	0.37475	light		cl.3	cg22117968	0.38972	heavy
	cl.3	cg00059459	0.30382	light		cl.3	cg22117968	0.42111	heavy
	cl.3	cg00059459	0.33821	light		cl.3	cg22117968	0.45941	heavy
	cl.3	cg00059459	0.29073	light		cl.3	cg22117968	0.46055	heavy
	cl.3	cg00059459	0.42873	light		cl.3	cg22117968	0.32345	heavy
	cl.3	cg00059459	0.44503	light		cl.3	cg22117968	0.37945	heavy
	cl.3	cg00059459	0.43495	light		cl.3	cg22117968	0.44704	heavy
	cl.3	cg00059459	0.34224	light		cl.3	cg22117968	0.38341	heavy
	cl.3	cg00059459	0.60429	light		cl.3	cg22117968	0.33784	heavy
	cl.3	cg00059459	0.48161	light		cl.3	cg22117968	0.38652	heavy
	cl.3	cg00059459	0.40313	light		cl.3	cg22117968	0.40695	heavy
	cl.3	cg00059459	0.41526	light		cl.3	cg22117968	0.41124	heavy
	cl.3	cg00059459	0.52341	light		cl.3	cg22117968	0.39795	heavy
	cl.3	cg00059459	0.50744	light		cl.3	cg22117968	0.37191	heavy
	cl.3	cg00059459	0.47937	light		cl.3	cg22117968	0.37362	heavy
	cl.3	cg00059459	0.54649	light		cl.3	cg22117968	0.36643	heavy
	cl.3	cg00059459	0.31387	light		cl.3	cg22117968	0.59446	heavy
	cl.3	cg00059459	0.50158	light		cl.3	cg22117968	0.41874	heavy
	cl.3	cg00059459	0.43808	light		cl.3	cg22117968	0.47292	heavy
	cl.3	cg00059459	0.39344	light		cl.3	cg22117968	0.38463	heavy
	cl.3	cg00059459	0.38117	light		cl.3	cg22117968	0.37986	heavy
	cl.3	cg00059459	0.50839	light		cl.3	cg22117968	0.36758	heavy
	cl.3	cg00059459	0.32013	light		cl.3	cg22117968	0.35872	heavy
	cl.3	cg00059459	0.50849	light		cl.3	cg22117968	0.37162	heavy
	cl.3	cg00059459	0.39974	light		cl.3	cg22117968	0.37055	heavy
	cl.3	cg00059459	0.45208	light		cl.3	cg22117968	0.36937	heavy
	cl.3	cg00059459	0.28342	light		cl.3	cg22117968	0.41602	heavy
	cl.3	cg00059459	0.36649	light		cl.3	cg22117968	0.43709	heavy
	cl.3	cg00059459	0.40905	light		cl.3	cg22117968	0.48525	heavy
	cl.3	cg00059459	0.40555	light		cl.3	cg22117968	0.41191	heavy
	cl.3	cg00059459	0.42375	light		cl.3	cg22117968	0.4065	heavy
	cl.3	cg00059459	0.32264	light		cl.3	cg22117968	0.38426	heavy
	cl.3	cg00059459	0.44337	light		cl.3	cg22117968	0.41786	heavy
	cl.3	cg00059459	0.33529	light		cl.3	cg22117968	0.3824	heavy
	cl.3	cg00059459	0.34775	light		cl.3	cg22117968	0.28552	heavy
	cl.3	cg00059459	0.32722	light		cl.3	cg22117968	0.45536	heavy
	cl.3	cg00059459	0.48041	light		cl.3	cg22117968	0.36252	heavy
	cl.3	cg00059459	0.44964	light		cl.3	cg22117968	0.39145	heavy
	cl.3	cg00059459	0.29822	light		cl.3	cg22117968	0.38374	heavy
	cl.3	cg00059459	0.30474	light		cl.3	cg22117968	0.39638	heavy
	cl.3	cg00059459	0.40094	light		cl.3	cg22117968	0.35047	heavy
	cl.3	cg00059459	0.50827	light		cl.3	cg22117968	0.37368	heavy
	cl.3	cg00059459	0.3797	light		cl.3	cg22117968	0.42806	heavy
	cl.3	cg00059459	0.55257	light		cl.3	cg22117968	0.29409	heavy
	cl.3	cg00059459	0.36602	light		cl.3	cg22117968	0.42391	heavy
	cl.3	cg00059459	0.51332	light		cl.3	cg22117968	0.47495	heavy
	cl.3	cg00059459	0.47643	light		cl.3	cg22117968	0.34772	heavy
	cl.3	cg00059459	0.42536	light		cl.3	cg22117968	0.32867	heavy
	cl.3	cg00059459	0.36475	light		cl.3	cg22117968	0.38748	heavy
	cl.3	cg00059459	0.41202	light		cl.3	cg22117968	0.48194	heavy
	cl.3	cg00059459	0.38244	light		cl.3	cg22117968	0.52342	heavy
	cl.3	cg00059459	0.40853	light		cl.3	cg22117968	0.41869	heavy
	cl.3	cg00059459	0.39073	light		cl.3	cg22117968	0.45476	heavy
	cl.3	cg00059459	0.38506	light		cl.3	cg22117968	0.39403	heavy
	cl.3	cg00059459	0.56846	light		cl.3	cg22117968	0.402	heavy
	cl.3	cg00059459	0.37227	light		cl.3	cg22117968	0.44725	heavy
	cl.3	cg00059459	0.43059	light		cl.3	cg22117968	0.42843	heavy
	cl.3	cg00059459	0.41921	light		cl.3	cg22117968	0.36464	heavy
	cl.3	cg00059459	0.49215	light		cl.3	cg22117968	0.42068	heavy
	cl.3	cg00059459	0.43956	light		cl.3	cg22117968	0.42244	heavy
	cl.3	cg00059459	0.25439	light		cl.3	cg22117968	0.47155	heavy
	cl.3	cg00059459	0.48225	light		cl.3	cg22117968	0.40113	heavy
	cl.3	cg00059459	0.36041	light		cl.3	cg22117968	0.44534	heavy
	cl.3	cg00059459	0.35145	light		cl.3	cg22117968	0.43289	heavy
	cl.3	cg00059459	0.64784	light		cl.3	cg22117968	0.37134	heavy
	cl.3	cg00059459	0.52423	light		cl.3	cg22117968	0.4162	heavy
	cl.3	cg00059459	0.35968	light		cl.3	cg22117968	0.42243	heavy
	cl.3	cg00059459	0.34912	light		cl.3	cg22117968	0.45808	heavy
	cl.3	cg00059459	0.39987	light		cl.3	cg22117968	0.49322	heavy
	cl.3	cg00059459	0.3575	light		cl.3	cg22117968	0.46487	heavy
	cl.3	cg00059459	0.36756	light		cl.3	cg22117968	0.43688	heavy
	cl.3	cg00059459	0.38993	light		cl.3	cg22117968	0.47052	heavy
	cl.3	cg00059459	0.51508	light		cl.3	cg22117968	0.47999	heavy
	cl.3	cg00059459	0.34929	light		cl.3	cg22117968	0.4683	heavy
	cl.3	cg00059459	0.36725	light		cl.3	cg22117968	0.37371	heavy
	cl.3	cg00059459	0.42825	light		cl.3	cg22117968	0.41487	heavy
	cl.3	cg00059459	0.43047	light		cl.3	cg22117968	0.52538	heavy
	cl.3	cg00059459	0.34881	light		cl.3	cg22117968	0.52713	heavy
	cl.3	cg00059459	0.46879	light		cl.3	cg22117968	0.39709	heavy
	cl.3	cg00059459	0.56557	light		cl.3	cg22117968	0.32265	heavy
	cl.3	cg00059459	0.3832	light		cl.3	cg22117968	0.36394	heavy
	cl.3	cg00059459	0.55533	light		cl.3	cg22117968	0.4423	heavy
	cl.3	cg00059459	0.35259	light		cl.3	cg22117968	0.42121	heavy
	cl.3	cg00059459	0.46229	light		cl.3	cg22117968	0.35617	heavy
	cl.3	cg00059459	0.50129	light		cl.3	cg22117968	0.43777	heavy
	cl.3	cg00059459	0.42144	light		cl.3	cg22117968	0.37313	heavy
	cl.3	cg00059459	0.39622	light		cl.3	cg22117968	0.41419	heavy
	cl.3	cg00059459	0.46629	light		cl.3	cg22117968	0.35261	heavy
	cl.3	cg00059459	0.47265	light		cl.3	cg22117968	0.32303	heavy
	cl.3	cg00059459	0.36218	light		cl.3	cg22117968	0.3272	heavy
	cl.3	cg00059459	0.46443	light		cl.3	cg22117968	0.35302	heavy
	cl.3	cg00059459	0.25051	light		cl.3	cg22117968	0.49032	heavy
	cl.3	cg00059459	0.52638	light		cl.3	cg22117968	0.35237	heavy
	cl.3	cg00059459	0.38925	light		cl.3	cg22117968	0.38861	heavy
	cl.3	cg00059459	0.54539	light		cl.3	cg22117968	0.44261	heavy
	cl.3	cg00059459	0.4104	light		cl.3	cg22117968	0.40253	heavy
	cl.3	cg00059459	0.37046	light		cl.3	cg22117968	0.50381	heavy
	cl.3	cg00059459	0.56013	light		cl.3	cg22117968	0.41448	heavy
	cl.3	cg00059459	0.40502	light		cl.3	cg22117968	0.39382	heavy
	cl.3	cg00059459	0.53948	light		cl.3	cg22117968	0.36323	heavy
	cl.3	cg00059459	0.39851	light		cl.3	cg22117968	0.39676	heavy
	cl.3	cg00059459	0.34628	light		cl.3	cg22117968	0.45614	heavy
	cl.3	cg00059459	0.43384	light		cl.3	cg22117968	0.43314	heavy
	cl.3	cg00059459	0.35022	light		cl.3	cg22117968	0.44734	heavy
	cl.3	cg00059459	0.45141	light		cl.3	cg22117968	0.40312	heavy
	cl.3	cg00059459	0.41955	light		cl.3	cg22117968	0.44724	heavy
	cl.3	cg00059459	0.35503	light		cl.3	cg22117968	0.4155	heavy
	cl.3	cg00059459	0.4031	light		cl.3	cg22117968	0.37785	heavy
	cl.3	cg00059459	0.49313	light		cl.3	cg22117968	0.38665	heavy
	cl.3	cg00059459	0.44495	light		cl.3	cg22117968	0.33118	heavy
	cl.3	cg00059459	0.44011	light		cl.3	cg22117968	0.47992	heavy
	cl.3	cg00059459	0.32816	light		cl.3	cg22117968	0.44562	heavy
	cl.3	cg00059459	0.41773	light		cl.3	cg22117968	0.42337	heavy
	cl.3	cg00059459	0.41809	light		cl.3	cg22117968	0.44331	heavy
	cl.3	cg00059459	0.52918	light		cl.3	cg22117968	0.32431	heavy
	cl.3	cg00059459	0.45601	light		cl.3	cg22117968	0.36613	heavy
	cl.3	cg00059459	0.4897	light		cl.3	cg22117968	0.40894	heavy
	cl.3	cg00059459	0.47002	light		cl.3	cg22117968	0.38283	heavy
	cl.3	cg00059459	0.52411	light		cl.3	cg22117968	0.3204	heavy
	cl.3	cg00059459	0.40788	light		cl.3	cg22117968	0.44232	heavy
	cl.3	cg00059459	0.33652	light		cl.3	cg22117968	0.39251	heavy
	cl.3	cg00059459	0.40037	light		cl.3	cg22117968	0.40746	heavy
	cl.3	cg00059459	0.38702	light		cl.3	cg22117968	0.40439	heavy
	cl.3	cg00059459	0.40992	light		cl.3	cg22117968	0.46258	heavy
	cl.3	cg00059459	0.32621	light		cl.3	cg22117968	0.40936	heavy
	cl.3	cg00059459	0.36003	light		cl.3	cg22117968	0.48109	heavy
	cl.3	cg00059459	0.38723	light		cl.3	cg22117968	0.4391	heavy
	cl.3	cg00059459	0.465	light		cl.3	cg22117968	0.42865	heavy
	cl.3	cg00059459	0.35819	light		cl.3	cg22117968	0.43061	heavy
	cl.3	cg00059459	0.34362	light		cl.3	cg22117968	0.348	heavy
	cl.3	cg00059459	0.51389	light		cl.3	cg22117968	0.3667	heavy
	cl.3	cg00059459	0.28743	light		cl.3	cg22117968	0.40074	heavy
	cl.3	cg00059459	0.38193	light		cl.3	cg22117968	0.43502	heavy
	cl.3	cg00059459	0.38362	light		cl.3	cg22117968	0.38809	heavy
	cl.3	cg00059459	0.40782	light		cl.3	cg22117968	0.37504	heavy
	cl.3	cg00059459	0.43171	light		cl.3	cg22117968	0.48393	heavy
	cl.3	cg00059459	0.34084	light		cl.3	cg22117968	0.41418	heavy
	cl.3	cg00059459	0.45232	light		cl.3	cg22117968	0.4355	heavy
	cl.3	cg00059459	0.45337	light		cl.3	cg22117968	0.41656	heavy
	cl.3	cg00059459	0.39805	light		cl.3	cg22117968	0.35564	heavy
	cl.3	cg00059459	0.4355	light		cl.3	cg22117968	0.38231	heavy
	cl.4	cg00059459	0.39134	light		cl.4	cg22117968	0.49658	heavy
	cl.4	cg00059459	0.28201	light		cl.4	cg22117968	0.41965	heavy
	cl.4	cg00059459	0.39625	light		cl.4	cg22117968	0.49885	heavy
	cl.4	cg00059459	0.29228	light		cl.4	cg22117968	0.46199	heavy
	cl.4	cg00059459	0.40547	light		cl.4	cg22117968	0.4963	heavy
	cl.4	cg00059459	0.31895	light		cl.4	cg22117968	0.45605	heavy
	cl.4	cg00059459	0.38322	light		cl.4	cg22117968	0.45045	heavy
	cl.4	cg00059459	0.3767	light		cl.4	cg22117968	0.40321	heavy
	cl.4	cg00059459	0.23453	light		cl.4	cg22117968	0.40936	heavy
	cl.4	cg00059459	0.38783	light		cl.4	cg22117968	0.48226	heavy
	cl.4	cg00059459	0.41162	light		cl.4	cg22117968	0.40958	heavy
	cl.4	cg00059459	0.41337	light		cl.4	cg22117968	0.47791	heavy
	cl.4	cg00059459	0.2608	light		cl.4	cg22117968	0.49855	heavy
	cl.4	cg00059459	0.27085	light		cl.4	cg22117968	0.49921	heavy
	cl.4	cg00059459	0.336	light		cl.4	cg22117968	0.45309	heavy
	cl.4	cg00059459	0.46588	light		cl.4	cg22117968	0.42109	heavy
	cl.4	cg00059459	0.35109	light		cl.4	cg22117968	0.4558	heavy
	cl.4	cg00059459	0.30573	light		cl.4	cg22117968	0.46899	heavy
	cl.4	cg00059459	0.35568	light		cl.4	cg22117968	0.50287	heavy
	cl.4	cg00059459	0.45138	light		cl.4	cg22117968	0.4659	heavy
	cl.4	cg00059459	0.32515	light		cl.4	cg22117968	0.46536	heavy
	cl.4	cg00059459	0.30006	light		cl.4	cg22117968	0.50798	heavy
	cl.4	cg00059459	0.31939	light		cl.4	cg22117968	0.39923	heavy
	cl.4	cg00059459	0.22572	light		cl.4	cg22117968	0.54567	heavy
	cl.4	cg00059459	0.50015	light		cl.4	cg22117968	0.4891	heavy
	cl.4	cg00059459	0.4678	light		cl.4	cg22117968	0.43935	heavy
	cl.4	cg00059459	0.47709	light		cl.4	cg22117968	0.3864	heavy
	cl.4	cg00059459	0.4131	light		cl.4	cg22117968	0.48963	heavy
	cl.4	cg00059459	0.43317	light		cl.4	cg22117968	0.4419	heavy
	cl.4	cg00059459	0.28374	light		cl.4	cg22117968	0.47934	heavy
	cl.4	cg00059459	0.54183	light		cl.4	cg22117968	0.43006	heavy
	cl.4	cg00059459	0.45263	light		cl.4	cg22117968	0.4371	heavy
	cl.4	cg00059459	0.34552	light		cl.4	cg22117968	0.35791	heavy
	cl.4	cg00059459	0.36944	light		cl.4	cg22117968	0.39066	heavy
	cl.4	cg00059459	0.46836	light		cl.4	cg22117968	0.42696	heavy
	cl.4	cg00059459	0.332	light		cl.4	cg22117968	0.46636	heavy
	cl.4	cg00059459	0.38157	light		cl.4	cg22117968	0.4468	heavy
	cl.4	cg00059459	0.43353	light		cl.4	cg22117968	0.38586	heavy
	cl.4	cg00059459	0.4421	light		cl.4	cg22117968	0.32397	heavy
	cl.4	cg00059459	0.42348	light		cl.4	cg22117968	0.43156	heavy
	cl.4	cg00059459	0.3747	light		cl.4	cg22117968	0.41783	heavy
	cl.4	cg00059459	0.42869	light		cl.4	cg22117968	0.33627	heavy
	cl.4	cg00059459	0.346	light		cl.4	cg22117968	0.43177	heavy
	cl.4	cg00059459	0.42562	light		cl.4	cg22117968	0.44023	heavy
	cl.4	cg00059459	0.47418	light		cl.4	cg22117968	0.41047	heavy
	cl.4	cg00059459	0.27945	light		cl.4	cg22117968	0.43034	heavy
	cl.4	cg00059459	0.29657	light		cl.4	cg22117968	0.48319	heavy
	cl.4	cg00059459	0.28786	light		cl.4	cg22117968	0.41261	heavy
	cl.4	cg00059459	0.38893	light		cl.4	cg22117968	0.49097	heavy
	cl.4	cg00059459	0.35528	light		cl.4	cg22117968	0.43797	heavy
	cl.4	cg00059459	0.28177	light		cl.4	cg22117968	0.44697	heavy
	cl.4	cg00059459	0.39892	light		cl.4	cg22117968	0.43405	heavy
	cl.4	cg00059459	0.47844	light		cl.4	cg22117968	0.45905	heavy
	cl.4	cg00059459	0.37821	light		cl.4	cg22117968	0.46272	heavy
	cl.4	cg00059459	0.4597	light		cl.4	cg22117968	0.45702	heavy
	cl.4	cg00059459	0.39544	light		cl.4	cg22117968	0.41434	heavy
	cl.4	cg00059459	0.42299	light		cl.4	cg22117968	0.50357	heavy
	cl.4	cg00059459	0.39802	light		cl.4	cg22117968	0.53234	heavy
	cl.4	cg00059459	0.34535	light		cl.4	cg22117968	0.40256	heavy
	cl.4	cg00059459	0.43932	light		cl.4	cg22117968	0.46567	heavy
	cl.4	cg00059459	0.49887	light		cl.4	cg22117968	0.51561	heavy
	cl.4	cg00059459	0.49898	light		cl.4	cg22117968	0.5665	heavy
	cl.4	cg00059459	0.34299	light		cl.4	cg22117968	0.42012	heavy
	cl.4	cg00059459	0.46592	light		cl.4	cg22117968	0.40725	heavy
	cl.4	cg00059459	0.50506	light		cl.4	cg22117968	0.4672	heavy
	cl.4	cg00059459	0.48009	light		cl.4	cg22117968	0.39967	heavy
	cl.4	cg00059459	0.32671	light		cl.4	cg22117968	0.47363	heavy
	cl.4	cg00059459	0.45982	light		cl.4	cg22117968	0.39061	heavy
	cl.4	cg00059459	0.40734	light		cl.4	cg22117968	0.50888	heavy
	cl.4	cg00059459	0.4604	light		cl.4	cg22117968	0.47531	heavy
	cl.4	cg00059459	0.4327	light		cl.4	cg22117968	0.47096	heavy
	cl.4	cg00059459	0.40402	light		cl.4	cg22117968	0.38717	heavy
	cl.4	cg00059459	0.2511	light		cl.4	cg22117968	0.39321	heavy
	cl.4	cg00059459	0.41687	light		cl.4	cg22117968	0.37266	heavy
	cl.4	cg00059459	0.34294	light		cl.4	cg22117968	0.48118	heavy
	cl.4	cg00059459	0.33954	light		cl.4	cg22117968	0.40147	heavy
	cl.4	cg00059459	0.20998	light		cl.4	cg22117968	0.45401	heavy
	cl.4	cg00059459	0.45309	light		cl.4	cg22117968	0.4277	heavy
	cl.4	cg00059459	0.39882	light		cl.4	cg22117968	0.45505	heavy
	cl.4	cg00059459	0.39915	light		cl.4	cg22117968	0.4363	heavy
	cl.4	cg00059459	0.331	light		cl.4	cg22117968	0.41171	heavy
	cl.4	cg00059459	0.33764	light		cl.4	cg22117968	0.41537	heavy
	cl.4	cg00059459	0.41403	light		cl.4	cg22117968	0.46154	heavy
	cl.4	cg00059459	0.30413	light		cl.4	cg22117968	0.4185	heavy
	cl.4	cg00059459	0.44962	light		cl.4	cg22117968	0.44874	heavy
	cl.4	cg00059459	0.27875	light		cl.4	cg22117968	0.396	heavy
	cl.4	cg00059459	0.34928	light		cl.4	cg22117968	0.43997	heavy
	cl.4	cg00059459	0.37906	light		cl.4	cg22117968	0.44644	heavy
	cl.4	cg00059459	0.44394	light		cl.4	cg22117968	0.3489	heavy
	cl.4	cg00059459	0.47453	light		cl.4	cg22117968	0.42363	heavy
	cl.4	cg00059459	0.38956	light		cl.4	cg22117968	0.36775	heavy
	cl.1	cg00223767	0.15314	heavy		cl.1	cg20509119	0.29115	heavy
	cl.1	cg00223767	0.20304	heavy		cl.1	cg20509119	0.34966	heavy
	cl.1	cg00223767	0.08524	heavy		cl.1	cg20509119	0.378	heavy
	cl.1	cg00223767	0.13588	heavy		cl.1	cg20509119	0.30459	heavy
	cl.1	cg00223767	0.18055	heavy		cl.1	cg20509119	0.28578	heavy
	cl.1	cg00223767	0.17628	heavy		cl.1	cg20509119	0.28307	heavy
	cl.1	cg00223767	0.16453	heavy		cl.1	cg20509119	0.26367	heavy
	cl.1	cg00223767	0.18298	heavy		cl.1	cg20509119	0.2435	heavy
	cl.1	cg00223767	0.16228	heavy		cl.1	cg20509119	0.19803	heavy
	cl.1	cg00223767	0.2115	heavy		cl.1	cg20509119	0.21644	heavy
	cl.1	cg00223767	0.19344	heavy		cl.1	cg20509119	0.27016	heavy
	cl.1	cg00223767	0.22472	heavy		cl.1	cg20509119	0.34181	heavy
	cl.1	cg00223767	0.17791	heavy		cl.1	cg20509119	0.31243	heavy
	cl.1	cg00223767	0.20221	heavy		cl.1	cg20509119	0.33487	heavy
	cl.1	cg00223767	0.28373	heavy		cl.1	cg20509119	0.37052	heavy
	cl.1	cg00223767	0.30318	heavy		cl.1	cg20509119	0.21889	heavy
	cl.1	cg00223767	0.28028	heavy		cl.1	cg20509119	0.27888	heavy
	cl.1	cg00223767	0.19062	heavy		cl.1	cg20509119	0.20703	heavy
	cl.1	cg00223767	0.31172	heavy		cl.1	cg20509119	0.32659	heavy
	cl.1	cg00223767	0.20666	heavy		cl.1	cg20509119	0.26982	heavy
	cl.1	cg00223767	0.31203	heavy		cl.1	cg20509119	0.3681	heavy
	cl.1	cg00223767	0.37287	heavy		cl.1	cg20509119	0.27873	heavy
	cl.1	cg00223767	0.16231	heavy		cl.1	cg20509119	0.33191	heavy
	cl.1	cg00223767	0.21202	heavy		cl.1	cg20509119	0.29952	heavy
	cl.1	cg00223767	0.1307	heavy		cl.1	cg20509119	0.20395	heavy
	cl.1	cg00223767	0.22374	heavy		cl.1	cg20509119	0.35905	heavy
	cl.1	cg00223767	0.16253	heavy		cl.1	cg20509119	0.30574	heavy
	cl.1	cg00223767	0.23611	heavy		cl.1	cg20509119	0.3114	heavy
	cl.1	cg00223767	0.31193	heavy		cl.1	cg20509119	0.22724	heavy
	cl.1	cg00223767	0.19904	heavy		cl.1	cg20509119	0.26196	heavy
	cl.1	cg00223767	0.26059	heavy		cl.1	cg20509119	0.3053	heavy
	cl.1	cg00223767	0.29353	heavy		cl.1	cg20509119	0.31796	heavy
	cl.1	cg00223767	0.26512	heavy		cl.1	cg20509119	0.20865	heavy
	cl.1	cg00223767	0.23213	heavy		cl.1	cg20509119	0.3504	heavy
	cl.1	cg00223767	0.22878	heavy		cl.1	cg20509119	0.25267	heavy
	cl.1	cg00223767	0.19331	heavy		cl.1	cg20509119	0.36335	heavy
	cl.1	cg00223767	0.34503	heavy		cl.1	cg20509119	0.27463	heavy
	cl.1	cg00223767	0.16967	heavy		cl.1	cg20509119	0.21455	heavy
	cl.1	cg00223767	0.23804	heavy		cl.1	cg20509119	0.31368	heavy
	cl.1	cg00223767	0.18489	heavy		cl.1	cg20509119	0.21742	heavy
	cl.1	cg00223767	0.14133	heavy		cl.1	cg20509119	0.39172	heavy
	cl.1	cg00223767	0.2289	heavy		cl.1	cg20509119	0.23544	heavy
	cl.1	cg00223767	0.2618	heavy		cl.1	cg20509119	0.37736	heavy
	cl.1	cg00223767	0.22606	heavy		cl.1	cg20509119	0.30494	heavy
	cl.1	cg00223767	0.16042	heavy		cl.1	cg20509119	0.26073	heavy
	cl.1	cg00223767	0.21701	heavy		cl.1	cg20509119	0.26081	heavy
	cl.1	cg00223767	0.25421	heavy		cl.1	cg20509119	0.24274	heavy
	cl.1	cg00223767	0.11576	heavy		cl.1	cg20509119	0.21493	heavy
	cl.1	cg00223767	0.20353	heavy		cl.1	cg20509119	0.28273	heavy
	cl.1	cg00223767	0.22759	heavy		cl.1	cg20509119	0.25545	heavy
	cl.1	cg00223767	0.24755	heavy		cl.1	cg20509119	0.33436	heavy
	cl.2	cg00223767	0.18751	heavy		cl.2	cg20509119	0.37392	heavy
	cl.2	cg00223767	0.2141	heavy		cl.2	cg20509119	0.30242	heavy
	cl.2	cg00223767	0.22266	heavy		cl.2	cg20509119	0.29346	heavy
	cl.2	cg00223767	0.17825	heavy		cl.2	cg20509119	0.33556	heavy
	cl.2	cg00223767	0.17958	heavy		cl.2	cg20509119	0.41405	heavy
	cl.2	cg00223767	0.33872	heavy		cl.2	cg20509119	0.34251	heavy
	cl.2	cg00223767	0.13393	heavy		cl.2	cg20509119	0.25839	heavy
	cl.2	cg00223767	0.21927	heavy		cl.2	cg20509119	0.34714	heavy
	cl.2	cg00223767	0.20169	heavy		cl.2	cg20509119	0.27825	heavy
	cl.2	cg00223767	0.24479	heavy		cl.2	cg20509119	0.30913	heavy
	cl.2	cg00223767	0.22986	heavy		cl.2	cg20509119	0.27041	heavy
	cl.2	cg00223767	0.23911	heavy		cl.2	cg20509119	0.29501	heavy
	cl.2	cg00223767	0.19188	heavy		cl.2	cg20509119	0.24413	heavy
	cl.2	cg00223767	0.25633	heavy		cl.2	cg20509119	0.29142	heavy
	cl.2	cg00223767	0.19793	heavy		cl.2	cg20509119	0.30848	heavy
	cl.2	cg00223767	0.25526	heavy		cl.2	cg20509119	0.33853	heavy
	cl.2	cg00223767	0.25083	heavy		cl.2	cg20509119	0.26303	heavy
	cl.2	cg00223767	0.36311	heavy		cl.2	cg20509119	0.38082	heavy
	cl.2	cg00223767	0.19884	heavy		cl.2	cg20509119	0.1983	heavy
	cl.2	cg00223767	0.1568	heavy		cl.2	cg20509119	0.25226	heavy
	cl.2	cg00223767	0.25868	heavy		cl.2	cg20509119	0.2146	heavy
	cl.2	cg00223767	0.313	heavy		cl.2	cg20509119	0.27152	heavy
	cl.2	cg00223767	0.3039	heavy		cl.2	cg20509119	0.33221	heavy
	cl.2	cg00223767	0.29749	heavy		cl.2	cg20509119	0.20989	heavy
	cl.2	cg00223767	0.19491	heavy		cl.2	cg20509119	0.31373	heavy
	cl.2	cg00223767	0.16457	heavy		cl.2	cg20509119	0.29381	heavy
	cl.2	cg00223767	0.25928	heavy		cl.2	cg20509119	0.2756	heavy
	cl.2	cg00223767	0.25628	heavy		cl.2	cg20509119	0.22484	heavy
	cl.2	cg00223767	0.2589	heavy		cl.2	cg20509119	0.28266	heavy
	cl.2	cg00223767	0.17312	heavy		cl.2	cg20509119	0.34094	heavy
	cl.2	cg00223767	0.33546	heavy		cl.2	cg20509119	0.32954	heavy
	cl.2	cg00223767	0.45795	heavy		cl.2	cg20509119	0.3723	heavy
	cl.2	cg00223767	0.19599	heavy		cl.2	cg20509119	0.28579	heavy
	cl.2	cg00223767	0.2835	heavy		cl.2	cg20509119	0.32483	heavy
	cl.2	cg00223767	0.28969	heavy		cl.2	cg20509119	0.30929	heavy
	cl.2	cg00223767	0.25053	heavy		cl.2	cg20509119	0.29028	heavy
	cl.2	cg00223767	0.21061	heavy		cl.2	cg20509119	0.36568	heavy
	cl.2	cg00223767	0.22615	heavy		cl.2	cg20509119	0.31698	heavy
	cl.2	cg00223767	0.20772	heavy		cl.2	cg20509119	0.33003	heavy
	cl.2	cg00223767	0.30124	heavy		cl.2	cg20509119	0.33447	heavy
	cl.2	cg00223767	0.27072	heavy		cl.2	cg20509119	0.35674	heavy
	cl.2	cg00223767	0.27216	heavy		cl.2	cg20509119	0.2978	heavy
	cl.2	cg00223767	0.35929	heavy		cl.2	cg20509119	0.31786	heavy
	cl.2	cg00223767	0.22077	heavy		cl.2	cg20509119	0.34075	heavy
	cl.2	cg00223767	0.37534	heavy		cl.2	cg20509119	0.31579	heavy
	cl.2	cg00223767	0.20766	heavy		cl.2	cg20509119	0.32771	heavy
	cl.2	cg00223767	0.20616	heavy		cl.2	cg20509119	0.35304	heavy
	cl.2	cg00223767	0.28446	heavy		cl.2	cg20509119	0.28289	heavy
	cl.2	cg00223767	0.31074	heavy		cl.2	cg20509119	0.32936	heavy
	cl.2	cg00223767	0.22749	heavy		cl.2	cg20509119	0.37926	heavy
	cl.2	cg00223767	0.27586	heavy		cl.2	cg20509119	0.33126	heavy
	cl.2	cg00223767	0.31272	heavy		cl.2	cg20509119	0.3052	heavy
	cl.2	cg00223767	0.37822	heavy		cl.2	cg20509119	0.31775	heavy
	cl.2	cg00223767	0.31923	heavy		cl.2	cg20509119	0.35495	heavy
	cl.2	cg00223767	0.21842	heavy		cl.2	cg20509119	0.29168	heavy
	cl.2	cg00223767	0.20411	heavy		cl.2	cg20509119	0.23242	heavy
	cl.2	cg00223767	0.24193	heavy		cl.2	cg20509119	0.29631	heavy
	cl.2	cg00223767	0.32054	heavy		cl.2	cg20509119	0.32895	heavy
	cl.2	cg00223767	0.23563	heavy		cl.2	cg20509119	0.29011	heavy
	cl.2	cg00223767	0.23902	heavy		cl.2	cg20509119	0.33211	heavy
	cl.2	cg00223767	0.23639	heavy		cl.2	cg20509119	0.29602	heavy
	cl.2	cg00223767	0.31953	heavy		cl.2	cg20509119	0.28885	heavy
	cl.2	cg00223767	0.27292	heavy		cl.2	cg20509119	0.23541	heavy
	cl.2	cg00223767	0.42746	heavy		cl.2	cg20509119	0.30941	heavy
	cl.2	cg00223767	0.19558	heavy		cl.2	cg20509119	0.3444	heavy
	cl.2	cg00223767	0.17092	heavy		cl.2	cg20509119	0.37157	heavy
	cl.2	cg00223767	0.20602	heavy		cl.2	cg20509119	0.30726	heavy
	cl.2	cg00223767	0.29171	heavy		cl.2	cg20509119	0.39698	heavy
	cl.2	cg00223767	0.19719	heavy		cl.2	cg20509119	0.27373	heavy
	cl.2	cg00223767	0.26721	heavy		cl.2	cg20509119	0.2473	heavy
	cl.2	cg00223767	0.25178	heavy		cl.2	cg20509119	0.33701	heavy
	cl.2	cg00223767	0.18982	heavy		cl.2	cg20509119	0.2985	heavy
	cl.2	cg00223767	0.25717	heavy		cl.2	cg20509119	0.27898	heavy
	cl.2	cg00223767	0.3455	heavy		cl.2	cg20509119	0.28813	heavy
	cl.2	cg00223767	0.28374	heavy		cl.2	cg20509119	0.23595	heavy
	cl.2	cg00223767	0.32323	heavy		cl.2	cg20509119	0.34063	heavy
	cl.2	cg00223767	0.31663	heavy		cl.2	cg20509119	0.28968	heavy
	cl.2	cg00223767	0.2505	heavy		cl.2	cg20509119	0.21106	heavy
	cl.2	cg00223767	0.41058	heavy		cl.2	cg20509119	0.37188	heavy
	cl.2	cg00223767	0.40578	heavy		cl.2	cg20509119	0.34045	heavy
	cl.2	cg00223767	0.23132	heavy		cl.2	cg20509119	0.29904	heavy
	cl.2	cg00223767	0.32746	heavy		cl.2	cg20509119	0.25152	heavy
	cl.2	cg00223767	0.29436	heavy		cl.2	cg20509119	0.39111	heavy
	cl.2	cg00223767	0.32363	heavy		cl.2	cg20509119	0.41656	heavy
	cl.2	cg00223767	0.30578	heavy		cl.2	cg20509119	0.40187	heavy
	cl.2	cg00223767	0.31479	heavy		cl.2	cg20509119	0.37491	heavy
	cl.2	cg00223767	0.17882	heavy		cl.2	cg20509119	0.33443	heavy
	cl.2	cg00223767	0.21016	heavy		cl.2	cg20509119	0.32103	heavy
	cl.2	cg00223767	0.2416	heavy		cl.2	cg20509119	0.27471	heavy
	cl.2	cg00223767	0.22112	heavy		cl.2	cg20509119	0.417	heavy
	cl.2	cg00223767	0.15799	heavy		cl.2	cg20509119	0.33383	heavy
	cl.2	cg00223767	0.20242	heavy		cl.2	cg20509119	0.34193	heavy
	cl.2	cg00223767	0.20042	heavy		cl.2	cg20509119	0.22158	heavy
	cl.2	cg00223767	0.15688	heavy		cl.2	cg20509119	0.36709	heavy
	cl.2	cg00223767	0.346	heavy		cl.2	cg20509119	0.29764	heavy
	cl.2	cg00223767	0.2908	heavy		cl.2	cg20509119	0.26402	heavy
	cl.2	cg00223767	0.23056	heavy		cl.2	cg20509119	0.29514	heavy
	cl.2	cg00223767	0.28496	heavy		cl.2	cg20509119	0.28938	heavy
	cl.2	cg00223767	0.14014	heavy		cl.2	cg20509119	0.23864	heavy
	cl.2	cg00223767	0.18891	heavy		cl.2	cg20509119	0.26499	heavy
	cl.2	cg00223767	0.29059	heavy		cl.2	cg20509119	0.34994	heavy
	cl.2	cg00223767	0.19287	heavy		cl.2	cg20509119	0.33704	heavy
	cl.2	cg00223767	0.25488	heavy		cl.2	cg20509119	0.35225	heavy
	cl.2	cg00223767	0.29745	heavy		cl.2	cg20509119	0.30329	heavy
	cl.2	cg00223767	0.24541	heavy		cl.2	cg20509119	0.25506	heavy
	cl.2	cg00223767	0.25417	heavy		cl.2	cg20509119	0.30623	heavy
	cl.2	cg00223767	0.31019	heavy		cl.2	cg20509119	0.30993	heavy
	cl.2	cg00223767	0.23401	heavy		cl.2	cg20509119	0.35986	heavy
	cl.2	cg00223767	0.31438	heavy		cl.2	cg20509119	0.29268	heavy
	cl.2	cg00223767	0.37128	heavy		cl.2	cg20509119	0.38914	heavy
	cl.2	cg00223767	0.21954	heavy		cl.2	cg20509119	0.30144	heavy
	cl.2	cg00223767	0.23028	heavy		cl.2	cg20509119	0.39271	heavy
	cl.2	cg00223767	0.22533	heavy		cl.2	cg20509119	0.23632	heavy
	cl.2	cg00223767	0.26389	heavy		cl.2	cg20509119	0.27955	heavy
	cl.2	cg00223767	0.20728	heavy		cl.2	cg20509119	0.27669	heavy
	cl.2	cg00223767	0.33359	heavy		cl.2	cg20509119	0.26936	heavy
	cl.2	cg00223767	0.23125	heavy		cl.2	cg20509119	0.30961	heavy
	cl.2	cg00223767	0.29088	heavy		cl.2	cg20509119	0.33341	heavy
	cl.2	cg00223767	0.21698	heavy		cl.2	cg20509119	0.33782	heavy
	cl.2	cg00223767	0.20658	heavy		cl.2	cg20509119	0.26147	heavy
	cl.2	cg00223767	0.17217	heavy		cl.2	cg20509119	0.32192	heavy
	cl.2	cg00223767	0.22035	heavy		cl.2	cg20509119	0.31197	heavy
	cl.2	cg00223767	0.15267	heavy		cl.2	cg20509119	0.37591	heavy
	cl.2	cg00223767	0.17578	heavy		cl.2	cg20509119	0.37745	heavy
	cl.2	cg00223767	0.1812	heavy		cl.2	cg20509119	0.30586	heavy
	cl.2	cg00223767	0.19669	heavy		cl.2	cg20509119	0.28612	heavy
	cl.2	cg00223767	0.12747	heavy		cl.2	cg20509119	0.3092	heavy
	cl.2	cg00223767	0.25705	heavy		cl.2	cg20509119	0.31995	heavy
	cl.2	cg00223767	0.27674	heavy		cl.2	cg20509119	0.22343	heavy
	cl.2	cg00223767	0.24983	heavy		cl.2	cg20509119	0.30429	heavy
	cl.2	cg00223767	0.253	heavy		cl.2	cg20509119	0.27951	heavy
	cl.2	cg00223767	0.28513	heavy		cl.2	cg20509119	0.21517	heavy
	cl.2	cg00223767	0.21787	heavy		cl.2	cg20509119	0.27349	heavy
	cl.2	cg00223767	0.23358	heavy		cl.2	cg20509119	0.31579	heavy
	cl.2	cg00223767	0.21373	heavy		cl.2	cg20509119	0.28634	heavy
	cl.2	cg00223767	0.24209	heavy		cl.2	cg20509119	0.23415	heavy
	cl.2	cg00223767	0.24029	heavy		cl.2	cg20509119	0.24532	heavy
	cl.2	cg00223767	0.26603	heavy		cl.2	cg20509119	0.2831	heavy
	cl.2	cg00223767	0.18475	heavy		cl.2	cg20509119	0.25606	heavy
	cl.2	cg00223767	0.43596	heavy		cl.2	cg20509119	0.31324	heavy
	cl.2	cg00223767	0.16647	heavy		cl.2	cg20509119	0.25104	heavy
	cl.2	cg00223767	0.18609	heavy		cl.2	cg20509119	0.27367	heavy
	cl.2	cg00223767	0.27425	heavy		cl.2	cg20509119	0.29797	heavy
	cl.2	cg00223767	0.22599	heavy		cl.2	cg20509119	0.37181	heavy
	cl.2	cg00223767	0.23427	heavy		cl.2	cg20509119	0.35932	heavy
	cl.2	cg00223767	0.35517	heavy		cl.2	cg20509119	0.28007	heavy
	cl.2	cg00223767	0.33217	heavy		cl.2	cg20509119	0.30609	heavy
	cl.2	cg00223767	0.22523	heavy		cl.2	cg20509119	0.25044	heavy
	cl.2	cg00223767	0.23953	heavy		cl.2	cg20509119	0.29538	heavy
	cl.2	cg00223767	0.25086	heavy		cl.2	cg20509119	0.27859	heavy
	cl.2	cg00223767	0.25879	heavy		cl.2	cg20509119	0.28851	heavy
	cl.2	cg00223767	0.28281	heavy		cl.2	cg20509119	0.28071	heavy
	cl.2	cg00223767	0.25773	heavy		cl.2	cg20509119	0.27592	heavy
	cl.2	cg00223767	0.2383	heavy		cl.2	cg20509119	0.31247	heavy
	cl.2	cg00223767	0.33128	heavy		cl.2	cg20509119	0.38162	heavy
	cl.2	cg00223767	0.29894	heavy		cl.2	cg20509119	0.34602	heavy
	cl.2	cg00223767	0.24639	heavy		cl.2	cg20509119	0.33933	heavy
	cl.2	cg00223767	0.24318	heavy		cl.2	cg20509119	0.26333	heavy
	cl.2	cg00223767	0.27273	heavy		cl.2	cg20509119	0.27384	heavy
	cl.2	cg00223767	0.26082	heavy		cl.2	cg20509119	0.27022	heavy
	cl.2	cg00223767	0.37919	heavy		cl.2	cg20509119	0.33209	heavy
	cl.2	cg00223767	0.28548	heavy		cl.2	cg20509119	0.23379	heavy
	cl.2	cg00223767	0.2857	heavy		cl.2	cg20509119	0.33847	heavy
	cl.2	cg00223767	0.37926	heavy		cl.2	cg20509119	0.36287	heavy
	cl.2	cg00223767	0.19585	heavy		cl.2	cg20509119	0.36126	heavy
	cl.2	cg00223767	0.19273	heavy		cl.2	cg20509119	0.30869	heavy
	cl.2	cg00223767	0.27407	heavy		cl.2	cg20509119	0.29551	heavy
	cl.2	cg00223767	0.28153	heavy		cl.2	cg20509119	0.32851	heavy
	cl.2	cg00223767	0.27309	heavy		cl.2	cg20509119	0.21883	heavy
	cl.2	cg00223767	0.2075	heavy		cl.2	cg20509119	0.26392	heavy
	cl.2	cg00223767	0.30667	heavy		cl.2	cg20509119	0.36821	heavy
	cl.2	cg00223767	0.23915	heavy		cl.2	cg20509119	0.36444	heavy
	cl.2	cg00223767	0.34304	heavy		cl.2	cg20509119	0.32291	heavy
	cl.2	cg00223767	0.28991	heavy		cl.2	cg20509119	0.28907	heavy
	cl.2	cg00223767	0.32139	heavy		cl.2	cg20509119	0.32338	heavy
	cl.2	cg00223767	0.27876	heavy		cl.2	cg20509119	0.29304	heavy
	cl.2	cg00223767	0.27378	heavy		cl.2	cg20509119	0.33614	heavy
	cl.3	cg00223767	0.36344	heavy		cl.3	cg20509119	0.32775	heavy
	cl.3	cg00223767	0.26127	heavy		cl.3	cg20509119	0.36492	heavy
	cl.3	cg00223767	0.26155	heavy		cl.3	cg20509119	0.35722	heavy
	cl.3	cg00223767	0.43341	heavy		cl.3	cg20509119	0.3135	heavy
	cl.3	cg00223767	0.24953	heavy		cl.3	cg20509119	0.35652	heavy
	cl.3	cg00223767	0.22544	heavy		cl.3	cg20509119	0.25393	heavy
	cl.3	cg00223767	0.25578	heavy		cl.3	cg20509119	0.31787	heavy
	cl.3	cg00223767	0.24377	heavy		cl.3	cg20509119	0.29449	heavy
	cl.3	cg00223767	0.21526	heavy		cl.3	cg20509119	0.1767	heavy
	cl.3	cg00223767	0.31298	heavy		cl.3	cg20509119	0.4091	heavy
	cl.3	cg00223767	0.30731	heavy		cl.3	cg20509119	0.32877	heavy
	cl.3	cg00223767	0.33077	heavy		cl.3	cg20509119	0.3236	heavy
	cl.3	cg00223767	0.2122	heavy		cl.3	cg20509119	0.27137	heavy
	cl.3	cg00223767	0.26579	heavy		cl.3	cg20509119	0.39473	heavy
	cl.3	cg00223767	0.11583	heavy		cl.3	cg20509119	0.29698	heavy
	cl.3	cg00223767	0.22513	heavy		cl.3	cg20509119	0.39512	heavy
	cl.3	cg00223767	0.28407	heavy		cl.3	cg20509119	0.26912	heavy
	cl.3	cg00223767	0.16318	heavy		cl.3	cg20509119	0.27486	heavy
	cl.3	cg00223767	0.2725	heavy		cl.3	cg20509119	0.34954	heavy
	cl.3	cg00223767	0.19575	heavy		cl.3	cg20509119	0.34365	heavy
	cl.3	cg00223767	0.46334	heavy		cl.3	cg20509119	0.24469	heavy
	cl.3	cg00223767	0.2017	heavy		cl.3	cg20509119	0.2536	heavy
	cl.3	cg00223767	0.36307	heavy		cl.3	cg20509119	0.3603	heavy
	cl.3	cg00223767	0.28822	heavy		cl.3	cg20509119	0.39609	heavy
	cl.3	cg00223767	0.44926	heavy		cl.3	cg20509119	0.32092	heavy
	cl.3	cg00223767	0.23763	heavy		cl.3	cg20509119	0.38456	heavy
	cl.3	cg00223767	0.20064	heavy		cl.3	cg20509119	0.29984	heavy
	cl.3	cg00223767	0.24549	heavy		cl.3	cg20509119	0.34183	heavy
	cl.3	cg00223767	0.18469	heavy		cl.3	cg20509119	0.39384	heavy
	cl.3	cg00223767	0.19595	heavy		cl.3	cg20509119	0.36069	heavy
	cl.3	cg00223767	0.26953	heavy		cl.3	cg20509119	0.36348	heavy
	cl.3	cg00223767	0.23838	heavy		cl.3	cg20509119	0.31582	heavy
	cl.3	cg00223767	0.36867	heavy		cl.3	cg20509119	0.32974	heavy
	cl.3	cg00223767	0.24298	heavy		cl.3	cg20509119	0.39634	heavy
	cl.3	cg00223767	0.20136	heavy		cl.3	cg20509119	0.35552	heavy
	cl.3	cg00223767	0.23112	heavy		cl.3	cg20509119	0.25199	heavy
	cl.3	cg00223767	0.23953	heavy		cl.3	cg20509119	0.25604	heavy
	cl.3	cg00223767	0.23374	heavy		cl.3	cg20509119	0.27405	heavy
	cl.3	cg00223767	0.24962	heavy		cl.3	cg20509119	0.29377	heavy
	cl.3	cg00223767	0.20552	heavy		cl.3	cg20509119	0.18424	heavy
	cl.3	cg00223767	0.35423	heavy		cl.3	cg20509119	0.34536	heavy
	cl.3	cg00223767	0.21698	heavy		cl.3	cg20509119	0.30689	heavy
	cl.3	cg00223767	0.3203	heavy		cl.3	cg20509119	0.30454	heavy
	cl.3	cg00223767	0.27622	heavy		cl.3	cg20509119	0.28997	heavy
	cl.3	cg00223767	0.22416	heavy		cl.3	cg20509119	0.31021	heavy
	cl.3	cg00223767	0.31257	heavy		cl.3	cg20509119	0.26499	heavy
	cl.3	cg00223767	0.24955	heavy		cl.3	cg20509119	0.26695	heavy
	cl.3	cg00223767	0.28351	heavy		cl.3	cg20509119	0.3329	heavy
	cl.3	cg00223767	0.20516	heavy		cl.3	cg20509119	0.28858	heavy
	cl.3	cg00223767	0.40244	heavy		cl.3	cg20509119	0.31527	heavy
	cl.3	cg00223767	0.27423	heavy		cl.3	cg20509119	0.31343	heavy
	cl.3	cg00223767	0.30784	heavy		cl.3	cg20509119	0.26579	heavy
	cl.3	cg00223767	0.24172	heavy		cl.3	cg20509119	0.33764	heavy
	cl.3	cg00223767	0.29512	heavy		cl.3	cg20509119	0.38914	heavy
	cl.3	cg00223767	0.31284	heavy		cl.3	cg20509119	0.32576	heavy
	cl.3	cg00223767	0.29147	heavy		cl.3	cg20509119	0.32261	heavy
	cl.3	cg00223767	0.34083	heavy		cl.3	cg20509119	0.40638	heavy
	cl.3	cg00223767	0.20414	heavy		cl.3	cg20509119	0.2715	heavy
	cl.3	cg00223767	0.24303	heavy		cl.3	cg20509119	0.31864	heavy
	cl.3	cg00223767	0.42692	heavy		cl.3	cg20509119	0.38083	heavy
	cl.3	cg00223767	0.30202	heavy		cl.3	cg20509119	0.30291	heavy
	cl.3	cg00223767	0.31385	heavy		cl.3	cg20509119	0.28385	heavy
	cl.3	cg00223767	0.37581	heavy		cl.3	cg20509119	0.31882	heavy
	cl.3	cg00223767	0.243	heavy		cl.3	cg20509119	0.29606	heavy
	cl.3	cg00223767	0.4286	heavy		cl.3	cg20509119	0.34513	heavy
	cl.3	cg00223767	0.29294	heavy		cl.3	cg20509119	0.35503	heavy
	cl.3	cg00223767	0.4417	heavy		cl.3	cg20509119	0.32055	heavy
	cl.3	cg00223767	0.2935	heavy		cl.3	cg20509119	0.34632	heavy
	cl.3	cg00223767	0.29375	heavy		cl.3	cg20509119	0.31268	heavy
	cl.3	cg00223767	0.30273	heavy		cl.3	cg20509119	0.36802	heavy
	cl.3	cg00223767	0.25561	heavy		cl.3	cg20509119	0.30969	heavy
	cl.3	cg00223767	0.34651	heavy		cl.3	cg20509119	0.28976	heavy
	cl.3	cg00223767	0.38463	heavy		cl.3	cg20509119	0.30521	heavy
	cl.3	cg00223767	0.34474	heavy		cl.3	cg20509119	0.31437	heavy
	cl.3	cg00223767	0.29099	heavy		cl.3	cg20509119	0.33454	heavy
	cl.3	cg00223767	0.27941	heavy		cl.3	cg20509119	0.34964	heavy
	cl.3	cg00223767	0.25032	heavy		cl.3	cg20509119	0.28486	heavy
	cl.3	cg00223767	0.23258	heavy		cl.3	cg20509119	0.23982	heavy
	cl.3	cg00223767	0.61904	heavy		cl.3	cg20509119	0.30575	heavy
	cl.3	cg00223767	0.26963	heavy		cl.3	cg20509119	0.34332	heavy
	cl.3	cg00223767	0.22793	heavy		cl.3	cg20509119	0.33183	heavy
	cl.3	cg00223767	0.36731	heavy		cl.3	cg20509119	0.36916	heavy
	cl.3	cg00223767	0.30021	heavy		cl.3	cg20509119	0.35345	heavy
	cl.3	cg00223767	0.27874	heavy		cl.3	cg20509119	0.36569	heavy
	cl.3	cg00223767	0.23955	heavy		cl.3	cg20509119	0.29991	heavy
	cl.3	cg00223767	0.35461	heavy		cl.3	cg20509119	0.35085	heavy
	cl.3	cg00223767	0.29879	heavy		cl.3	cg20509119	0.35049	heavy
	cl.3	cg00223767	0.33378	heavy		cl.3	cg20509119	0.34043	heavy
	cl.3	cg00223767	0.30779	heavy		cl.3	cg20509119	0.33083	heavy
	cl.3	cg00223767	0.34143	heavy		cl.3	cg20509119	0.23662	heavy
	cl.3	cg00223767	0.29261	heavy		cl.3	cg20509119	0.33486	heavy
	cl.3	cg00223767	0.27802	heavy		cl.3	cg20509119	0.33349	heavy
	cl.3	cg00223767	0.31513	heavy		cl.3	cg20509119	0.28537	heavy
	cl.3	cg00223767	0.37598	heavy		cl.3	cg20509119	0.3311	heavy
	cl.3	cg00223767	0.25103	heavy		cl.3	cg20509119	0.32571	heavy
	cl.3	cg00223767	0.29954	heavy		cl.3	cg20509119	0.32551	heavy
	cl.3	cg00223767	0.24503	heavy		cl.3	cg20509119	0.23191	heavy
	cl.3	cg00223767	0.26448	heavy		cl.3	cg20509119	0.37885	heavy
	cl.3	cg00223767	0.39403	heavy		cl.3	cg20509119	0.36126	heavy
	cl.3	cg00223767	0.36924	heavy		cl.3	cg20509119	0.33348	heavy
	cl.3	cg00223767	0.19382	heavy		cl.3	cg20509119	0.26534	heavy
	cl.3	cg00223767	0.29107	heavy		cl.3	cg20509119	0.20496	heavy
	cl.3	cg00223767	0.34741	heavy		cl.3	cg20509119	0.24845	heavy
	cl.3	cg00223767	0.29696	heavy		cl.3	cg20509119	0.35413	heavy
	cl.3	cg00223767	0.21428	heavy		cl.3	cg20509119	0.23851	heavy
	cl.3	cg00223767	0.22457	heavy		cl.3	cg20509119	0.38515	heavy
	cl.3	cg00223767	0.2606	heavy		cl.3	cg20509119	0.32273	heavy
	cl.3	cg00223767	0.31421	heavy		cl.3	cg20509119	0.32936	heavy
	cl.3	cg00223767	0.29544	heavy		cl.3	cg20509119	0.28783	heavy
	cl.3	cg00223767	0.25494	heavy		cl.3	cg20509119	0.36444	heavy
	cl.3	cg00223767	0.2636	heavy		cl.3	cg20509119	0.3528	heavy
	cl.3	cg00223767	0.2242	heavy		cl.3	cg20509119	0.29932	heavy
	cl.3	cg00223767	0.55325	heavy		cl.3	cg20509119	0.30783	heavy
	cl.3	cg00223767	0.33678	heavy		cl.3	cg20509119	0.32341	heavy
	cl.3	cg00223767	0.36248	heavy		cl.3	cg20509119	0.29953	heavy
	cl.3	cg00223767	0.31113	heavy		cl.3	cg20509119	0.31856	heavy
	cl.3	cg00223767	0.31143	heavy		cl.3	cg20509119	0.36328	heavy
	cl.3	cg00223767	0.29905	heavy		cl.3	cg20509119	0.25913	heavy
	cl.3	cg00223767	0.26797	heavy		cl.3	cg20509119	0.34216	heavy
	cl.3	cg00223767	0.24011	heavy		cl.3	cg20509119	0.40194	heavy
	cl.3	cg00223767	0.25573	heavy		cl.3	cg20509119	0.27578	heavy
	cl.3	cg00223767	0.23658	heavy		cl.3	cg20509119	0.24925	heavy
	cl.3	cg00223767	0.34384	heavy		cl.3	cg20509119	0.36023	heavy
	cl.3	cg00223767	0.31387	heavy		cl.3	cg20509119	0.34785	heavy
	cl.3	cg00223767	0.35724	heavy		cl.3	cg20509119	0.22332	heavy
	cl.3	cg00223767	0.30922	heavy		cl.3	cg20509119	0.34291	heavy
	cl.3	cg00223767	0.23908	heavy		cl.3	cg20509119	0.32887	heavy
	cl.3	cg00223767	0.22282	heavy		cl.3	cg20509119	0.36818	heavy
	cl.3	cg00223767	0.34116	heavy		cl.3	cg20509119	0.21991	heavy
	cl.3	cg00223767	0.28507	heavy		cl.3	cg20509119	0.36441	heavy
	cl.3	cg00223767	0.17461	heavy		cl.3	cg20509119	0.24063	heavy
	cl.3	cg00223767	0.33778	heavy		cl.3	cg20509119	0.35265	heavy
	cl.3	cg00223767	0.27105	heavy		cl.3	cg20509119	0.28995	heavy
	cl.3	cg00223767	0.32268	heavy		cl.3	cg20509119	0.35349	heavy
	cl.3	cg00223767	0.36741	heavy		cl.3	cg20509119	0.39069	heavy
	cl.3	cg00223767	0.35819	heavy		cl.3	cg20509119	0.40236	heavy
	cl.3	cg00223767	0.30306	heavy		cl.3	cg20509119	0.2902	heavy
	cl.3	cg00223767	0.29772	heavy		cl.3	cg20509119	0.2859	heavy
	cl.3	cg00223767	0.27356	heavy		cl.3	cg20509119	0.34244	heavy
	cl.3	cg00223767	0.17219	heavy		cl.3	cg20509119	0.26991	heavy
	cl.3	cg00223767	0.38995	heavy		cl.3	cg20509119	0.31385	heavy
	cl.3	cg00223767	0.36827	heavy		cl.3	cg20509119	0.24338	heavy
	cl.3	cg00223767	0.26351	heavy		cl.3	cg20509119	0.23594	heavy
	cl.3	cg00223767	0.22268	heavy		cl.3	cg20509119	0.29924	heavy
	cl.3	cg00223767	0.23878	heavy		cl.3	cg20509119	0.34902	heavy
	cl.3	cg00223767	0.3736	heavy		cl.3	cg20509119	0.32565	heavy
	cl.3	cg00223767	0.36781	heavy		cl.3	cg20509119	0.36677	heavy
	cl.3	cg00223767	0.27596	heavy		cl.3	cg20509119	0.30443	heavy
	cl.3	cg00223767	0.30632	heavy		cl.3	cg20509119	0.38621	heavy
	cl.3	cg00223767	0.29971	heavy		cl.3	cg20509119	0.3358	heavy
	cl.3	cg00223767	0.24368	heavy		cl.3	cg20509119	0.40256	heavy
	cl.3	cg00223767	0.29589	heavy		cl.3	cg20509119	0.32684	heavy
	cl.3	cg00223767	0.29142	heavy		cl.3	cg20509119	0.3273	heavy
	cl.3	cg00223767	0.20477	heavy		cl.3	cg20509119	0.28599	heavy
	cl.3	cg00223767	0.30082	heavy		cl.3	cg20509119	0.31214	heavy
	cl.3	cg00223767	0.256	heavy		cl.3	cg20509119	0.25882	heavy
	cl.3	cg00223767	0.33048	heavy		cl.3	cg20509119	0.34942	heavy
	cl.3	cg00223767	0.20574	heavy		cl.3	cg20509119	0.38271	heavy
	cl.3	cg00223767	0.29543	heavy		cl.3	cg20509119	0.30695	heavy
	cl.3	cg00223767	0.32353	heavy		cl.3	cg20509119	0.32004	heavy
	cl.3	cg00223767	0.24114	heavy		cl.3	cg20509119	0.31154	heavy
	cl.3	cg00223767	0.23905	heavy		cl.3	cg20509119	0.34366	heavy
	cl.3	cg00223767	0.21211	heavy		cl.3	cg20509119	0.34298	heavy
	cl.3	cg00223767	0.27725	heavy		cl.3	cg20509119	0.3405	heavy
	cl.3	cg00223767	0.36317	heavy		cl.3	cg20509119	0.3308	heavy
	cl.3	cg00223767	0.31965	heavy		cl.3	cg20509119	0.29728	heavy
	cl.3	cg00223767	0.33027	heavy		cl.3	cg20509119	0.37891	heavy
	cl.3	cg00223767	0.3979	heavy		cl.3	cg20509119	0.3075	heavy
	cl.3	cg00223767	0.34655	heavy		cl.3	cg20509119	0.34289	heavy
	cl.3	cg00223767	0.32029	heavy		cl.3	cg20509119	0.3567	heavy
	cl.3	cg00223767	0.24692	heavy		cl.3	cg20509119	0.36674	heavy
	cl.3	cg00223767	0.24758	heavy		cl.3	cg20509119	0.34446	heavy
	cl.3	cg00223767	0.39384	heavy		cl.3	cg20509119	0.35944	heavy
	cl.3	cg00223767	0.36517	heavy		cl.3	cg20509119	0.36218	heavy
	cl.3	cg00223767	0.22637	heavy		cl.3	cg20509119	0.42407	heavy
	cl.3	cg00223767	0.20377	heavy		cl.3	cg20509119	0.35696	heavy
	cl.3	cg00223767	0.21169	heavy		cl.3	cg20509119	0.35532	heavy
	cl.3	cg00223767	0.28454	heavy		cl.3	cg20509119	0.29957	heavy
	cl.3	cg00223767	0.27591	heavy		cl.3	cg20509119	0.28402	heavy
	cl.3	cg00223767	0.2596	heavy		cl.3	cg20509119	0.27202	heavy
	cl.3	cg00223767	0.30595	heavy		cl.3	cg20509119	0.39046	heavy
	cl.3	cg00223767	0.28826	heavy		cl.3	cg20509119	0.29618	heavy
	cl.3	cg00223767	0.30651	heavy		cl.3	cg20509119	0.32899	heavy
	cl.3	cg00223767	0.22669	heavy		cl.3	cg20509119	0.30904	heavy
	cl.3	cg00223767	0.22138	heavy		cl.3	cg20509119	0.20637	heavy
	cl.3	cg00223767	0.19292	heavy		cl.3	cg20509119	0.33935	heavy
	cl.3	cg00223767	0.26193	heavy		cl.3	cg20509119	0.33748	heavy
	cl.3	cg00223767	0.43031	heavy		cl.3	cg20509119	0.41296	heavy
	cl.3	cg00223767	0.26966	heavy		cl.3	cg20509119	0.3048	heavy
	cl.3	cg00223767	0.26636	heavy		cl.3	cg20509119	0.38101	heavy
	cl.3	cg00223767	0.33902	heavy		cl.3	cg20509119	0.33917	heavy
	cl.3	cg00223767	0.31635	heavy		cl.3	cg20509119	0.26151	heavy
	cl.3	cg00223767	0.39771	heavy		cl.3	cg20509119	0.29564	heavy
	cl.3	cg00223767	0.29018	heavy		cl.3	cg20509119	0.32086	heavy
	cl.3	cg00223767	0.29064	heavy		cl.3	cg20509119	0.38929	heavy
	cl.3	cg00223767	0.24555	heavy		cl.3	cg20509119	0.30018	heavy
	cl.3	cg00223767	0.30798	heavy		cl.3	cg20509119	0.26172	heavy
	cl.3	cg00223767	0.36039	heavy		cl.3	cg20509119	0.38706	heavy
	cl.3	cg00223767	0.35153	heavy		cl.3	cg20509119	0.35201	heavy
	cl.3	cg00223767	0.30594	heavy		cl.3	cg20509119	0.36305	heavy
	cl.3	cg00223767	0.24301	heavy		cl.3	cg20509119	0.22828	heavy
	cl.3	cg00223767	0.27735	heavy		cl.3	cg20509119	0.26741	heavy
	cl.3	cg00223767	0.31389	heavy		cl.3	cg20509119	0.31899	heavy
	cl.3	cg00223767	0.218	heavy		cl.3	cg20509119	0.32801	heavy
	cl.3	cg00223767	0.19427	heavy		cl.3	cg20509119	0.29306	heavy
	cl.3	cg00223767	0.2315	heavy		cl.3	cg20509119	0.37196	heavy
	cl.3	cg00223767	0.3883	heavy		cl.3	cg20509119	0.34185	heavy
	cl.3	cg00223767	0.30402	heavy		cl.3	cg20509119	0.24771	heavy
	cl.3	cg00223767	0.31957	heavy		cl.3	cg20509119	0.23532	heavy
	cl.3	cg00223767	0.34731	heavy		cl.3	cg20509119	0.22051	heavy
	cl.3	cg00223767	0.20727	heavy		cl.3	cg20509119	0.22819	heavy
	cl.3	cg00223767	0.22318	heavy		cl.3	cg20509119	0.27717	heavy
	cl.3	cg00223767	0.30727	heavy		cl.3	cg20509119	0.31318	heavy
	cl.3	cg00223767	0.263	heavy		cl.3	cg20509119	0.29712	heavy
	cl.3	cg00223767	0.19052	heavy		cl.3	cg20509119	0.25698	heavy
	cl.3	cg00223767	0.33911	heavy		cl.3	cg20509119	0.29743	heavy
	cl.3	cg00223767	0.31271	heavy		cl.3	cg20509119	0.35427	heavy
	cl.3	cg00223767	0.29933	heavy		cl.3	cg20509119	0.30111	heavy
	cl.3	cg00223767	0.28718	heavy		cl.3	cg20509119	0.36943	heavy
	cl.3	cg00223767	0.33403	heavy		cl.3	cg20509119	0.26198	heavy
	cl.3	cg00223767	0.28787	heavy		cl.3	cg20509119	0.32041	heavy
	cl.3	cg00223767	0.38636	heavy		cl.3	cg20509119	0.23025	heavy
	cl.3	cg00223767	0.30096	heavy		cl.3	cg20509119	0.34232	heavy
	cl.3	cg00223767	0.33713	heavy		cl.3	cg20509119	0.40076	heavy
	cl.3	cg00223767	0.31213	heavy		cl.3	cg20509119	0.31562	heavy
	cl.3	cg00223767	0.22779	heavy		cl.3	cg20509119	0.27688	heavy
	cl.3	cg00223767	0.24036	heavy		cl.3	cg20509119	0.29497	heavy
	cl.3	cg00223767	0.3485	heavy		cl.3	cg20509119	0.35913	heavy
	cl.3	cg00223767	0.26828	heavy		cl.3	cg20509119	0.31311	heavy
	cl.3	cg00223767	0.30983	heavy		cl.3	cg20509119	0.30386	heavy
	cl.3	cg00223767	0.28497	heavy		cl.3	cg20509119	0.30971	heavy
	cl.3	cg00223767	0.34351	heavy		cl.3	cg20509119	0.29774	heavy
	cl.3	cg00223767	0.30042	heavy		cl.3	cg20509119	0.33983	heavy
	cl.3	cg00223767	0.34791	heavy		cl.3	cg20509119	0.38513	heavy
	cl.3	cg00223767	0.34366	heavy		cl.3	cg20509119	0.3319	heavy
	cl.3	cg00223767	0.26886	heavy		cl.3	cg20509119	0.31165	heavy
	cl.3	cg00223767	0.27034	heavy		cl.3	cg20509119	0.32995	heavy
	cl.4	cg00223767	0.35862	heavy		cl.4	cg20509119	0.32695	heavy
	cl.4	cg00223767	0.32464	heavy		cl.4	cg20509119	0.28131	heavy
	cl.4	cg00223767	0.34324	heavy		cl.4	cg20509119	0.39028	heavy
	cl.4	cg00223767	0.34458	heavy		cl.4	cg20509119	0.34655	heavy
	cl.4	cg00223767	0.39049	heavy		cl.4	cg20509119	0.34422	heavy
	cl.4	cg00223767	0.25583	heavy		cl.4	cg20509119	0.39076	heavy
	cl.4	cg00223767	0.30275	heavy		cl.4	cg20509119	0.33224	heavy
	cl.4	cg00223767	0.23253	heavy		cl.4	cg20509119	0.30192	heavy
	cl.4	cg00223767	0.24727	heavy		cl.4	cg20509119	0.32243	heavy
	cl.4	cg00223767	0.30996	heavy		cl.4	cg20509119	0.31838	heavy
	cl.4	cg00223767	0.27172	heavy		cl.4	cg20509119	0.26377	heavy
	cl.4	cg00223767	0.26207	heavy		cl.4	cg20509119	0.3022	heavy
	cl.4	cg00223767	0.3556	heavy		cl.4	cg20509119	0.37032	heavy
	cl.4	cg00223767	0.32773	heavy		cl.4	cg20509119	0.43735	heavy
	cl.4	cg00223767	0.3644	heavy		cl.4	cg20509119	0.33213	heavy
	cl.4	cg00223767	0.28108	heavy		cl.4	cg20509119	0.3533	heavy
	cl.4	cg00223767	0.34613	heavy		cl.4	cg20509119	0.25726	heavy
	cl.4	cg00223767	0.34565	heavy		cl.4	cg20509119	0.30162	heavy
	cl.4	cg00223767	0.50653	heavy		cl.4	cg20509119	0.35348	heavy
	cl.4	cg00223767	0.34599	heavy		cl.4	cg20509119	0.29036	heavy
	cl.4	cg00223767	0.31871	heavy		cl.4	cg20509119	0.32724	heavy
	cl.4	cg00223767	0.36059	heavy		cl.4	cg20509119	0.38008	heavy
	cl.4	cg00223767	0.30195	heavy		cl.4	cg20509119	0.27851	heavy
	cl.4	cg00223767	0.44143	heavy		cl.4	cg20509119	0.33407	heavy
	cl.4	cg00223767	0.37765	heavy		cl.4	cg20509119	0.4296	heavy
	cl.4	cg00223767	0.28839	heavy		cl.4	cg20509119	0.29691	heavy
	cl.4	cg00223767	0.28545	heavy		cl.4	cg20509119	0.33075	heavy
	cl.4	cg00223767	0.37535	heavy		cl.4	cg20509119	0.32311	heavy
	cl.4	cg00223767	0.30765	heavy		cl.4	cg20509119	0.33732	heavy
	cl.4	cg00223767	0.27413	heavy		cl.4	cg20509119	0.35071	heavy
	cl.4	cg00223767	0.39025	heavy		cl.4	cg20509119	0.37702	heavy
	cl.4	cg00223767	0.32485	heavy		cl.4	cg20509119	0.31189	heavy
	cl.4	cg00223767	0.28762	heavy		cl.4	cg20509119	0.25904	heavy
	cl.4	cg00223767	0.29095	heavy		cl.4	cg20509119	0.30099	heavy
	cl.4	cg00223767	0.4056	heavy		cl.4	cg20509119	0.39882	heavy
	cl.4	cg00223767	0.41612	heavy		cl.4	cg20509119	0.28845	heavy
	cl.4	cg00223767	0.40785	heavy		cl.4	cg20509119	0.34556	heavy
	cl.4	cg00223767	0.29971	heavy		cl.4	cg20509119	0.25332	heavy
	cl.4	cg00223767	0.28523	heavy		cl.4	cg20509119	0.29266	heavy
	cl.4	cg00223767	0.35397	heavy		cl.4	cg20509119	0.32227	heavy
	cl.4	cg00223767	0.25689	heavy		cl.4	cg20509119	0.33752	heavy
	cl.4	cg00223767	0.26423	heavy		cl.4	cg20509119	0.3027	heavy
	cl.4	cg00223767	0.33937	heavy		cl.4	cg20509119	0.25715	heavy
	cl.4	cg00223767	0.35917	heavy		cl.4	cg20509119	0.29513	heavy
	cl.4	cg00223767	0.32319	heavy		cl.4	cg20509119	0.36961	heavy
	cl.4	cg00223767	0.27917	heavy		cl.4	cg20509119	0.31671	heavy
	cl.4	cg00223767	0.39594	heavy		cl.4	cg20509119	0.36327	heavy
	cl.4	cg00223767	0.26641	heavy		cl.4	cg20509119	0.39098	heavy
	cl.4	cg00223767	0.31578	heavy		cl.4	cg20509119	0.24375	heavy
	cl.4	cg00223767	0.27348	heavy		cl.4	cg20509119	0.42488	heavy
	cl.4	cg00223767	0.33067	heavy		cl.4	cg20509119	0.31819	heavy
	cl.4	cg00223767	0.29344	heavy		cl.4	cg20509119	0.28508	heavy
	cl.4	cg00223767	0.30444	heavy		cl.4	cg20509119	0.26188	heavy
	cl.4	cg00223767	0.32214	heavy		cl.4	cg20509119	0.31354	heavy
	cl.4	cg00223767	0.32465	heavy		cl.4	cg20509119	0.32902	heavy
	cl.4	cg00223767	0.26946	heavy		cl.4	cg20509119	0.34129	heavy
	cl.4	cg00223767	0.33563	heavy		cl.4	cg20509119	0.30563	heavy
	cl.4	cg00223767	0.33087	heavy		cl.4	cg20509119	0.36993	heavy
	cl.4	cg00223767	0.27654	heavy		cl.4	cg20509119	0.29838	heavy
	cl.4	cg00223767	0.32939	heavy		cl.4	cg20509119	0.36588	heavy
	cl.4	cg00223767	0.3525	heavy		cl.4	cg20509119	0.35461	heavy
	cl.4	cg00223767	0.35023	heavy		cl.4	cg20509119	0.34086	heavy
	cl.4	cg00223767	0.23652	heavy		cl.4	cg20509119	0.29134	heavy
	cl.4	cg00223767	0.28169	heavy		cl.4	cg20509119	0.23573	heavy
	cl.4	cg00223767	0.34741	heavy		cl.4	cg20509119	0.34146	heavy
	cl.4	cg00223767	0.28218	heavy		cl.4	cg20509119	0.25754	heavy
	cl.4	cg00223767	0.35483	heavy		cl.4	cg20509119	0.35992	heavy
	cl.4	cg00223767	0.29218	heavy		cl.4	cg20509119	0.29767	heavy
	cl.4	cg00223767	0.37893	heavy		cl.4	cg20509119	0.32709	heavy
	cl.4	cg00223767	0.35594	heavy		cl.4	cg20509119	0.33371	heavy
	cl.4	cg00223767	0.30596	heavy		cl.4	cg20509119	0.28862	heavy
	cl.4	cg00223767	0.29611	heavy		cl.4	cg20509119	0.28039	heavy
	cl.4	cg00223767	0.29429	heavy		cl.4	cg20509119	0.30818	heavy
	cl.4	cg00223767	0.26642	heavy		cl.4	cg20509119	0.33809	heavy
	cl.4	cg00223767	0.38363	heavy		cl.4	cg20509119	0.32082	heavy
	cl.4	cg00223767	0.26538	heavy		cl.4	cg20509119	0.32187	heavy
	cl.4	cg00223767	0.30592	heavy		cl.4	cg20509119	0.30581	heavy
	cl.4	cg00223767	0.24997	heavy		cl.4	cg20509119	0.27614	heavy
	cl.4	cg00223767	0.27227	heavy		cl.4	cg20509119	0.34263	heavy
	cl.4	cg00223767	0.32722	heavy		cl.4	cg20509119	0.32713	heavy
	cl.4	cg00223767	0.33771	heavy		cl.4	cg20509119	0.26208	heavy
	cl.4	cg00223767	0.27831	heavy		cl.4	cg20509119	0.33542	heavy
	cl.4	cg00223767	0.26829	heavy		cl.4	cg20509119	0.24477	heavy
	cl.4	cg00223767	0.32228	heavy		cl.4	cg20509119	0.36109	heavy
	cl.4	cg00223767	0.35605	heavy		cl.4	cg20509119	0.26436	heavy
	cl.4	cg00223767	0.33607	heavy		cl.4	cg20509119	0.26431	heavy
	cl.4	cg00223767	0.39005	heavy		cl.4	cg20509119	0.33877	heavy
	cl.4	cg00223767	0.34068	heavy		cl.4	cg20509119	0.34277	heavy
	cl.4	cg00223767	0.29541	heavy		cl.4	cg20509119	0.2481	heavy
	cl.4	cg00223767	0.31841	heavy		cl.4	cg20509119	0.36938	heavy
	cl.4	cg00223767	0.29957	heavy		cl.4	cg20509119	0.27283	heavy
	cl.1	cg00240653	0.8437	light		cl.1	cg25857695	0.2564	heavy
	cl.1	cg00240653	0.84859	light		cl.1	cg25857695	0.318	heavy
	cl.1	cg00240653	0.84475	light		cl.1	cg25857695	0.25834	heavy
	cl.1	cg00240653	0.87543	light		cl.1	cg25857695	0.2959	heavy
	cl.1	cg00240653	0.79805	light		cl.1	cg25857695	0.25991	heavy
	cl.1	cg00240653	0.85801	light		cl.1	cg25857695	0.27475	heavy
	cl.1	cg00240653	0.88808	light		cl.1	cg25857695	0.23348	heavy
	cl.1	cg00240653	0.8594	light		cl.1	cg25857695	0.29753	heavy
	cl.1	cg00240653	0.83863	light		cl.1	cg25857695	0.33515	heavy
	cl.1	cg00240653	0.86966	light		cl.1	cg25857695	0.26245	heavy
	cl.1	cg00240653	0.79941	light		cl.1	cg25857695	0.2623	heavy
	cl.1	cg00240653	0.83262	light		cl.1	cg25857695	0.29729	heavy
	cl.1	cg00240653	0.87361	light		cl.1	cg25857695	0.22201	heavy
	cl.1	cg00240653	0.87453	light		cl.1	cg25857695	0.25257	heavy
	cl.1	cg00240653	0.81275	light		cl.1	cg25857695	0.33752	heavy
	cl.1	cg00240653	0.81141	light		cl.1	cg25857695	0.3034	heavy
	cl.1	cg00240653	0.72241	light		cl.1	cg25857695	0.35919	heavy
	cl.1	cg00240653	0.8538	light		cl.1	cg25857695	0.25572	heavy
	cl.1	cg00240653	0.75915	light		cl.1	cg25857695	0.31445	heavy
	cl.1	cg00240653	0.79536	light		cl.1	cg25857695	0.29311	heavy
	cl.1	cg00240653	0.73087	light		cl.1	cg25857695	0.27064	heavy
	cl.1	cg00240653	0.7553	light		cl.1	cg25857695	0.35611	heavy
	cl.1	cg00240653	0.84069	light		cl.1	cg25857695	0.28054	heavy
	cl.1	cg00240653	0.84251	light		cl.1	cg25857695	0.37749	heavy
	cl.1	cg00240653	0.89454	light		cl.1	cg25857695	0.19867	heavy
	cl.1	cg00240653	0.79286	light		cl.1	cg25857695	0.32204	heavy
	cl.1	cg00240653	0.85998	light		cl.1	cg25857695	0.21591	heavy
	cl.1	cg00240653	0.77505	light		cl.1	cg25857695	0.30883	heavy
	cl.1	cg00240653	0.76832	light		cl.1	cg25857695	0.2797	heavy
	cl.1	cg00240653	0.82603	light		cl.1	cg25857695	0.32328	heavy
	cl.1	cg00240653	0.82038	light		cl.1	cg25857695	0.30498	heavy
	cl.1	cg00240653	0.77604	light		cl.1	cg25857695	0.28472	heavy
	cl.1	cg00240653	0.83021	light		cl.1	cg25857695	0.28504	heavy
	cl.1	cg00240653	0.78209	light		cl.1	cg25857695	0.30028	heavy
	cl.1	cg00240653	0.78596	light		cl.1	cg25857695	0.31995	heavy
	cl.1	cg00240653	0.82621	light		cl.1	cg25857695	0.29806	heavy
	cl.1	cg00240653	0.76512	light		cl.1	cg25857695	0.39712	heavy
	cl.1	cg00240653	0.85912	light		cl.1	cg25857695	0.28898	heavy
	cl.1	cg00240653	0.83364	light		cl.1	cg25857695	0.26684	heavy
	cl.1	cg00240653	0.85839	light		cl.1	cg25857695	0.25211	heavy
	cl.1	cg00240653	0.88055	light		cl.1	cg25857695	0.24891	heavy
	cl.1	cg00240653	0.82918	light		cl.1	cg25857695	0.26058	heavy
	cl.1	cg00240653	0.82199	light		cl.1	cg25857695	0.28331	heavy
	cl.1	cg00240653	0.82272	light		cl.1	cg25857695	0.31275	heavy
	cl.1	cg00240653	0.83941	light		cl.1	cg25857695	0.24002	heavy
	cl.1	cg00240653	0.73898	light		cl.1	cg25857695	0.34191	heavy
	cl.1	cg00240653	0.77998	light		cl.1	cg25857695	0.31471	heavy
	cl.1	cg00240653	0.88524	light		cl.1	cg25857695	0.2247	heavy
	cl.1	cg00240653	0.86514	light		cl.1	cg25857695	0.27921	heavy
	cl.1	cg00240653	0.81054	light		cl.1	cg25857695	0.22483	heavy
	cl.1	cg00240653	0.77144	light		cl.1	cg25857695	0.31687	heavy
	cl.2	cg00240653	0.82842	light		cl.2	cg25857695	0.26575	heavy
	cl.2	cg00240653	0.76624	light		cl.2	cg25857695	0.26018	heavy
	cl.2	cg00240653	0.77852	light		cl.2	cg25857695	0.3055	heavy
	cl.2	cg00240653	0.80735	light		cl.2	cg25857695	0.30501	heavy
	cl.2	cg00240653	0.77215	light		cl.2	cg25857695	0.28443	heavy
	cl.2	cg00240653	0.7084	light		cl.2	cg25857695	0.34745	heavy
	cl.2	cg00240653	0.80215	light		cl.2	cg25857695	0.2852	heavy
	cl.2	cg00240653	0.80744	light		cl.2	cg25857695	0.33671	heavy
	cl.2	cg00240653	0.77165	light		cl.2	cg25857695	0.26689	heavy
	cl.2	cg00240653	0.7876	light		cl.2	cg25857695	0.31737	heavy
	cl.2	cg00240653	0.80034	light		cl.2	cg25857695	0.33175	heavy
	cl.2	cg00240653	0.80211	light		cl.2	cg25857695	0.29568	heavy
	cl.2	cg00240653	0.8036	light		cl.2	cg25857695	0.3752	heavy
	cl.2	cg00240653	0.74074	light		cl.2	cg25857695	0.3445	heavy
	cl.2	cg00240653	0.83006	light		cl.2	cg25857695	0.34288	heavy
	cl.2	cg00240653	0.74224	light		cl.2	cg25857695	0.30425	heavy
	cl.2	cg00240653	0.77703	light		cl.2	cg25857695	0.28074	heavy
	cl.2	cg00240653	0.59029	light		cl.2	cg25857695	0.39139	heavy
	cl.2	cg00240653	0.80264	light		cl.2	cg25857695	0.31406	heavy
	cl.2	cg00240653	0.81163	light		cl.2	cg25857695	0.28447	heavy
	cl.2	cg00240653	0.77793	light		cl.2	cg25857695	0.40952	heavy
	cl.2	cg00240653	0.7882	light		cl.2	cg25857695	0.3043	heavy
	cl.2	cg00240653	0.78995	light		cl.2	cg25857695	0.33177	heavy
	cl.2	cg00240653	0.73729	light		cl.2	cg25857695	0.3776	heavy
	cl.2	cg00240653	0.81054	light		cl.2	cg25857695	0.34735	heavy
	cl.2	cg00240653	0.86966	light		cl.2	cg25857695	0.4287	heavy
	cl.2	cg00240653	0.82832	light		cl.2	cg25857695	0.32137	heavy
	cl.2	cg00240653	0.75709	light		cl.2	cg25857695	0.35743	heavy
	cl.2	cg00240653	0.78638	light		cl.2	cg25857695	0.28862	heavy
	cl.2	cg00240653	0.74097	light		cl.2	cg25857695	0.2912	heavy
	cl.2	cg00240653	0.79069	light		cl.2	cg25857695	0.31802	heavy
	cl.2	cg00240653	0.52227	light		cl.2	cg25857695	0.42321	heavy
	cl.2	cg00240653	0.80516	light		cl.2	cg25857695	0.20379	heavy
	cl.2	cg00240653	0.84039	light		cl.2	cg25857695	0.28429	heavy
	cl.2	cg00240653	0.68223	light		cl.2	cg25857695	0.336	heavy
	cl.2	cg00240653	0.78776	light		cl.2	cg25857695	0.29301	heavy
	cl.2	cg00240653	0.76138	light		cl.2	cg25857695	0.28905	heavy
	cl.2	cg00240653	0.79349	light		cl.2	cg25857695	0.26143	heavy
	cl.2	cg00240653	0.82782	light		cl.2	cg25857695	0.24241	heavy
	cl.2	cg00240653	0.7852	light		cl.2	cg25857695	0.32403	heavy
	cl.2	cg00240653	0.77106	light		cl.2	cg25857695	0.34874	heavy
	cl.2	cg00240653	0.78823	light		cl.2	cg25857695	0.33983	heavy
	cl.2	cg00240653	0.73856	light		cl.2	cg25857695	0.34952	heavy
	cl.2	cg00240653	0.8296	light		cl.2	cg25857695	0.23965	heavy
	cl.2	cg00240653	0.78693	light		cl.2	cg25857695	0.33917	heavy
	cl.2	cg00240653	0.8403	light		cl.2	cg25857695	0.26339	heavy
	cl.2	cg00240653	0.85146	light		cl.2	cg25857695	0.31007	heavy
	cl.2	cg00240653	0.73436	light		cl.2	cg25857695	0.30969	heavy
	cl.2	cg00240653	0.68141	light		cl.2	cg25857695	0.32673	heavy
	cl.2	cg00240653	0.7679	light		cl.2	cg25857695	0.29151	heavy
	cl.2	cg00240653	0.80782	light		cl.2	cg25857695	0.27395	heavy
	cl.2	cg00240653	0.76564	light		cl.2	cg25857695	0.32667	heavy
	cl.2	cg00240653	0.78324	light		cl.2	cg25857695	0.26368	heavy
	cl.2	cg00240653	0.65507	light		cl.2	cg25857695	0.36788	heavy
	cl.2	cg00240653	0.75265	light		cl.2	cg25857695	0.35006	heavy
	cl.2	cg00240653	0.84627	light		cl.2	cg25857695	0.30193	heavy
	cl.2	cg00240653	0.84415	light		cl.2	cg25857695	0.29799	heavy
	cl.2	cg00240653	0.75345	light		cl.2	cg25857695	0.32412	heavy
	cl.2	cg00240653	0.80129	light		cl.2	cg25857695	0.29239	heavy
	cl.2	cg00240653	0.79696	light		cl.2	cg25857695	0.32094	heavy
	cl.2	cg00240653	0.75074	light		cl.2	cg25857695	0.3073	heavy
	cl.2	cg00240653	0.73627	light		cl.2	cg25857695	0.31539	heavy
	cl.2	cg00240653	0.80174	light		cl.2	cg25857695	0.32985	heavy
	cl.2	cg00240653	0.73793	light		cl.2	cg25857695	0.31662	heavy
	cl.2	cg00240653	0.82826	light		cl.2	cg25857695	0.30062	heavy
	cl.2	cg00240653	0.82337	light		cl.2	cg25857695	0.28499	heavy
	cl.2	cg00240653	0.79999	light		cl.2	cg25857695	0.29229	heavy
	cl.2	cg00240653	0.72033	light		cl.2	cg25857695	0.39413	heavy
	cl.2	cg00240653	0.79425	light		cl.2	cg25857695	0.32113	heavy
	cl.2	cg00240653	0.76075	light		cl.2	cg25857695	0.38139	heavy
	cl.2	cg00240653	0.7696	light		cl.2	cg25857695	0.30945	heavy
	cl.2	cg00240653	0.82995	light		cl.2	cg25857695	0.23129	heavy
	cl.2	cg00240653	0.80892	light		cl.2	cg25857695	0.2957	heavy
	cl.2	cg00240653	0.7879	light		cl.2	cg25857695	0.3464	heavy
	cl.2	cg00240653	0.78362	light		cl.2	cg25857695	0.29613	heavy
	cl.2	cg00240653	0.78547	light		cl.2	cg25857695	0.27282	heavy
	cl.2	cg00240653	0.8157	light		cl.2	cg25857695	0.293	heavy
	cl.2	cg00240653	0.78935	light		cl.2	cg25857695	0.30934	heavy
	cl.2	cg00240653	0.57799	light		cl.2	cg25857695	0.3789	heavy
	cl.2	cg00240653	0.64231	light		cl.2	cg25857695	0.37474	heavy
	cl.2	cg00240653	0.74526	light		cl.2	cg25857695	0.29891	heavy
	cl.2	cg00240653	0.81656	light		cl.2	cg25857695	0.30652	heavy
	cl.2	cg00240653	0.77293	light		cl.2	cg25857695	0.41916	heavy
	cl.2	cg00240653	0.74116	light		cl.2	cg25857695	0.32912	heavy
	cl.2	cg00240653	0.72363	light		cl.2	cg25857695	0.3692	heavy
	cl.2	cg00240653	0.71185	light		cl.2	cg25857695	0.3208	heavy
	cl.2	cg00240653	0.82223	light		cl.2	cg25857695	0.28306	heavy
	cl.2	cg00240653	0.80024	light		cl.2	cg25857695	0.32326	heavy
	cl.2	cg00240653	0.79202	light		cl.2	cg25857695	0.28977	heavy
	cl.2	cg00240653	0.82141	light		cl.2	cg25857695	0.27081	heavy
	cl.2	cg00240653	0.8503	light		cl.2	cg25857695	0.32199	heavy
	cl.2	cg00240653	0.81122	light		cl.2	cg25857695	0.34456	heavy
	cl.2	cg00240653	0.81798	light		cl.2	cg25857695	0.20525	heavy
	cl.2	cg00240653	0.88216	light		cl.2	cg25857695	0.27972	heavy
	cl.2	cg00240653	0.81836	light		cl.2	cg25857695	0.2838	heavy
	cl.2	cg00240653	0.76743	light		cl.2	cg25857695	0.32148	heavy
	cl.2	cg00240653	0.78943	light		cl.2	cg25857695	0.36388	heavy
	cl.2	cg00240653	0.80854	light		cl.2	cg25857695	0.29737	heavy
	cl.2	cg00240653	0.85705	light		cl.2	cg25857695	0.29095	heavy
	cl.2	cg00240653	0.85753	light		cl.2	cg25857695	0.36852	heavy
	cl.2	cg00240653	0.77192	light		cl.2	cg25857695	0.30664	heavy
	cl.2	cg00240653	0.85034	light		cl.2	cg25857695	0.30151	heavy
	cl.2	cg00240653	0.7681	light		cl.2	cg25857695	0.35548	heavy
	cl.2	cg00240653	0.79998	light		cl.2	cg25857695	0.31616	heavy
	cl.2	cg00240653	0.81627	light		cl.2	cg25857695	0.26572	heavy
	cl.2	cg00240653	0.78495	light		cl.2	cg25857695	0.32249	heavy
	cl.2	cg00240653	0.7949	light		cl.2	cg25857695	0.35922	heavy
	cl.2	cg00240653	0.81629	light		cl.2	cg25857695	0.31265	heavy
	cl.2	cg00240653	0.77704	light		cl.2	cg25857695	0.28697	heavy
	cl.2	cg00240653	0.72168	light		cl.2	cg25857695	0.327	heavy
	cl.2	cg00240653	0.82298	light		cl.2	cg25857695	0.29518	heavy
	cl.2	cg00240653	0.79204	light		cl.2	cg25857695	0.2882	heavy
	cl.2	cg00240653	0.75672	light		cl.2	cg25857695	0.25825	heavy
	cl.2	cg00240653	0.80761	light		cl.2	cg25857695	0.20065	heavy
	cl.2	cg00240653	0.84145	light		cl.2	cg25857695	0.27912	heavy
	cl.2	cg00240653	0.75871	light		cl.2	cg25857695	0.32199	heavy
	cl.2	cg00240653	0.83359	light		cl.2	cg25857695	0.25679	heavy
	cl.2	cg00240653	0.7255	light		cl.2	cg25857695	0.27863	heavy
	cl.2	cg00240653	0.81274	light		cl.2	cg25857695	0.25087	heavy
	cl.2	cg00240653	0.79852	light		cl.2	cg25857695	0.30099	heavy
	cl.2	cg00240653	0.86309	light		cl.2	cg25857695	0.23065	heavy
	cl.2	cg00240653	0.82198	light		cl.2	cg25857695	0.29406	heavy
	cl.2	cg00240653	0.83484	light		cl.2	cg25857695	0.32655	heavy
	cl.2	cg00240653	0.80454	light		cl.2	cg25857695	0.26231	heavy
	cl.2	cg00240653	0.83039	light		cl.2	cg25857695	0.28423	heavy
	cl.2	cg00240653	0.80638	light		cl.2	cg25857695	0.29952	heavy
	cl.2	cg00240653	0.86744	light		cl.2	cg25857695	0.32779	heavy
	cl.2	cg00240653	0.79367	light		cl.2	cg25857695	0.26628	heavy
	cl.2	cg00240653	0.79103	light		cl.2	cg25857695	0.31299	heavy
	cl.2	cg00240653	0.83148	light		cl.2	cg25857695	0.301	heavy
	cl.2	cg00240653	0.76723	light		cl.2	cg25857695	0.30413	heavy
	cl.2	cg00240653	0.7886	light		cl.2	cg25857695	0.31904	heavy
	cl.2	cg00240653	0.82342	light		cl.2	cg25857695	0.2775	heavy
	cl.2	cg00240653	0.84092	light		cl.2	cg25857695	0.30357	heavy
	cl.2	cg00240653	0.82698	light		cl.2	cg25857695	0.32307	heavy
	cl.2	cg00240653	0.82895	light		cl.2	cg25857695	0.31679	heavy
	cl.2	cg00240653	0.79605	light		cl.2	cg25857695	0.32795	heavy
	cl.2	cg00240653	0.82583	light		cl.2	cg25857695	0.28995	heavy
	cl.2	cg00240653	0.82431	light		cl.2	cg25857695	0.24747	heavy
	cl.2	cg00240653	0.78537	light		cl.2	cg25857695	0.35289	heavy
	cl.2	cg00240653	0.82958	light		cl.2	cg25857695	0.29174	heavy
	cl.2	cg00240653	0.82847	light		cl.2	cg25857695	0.30893	heavy
	cl.2	cg00240653	0.80605	light		cl.2	cg25857695	0.28477	heavy
	cl.2	cg00240653	0.7868	light		cl.2	cg25857695	0.34088	heavy
	cl.2	cg00240653	0.85225	light		cl.2	cg25857695	0.32179	heavy
	cl.2	cg00240653	0.78742	light		cl.2	cg25857695	0.31038	heavy
	cl.2	cg00240653	0.81816	light		cl.2	cg25857695	0.29222	heavy
	cl.2	cg00240653	0.76391	light		cl.2	cg25857695	0.3929	heavy
	cl.2	cg00240653	0.78243	light		cl.2	cg25857695	0.26796	heavy
	cl.2	cg00240653	0.80797	light		cl.2	cg25857695	0.3439	heavy
	cl.2	cg00240653	0.8197	light		cl.2	cg25857695	0.34514	heavy
	cl.2	cg00240653	0.75148	light		cl.2	cg25857695	0.35034	heavy
	cl.2	cg00240653	0.74882	light		cl.2	cg25857695	0.32277	heavy
	cl.2	cg00240653	0.74871	light		cl.2	cg25857695	0.35679	heavy
	cl.2	cg00240653	0.77711	light		cl.2	cg25857695	0.32071	heavy
	cl.2	cg00240653	0.71748	light		cl.2	cg25857695	0.33183	heavy
	cl.2	cg00240653	0.79403	light		cl.2	cg25857695	0.24989	heavy
	cl.2	cg00240653	0.80526	light		cl.2	cg25857695	0.35538	heavy
	cl.2	cg00240653	0.80583	light		cl.2	cg25857695	0.28131	heavy
	cl.2	cg00240653	0.76949	light		cl.2	cg25857695	0.34012	heavy
	cl.2	cg00240653	0.62791	light		cl.2	cg25857695	0.45525	heavy
	cl.2	cg00240653	0.78565	light		cl.2	cg25857695	0.30296	heavy
	cl.2	cg00240653	0.77663	light		cl.2	cg25857695	0.33209	heavy
	cl.2	cg00240653	0.77622	light		cl.2	cg25857695	0.29699	heavy
	cl.2	cg00240653	0.83405	light		cl.2	cg25857695	0.29932	heavy
	cl.2	cg00240653	0.82643	light		cl.2	cg25857695	0.23515	heavy
	cl.2	cg00240653	0.82797	light		cl.2	cg25857695	0.27057	heavy
	cl.2	cg00240653	0.75288	light		cl.2	cg25857695	0.26944	heavy
	cl.2	cg00240653	0.8106	light		cl.2	cg25857695	0.29936	heavy
	cl.2	cg00240653	0.76161	light		cl.2	cg25857695	0.36138	heavy
	cl.2	cg00240653	0.78765	light		cl.2	cg25857695	0.30666	heavy
	cl.2	cg00240653	0.80416	light		cl.2	cg25857695	0.28883	heavy
	cl.2	cg00240653	0.71552	light		cl.2	cg25857695	0.3286	heavy
	cl.2	cg00240653	0.77336	light		cl.2	cg25857695	0.28047	heavy
	cl.2	cg00240653	0.67594	light		cl.2	cg25857695	0.34497	heavy
	cl.2	cg00240653	0.75796	light		cl.2	cg25857695	0.26124	heavy
	cl.2	cg00240653	0.80408	light		cl.2	cg25857695	0.32166	heavy
	cl.3	cg00240653	0.71444	light		cl.3	cg25857695	0.38659	heavy
	cl.3	cg00240653	0.78006	light		cl.3	cg25857695	0.32665	heavy
	cl.3	cg00240653	0.80465	light		cl.3	cg25857695	0.36546	heavy
	cl.3	cg00240653	0.77221	light		cl.3	cg25857695	0.3033	heavy
	cl.3	cg00240653	0.75372	light		cl.3	cg25857695	0.2827	heavy
	cl.3	cg00240653	0.80622	light		cl.3	cg25857695	0.23498	heavy
	cl.3	cg00240653	0.78948	light		cl.3	cg25857695	0.23882	heavy
	cl.3	cg00240653	0.80041	light		cl.3	cg25857695	0.25918	heavy
	cl.3	cg00240653	0.77157	light		cl.3	cg25857695	0.25141	heavy
	cl.3	cg00240653	0.6588	light		cl.3	cg25857695	0.32788	heavy
	cl.3	cg00240653	0.73064	light		cl.3	cg25857695	0.34423	heavy
	cl.3	cg00240653	0.73531	light		cl.3	cg25857695	0.36465	heavy
	cl.3	cg00240653	0.82613	light		cl.3	cg25857695	0.31446	heavy
	cl.3	cg00240653	0.74024	light		cl.3	cg25857695	0.28031	heavy
	cl.3	cg00240653	0.7999	light		cl.3	cg25857695	0.29294	heavy
	cl.3	cg00240653	0.79402	light		cl.3	cg25857695	0.27705	heavy
	cl.3	cg00240653	0.81119	light		cl.3	cg25857695	0.26482	heavy
	cl.3	cg00240653	0.73548	light		cl.3	cg25857695	0.34069	heavy
	cl.3	cg00240653	0.71116	light		cl.3	cg25857695	0.32971	heavy
	cl.3	cg00240653	0.76589	light		cl.3	cg25857695	0.30384	heavy
	cl.3	cg00240653	0.74549	light		cl.3	cg25857695	0.31887	heavy
	cl.3	cg00240653	0.79416	light		cl.3	cg25857695	0.33765	heavy
	cl.3	cg00240653	0.68919	light		cl.3	cg25857695	0.39237	heavy
	cl.3	cg00240653	0.72252	light		cl.3	cg25857695	0.40368	heavy
	cl.3	cg00240653	0.6375	light		cl.3	cg25857695	0.39696	heavy
	cl.3	cg00240653	0.80387	light		cl.3	cg25857695	0.33681	heavy
	cl.3	cg00240653	0.80062	light		cl.3	cg25857695	0.34669	heavy
	cl.3	cg00240653	0.75058	light		cl.3	cg25857695	0.30168	heavy
	cl.3	cg00240653	0.76845	light		cl.3	cg25857695	0.29229	heavy
	cl.3	cg00240653	0.79512	light		cl.3	cg25857695	0.36558	heavy
	cl.3	cg00240653	0.74381	light		cl.3	cg25857695	0.39909	heavy
	cl.3	cg00240653	0.79851	light		cl.3	cg25857695	0.31514	heavy
	cl.3	cg00240653	0.72677	light		cl.3	cg25857695	0.30146	heavy
	cl.3	cg00240653	0.77499	light		cl.3	cg25857695	0.37698	heavy
	cl.3	cg00240653	0.71047	light		cl.3	cg25857695	0.31875	heavy
	cl.3	cg00240653	0.77916	light		cl.3	cg25857695	0.35617	heavy
	cl.3	cg00240653	0.75085	light		cl.3	cg25857695	0.33034	heavy
	cl.3	cg00240653	0.79162	light		cl.3	cg25857695	0.28725	heavy
	cl.3	cg00240653	0.77324	light		cl.3	cg25857695	0.41419	heavy
	cl.3	cg00240653	0.80433	light		cl.3	cg25857695	0.33093	heavy
	cl.3	cg00240653	0.70575	light		cl.3	cg25857695	0.36475	heavy
	cl.3	cg00240653	0.76547	light		cl.3	cg25857695	0.31416	heavy
	cl.3	cg00240653	0.7318	light		cl.3	cg25857695	0.37264	heavy
	cl.3	cg00240653	0.79924	light		cl.3	cg25857695	0.33596	heavy
	cl.3	cg00240653	0.85203	light		cl.3	cg25857695	0.28404	heavy
	cl.3	cg00240653	0.70854	light		cl.3	cg25857695	0.39321	heavy
	cl.3	cg00240653	0.75097	light		cl.3	cg25857695	0.36174	heavy
	cl.3	cg00240653	0.71478	light		cl.3	cg25857695	0.35185	heavy
	cl.3	cg00240653	0.84606	light		cl.3	cg25857695	0.25974	heavy
	cl.3	cg00240653	0.6181	light		cl.3	cg25857695	0.41811	heavy
	cl.3	cg00240653	0.74437	light		cl.3	cg25857695	0.32002	heavy
	cl.3	cg00240653	0.75368	light		cl.3	cg25857695	0.35382	heavy
	cl.3	cg00240653	0.79408	light		cl.3	cg25857695	0.28384	heavy
	cl.3	cg00240653	0.70626	light		cl.3	cg25857695	0.35326	heavy
	cl.3	cg00240653	0.81056	light		cl.3	cg25857695	0.29792	heavy
	cl.3	cg00240653	0.70321	light		cl.3	cg25857695	0.32233	heavy
	cl.3	cg00240653	0.73233	light		cl.3	cg25857695	0.30829	heavy
	cl.3	cg00240653	0.80397	light		cl.3	cg25857695	0.28051	heavy
	cl.3	cg00240653	0.73799	light		cl.3	cg25857695	0.36244	heavy
	cl.3	cg00240653	0.60944	light		cl.3	cg25857695	0.39241	heavy
	cl.3	cg00240653	0.77633	light		cl.3	cg25857695	0.26289	heavy
	cl.3	cg00240653	0.77364	light		cl.3	cg25857695	0.34402	heavy
	cl.3	cg00240653	0.69461	light		cl.3	cg25857695	0.25796	heavy
	cl.3	cg00240653	0.79468	light		cl.3	cg25857695	0.33748	heavy
	cl.3	cg00240653	0.65824	light		cl.3	cg25857695	0.3746	heavy
	cl.3	cg00240653	0.73185	light		cl.3	cg25857695	0.32669	heavy
	cl.3	cg00240653	0.72909	light		cl.3	cg25857695	0.38163	heavy
	cl.3	cg00240653	0.76359	light		cl.3	cg25857695	0.31991	heavy
	cl.3	cg00240653	0.80556	light		cl.3	cg25857695	0.27673	heavy
	cl.3	cg00240653	0.76687	light		cl.3	cg25857695	0.37785	heavy
	cl.3	cg00240653	0.78317	light		cl.3	cg25857695	0.31199	heavy
	cl.3	cg00240653	0.7142	light		cl.3	cg25857695	0.3281	heavy
	cl.3	cg00240653	0.77766	light		cl.3	cg25857695	0.33364	heavy
	cl.3	cg00240653	0.78599	light		cl.3	cg25857695	0.31666	heavy
	cl.3	cg00240653	0.82861	light		cl.3	cg25857695	0.31985	heavy
	cl.3	cg00240653	0.76163	light		cl.3	cg25857695	0.31272	heavy
	cl.3	cg00240653	0.83483	light		cl.3	cg25857695	0.32913	heavy
	cl.3	cg00240653	0.78262	light		cl.3	cg25857695	0.30833	heavy
	cl.3	cg00240653	0.43546	light		cl.3	cg25857695	0.50939	heavy
	cl.3	cg00240653	0.6445	light		cl.3	cg25857695	0.38168	heavy
	cl.3	cg00240653	0.75156	light		cl.3	cg25857695	0.29884	heavy
	cl.3	cg00240653	0.58246	light		cl.3	cg25857695	0.31735	heavy
	cl.3	cg00240653	0.79103	light		cl.3	cg25857695	0.30777	heavy
	cl.3	cg00240653	0.73334	light		cl.3	cg25857695	0.36753	heavy
	cl.3	cg00240653	0.79699	light		cl.3	cg25857695	0.20436	heavy
	cl.3	cg00240653	0.65609	light		cl.3	cg25857695	0.35762	heavy
	cl.3	cg00240653	0.64397	light		cl.3	cg25857695	0.35167	heavy
	cl.3	cg00240653	0.70569	light		cl.3	cg25857695	0.36182	heavy
	cl.3	cg00240653	0.67651	light		cl.3	cg25857695	0.35206	heavy
	cl.3	cg00240653	0.71673	light		cl.3	cg25857695	0.33709	heavy
	cl.3	cg00240653	0.69221	light		cl.3	cg25857695	0.26091	heavy
	cl.3	cg00240653	0.74459	light		cl.3	cg25857695	0.26711	heavy
	cl.3	cg00240653	0.81036	light		cl.3	cg25857695	0.26326	heavy
	cl.3	cg00240653	0.69111	light		cl.3	cg25857695	0.35516	heavy
	cl.3	cg00240653	0.78922	light		cl.3	cg25857695	0.30539	heavy
	cl.3	cg00240653	0.74696	light		cl.3	cg25857695	0.32061	heavy
	cl.3	cg00240653	0.806	light		cl.3	cg25857695	0.29282	heavy
	cl.3	cg00240653	0.75026	light		cl.3	cg25857695	0.35898	heavy
	cl.3	cg00240653	0.77393	light		cl.3	cg25857695	0.34131	heavy
	cl.3	cg00240653	0.65072	light		cl.3	cg25857695	0.37659	heavy
	cl.3	cg00240653	0.73095	light		cl.3	cg25857695	0.30322	heavy
[truncated: 141,451 more rows]

## Sheet: ED_Figure_9E
ED_Fig.9E	Overall and UPV-B-linked PCs' comulative contributions to gene expression variance, used to plot the lineplots
	PC	eigenvalue	variance.percent	cumulative.variance.percent	UPV-B PCs
	Dim.1	108.852	13.6262	13.6262	NO
	Dim.2	83.0598	10.3975	24.0236	YES
	Dim.3	68.5603	8.58242	32.6061	YES
	Dim.4	27.6942	3.46677	36.0728	YES
	Dim.5	20.4264	2.55699	38.6298	NO
	Dim.6	15.7447	1.97093	40.6007	NO
	Dim.7	14.5463	1.82091	42.4216	YES
	Dim.8	10.7071	1.34032	43.762	YES
	Dim.9	10.5828	1.32476	45.0867	NO
	Dim.10	9.81006	1.22803	46.3148	NO
	Dim.11	9.07128	1.13555	47.4503	YES
	Dim.12	7.262	0.90906	48.3594	NO
	Dim.13	7.00299	0.876638	49.236	NO
	Dim.14	6.29018	0.787408	50.0234	YES
	Dim.15	5.62812	0.704531	50.7279	NO
	Dim.16	5.4426	0.681307	51.4092	NO
	Dim.17	5.18061	0.648511	52.0578	YES
	Dim.18	4.77474	0.597705	52.6555	NO
	Dim.19	4.61578	0.577806	53.2333	YES
	Dim.20	4.40287	0.551153	53.7844	YES
	Dim.21	4.33981	0.543259	54.3277	YES
	Dim.22	4.16248	0.521061	54.8487	NO
	Dim.23	3.96	0.495715	55.3445	NO
	Dim.24	3.8771	0.485338	55.8298	YES
	Dim.25	3.48088	0.435738	56.2655	NO
	Dim.26	3.31354	0.414791	56.6803	YES
	Dim.27	3.21246	0.402137	57.0825	NO
	Dim.28	3.12855	0.391634	57.4741	NO
	Dim.29	3.07948	0.38549	57.8596	NO
	Dim.30	2.92776	0.366498	58.2261	NO
	Dim.31	2.80181	0.350732	58.5768	NO
	Dim.32	2.65065	0.33181	58.9086	NO
	Dim.33	2.51094	0.314321	59.2229	NO
	Dim.34	2.49632	0.31249	59.5354	NO
	Dim.35	2.41245	0.301992	59.8374	YES
	Dim.36	2.30828	0.288951	60.1264	NO
	Dim.37	2.25927	0.282816	60.4092	YES
	Dim.38	2.20135	0.275566	60.6848	NO
	Dim.39	2.08927	0.261535	60.9463	YES
	Dim.40	1.99876	0.250206	61.1965	NO
	Dim.41	1.97546	0.247289	61.4438	YES
	Dim.42	1.93255	0.241917	61.6857	YES
	Dim.43	1.87968	0.2353	61.921	NO
	Dim.44	1.8245	0.228392	62.1494	NO
	Dim.45	1.81378	0.22705	62.3765	NO
	Dim.46	1.78659	0.223646	62.6001	NO
	Dim.47	1.72252	0.215626	62.8157	NO
	Dim.48	1.65483	0.207153	63.0229	NO
	Dim.49	1.58162	0.197987	63.2209	NO
	Dim.50	1.55553	0.194722	63.4156	NO
	Dim.51	1.55134	0.194197	63.6098	NO
	Dim.52	1.49992	0.187761	63.7975	NO
	Dim.53	1.47679	0.184866	63.9824	NO
	Dim.54	1.45488	0.182123	64.1645	YES
	Dim.55	1.38824	0.173781	64.3383	NO
	Dim.56	1.37401	0.171999	64.5103	NO
	Dim.57	1.35073	0.169086	64.6794	NO
	Dim.58	1.33575	0.16721	64.8466	NO
	Dim.59	1.31508	0.164622	65.0112	NO
	Dim.60	1.28434	0.160775	65.172	NO
	Dim.61	1.25338	0.156898	65.3289	NO
	Dim.62	1.23228	0.154257	65.4832	NO
	Dim.63	1.21978	0.152692	65.6359	NO
	Dim.64	1.20996	0.151464	65.7873	NO
	Dim.65	1.18725	0.148621	65.9359	YES
	Dim.66	1.15917	0.145105	66.081	NO
	Dim.67	1.14956	0.143902	66.2249	NO
	Dim.68	1.13418	0.141977	66.3669	NO
	Dim.69	1.13399	0.141953	66.5089	NO
	Dim.70	1.11462	0.139529	66.6484	NO
	Dim.71	1.10571	0.138414	66.7868	NO
	Dim.72	1.09264	0.136777	66.9236	NO
	Dim.73	1.0901	0.136459	67.0601	NO
	Dim.74	1.06389	0.133179	67.1932	NO
	Dim.75	1.04858	0.131262	67.3245	NO
	Dim.76	1.0376	0.129888	67.4544	NO
	Dim.77	1.02796	0.128681	67.5831	NO
	Dim.78	1.01823	0.127463	67.7105	YES
	Dim.79	1.0068	0.126031	67.8366	NO
	Dim.80	0.998435	0.124985	67.9615	NO
	Dim.81	0.980868	0.122785	68.0843	NO
	Dim.82	0.97775	0.122395	68.2067	NO
	Dim.83	0.972424	0.121728	68.3284	NO
	Dim.84	0.957591	0.119872	68.4483	NO
	Dim.85	0.945607	0.118372	68.5667	NO
	Dim.86	0.939504	0.117608	68.6843	YES
	Dim.87	0.931602	0.116618	68.8009	NO
	Dim.88	0.921657	0.115373	68.9163	NO
	Dim.89	0.898377	0.112459	69.0287	NO
	Dim.90	0.895956	0.112156	69.1409	NO
	Dim.91	0.878314	0.109948	69.2509	NO
	Dim.92	0.869048	0.108788	69.3596	NO
	Dim.93	0.865322	0.108321	69.468	NO
	Dim.94	0.858244	0.107435	69.5754	NO
	Dim.95	0.851642	0.106609	69.682	NO
	Dim.96	0.850405	0.106454	69.7885	NO
	Dim.97	0.832429	0.104204	69.8927	NO
	Dim.98	0.826051	0.103405	69.9961	NO
	Dim.99	0.82201	0.1029	70.099	NO
	Dim.100	0.814162	0.101917	70.2009	NO
	Dim.101	0.809525	0.101337	70.3022	YES
	Dim.102	0.80738	0.101068	70.4033	NO
	Dim.103	0.797716	0.0998584	70.5032	NO
	Dim.104	0.794204	0.0994188	70.6026	NO
	Dim.105	0.78553	0.0983331	70.7009	NO
	Dim.106	0.780959	0.0977608	70.7987	NO
	Dim.107	0.767293	0.0960501	70.8947	NO
	Dim.108	0.766439	0.0959432	70.9907	NO
	Dim.109	0.757667	0.0948451	71.0855	NO
	Dim.110	0.754367	0.0944321	71.1799	NO
	Dim.111	0.751159	0.0940305	71.274	NO
	Dim.112	0.742011	0.0928853	71.3668	NO
	Dim.113	0.733085	0.091768	71.4586	NO
	Dim.114	0.730556	0.0914513	71.5501	NO
	Dim.115	0.728389	0.0911801	71.6412	NO
	Dim.116	0.722345	0.0904235	71.7317	NO
	Dim.117	0.715853	0.0896108	71.8213	NO
	Dim.118	0.71428	0.089414	71.9107	NO
	Dim.119	0.706689	0.0884636	71.9992	NO
	Dim.120	0.704532	0.0881937	72.0874	NO
	Dim.121	0.702477	0.0879364	72.1753	NO
	Dim.122	0.700861	0.0877341	72.263	NO
	Dim.123	0.690269	0.0864082	72.3494	NO
	Dim.124	0.6871	0.0860115	72.4354	NO
	Dim.125	0.685694	0.0858355	72.5213	NO
	Dim.126	0.684163	0.0856438	72.6069	NO
	Dim.127	0.678691	0.0849589	72.6919	NO
	Dim.128	0.675835	0.0846013	72.7765	NO
	Dim.129	0.671647	0.0840771	72.8606	NO
	Dim.130	0.662279	0.0829044	72.9435	NO
	Dim.131	0.660483	0.0826795	73.0261	NO
	Dim.132	0.655747	0.0820867	73.1082	NO
	Dim.133	0.650697	0.0814545	73.1897	NO
	Dim.134	0.647396	0.0810413	73.2707	NO
	Dim.135	0.645961	0.0808617	73.3516	NO
	Dim.136	0.64452	0.0806813	73.4323	NO
	Dim.137	0.64177	0.080337	73.5126	YES
	Dim.138	0.634285	0.0794001	73.592	NO
	Dim.139	0.633691	0.0793258	73.6713	NO
	Dim.140	0.631534	0.0790557	73.7504	NO
	Dim.141	0.628715	0.0787029	73.8291	NO
	Dim.142	0.622265	0.0778954	73.907	NO
	Dim.143	0.621084	0.0777475	73.9847	NO
	Dim.144	0.618774	0.0774584	74.0622	NO
	Dim.145	0.616488	0.0771722	74.1394	NO
	Dim.146	0.613273	0.0767698	74.2161	NO
	Dim.147	0.608878	0.0762196	74.2924	NO
	Dim.148	0.607712	0.0760736	74.3684	NO
	Dim.149	0.605298	0.0757714	74.4442	NO
	Dim.150	0.60116	0.0752534	74.5195	NO
	Dim.151	0.598742	0.0749508	74.5944	NO
	Dim.152	0.595476	0.074542	74.6689	NO
	Dim.153	0.594385	0.0744054	74.7434	NO
	Dim.154	0.588918	0.0737211	74.8171	NO
	Dim.155	0.587312	0.07352	74.8906	YES
	Dim.156	0.583666	0.0730636	74.9637	NO
	Dim.157	0.581537	0.0727971	75.0365	NO
	Dim.158	0.579953	0.0725987	75.1091	NO
	Dim.159	0.578424	0.0724074	75.1815	NO
	Dim.160	0.575447	0.0720347	75.2535	NO
	Dim.161	0.572327	0.0716441	75.3251	NO
	Dim.162	0.569373	0.0712744	75.3964	NO
	Dim.163	0.567221	0.0710049	75.4674	NO
	Dim.164	0.565399	0.0707769	75.5382	NO
	Dim.165	0.561039	0.0702311	75.6084	NO
	Dim.166	0.559802	0.0700763	75.6785	NO
	Dim.167	0.558123	0.0698661	75.7484	NO
	Dim.168	0.556186	0.0696236	75.818	NO
	Dim.169	0.555189	0.0694988	75.8875	NO
	Dim.170	0.550254	0.0688811	75.9564	NO
	Dim.171	0.548591	0.0686728	76.025	NO
	Dim.172	0.546434	0.0684028	76.0934	NO
	Dim.173	0.54552	0.0682884	76.1617	NO
	Dim.174	0.542824	0.067951	76.2297	NO
	Dim.175	0.54055	0.0676663	76.2974	NO
	Dim.176	0.537722	0.0673123	76.3647	NO
	Dim.177	0.537023	0.0672248	76.4319	NO
	Dim.178	0.534473	0.0669056	76.4988	NO
	Dim.179	0.53172	0.066561	76.5654	NO
	Dim.180	0.53118	0.0664934	76.6319	NO
	Dim.181	0.52864	0.0661754	76.698	NO
	Dim.182	0.525574	0.0657915	76.7638	NO
	Dim.183	0.524773	0.0656913	76.8295	NO
	Dim.184	0.52233	0.0653856	76.8949	NO
	Dim.185	0.518449	0.0648997	76.9598	NO
	Dim.186	0.517471	0.0647772	77.0246	NO
	Dim.187	0.515477	0.0645276	77.0891	NO
	Dim.188	0.514853	0.0644496	77.1535	NO
	Dim.189	0.511688	0.0640533	77.2176	NO
	Dim.190	0.510973	0.0639638	77.2816	NO
	Dim.191	0.508736	0.0636838	77.3452	NO
	Dim.192	0.506575	0.0634133	77.4087	NO
	Dim.193	0.505132	0.0632327	77.4719	NO
	Dim.194	0.504177	0.0631131	77.535	NO
	Dim.195	0.502322	0.0628808	77.5979	NO
	Dim.196	0.500732	0.0626818	77.6606	NO
	Dim.197	0.500123	0.0626057	77.7232	NO
	Dim.198	0.49905	0.0624714	77.7856	NO
	Dim.199	0.498337	0.0623821	77.848	NO
	Dim.200	0.494244	0.0618697	77.9099	NO
	Dim.201	0.493167	0.0617349	77.9716	NO
	Dim.202	0.490711	0.0614274	78.0331	NO
	Dim.203	0.489605	0.061289	78.0944	NO
	Dim.204	0.48806	0.0610955	78.1554	NO
	Dim.205	0.486201	0.0608629	78.2163	NO
	Dim.206	0.485309	0.0607512	78.2771	NO
	Dim.207	0.484133	0.060604	78.3377	NO
	Dim.208	0.481655	0.0602938	78.398	NO
	Dim.209	0.480018	0.0600889	78.458	NO
	Dim.210	0.478685	0.0599221	78.518	NO
	Dim.211	0.477228	0.0597396	78.5777	NO
	Dim.212	0.47644	0.0596409	78.6374	NO
	Dim.213	0.474921	0.0594508	78.6968	NO
	Dim.214	0.473942	0.0593283	78.7561	NO
	Dim.215	0.471948	0.0590787	78.8152	NO
	Dim.216	0.470824	0.0589379	78.8741	NO
	Dim.217	0.468253	0.0586162	78.9328	NO
	Dim.218	0.467548	0.0585279	78.9913	NO
	Dim.219	0.466552	0.0584032	79.0497	NO
	Dim.220	0.465657	0.0582912	79.108	NO
	Dim.221	0.464816	0.0581859	79.1662	NO
	Dim.222	0.463092	0.0579701	79.2241	NO
	Dim.223	0.461652	0.0577898	79.2819	NO
	Dim.224	0.460347	0.0576265	79.3396	NO
	Dim.225	0.459702	0.0575457	79.3971	NO
	Dim.226	0.45804	0.0573377	79.4544	NO
	Dim.227	0.456641	0.0571626	79.5116	NO
	Dim.228	0.454871	0.056941	79.5685	NO
	Dim.229	0.452612	0.0566581	79.6252	NO
	Dim.230	0.451142	0.0564742	79.6817	NO
	Dim.231	0.451046	0.0564621	79.7381	NO
	Dim.232	0.449459	0.0562635	79.7944	NO
	Dim.233	0.448791	0.0561799	79.8506	NO
	Dim.234	0.447699	0.0560432	79.9066	NO
	Dim.235	0.446265	0.0558637	79.9625	NO
	Dim.236	0.444144	0.0555981	80.0181	NO
	Dim.237	0.444038	0.0555849	80.0737	NO
	Dim.238	0.44193	0.055321	80.129	NO
	Dim.239	0.441731	0.0552961	80.1843	NO
	Dim.240	0.440344	0.0551225	80.2394	NO
	Dim.241	0.439595	0.0550287	80.2944	NO
	Dim.242	0.437811	0.0548054	80.3492	NO
	Dim.243	0.436267	0.0546121	80.4039	NO
	Dim.244	0.434824	0.0544314	80.4583	NO
	Dim.245	0.434423	0.0543813	80.5127	NO
	Dim.246	0.433454	0.0542599	80.5669	NO
	Dim.247	0.431115	0.0539672	80.6209	NO
	Dim.248	0.430417	0.0538798	80.6748	NO
	Dim.249	0.43009	0.0538389	80.7286	NO
	Dim.250	0.428318	0.053617	80.7822	NO
	Dim.251	0.427233	0.0534812	80.8357	NO
	Dim.252	0.427114	0.0534663	80.8892	NO
	Dim.253	0.425718	0.0532916	80.9425	NO
	Dim.254	0.424254	0.0531084	80.9956	NO
	Dim.255	0.423294	0.0529881	81.0486	NO
	Dim.256	0.422433	0.0528804	81.1014	NO
	Dim.257	0.421662	0.0527839	81.1542	NO
	Dim.258	0.420429	0.0526295	81.2069	NO
	Dim.259	0.419967	0.0525716	81.2594	NO
	Dim.260	0.418375	0.0523724	81.3118	NO
	Dim.261	0.416763	0.0521706	81.364	NO
	Dim.262	0.416302	0.0521128	81.4161	NO
	Dim.263	0.415133	0.0519666	81.4681	NO
	Dim.264	0.414292	0.0518613	81.5199	NO
	Dim.265	0.413627	0.0517781	81.5717	NO
	Dim.266	0.412078	0.0515842	81.6233	NO
	Dim.267	0.411785	0.0515474	81.6748	NO
	Dim.268	0.411036	0.0514536	81.7263	NO
	Dim.269	0.410494	0.0513858	81.7777	NO
	Dim.270	0.4094	0.0512489	81.8289	NO
	Dim.271	0.408783	0.0511716	81.8801	NO
	Dim.272	0.407706	0.0510368	81.9311	NO
	Dim.273	0.406367	0.0508692	81.982	NO
	Dim.274	0.405269	0.0507318	82.0327	NO
	Dim.275	0.404168	0.050594	82.0833	NO
	Dim.276	0.401826	0.0503008	82.1336	NO
	Dim.277	0.401409	0.0502485	82.1839	NO
	Dim.278	0.400437	0.0501269	82.234	NO
	Dim.279	0.400131	0.0500886	82.2841	NO
	Dim.280	0.398614	0.0498987	82.334	NO
	Dim.281	0.397794	0.049796	82.3838	NO
	Dim.282	0.397371	0.0497431	82.4335	NO
	Dim.283	0.396538	0.0496388	82.4832	NO
	Dim.284	0.395224	0.0494743	82.5326	NO
	Dim.285	0.394119	0.049336	82.582	NO
	Dim.286	0.392993	0.0491951	82.6312	NO
	Dim.287	0.392704	0.0491589	82.6803	NO
	Dim.288	0.391984	0.0490688	82.7294	NO
	Dim.289	0.390997	0.0489452	82.7783	NO
	Dim.290	0.390443	0.0488758	82.8272	NO
	Dim.291	0.389297	0.0487324	82.8759	NO
	Dim.292	0.388688	0.0486561	82.9246	NO
	Dim.293	0.388494	0.0486319	82.9732	NO
	Dim.294	0.387812	0.0485465	83.0218	NO
	Dim.295	0.386351	0.0483636	83.0701	NO
	Dim.296	0.384888	0.0481805	83.1183	NO
	Dim.297	0.3844	0.0481194	83.1664	NO
	Dim.298	0.384205	0.048095	83.2145	NO
	Dim.299	0.383425	0.0479974	83.2625	NO
	Dim.300	0.382184	0.047842	83.3104	NO
	Dim.301	0.381646	0.0477747	83.3582	NO
	Dim.302	0.380877	0.0476783	83.4058	NO
	Dim.303	0.380285	0.0476042	83.4534	NO
	Dim.304	0.379447	0.0474993	83.5009	NO
	Dim.305	0.378939	0.0474358	83.5484	NO
	Dim.306	0.377971	0.0473146	83.5957	NO
	Dim.307	0.377356	0.0472376	83.6429	NO
	Dim.308	0.376545	0.0471361	83.6901	NO
	Dim.309	0.376531	0.0471344	83.7372	NO
	Dim.310	0.375398	0.0469925	83.7842	NO
	Dim.311	0.374185	0.0468406	83.831	NO
	Dim.312	0.373323	0.0467327	83.8778	NO
	Dim.313	0.372937	0.0466845	83.9244	NO
	Dim.314	0.371534	0.0465088	83.971	NO
	Dim.315	0.371202	0.0464673	84.0174	NO
	Dim.316	0.370582	0.0463896	84.0638	NO
	Dim.317	0.370175	0.0463387	84.1101	NO
	Dim.318	0.368801	0.0461667	84.1563	NO
	Dim.319	0.36807	0.0460752	84.2024	NO
	Dim.320	0.366244	0.0458466	84.2482	NO
	Dim.321	0.365469	0.0457496	84.294	NO
	Dim.322	0.364882	0.0456761	84.3397	NO
	Dim.323	0.364027	0.0455691	84.3852	NO
	Dim.324	0.363419	0.045493	84.4307	NO
	Dim.325	0.362708	0.0454039	84.4761	NO
	Dim.326	0.362344	0.0453584	84.5215	NO
	Dim.327	0.361454	0.0452469	84.5667	NO
	Dim.328	0.360148	0.0450835	84.6118	NO
	Dim.329	0.359941	0.0450576	84.6569	NO
	Dim.330	0.359853	0.0450466	84.7019	NO
	Dim.331	0.358787	0.0449132	84.7468	NO
	Dim.332	0.357897	0.0448017	84.7916	NO
	Dim.333	0.357615	0.0447664	84.8364	NO
	Dim.334	0.357198	0.0447142	84.8811	NO
	Dim.335	0.356571	0.0446358	84.9258	NO
	Dim.336	0.355679	0.0445241	84.9703	NO
	Dim.337	0.354751	0.0444079	85.0147	NO
	Dim.338	0.354288	0.04435	85.059	NO
	Dim.339	0.35373	0.0442801	85.1033	NO
	Dim.340	0.35288	0.0441736	85.1475	NO
	Dim.341	0.352473	0.0441228	85.1916	NO
	Dim.342	0.352083	0.044074	85.2357	NO
	Dim.343	0.351684	0.044024	85.2797	NO
	Dim.344	0.350739	0.0439057	85.3236	NO
	Dim.345	0.349778	0.0437853	85.3674	NO
	Dim.346	0.348642	0.0436431	85.411	NO
	Dim.347	0.348247	0.0435938	85.4546	NO
	Dim.348	0.347732	0.0435293	85.4982	NO
	Dim.349	0.347311	0.0434766	85.5416	NO
	Dim.350	0.346116	0.0433269	85.585	NO
	Dim.351	0.346002	0.0433127	85.6283	NO
	Dim.352	0.345275	0.0432217	85.6715	NO
	Dim.353	0.344684	0.0431477	85.7147	NO
	Dim.354	0.343752	0.043031	85.7577	NO
	Dim.355	0.34354	0.0430045	85.8007	NO
	Dim.356	0.342493	0.0428735	85.8436	NO
	Dim.357	0.342204	0.0428372	85.8864	NO
	Dim.358	0.341329	0.0427277	85.9291	NO
	Dim.359	0.341077	0.0426961	85.9718	NO
	Dim.360	0.340794	0.0426608	86.0145	NO
	Dim.361	0.339866	0.0425445	86.057	NO
	Dim.362	0.339324	0.0424767	86.0995	NO
	Dim.363	0.338542	0.0423788	86.1419	NO
	Dim.364	0.338424	0.0423641	86.1842	NO
	Dim.365	0.337784	0.042284	86.2265	NO
	Dim.366	0.336301	0.0420984	86.2686	NO
	Dim.367	0.335935	0.0420525	86.3107	NO
	Dim.368	0.335514	0.0419998	86.3527	NO
	Dim.369	0.33523	0.0419643	86.3946	NO
	Dim.370	0.334483	0.0418707	86.4365	NO
	Dim.371	0.333909	0.0417988	86.4783	NO
	Dim.372	0.333186	0.0417084	86.52	NO
	Dim.373	0.33261	0.0416362	86.5617	NO
	Dim.374	0.332088	0.041571	86.6032	NO
	Dim.375	0.331352	0.0414787	86.6447	NO
	Dim.376	0.331205	0.0414604	86.6862	NO
	Dim.377	0.330148	0.041328	86.7275	NO
	Dim.378	0.329995	0.041309	86.7688	NO
	Dim.379	0.329342	0.0412272	86.81	NO
	Dim.380	0.329151	0.0412033	86.8512	NO
	Dim.381	0.32887	0.0411681	86.8924	NO
	Dim.382	0.328508	0.0411228	86.9335	NO
	Dim.383	0.328023	0.0410621	86.9746	NO
	Dim.384	0.326976	0.040931	87.0155	NO
	Dim.385	0.326885	0.0409197	87.0564	NO
	Dim.386	0.325904	0.0407968	87.0972	NO
	Dim.387	0.325151	0.0407025	87.1379	NO
	Dim.388	0.324883	0.040669	87.1786	NO
	Dim.389	0.324477	0.0406182	87.2192	NO
	Dim.390	0.32417	0.0405798	87.2598	NO
	Dim.391	0.323312	0.0404724	87.3003	NO
	Dim.392	0.322741	0.0404008	87.3407	NO
	Dim.393	0.32232	0.0403481	87.381	NO
	Dim.394	0.321435	0.0402373	87.4213	NO
	Dim.395	0.320713	0.0401471	87.4614	NO
	Dim.396	0.32022	0.0400853	87.5015	NO
	Dim.397	0.32013	0.040074	87.5416	NO
	Dim.398	0.31899	0.0399313	87.5815	NO
	Dim.399	0.318652	0.039889	87.6214	NO
	Dim.400	0.317821	0.0397849	87.6612	NO
	Dim.401	0.317105	0.0396954	87.7009	NO
	Dim.402	0.316784	0.0396552	87.7405	NO
	Dim.403	0.316389	0.0396057	87.7801	NO
	Dim.404	0.315825	0.0395351	87.8197	NO
	Dim.405	0.315378	0.0394791	87.8591	NO
	Dim.406	0.315102	0.0394446	87.8986	NO
	Dim.407	0.31404	0.0393117	87.9379	NO
	Dim.408	0.313709	0.0392703	87.9772	NO
	Dim.409	0.313068	0.03919	88.0164	NO
	Dim.410	0.312634	0.0391356	88.0555	NO
	Dim.411	0.312193	0.0390805	88.0946	NO
	Dim.412	0.311746	0.0390245	88.1336	NO
	Dim.413	0.311127	0.0389471	88.1726	NO
	Dim.414	0.310475	0.0388654	88.2114	NO
	Dim.415	0.310132	0.0388224	88.2502	NO
	Dim.416	0.309498	0.0387431	88.289	NO
	Dim.417	0.309104	0.0386938	88.3277	NO
	Dim.418	0.308768	0.0386518	88.3663	NO
	Dim.419	0.308601	0.0386309	88.405	NO
	Dim.420	0.308044	0.0385611	88.4435	NO
	Dim.421	0.30773	0.0385218	88.482	NO
	Dim.422	0.307162	0.0384506	88.5205	NO
	Dim.423	0.306816	0.0384073	88.5589	NO
	Dim.424	0.306311	0.0383441	88.5972	NO
	Dim.425	0.305538	0.0382474	88.6355	NO
	Dim.426	0.304841	0.0381602	88.6737	NO
	Dim.427	0.304228	0.0380834	88.7117	NO
	Dim.428	0.303919	0.0380448	88.7498	NO
	Dim.429	0.303688	0.0380158	88.7878	NO
	Dim.430	0.303232	0.0379588	88.8258	NO
	Dim.431	0.302839	0.0379095	88.8637	NO
	Dim.432	0.302434	0.0378588	88.9015	NO
	Dim.433	0.302023	0.0378074	88.9393	NO
	Dim.434	0.301096	0.0376913	88.977	NO
	Dim.435	0.300658	0.0376365	89.0147	NO
	Dim.436	0.300171	0.0375755	89.0522	NO
	Dim.437	0.299789	0.0375278	89.0898	NO
	Dim.438	0.298955	0.0374233	89.1272	NO
	Dim.439	0.298619	0.0373813	89.1646	NO
	Dim.440	0.298302	0.0373416	89.2019	NO
	Dim.441	0.297728	0.0372698	89.2392	NO
	Dim.442	0.297261	0.0372112	89.2764	NO
	Dim.443	0.29677	0.0371497	89.3135	NO
	Dim.444	0.296269	0.0370871	89.3506	NO
	Dim.445	0.295854	0.0370352	89.3877	NO
	Dim.446	0.295763	0.0370238	89.4247	NO
	Dim.447	0.295164	0.0369488	89.4616	NO
	Dim.448	0.29456	0.0368731	89.4985	NO
	Dim.449	0.293796	0.0367775	89.5353	NO
	Dim.450	0.29357	0.0367493	89.572	NO
	Dim.451	0.293203	0.0367032	89.6087	NO
	Dim.452	0.292777	0.03665	89.6454	NO
	Dim.453	0.292394	0.036602	89.682	NO
	Dim.454	0.291804	0.0365281	89.7185	NO
	Dim.455	0.291589	0.0365012	89.755	NO
	Dim.456	0.291114	0.0364417	89.7915	NO
	Dim.457	0.290465	0.0363606	89.8278	NO
	Dim.458	0.289868	0.0362858	89.8641	NO
	Dim.459	0.28959	0.036251	89.9004	NO
	Dim.460	0.289425	0.0362303	89.9366	NO
	Dim.461	0.288933	0.0361687	89.9728	NO
	Dim.462	0.288282	0.0360873	90.0088	NO
	Dim.463	0.287844	0.0360325	90.0449	NO
	Dim.464	0.28761	0.0360031	90.0809	NO
	Dim.465	0.287027	0.0359302	90.1168	NO
	Dim.466	0.286443	0.035857	90.1527	NO
	Dim.467	0.286091	0.035813	90.1885	NO
	Dim.468	0.285644	0.035757	90.2242	NO
	Dim.469	0.285533	0.0357431	90.26	NO
	Dim.470	0.285141	0.0356941	90.2957	NO
	Dim.471	0.284667	0.0356347	90.3313	NO
	Dim.472	0.284416	0.0356033	90.3669	NO
	Dim.473	0.28418	0.0355738	90.4025	NO
	Dim.474	0.283608	0.0355021	90.438	NO
	Dim.475	0.283007	0.0354269	90.4734	NO
	Dim.476	0.282489	0.0353622	90.5088	NO
	Dim.477	0.282272	0.035335	90.5441	NO
	Dim.478	0.281627	0.0352541	90.5794	NO
	Dim.479	0.281171	0.0351971	90.6146	NO
	Dim.480	0.280844	0.0351562	90.6497	NO
	Dim.481	0.280695	0.0351376	90.6849	NO
	Dim.482	0.279993	0.0350497	90.7199	NO
	Dim.483	0.279853	0.0350322	90.7549	NO
	Dim.484	0.279502	0.0349882	90.7899	NO
	Dim.485	0.279103	0.0349383	90.8249	NO
	Dim.486	0.278683	0.0348857	90.8598	NO
	Dim.487	0.278435	0.0348547	90.8946	NO
	Dim.488	0.277572	0.0347466	90.9294	NO
	Dim.489	0.277147	0.0346934	90.964	NO
	Dim.490	0.277022	0.0346778	90.9987	NO
	Dim.491	0.276621	0.0346275	91.0334	NO
	Dim.492	0.276189	0.0345734	91.0679	NO
	Dim.493	0.275919	0.0345397	91.1025	NO
	Dim.494	0.275642	0.034505	91.137	NO
	Dim.495	0.275157	0.0344443	91.1714	NO
	Dim.496	0.274657	0.0343817	91.2058	NO
	Dim.497	0.274419	0.034352	91.2401	NO
	Dim.498	0.273886	0.0342852	91.2744	NO
	Dim.499	0.273133	0.0341909	91.3086	NO
	Dim.500	0.273034	0.0341785	91.3428	NO
	Dim.501	0.272642	0.0341295	91.3769	NO
	Dim.502	0.272295	0.0340861	91.411	NO
	Dim.503	0.27173	0.0340153	91.445	NO
	Dim.504	0.271577	0.0339962	91.479	NO
	Dim.505	0.271282	0.0339592	91.513	NO
	Dim.506	0.2704	0.0338487	91.5468	NO
	Dim.507	0.270086	0.0338095	91.5806	NO
	Dim.508	0.269496	0.0337356	91.6144	NO
	Dim.509	0.269214	0.0337003	91.6481	NO
	Dim.510	0.268947	0.033667	91.6817	NO
	Dim.511	0.268469	0.033607	91.7154	NO
	Dim.512	0.268076	0.0335578	91.7489	NO
	Dim.513	0.267376	0.0334702	91.7824	NO
	Dim.514	0.267159	0.0334431	91.8158	NO
	Dim.515	0.266814	0.0333999	91.8492	NO
	Dim.516	0.266448	0.0333541	91.8826	NO
	Dim.517	0.266147	0.0333164	91.9159	NO
	Dim.518	0.265994	0.0332972	91.9492	NO
	Dim.519	0.265441	0.0332281	91.9824	NO
	Dim.520	0.265048	0.0331789	92.0156	NO
	Dim.521	0.264847	0.0331537	92.0488	NO
	Dim.522	0.264157	0.0330672	92.0818	NO
	Dim.523	0.263744	0.0330156	92.1148	NO
	Dim.524	0.263259	0.0329548	92.1478	NO
	Dim.525	0.263069	0.0329312	92.1807	NO
	Dim.526	0.26287	0.0329062	92.2136	NO
	Dim.527	0.262351	0.0328412	92.2465	NO
	Dim.528	0.262162	0.0328176	92.2793	NO
	Dim.529	0.261338	0.0327144	92.312	NO
	Dim.530	0.261152	0.0326911	92.3447	NO
	Dim.531	0.260652	0.0326285	92.3773	NO
	Dim.532	0.260601	0.0326222	92.4099	NO
	Dim.533	0.259807	0.0325228	92.4425	NO
	Dim.534	0.259431	0.0324757	92.4749	NO
	Dim.535	0.258841	0.0324018	92.5073	NO
	Dim.536	0.258768	0.0323926	92.5397	NO
	Dim.537	0.258343	0.0323395	92.5721	NO
	Dim.538	0.257967	0.0322924	92.6044	NO
	Dim.539	0.257553	0.0322406	92.6366	NO
	Dim.540	0.257419	0.0322239	92.6688	NO
	Dim.541	0.257094	0.0321831	92.701	NO
	Dim.542	0.256758	0.0321411	92.7332	NO
	Dim.543	0.256341	0.0320889	92.7652	NO
	Dim.544	0.256051	0.0320526	92.7973	NO
	Dim.545	0.255897	0.0320333	92.8293	NO
	Dim.546	0.255239	0.031951	92.8613	NO
	Dim.547	0.25505	0.0319273	92.8932	NO
	Dim.548	0.254613	0.0318726	92.9251	NO
	Dim.549	0.25439	0.0318446	92.9569	NO
	Dim.550	0.253753	0.0317649	92.9887	NO
	Dim.551	0.253386	0.031719	93.0204	NO
	Dim.552	0.253218	0.0316979	93.0521	NO
	Dim.553	0.252518	0.0316103	93.0837	NO
	Dim.554	0.251793	0.0315196	93.1152	NO
	Dim.555	0.251401	0.0314706	93.1467	NO
	Dim.556	0.251206	0.0314461	93.1782	NO
	Dim.557	0.250955	0.0314146	93.2096	NO
	Dim.558	0.250462	0.0313529	93.2409	NO
	Dim.559	0.25022	0.0313226	93.2722	NO
	Dim.560	0.250049	0.0313013	93.3036	NO
	Dim.561	0.249529	0.0312361	93.3348	NO
	Dim.562	0.24928	0.031205	93.366	NO
	Dim.563	0.249072	0.0311789	93.3972	NO
	Dim.564	0.248825	0.031148	93.4283	NO
	Dim.565	0.248605	0.0311205	93.4594	NO
	Dim.566	0.24817	0.031066	93.4905	NO
	Dim.567	0.247839	0.0310246	93.5215	NO
	Dim.568	0.247613	0.0309963	93.5525	NO
	Dim.569	0.247155	0.0309389	93.5835	NO
	Dim.570	0.247095	0.0309314	93.6144	NO
	Dim.571	0.246042	0.0307996	93.6452	NO
	Dim.572	0.245615	0.0307462	93.6759	NO
	Dim.573	0.245538	0.0307366	93.7067	NO
	Dim.574	0.245088	0.0306802	93.7374	NO
	Dim.575	0.244295	0.0305809	93.7679	NO
	Dim.576	0.244113	0.0305582	93.7985	NO
	Dim.577	0.2441	0.0305566	93.8291	NO
	Dim.578	0.243704	0.030507	93.8596	NO
	Dim.579	0.243186	0.0304421	93.89	NO
	Dim.580	0.243118	0.0304337	93.9204	NO
	Dim.581	0.242354	0.030338	93.9508	NO
	Dim.582	0.242279	0.0303286	93.9811	NO
	Dim.583	0.242011	0.030295	94.0114	NO
	Dim.584	0.241286	0.0302043	94.0416	NO
	Dim.585	0.241013	0.0301701	94.0718	NO
	Dim.586	0.240605	0.030119	94.1019	NO
	Dim.587	0.240241	0.0300734	94.132	NO
	Dim.588	0.239947	0.0300366	94.162	NO
	Dim.589	0.239711	0.0300072	94.192	NO
	Dim.590	0.239196	0.0299427	94.222	NO
	Dim.591	0.239168	0.0299392	94.2519	NO
	Dim.592	0.238681	0.0298782	94.2818	NO
	Dim.593	0.238247	0.0298239	94.3116	NO
	Dim.594	0.238057	0.0298001	94.3414	NO
	Dim.595	0.237869	0.0297766	94.3712	NO
	Dim.596	0.237439	0.0297228	94.4009	NO
	Dim.597	0.23698	0.0296653	94.4306	NO
	Dim.598	0.236894	0.0296545	94.4602	NO
	Dim.599	0.236425	0.0295958	94.4898	NO
	Dim.600	0.236402	0.0295929	94.5194	NO
	Dim.601	0.235924	0.0295331	94.5489	NO
	Dim.602	0.235727	0.0295084	94.5784	NO
	Dim.603	0.234803	0.0293927	94.6078	NO
	Dim.604	0.234602	0.0293676	94.6372	NO
	Dim.605	0.234283	0.0293277	94.6665	NO
	Dim.606	0.233979	0.0292896	94.6958	NO
	Dim.607	0.233548	0.0292357	94.7251	NO
	Dim.608	0.233407	0.029218	94.7543	NO
	Dim.609	0.233058	0.0291744	94.7834	NO
	Dim.610	0.232581	0.0291146	94.8126	NO
	Dim.611	0.23231	0.0290806	94.8416	NO
	Dim.612	0.231844	0.0290223	94.8707	NO
	Dim.613	0.231665	0.0289999	94.8997	NO
	Dim.614	0.231304	0.0289547	94.9286	NO
	Dim.615	0.231087	0.0289276	94.9575	NO
	Dim.616	0.230788	0.0288901	94.9864	NO
	Dim.617	0.230511	0.0288554	95.0153	NO
	Dim.618	0.230251	0.0288229	95.0441	NO
	Dim.619	0.229914	0.0287808	95.0729	NO
	Dim.620	0.229475	0.0287258	95.1016	NO
	Dim.621	0.229398	0.0287162	95.1303	NO
	Dim.622	0.22905	0.0286726	95.159	NO
	Dim.623	0.228589	0.0286148	95.1876	NO
	Dim.624	0.22842	0.0285938	95.2162	NO
	Dim.625	0.227915	0.0285305	95.2448	NO
	Dim.626	0.227685	0.0285017	95.2733	NO
	Dim.627	0.22745	0.0284723	95.3017	NO
	Dim.628	0.226639	0.0283708	95.3301	NO
	Dim.629	0.226352	0.0283349	95.3584	NO
	Dim.630	0.226249	0.0283219	95.3868	NO
	Dim.631	0.22585	0.028272	95.415	NO
	Dim.632	0.225695	0.0282526	95.4433	NO
	Dim.633	0.225365	0.0282112	95.4715	NO
	Dim.634	0.22519	0.0281894	95.4997	NO
	Dim.635	0.224721	0.0281307	95.5278	NO
	Dim.636	0.224292	0.0280769	95.5559	NO
	Dim.637	0.224104	0.0280535	95.5839	NO
	Dim.638	0.223504	0.0279783	95.6119	NO
	Dim.639	0.223306	0.0279535	95.6399	NO
	Dim.640	0.223135	0.0279322	95.6678	NO
	Dim.641	0.223001	0.0279153	95.6957	NO
	Dim.642	0.222365	0.0278357	95.7236	NO
	Dim.643	0.222005	0.0277907	95.7513	NO
	Dim.644	0.221644	0.0277456	95.7791	NO
	Dim.645	0.22149	0.0277263	95.8068	NO
	Dim.646	0.221108	0.0276784	95.8345	NO
	Dim.647	0.220427	0.0275932	95.8621	NO
	Dim.648	0.220202	0.0275649	95.8897	NO
	Dim.649	0.219823	0.0275175	95.9172	NO
	Dim.650	0.219461	0.0274723	95.9446	NO
	Dim.651	0.219283	0.0274499	95.9721	NO
	Dim.652	0.218654	0.0273713	95.9995	NO
	Dim.653	0.218422	0.0273422	96.0268	NO
	Dim.654	0.218144	0.0273073	96.0541	NO
	Dim.655	0.217708	0.0272528	96.0814	NO
	Dim.656	0.217613	0.0272409	96.1086	NO
	Dim.657	0.217179	0.0271865	96.1358	NO
	Dim.658	0.216786	0.0271373	96.1629	NO
	Dim.659	0.216307	0.0270774	96.19	NO
	Dim.660	0.215898	0.0270263	96.217	NO
	Dim.661	0.2153	0.0269514	96.244	NO
	Dim.662	0.215234	0.0269431	96.2709	NO
	Dim.663	0.215017	0.0269159	96.2978	NO
	Dim.664	0.214688	0.0268747	96.3247	NO
	Dim.665	0.214427	0.026842	96.3516	NO
	Dim.666	0.214278	0.0268234	96.3784	NO
	Dim.667	0.214055	0.0267955	96.4052	NO
	Dim.668	0.213673	0.0267477	96.4319	NO
	Dim.669	0.213402	0.0267138	96.4586	NO
	Dim.670	0.212614	0.0266151	96.4853	NO
	Dim.671	0.212451	0.0265947	96.5119	NO
	Dim.672	0.211693	0.0264998	96.5384	NO
	Dim.673	0.211597	0.0264878	96.5648	NO
	Dim.674	0.211556	0.0264826	96.5913	NO
	Dim.675	0.211102	0.0264259	96.6177	NO
	Dim.676	0.210974	0.0264098	96.6442	NO
	Dim.677	0.210413	0.0263396	96.6705	NO
	Dim.678	0.209978	0.0262851	96.6968	NO
	Dim.679	0.209407	0.0262137	96.723	NO
	Dim.680	0.209194	0.026187	96.7492	NO
	Dim.681	0.209142	0.0261805	96.7754	NO
	Dim.682	0.208849	0.0261438	96.8015	NO
	Dim.683	0.208493	0.0260992	96.8276	NO
	Dim.684	0.207972	0.026034	96.8536	NO
	Dim.685	0.20765	0.0259937	96.8796	NO
	Dim.686	0.207413	0.0259641	96.9056	NO
	Dim.687	0.206664	0.0258703	96.9315	NO
	Dim.688	0.206503	0.0258502	96.9573	NO
	Dim.689	0.206234	0.0258164	96.9831	NO
	Dim.690	0.205768	0.0257581	97.0089	NO
	Dim.691	0.205752	0.0257562	97.0347	NO
	Dim.692	0.205399	0.0257119	97.0604	NO
	Dim.693	0.205371	0.0257084	97.0861	NO
	Dim.694	0.205276	0.0256966	97.1118	NO
	Dim.695	0.204867	0.0256453	97.1374	NO
	Dim.696	0.20399	0.0255355	97.1629	NO
	Dim.697	0.203699	0.0254991	97.1884	NO
	Dim.698	0.203476	0.0254712	97.2139	NO
	Dim.699	0.202941	0.0254042	97.2393	NO
	Dim.700	0.202828	0.0253901	97.2647	NO
	Dim.701	0.202446	0.0253423	97.2901	NO
	Dim.702	0.201895	0.0252733	97.3153	NO
	Dim.703	0.201306	0.0251995	97.3405	NO
	Dim.704	0.201136	0.0251782	97.3657	NO
	Dim.705	0.200804	0.0251367	97.3908	NO
	Dim.706	0.200301	0.0250738	97.4159	NO
	Dim.707	0.199989	0.0250347	97.441	NO
	Dim.708	0.199708	0.0249996	97.466	NO
	Dim.709	0.199655	0.0249929	97.4909	NO
	Dim.710	0.199255	0.0249428	97.5159	NO
	Dim.711	0.198893	0.0248975	97.5408	NO
	Dim.712	0.198706	0.0248741	97.5657	NO
	Dim.713	0.198449	0.0248419	97.5905	NO
	Dim.714	0.198119	0.0248006	97.6153	NO
	Dim.715	0.197883	0.0247711	97.6401	NO
	Dim.716	0.197674	0.024745	97.6648	NO
	Dim.717	0.197351	0.0247045	97.6895	NO
	Dim.718	0.197126	0.0246763	97.7142	NO
	Dim.719	0.197035	0.024665	97.7389	NO
	Dim.720	0.196601	0.0246106	97.7635	NO
	Dim.721	0.19628	0.0245705	97.788	NO
	Dim.722	0.195817	0.0245125	97.8126	NO
	Dim.723	0.195421	0.0244629	97.837	NO
	Dim.724	0.195297	0.0244473	97.8615	NO
	Dim.725	0.195056	0.0244172	97.8859	NO
	Dim.726	0.19481	0.0243863	97.9103	NO
	Dim.727	0.194175	0.024307	97.9346	NO
	Dim.728	0.193919	0.0242748	97.9589	NO
	Dim.729	0.193734	0.0242517	97.9831	NO
	Dim.730	0.193421	0.0242126	98.0073	NO
	Dim.731	0.192955	0.0241542	98.0315	NO
	Dim.732	0.192593	0.0241089	98.0556	NO
	Dim.733	0.192076	0.0240441	98.0796	NO
	Dim.734	0.191775	0.0240065	98.1036	NO
	Dim.735	0.191499	0.0239719	98.1276	NO
	Dim.736	0.191416	0.0239616	98.1516	NO
	Dim.737	0.191093	0.0239211	98.1755	NO
	Dim.738	0.190431	0.0238382	98.1993	NO
	Dim.739	0.190267	0.0238177	98.2231	NO
	Dim.740	0.189576	0.0237312	98.2469	NO
	Dim.741	0.189276	0.0236936	98.2706	NO
	Dim.742	0.189196	0.0236836	98.2942	NO
	Dim.743	0.188956	0.0236536	98.3179	NO
	Dim.744	0.188368	0.02358	98.3415	NO
	Dim.745	0.187981	0.0235316	98.365	NO
	Dim.746	0.187412	0.0234603	98.3885	NO
	Dim.747	0.187109	0.0234224	98.4119	NO
	Dim.748	0.186879	0.0233936	98.4353	NO
	Dim.749	0.186689	0.0233699	98.4587	NO
	Dim.750	0.186493	0.0233453	98.482	NO
	Dim.751	0.185969	0.0232797	98.5053	NO
	Dim.752	0.185665	0.0232417	98.5285	NO
	Dim.753	0.18553	0.0232247	98.5518	NO
	Dim.754	0.185301	0.0231961	98.5749	NO
	Dim.755	0.184494	0.0230951	98.598	NO
	Dim.756	0.183748	0.0230017	98.621	NO
	Dim.757	0.18339	0.0229568	98.644	NO
	Dim.758	0.183152	0.0229271	98.6669	NO
	Dim.759	0.182988	0.0229065	98.6898	NO
	Dim.760	0.182133	0.0227994	98.7126	NO
	Dim.761	0.181885	0.0227684	98.7354	NO
	Dim.762	0.181331	0.0226991	98.7581	NO
	Dim.763	0.181247	0.0226886	98.7808	NO
	Dim.764	0.180491	0.0225939	98.8034	NO
	Dim.765	0.180167	0.0225534	98.8259	NO
	Dim.766	0.179872	0.0225164	98.8485	NO
	Dim.767	0.179728	0.0224985	98.871	NO
	Dim.768	0.179344	0.0224504	98.8934	NO
	Dim.769	0.179058	0.0224145	98.9158	NO
	Dim.770	0.178911	0.0223962	98.9382	NO
	Dim.771	0.178542	0.0223499	98.9606	NO
	Dim.772	0.178104	0.0222951	98.9829	NO
	Dim.773	0.177072	0.022166	99.005	NO
	Dim.774	0.176888	0.0221429	99.0272	NO
	Dim.775	0.176823	0.0221348	99.0493	NO
	Dim.776	0.17624	0.0220617	99.0714	NO
	Dim.777	0.17592	0.0220218	99.0934	NO
	Dim.778	0.175413	0.0219583	99.1153	NO
	Dim.779	0.175142	0.0219243	99.1373	NO
	Dim.780	0.174668	0.021865	99.1591	NO
	Dim.781	0.17434	0.0218239	99.181	NO
	Dim.782	0.174194	0.0218057	99.2028	NO
	Dim.783	0.173315	0.0216957	99.2245	NO
	Dim.784	0.172999	0.0216561	99.2461	NO
	Dim.785	0.17233	0.0215724	99.2677	NO
	Dim.786	0.171664	0.021489	99.2892	NO
	Dim.787	0.171373	0.0214526	99.3106	NO
	Dim.788	0.171049	0.021412	99.332	NO
	Dim.789	0.170721	0.021371	99.3534	NO
	Dim.790	0.170594	0.021355	99.3748	NO
	Dim.791	0.170105	0.0212938	99.3961	NO
	Dim.792	0.169421	0.0212082	99.4173	NO
	Dim.793	0.168634	0.0211097	99.4384	NO
	Dim.794	0.168279	0.0210653	99.4594	NO
	Dim.795	0.167971	0.0210267	99.4805	NO
	Dim.796	0.167153	0.0209244	99.5014	NO
	Dim.797	0.166647	0.020861	99.5223	NO
	Dim.798	0.166586	0.0208534	99.5431	NO
	Dim.799	0.166368	0.020826	99.5639	NO
	Dim.800	0.165339	0.0206973	99.5846	NO
	Dim.801	0.164508	0.0205932	99.6052	NO
	Dim.802	0.164015	0.0205315	99.6258	NO
	Dim.803	0.163442	0.0204597	99.6462	NO
	Dim.804	0.162502	0.0203421	99.6666	NO
	Dim.805	0.161996	0.0202788	99.6868	NO
	Dim.806	0.161762	0.0202494	99.7071	NO
	Dim.807	0.160853	0.0201356	99.7272	NO
	Dim.808	0.160443	0.0200843	99.7473	NO
	Dim.809	0.15975	0.0199976	99.7673	NO
	Dim.810	0.158751	0.0198725	99.7872	NO
	Dim.811	0.157969	0.0197746	99.807	NO
	Dim.812	0.157586	0.0197267	99.8267	NO
	Dim.813	0.155987	0.0195265	99.8462	NO
	Dim.814	0.154834	0.0193822	99.8656	NO
	Dim.815	0.154345	0.0193209	99.8849	NO
	Dim.816	0.153487	0.0192136	99.9041	NO
	Dim.817	0.152324	0.0190679	99.9232	NO
	Dim.818	0.151644	0.0189829	99.9422	NO
	Dim.819	0.150223	0.018805	99.961	NO
	Dim.820	0.14936	0.018697	99.9797	NO
	Dim.821	0.147037	0.0184062	99.9981	NO
	Dim.822	0.0125248	0.00156786	99.9996	NO
	Dim.823	0.00280863	0.000351585	100	NO
	Dim.824	3.18408e-27	3.98585e-28	100	NO

## Sheet: ED_Figure_9F
ED_Fig.9F	Normalized gene expression of genes belonging to the identified and indicated clusters, used to plot the boxplot
	Gene	Gene_cluster	Normalized_exp	Cluster
	ZKSCAN1	1	-0.572274	cl.1
	FAM129A	1	0.621179	cl.1
	PRICKLE1	1	0.183012	cl.1
	HIST1H4C	1	0.99214	cl.1
	RYBP	1	0.695967	cl.1
	PCYOX1	1	-1.21446	cl.1
	PEG3	1	-0.198982	cl.1
	ZADH2	1	1.01932	cl.1
	TAOK1	1	-2.25308	cl.1
	CUEDC1	1	-2.09219	cl.1
	ZNF462	1	-1.1052	cl.1
	SYNJ2BP	1	-1.59376	cl.1
	ZNF148	1	-0.545117	cl.1
	GNL3L	1	-1.33034	cl.1
	FOXC1	1	0.128451	cl.1
	KCTD20	1	-0.755769	cl.1
	RHOQ	1	-1.93479	cl.1
	KCNB1	1	-2.21934	cl.1
	LY6E	1	-1.02571	cl.1
	IFITM1	1	-0.775603	cl.1
	ISG15	1	-0.589493	cl.1
	IFI6	1	-1.46613	cl.1
	MX2	1	-0.0255096	cl.1
	MX1	1	-0.302132	cl.1
	HERC5	1	3.74399	cl.1
	RNF150	1	-2.83601	cl.1
	CLCNKA	1	-2.56154	cl.1
	PNMA3	1	-1.72795	cl.1
	IRX6	1	-2.42641	cl.1
	RRAGC	1	-1.64267	cl.1
	SLC6A8	1	-1.1506	cl.1
	ABCD1	1	-1.39135	cl.1
	GDPD5	1	-1.81508	cl.1
	SOD3	1	-1.84972	cl.1
	EPHX1	1	-2.62973	cl.1
	CITED4	1	0.362562	cl.1
	ABLIM3	1	-0.348536	cl.1
	CLDN5	1	-2.13613	cl.1
	WARS	1	-2.1857	cl.1
	PNPLA7	1	1.44161	cl.1
	CLDND2	1	2.2065	cl.1
	WDR6	1	2.04131	cl.1
	RAPGEF3	1	-0.270672	cl.1
	ATOH8	1	0.487219	cl.1
	PLEKHF1	1	-1.51193	cl.1
	C19orf33	1	-0.823974	cl.1
	SNORD13	1	2.56674	cl.1
	LYL1	1	-1.96469	cl.1
	INMT	1	-0.915689	cl.1
	LAMB2	1	-2.71998	cl.1
	TNIP1	1	-3.71049	cl.1
	LEPROT	1	-1.06662	cl.1
	CFLAR	1	-1.62719	cl.1
	MAP2K2	1	-0.94798	cl.1
	HSD3B7	1	-2.37586	cl.1
	TSHZ2	1	-1.40031	cl.1
	SETBP1	1	-0.791529	cl.1
	CECR7	1	-1.24167	cl.1
	NUBPL	1	-1.83083	cl.1
	DENND4C	1	-1.47398	cl.1
	SCUBE2	1	-0.214904	cl.1
	LOXL4	1	-0.764942	cl.1
	CLIP3	1	-2.35443	cl.1
	ZNF69	1	-1.13927	cl.1
	TDRD1	1	-0.661986	cl.1
	LMOD3	1	-1.30856	cl.1
	SHROOM4	1	-1.20673	cl.1
	DUSP19	1	-1.35194	cl.1
	LRRFIP1	1	-0.982891	cl.1
	MAGT1	1	-1.43253	cl.1
	MBD4	1	-0.662109	cl.1
	MFSD11	1	-1.34225	cl.1
	ZNF786	1	-1.48942	cl.1
	ALPP	1	-1.3585	cl.1
	STC2	1	-3.6091	cl.1
	NOTCH3	1	-0.807524	cl.1
	NPR3	1	-2.65737	cl.1
	SCIN	1	-1.87024	cl.1
	CRYAB	1	-6.40922	cl.1
	C1orf198	1	-2.43277	cl.1
	GPBAR1	1	-4.48801	cl.1
	SLC7A4	1	-2.4085	cl.1
	NEK6	1	-2.85203	cl.1
	BCYRN1	1	-3.55442	cl.1
	FSTL3	1	-3.50747	cl.1
	CHST3	1	-2.46656	cl.1
	LEP	1	-8.415	cl.1
	CCND1	1	-4.32477	cl.1
	SNCG	1	-3.58861	cl.1
	TMEM160	1	-2.77025	cl.1
	TLE2	1	-3.31362	cl.1
	HSPB7	1	-5.19572	cl.1
	LHCGR	1	-2.32409	cl.1
	DEFB103B	1	-0.933146	cl.1
	MYEOV	1	-1.52411	cl.1
	SLC47A1	1	-1.59331	cl.1
	KRT16	1	1.04545	cl.1
	KLHDC8B	1	-2.02165	cl.1
	CDR2L	1	-2.4137	cl.1
	KCTD10	1	-0.0685067	cl.1
	STMN2	1	-0.821929	cl.1
	FRZB	1	-0.623201	cl.1
	PTGDS	1	-1.35866	cl.1
	KLHL30	1	-1.55472	cl.1
	ESPNL	1	-0.915899	cl.1
	NQO2	1	-0.436129	cl.1
	MGC4172	1	-2.02988	cl.1
	DGAT2	1	-4.05633	cl.1
	REEP6	1	-0.110915	cl.1
	SAA4	1	-1.46362	cl.1
	SAA1	1	-3.89007	cl.1
	TTYH1	1	-1.53161	cl.1
	COBL	1	-0.465293	cl.1
	EPB42	1	-2.35963	cl.1
	CCDC3	1	-3.5482	cl.1
	RCAN2	1	-0.496722	cl.1
	QPRT	1	-1.37093	cl.1
	ALDOC	1	-4.46382	cl.1
	SLC25A37	1	-0.189516	cl.1
	HBD	1	-1.13088	cl.1
	TUBB1	1	-0.336982	cl.1
	NKG7	1	-0.442721	cl.1
	HBB	1	-1.71436	cl.1
	HBA2	1	-2.24977	cl.1
	HBG2	1	-1.39128	cl.1
	HBG1	1	-1.25544	cl.1
	PODN	1	2.62899	cl.1
	PI16	1	0.441397	cl.1
	MEG3	1	0.717825	cl.1
	SERPINA5	1	-1.89953	cl.1
	IGFBP6	1	0.481545	cl.1
	AEBP1	1	0.248865	cl.1
	GSTM5	1	-0.30314	cl.1
	GSTM3	1	0.0933141	cl.1
	GSTM2	1	-0.462816	cl.1
	GSTM1	1	-0.855989	cl.1
	SPSB1	1	-1.20096	cl.1
	ZBTB16	1	-1.00972	cl.1
	TEF	1	-0.785667	cl.1
	DDIT4	1	2.30042	cl.1
	DNASE1L3	1	-2.20672	cl.1
	SPOCK2	1	-1.20788	cl.1
	RAMP3	1	-2.31206	cl.1
	FAM107A	1	-3.50156	cl.1
	SLCO2A1	1	0.877338	cl.1
	IGFBP4	1	-0.797422	cl.1
	SCARB1	1	-1.3482	cl.1
	RPH3AL	1	-0.23856	cl.1
	HOOK2	1	-1.54678	cl.1
	RBP7	1	-0.0524375	cl.1
	APOLD1	1	-0.369838	cl.1
	H19	1	-1.81317	cl.1
	USMG5	1	-1.02254	cl.1
	TIMM10	1	-0.644983	cl.1
	HLA-DQB1	1	-1.00794	cl.1
	DEFB1	1	-0.305006	cl.1
	CRYBB2	1	-0.501902	cl.1
	FMO3	1	-2.03493	cl.1
	ADM	1	-2.37344	cl.1
	C10orf10	1	-1.68729	cl.1
	IPO8	1	-1.25027	cl.1
	GSTT1	1	0.391471	cl.1
	RPS23	1	-1.00074	cl.1
	ERAP2	1	0.374783	cl.1
	GSG1L	1	0.359899	cl.1
	FOSB	1	-0.544016	cl.1
	TSKU	1	-2.7131	cl.1
	SEL1L2	1	-1.52294	cl.1
	INPP5E	1	0.739637	cl.1
	TMEM107	1	-1.15314	cl.1
	CSF2RA	1	-3.05168	cl.1
	BPNT1	1	-0.369946	cl.1
	HLA-DRB5	1	-0.678924	cl.1
	HLA-DRB1	1	-0.825333	cl.1
	MAPK8IP1	1	-0.477121	cl.1
	SFTPD	1	-0.0634572	cl.1
	SPATA20	1	-1.58715	cl.1
	ATP13A1	1	-0.605	cl.1
	DNLZ	1	-1.4843	cl.1
	ATF5	1	-1.13391	cl.1
	GLDN	1	-0.376264	cl.1
	CPXM1	1	-0.0155042	cl.1
	APOC1	1	0.739106	cl.1
	UCP2	1	0.0776955	cl.1
	SLC2A5	1	-2.10609	cl.1
	ALPL	1	-2.46055	cl.1
	PGA5	1	-1.68238	cl.1
	PGA3	1	-1.51566	cl.1
	SCGB2A2	1	-0.487065	cl.1
	DCD	1	-0.106573	cl.1
	MUCL1	1	-0.323315	cl.1
	SCGB1D2	1	-0.215381	cl.1
	PIP	1	-0.210808	cl.1
	MMRN1	1	2.38026	cl.1
	CCL21	1	2.38166	cl.1
	TFF3	1	2.32842	cl.1
	MUSTN1	1	1.40922	cl.1
	CSRP1	1	1.17721	cl.1
	ACTA2	1	1.29853	cl.1
	CNN1	1	2.22466	cl.1
	ACTG2	1	1.49071	cl.1
	MYH11	1	1.91302	cl.1
	DES	1	1.04371	cl.1
	SUSD2	1	-0.331214	cl.1
	SERPINE2	1	-0.244269	cl.1
	SLC16A3	2	-1.31971	cl.1
	ANKRD33	2	-1.52404	cl.1
	HLA-DMA	2	-0.858945	cl.1
	ARHGAP4	2	-1.59854	cl.1
	RENBP	2	-0.591587	cl.1
	RNASET2	2	-1.54724	cl.1
	EMILIN2	2	-1.45838	cl.1
	HLA-DMB	2	-2.6738	cl.1
	LAPTM5	2	-1.26099	cl.1
	HCST	2	-2.12829	cl.1
	C1orf162	2	-1.72491	cl.1
	PARVG	2	-1.55583	cl.1
	SLC15A3	2	-1.81153	cl.1
	VAMP8	2	-1.70323	cl.1
	SYK	2	-1.28223	cl.1
	DPEP2	2	-1.61069	cl.1
	WAS	2	-1.56884	cl.1
	STXBP2	2	-0.327935	cl.1
	HCLS1	2	-2.0438	cl.1
	FCGBP	2	-1.54637	cl.1
	HAVCR2	2	-1.68841	cl.1
	TTYH3	2	-1.4747	cl.1
	SH3BGRL3	2	-1.53344	cl.1
	CYBA	2	-2.91889	cl.1
	RAB7B	2	-3.41317	cl.1
	GM2A	2	-1.05039	cl.1
	LYN	2	-0.80592	cl.1
	CTSB	2	-1.5842	cl.1
	MT1G	2	-1.37064	cl.1
	MT2A	2	-0.0703053	cl.1
	RASL11B	2	0.547446	cl.1
	MAPK13	2	3.00804	cl.1
	CYP27A1	2	0.288948	cl.1
	FBP1	2	0.692576	cl.1
	GPC4	2	1.40482	cl.1
	MS4A6E	2	-0.733583	cl.1
	NPL	2	-0.56273	cl.1
	LIPA	2	-0.71471	cl.1
	ATP1B1	2	-0.27846	cl.1
	LYZ	2	-0.978438	cl.1
	CCL3L3	2	-0.878721	cl.1
	IFI30	2	-0.934989	cl.1
	PLA2G7	2	-1.10598	cl.1
	IL1RN	2	-1.37862	cl.1
	RAC2	2	-0.996338	cl.1
	ITGB2	2	-1.40417	cl.1
	CD52	2	-1.43985	cl.1
	LCP1	2	-1.94555	cl.1
	FAIM3	2	-1.58587	cl.1
	AQP9	2	-1.1681	cl.1
	C5AR1	2	-1.36258	cl.1
	HK3	2	-1.46211	cl.1
	MMP7	2	-0.918605	cl.1
	MMP9	2	-2.15049	cl.1
	SPP1	2	-0.813913	cl.1
	CCL22	2	-1.00245	cl.1
	ACP5	2	-0.912312	cl.1
	LY86	2	-2.12173	cl.1
	TFRC	2	-0.394813	cl.1
	ALCAM	2	-0.512334	cl.1
	SLC7A7	2	-1.14103	cl.1
	CD68	2	-0.990711	cl.1
	LPXN	2	-0.633681	cl.1
	PLEK	2	-1.71842	cl.1
	CPVL	2	-1.14112	cl.1
	MS4A7	2	-1.31253	cl.1
	MS4A6A	2	-0.836198	cl.1
	CD163	2	-1.08724	cl.1
	C1QC	2	-0.895966	cl.1
	DOCK2	2	-1.57637	cl.1
	VSIG4	2	-1.29785	cl.1
	SLCO2B1	2	-0.650734	cl.1
	FCER1G	2	-1.309	cl.1
	TYROBP	2	-1.73424	cl.1
	RNASE1	2	-1.17371	cl.1
	ALOX5AP	2	-1.35814	cl.1
	CD209	2	-0.534994	cl.1
	CD14	2	-0.466047	cl.1
	FOLR2	2	-1.53627	cl.1
	C1QB	2	-1.83681	cl.1
	CSF1R	2	-0.852632	cl.1
	STAB1	2	-1.58856	cl.1
	MARCO	2	-0.24972	cl.1
	CCL13	2	0.238765	cl.1
	LYVE1	2	1.22006	cl.1
	TGFBI	2	0.556636	cl.1
	BASP1	2	-1.05458	cl.1
	VCAN	2	-0.133826	cl.1
	CCDC109B	2	-0.0758602	cl.1
	LY96	2	0.0529927	cl.1
	CLEC3B	2	-1.25938	cl.1
	CRIP1	2	-1.42385	cl.1
	HLA-DRB6	2	-1.05454	cl.1
	HLA-DRB3	2	0.0166646	cl.1
	COL1A2	2	-0.625548	cl.1
	COL1A1	2	-0.0712009	cl.1
	PLA2G2A	2	2.30103	cl.1
	CILP	2	-1.31602	cl.1
	PTGIS	2	1.46666	cl.1
	SCARA5	2	0.930062	cl.1
	ABI3BP	2	0.204236	cl.1
	GPNMB	2	1.18694	cl.1
	CTSK	2	1.45383	cl.1
	THBS2	2	2.38118	cl.1
	MFAP4	2	0.619261	cl.1
	FCER1A	2	-0.778444	cl.1
	F13A1	2	-0.260093	cl.1
	CPA3	2	0.19893	cl.1
	WISP2	2	-0.844525	cl.1
	PTGES	2	0.0716229	cl.1
	CADM3	2	-0.31981	cl.1
	TMEM119	2	-1.63121	cl.1
	OLFML2B	2	-1.72643	cl.1
	C1QTNF5	2	-3.36532	cl.1
	THY1	2	-4.78215	cl.1
	TPR	2	-1.71236	cl.1
	MFAP5	2	-1.00794	cl.1
	COL6A1	2	-2.51156	cl.1
	CRABP2	2	-1.39811	cl.1
	S100A4	2	-1.25651	cl.1
	EMP3	2	-0.701648	cl.1
	SERPINA3	2	0.09116	cl.1
	TIMP1	2	-1.23918	cl.1
	TMED3	2	-0.749866	cl.1
	ALDH1A3	2	-0.931174	cl.1
	CFB	2	-1.11771	cl.1
	TPSAB1	2	0.624125	cl.1
	CTSG	2	0.00352166	cl.1
	HDC	2	-0.182883	cl.1
	BGN	2	-0.311433	cl.1
	COMP	2	0.399012	cl.1
	CGNL1	2	0.498256	cl.1
	PRRX2	2	-0.495937	cl.1
	S100A6	2	-2.38453	cl.1
	OSR1	2	-0.0119474	cl.1
	CLIC6	2	0.690391	cl.1
	ANGPT2	2	-0.565579	cl.1
	CTGF	2	-0.42284	cl.1
	VASN	2	-0.96429	cl.1
	S100A8	2	-1.23886	cl.1
	S100A9	2	-1.65842	cl.1
	AMICA1	2	-2.18743	cl.1
	FCN1	2	-1.45861	cl.1
	CCL5	2	-0.0703584	cl.1
	CCL8	2	-1.34973	cl.1
	CCL2	2	-1.16029	cl.1
	CXCL9	2	-1.21995	cl.1
	CXCL10	2	-1.41881	cl.1
	HLA-DQA1	2	-2.19097	cl.1
	CD74	2	-3.80656	cl.1
	HLA-DPA1	2	-2.03912	cl.1
	HLA-DRA	2	-1.63436	cl.1
	HLA-DOA	2	-1.89606	cl.1
	CCL19	2	-1.73667	cl.1
	RARRES3	2	-0.796687	cl.1
	HLA-DRB4	2	-3.89277	cl.1
	FHL1	2	-5.69338	cl.1
	THBS1	2	-0.272309	cl.1
	DPT	2	-2.66757	cl.1
	PLAC9	2	-3.01472	cl.1
	SRPX2	2	-3.55558	cl.1
	HTRA1	2	-3.74291	cl.1
	RAB31	2	0.371387	cl.1
	KIAA1598	2	-1.61044	cl.1
	HSD11B1	2	-1.15206	cl.1
	PALLD	2	-0.761966	cl.1
	CCND2	2	-2.2124	cl.1
	SPARC	2	-4.40522	cl.1
	LOX	2	-0.787248	cl.1
	EGFL6	2	-1.84108	cl.1
	ANKDD1A	2	-2.52429	cl.1
	UCHL1	2	-2.6548	cl.1
	NQO1	2	-4.65561	cl.1
	AKR1C3	2	-5.84499	cl.1
	IRF8	2	-2.50218	cl.1
	LBP	2	-1.6391	cl.1
	MSC	2	-1.51097	cl.1
	TUBB2B	2	-1.92323	cl.1
	TNMD	2	-1.86042	cl.1
	ABCC3	2	-1.94884	cl.1
	CD248	2	-3.80243	cl.1
	MXRA5	2	-2.5278	cl.1
	CDC20	2	-1.33845	cl.1
	DBI	3	0.745142	cl.1
	DLAT	3	-0.411024	cl.1
	LRIG1	3	1.07377	cl.1
	LPL	3	-0.254567	cl.1
	ME1	3	-1.04273	cl.1
	ELOVL5	3	-0.217922	cl.1
	NDUFA4	3	1.15761	cl.1
	SDHD	3	0.207968	cl.1
	ATP5C1	3	0.519905	cl.1
	COX7B	3	0.60412	cl.1
	TMEM14B	3	-0.00486948	cl.1
	SUB1	3	0.0628576	cl.1
	ACSL1	3	-0.207987	cl.1
	PTPLB	3	-1.02812	cl.1
	CDO1	3	0.832263	cl.1
	RPL14	3	1.60825	cl.1
	PJA2	3	0.355499	cl.1
	CUL5	3	0.613074	cl.1
	SUCLG2	3	0.167964	cl.1
	ST13	3	0.178328	cl.1
	HSDL2	3	0.00511526	cl.1
	GHR	3	1.31575	cl.1
	ACVR1	3	1.54042	cl.1
	GJA1	3	1.86189	cl.1
	CITED2	3	0.396133	cl.1
	ISOC1	3	0.71657	cl.1
	ABHD5	3	1.91838	cl.1
	CSRP2	3	0.542044	cl.1
	HLA-H	3	0.832387	cl.1
	ATP1A2	3	-0.476057	cl.1
	RPL21	3	1.95474	cl.1
	B2M	3	-0.0626401	cl.1
	RGS5	3	0.415274	cl.1
	CRYZ	3	-2.27872	cl.1
	IFI44	3	-0.262262	cl.1
	CHURC1	3	-0.747557	cl.1
	CHCHD2	3	-0.750421	cl.1
	TXNIP	3	0.627527	cl.1
	PDK4	3	2.00551	cl.1
	KLF2	3	0.755938	cl.1
	PPP1CC	3	0.361805	cl.1
	KLHDC2	3	-0.411621	cl.1
	KLHL24	3	1.49372	cl.1
	UBQLN2	3	0.607134	cl.1
	PRKRA	3	0.982518	cl.1
	IBTK	3	0.344159	cl.1
	HSPA1A	3	0.134876	cl.1
	ZFP36L1	3	0.529097	cl.1
	RHOB	3	0.468379	cl.1
	KPNB1	3	1.42856	cl.1
	CALM2	3	0.162554	cl.1
	HDAC2	3	0.712566	cl.1
	MTPN	3	0.411542	cl.1
	TM9SF2	3	0.42447	cl.1
	TBC1D9	3	-0.338777	cl.1
	YAP1	3	-0.187937	cl.1
	YWHAG	3	-0.945803	cl.1
	CMPK1	3	0.0920419	cl.1
	CPE	3	0.410073	cl.1
	RHOA	3	-1.97365	cl.1
	ANXA2P1	3	-2.42615	cl.1
	SEC61B	3	-0.507824	cl.1
	RBX1	3	-0.367143	cl.1
	ITGAE	3	-1.6425	cl.1
	YBX1	3	-0.504884	cl.1
	PEBP1	3	-0.0561673	cl.1
	PYGL	3	-2.47478	cl.1
	METTL7A	3	0.101008	cl.1
	SAR1A	3	-1.43803	cl.1
	CIDECP	3	-0.82484	cl.1
	LDHB	3	0.12402	cl.1
	NDUFAB1	3	0.0834968	cl.1
	FH	3	-0.094887	cl.1
	UQCRC2	3	0.983904	cl.1
	CNIH4	3	0.702453	cl.1
	C8orf59	3	1.61444	cl.1
	MRPL15	3	-0.692773	cl.1
	C14orf166	3	0.2576	cl.1
	HEBP2	3	1.56989	cl.1
	RPL23	3	1.28505	cl.1
	RPLP1	3	0.902653	cl.1
	RPS3A	3	1.06543	cl.1
	RPL5	3	1.95237	cl.1
	RPS28	3	0.0678784	cl.1
	LGALS3	3	-0.11841	cl.1
	RPS18	3	2.05365	cl.1
	RGS2	3	-0.155872	cl.1
	MFSD1	3	-0.991174	cl.1
	ARPC5	3	-0.718545	cl.1
	PPT1	3	-0.266922	cl.1
	RAB8B	3	0.314194	cl.1
	AMY1C	3	0.255471	cl.1
	UGDH	3	-0.0627892	cl.1
	FTH1	3	-0.841278	cl.1
	CORO1C	3	-1.61711	cl.1
	GMFB	3	-1.68313	cl.1
	CTHRC1	3	-0.90765	cl.1
	COL3A1	3	-1.64397	cl.1
	CSNK1G2	3	-1.84513	cl.1
	MAP3K6	3	-2.50796	cl.1
	HSPB1	3	-1.61097	cl.1
	PFDN5	3	0.486866	cl.1
	GMFG	3	-1.52864	cl.1
	MIF	3	-0.827935	cl.1
	LRRC32	3	-0.482637	cl.1
	TUBA1B	3	-0.873412	cl.1
	FLNC	3	0.144584	cl.1
	CLDN11	3	2.37615	cl.1
	TUBB2A	3	-2.67192	cl.1
	HIST1H1C	3	1.48761	cl.1
	SAA2	3	-1.25855	cl.1
	LMCD1	3	-1.55673	cl.1
	CEBPZ	3	1.1888	cl.1
	EIF2AK2	3	-0.77471	cl.1
	ZNF91	3	0.330958	cl.1
	NR1H3	3	-0.28421	cl.1
	NDUFB10	3	-0.583006	cl.1
	PSMC5	3	-0.431339	cl.1
	AURKAIP1	3	-0.00602171	cl.1
	TMEM47	3	0.204823	cl.1
	EIF3A	3	0.193364	cl.1
	DEXI	3	-1.08486	cl.1
	MGMT	3	0.4286	cl.1
	SERPINF1	3	-3.09359	cl.1
	EHD2	3	-1.66527	cl.1
	ARL6IP5	3	-1.94695	cl.1
	ARHGAP21	3	-1.98763	cl.1
	SSPN	3	-0.654776	cl.1
	NUCB2	3	-0.447931	cl.1
	SLC38A2	3	-0.623066	cl.1
	FAM98A	3	-0.916825	cl.1
	FAM104A	3	-0.677136	cl.1
	PGRMC2	3	-0.506764	cl.1
	NARS	3	-0.790646	cl.1
	PAPOLA	3	-0.285616	cl.1
	ALG5	3	0.166442	cl.1
	GDI2	3	0.370658	cl.1
	FRG1	3	0.227913	cl.1
	A2M	3	-0.632331	cl.1
	IL18	3	-1.35561	cl.1
	ZNF486	3	-0.96551	cl.1
	ANKRD30B	3	-0.919458	cl.1
	PTPLAD2	3	-1.10763	cl.1
	ZNF223	3	-1.1217	cl.1
	BLZF1	3	-1.16257	cl.1
	HSD17B7	3	-1.10601	cl.1
	USP49	3	-0.533201	cl.1
	ACTG1	4	0.901269	cl.1
	ACTB	4	-0.963097	cl.1
	TUBA1C	4	-0.355536	cl.1
	EPB41L3	4	0.820823	cl.1
	ITGAV	4	-0.424968	cl.1
	MAFB	4	1.56041	cl.1
	MGP	4	-0.490748	cl.1
	GDF10	4	-0.906976	cl.1
	DCN	4	0.864321	cl.1
	LUM	4	0.336179	cl.1
	APCDD1	4	1.4541	cl.1
	SESTD1	4	1.1406	cl.1
	TIMP3	4	0.229162	cl.1
	KANK2	4	1.55003	cl.1
	RPL35A	4	2.41382	cl.1
	TMED10	4	1.08404	cl.1
	JAK1	4	1.98271	cl.1
	UBA3	4	0.78809	cl.1
	MDFIC	4	0.845024	cl.1
	GNG12	4	0.779935	cl.1
	EHHADH	4	1.01799	cl.1
	CRIM1	4	0.648476	cl.1
	SDCBP	4	0.924747	cl.1
	UFM1	4	1.06876	cl.1
	ZFP36L2	4	0.547296	cl.1
	ACTR2	4	0.619371	cl.1
	SGCE	4	1.24146	cl.1
	OAT	4	1.02103	cl.1
	MORF4L2	4	1.86034	cl.1
	AP3S1	4	0.848583	cl.1
	CYP26B1	4	0.646308	cl.1
	SRGN	4	0.280903	cl.1
	CMTM6	4	2.00846	cl.1
	TMEM123	4	1.83705	cl.1
	TRIM22	4	0.918361	cl.1
	ARPC3	4	1.17831	cl.1
	JUN	4	-0.0760664	cl.1
	CYR61	4	-1.28746	cl.1
	EGR1	4	0.0750912	cl.1
	DUSP1	4	0.103857	cl.1
	FOS	4	-0.647758	cl.1
	ZFP36	4	0.478463	cl.1
	SOX18	4	0.404093	cl.1
	ID3	4	0.738229	cl.1
	C8orf4	4	2.08757	cl.1
	CDH5	4	0.453266	cl.1
	SHANK3	4	1.24965	cl.1
	IGFBP7	4	0.157753	cl.1
	SPARCL1	4	0.587724	cl.1
	GNG11	4	0.468115	cl.1
	SCPEP1	4	0.419328	cl.1
	SVEP1	4	-2.09691	cl.1
	IFI44L	4	-0.238004	cl.1
	GBP4	4	-1.46124	cl.1
	MT1X	4	0.867512	cl.1
	TMEM37	4	0.17075	cl.1
	RETSAT	4	-0.191491	cl.1
	PIM1	4	-0.0222825	cl.1
	RASD1	4	0.640445	cl.1
	SFRP1	4	-0.656592	cl.1
	NNAT	4	-0.185684	cl.1
	HSPA1B	4	0.413171	cl.1
	ITGB1BP1	4	-2.05242	cl.1
	CEBPB	4	0.116209	cl.1
	AXIN2	4	0.820713	cl.1
	PEPD	4	-0.65205	cl.1
	ADIPOQ	4	0.278221	cl.1
	RBP4	4	-1.64737	cl.1
	G0S2	4	-0.929174	cl.1
	AADAC	4	1.48764	cl.1
	CXCL14	4	1.37935	cl.1
	SRPX	4	2.18494	cl.1
	COL6A3	4	0.483519	cl.1
	MAMDC2	4	1.19119	cl.1
	FNDC1	4	0.907056	cl.1
	PDGFRL	4	1.539	cl.1
	KLF9	4	0.436319	cl.1
	ERRFI1	4	1.04557	cl.1
	YPEL2	4	0.910783	cl.1
	IRS2	4	1.88806	cl.1
	ARID5B	4	0.00587522	cl.1
	CYBRD1	4	1.59217	cl.1
	HECTD1	4	2.47479	cl.1
	PCNP	4	2.15878	cl.1
	OXR1	4	0.752679	cl.1
	NDUFA12	4	1.70543	cl.1
	ACP1	4	1.59977	cl.1
	PRDX3	4	0.87522	cl.1
	SPCS1	4	1.40762	cl.1
	SFT2D1	4	1.793	cl.1
	DDX21	4	1.15472	cl.1
	XBP1	4	1.76911	cl.1
	PDE3B	4	1.56989	cl.1
	ETFA	4	2.42338	cl.1
	NDUFB5	4	2.28839	cl.1
	PIGP	4	1.6731	cl.1
	EIF4B	4	3.02508	cl.1
	ZFAND5	4	2.1507	cl.1
	RBL2	4	2.31013	cl.1
	CLIP4	4	2.41925	cl.1
	BTG2	4	1.66948	cl.1
	ALDH1A1	4	0.131753	cl.1
	SH3D19	4	0.330963	cl.1
	GOLPH3	4	0.329686	cl.1
	TOMM20	4	2.06949	cl.1
	CNBP	4	2.34135	cl.1
	HIGD1A	4	-0.673345	cl.1
	PIGY	4	0.787544	cl.1
	TSPAN3	4	0.752825	cl.1
	GBE1	4	0.860823	cl.1
	METTL5	4	0.800894	cl.1
	ECM2	4	-1.0272	cl.1
	STX11	4	0.628448	cl.1
	CEBPD	4	1.03264	cl.1
	TMEM100	4	4.48758	cl.1
	RPL26	4	2.1969	cl.1
	ENPP2	4	0.69549	cl.1
	PLSCR4	4	2.41117	cl.1
	RPS13	4	2.35915	cl.1
	SNHG5	4	2.5655	cl.1
	OSGIN2	4	-1.68275	cl.1
	TUFT1	4	-2.07207	cl.1
	CSN1S1	4	-1.99455	cl.1
	DUSP14	4	-2.00804	cl.1
	CAP2	4	-3.25729	cl.1
	GPAM	4	-2.4385	cl.1
	HSPA8	4	-0.483476	cl.1
	GLRX	4	-2.81558	cl.1
	SASH1	4	-0.183585	cl.1
	TXN	4	0.0450675	cl.1
	GNG2	4	-1.76013	cl.1
	RAB9A	4	-1.44077	cl.1
	COL15A1	4	-0.649777	cl.1
	ANXA1	4	-2.40955	cl.1
	PPA1	4	-2.55794	cl.1
	EPDR1	4	-3.6327	cl.1
	VGLL3	4	-2.37425	cl.1
	SLC31A2	4	-1.61774	cl.1
	SFRP2	4	-0.944626	cl.1
	AOX1	4	-0.885626	cl.1
	PTPRM	4	-0.167546	cl.1
	ANXA5	4	-1.33652	cl.1
	MTMR12	4	0.417235	cl.1
	SOS1	4	-1.54287	cl.1
	PPAP2A	4	-0.454757	cl.1
	CAV2	4	-1.30531	cl.1
	ARF4	4	-0.485197	cl.1
	CAV1	4	-3.07714	cl.1
	MAL2	4	-1.49062	cl.1
	MMD	4	-4.06879	cl.1
	PDZD2	4	-2.15967	cl.1
	KLB	4	-1.55908	cl.1
	IDH1	4	0.744016	cl.1
	ARHGAP20	4	-0.4044	cl.1
	WASF3	4	-1.43599	cl.1
	MDH1	4	-1.52788	cl.1
	XRCC6BP1	4	-0.489787	cl.1
	MRAP	4	-1.53283	cl.1
	VKORC1L1	4	-2.02065	cl.1
	SCD	4	-1.66744	cl.1
	NMB	4	-1.10197	cl.1
	TIMP4	5	0.937985	cl.1
	C2orf40	5	1.50537	cl.1
	STON1	5	0.193035	cl.1
	MPDZ	5	0.994345	cl.1
	CMTM8	5	2.41326	cl.1
	STAMBPL1	5	1.48821	cl.1
	PCDH18	5	1.34019	cl.1
	HSD17B12	5	0.0282538	cl.1
	CYB5A	5	0.954736	cl.1
	LPIN1	5	2.03336	cl.1
	NRIP1	5	0.366799	cl.1
	CALCRL	5	2.54297	cl.1
	PTPLA	5	2.29391	cl.1
	PECR	5	0.422276	cl.1
	IRS1	5	1.98865	cl.1
	PCK1	5	2.29633	cl.1
	ACADM	5	1.05988	cl.1
	FAM89A	5	0.895598	cl.1
	RDH10	5	2.97342	cl.1
	CRLS1	5	1.48726	cl.1
	IRAK2	5	1.668	cl.1
	PFKFB3	5	1.39475	cl.1
	SPON1	5	0.993922	cl.1
	RBP1	5	2.74778	cl.1
	KIF25	5	-0.0702553	cl.1
	THBS4	5	-2.21238	cl.1
	MYOC	5	-0.0239991	cl.1
	BTNL9	5	0.11235	cl.1
	THRSP	5	-2.44259	cl.1
	LDLR	5	0.15986	cl.1
	AACS	5	0.688053	cl.1
	FADS1	5	0.0310772	cl.1
	ACLY	5	-0.789741	cl.1
	ELOVL6	5	-0.339613	cl.1
	CKMT2	5	-0.348687	cl.1
	TCEA3	5	2.23959	cl.1
	CDKN1C	5	1.35828	cl.1
	ATP8B4	5	0.408579	cl.1
	FMO2	5	-0.179982	cl.1
	GPX3	5	1.30544	cl.1
	SLC27A2	5	4.87084	cl.1
	GLYCTK	5	5.81467	cl.1
	AGPAT9	5	4.87052	cl.1
	SLC19A3	5	1.83006	cl.1
	MOCS1	5	2.83545	cl.1
	PMM1	5	3.62774	cl.1
	CIDEA	5	2.62656	cl.1
	RGS17	5	2.23603	cl.1
	EIF4EBP2	5	3.93306	cl.1
	ANG	5	3.43569	cl.1
	DAPK2	5	1.74767	cl.1
	PKP2	5	5.42894	cl.1
	FGFBP2	5	0.589252	cl.1
	ADH1B	5	2.72022	cl.1
	ADH1A	5	2.04284	cl.1
	RORB	5	2.80592	cl.1
	FHOD3	5	2.98844	cl.1
	C6	5	3.36033	cl.1
	SLC7A10	5	-0.080886	cl.1
	WDR86	5	1.11167	cl.1
	ECHDC3	5	1.57369	cl.1
	NAALAD2	5	3.06257	cl.1
	HADH	5	2.3116	cl.1
	GPD1L	5	3.06928	cl.1
	TWIST1	5	2.5639	cl.1
	APOB	5	0.137528	cl.1
	AZGP1	5	1.45569	cl.1
	PKD1L2	5	-0.243113	cl.1
	FOXO1	5	0.411149	cl.1
	FKBP5	5	-0.350885	cl.1
	C5orf30	5	-1.16146	cl.1
	CISH	5	-0.390342	cl.1
	PPP1R14A	5	-2.0425	cl.1
	LEFTY2	5	-0.609626	cl.1
	COL8A1	5	-1.94756	cl.1
	EEF1G	5	1.66237	cl.1
	TOB1	5	1.93621	cl.1
	IRX3	5	2.18547	cl.1
	PRODH	5	0.637585	cl.1
	PLCXD1	5	2.2574	cl.1
	SCN4A	5	0.697777	cl.1
	NXNL1	5	1.99553	cl.1
	AQP7	5	1.7108	cl.1
	MESP1	5	0.249834	cl.1
	GPT	5	1.35533	cl.1
	DCXR	5	1.66413	cl.1
	DGAT1	5	-2.33391	cl.1
	PFKFB1	5	-0.456262	cl.1
	CA4	5	-0.076763	cl.1
	GPT2	5	1.30177	cl.1
	PHGDH	5	0.987202	cl.1
	MYOM1	5	-2.03564	cl.1
	RARRES2	5	-0.882523	cl.1
	APOE	5	0.916258	cl.1
	CETP	5	-1.53927	cl.1
	TF	5	0.236012	cl.1
	AGPAT2	5	-0.844899	cl.1
	LGALS12	5	-0.23832	cl.1
	FASN	5	-1.20209	cl.1
	CKB	5	1.10841	cl.1
	FGFRL1	5	0.509004	cl.1
	GCHFR	5	1.14624	cl.1
	S100A1	5	-0.124278	cl.1
	DNAH17	5	5.0052	cl.1
	CASQ2	5	0.887361	cl.1
	BOK	5	0.702857	cl.1
	SLC25A1	5	-1.38275	cl.1
	ORMDL3	5	0.988568	cl.1
	TM7SF2	5	2.59507	cl.1
	ALDH1L1	5	1.61166	cl.1
	C14orf180	5	-0.54529	cl.1
	UBTD1	5	-0.0610871	cl.1
	BPHL	5	1.84989	cl.1
	RHOBTB3	5	0.808609	cl.1
	PLEKHG6	5	-1.13914	cl.1
	ACTRT1	5	-0.581653	cl.1
	ZKSCAN1	1	-1.69999	cl.1
	FAM129A	1	-1.46272	cl.1
	PRICKLE1	1	-1.14025	cl.1
	HIST1H4C	1	-1.39982	cl.1
	RYBP	1	-2.59293	cl.1
	PCYOX1	1	-0.652798	cl.1
	PEG3	1	-1.4297	cl.1
	ZADH2	1	-0.867663	cl.1
	TAOK1	1	-1.1349	cl.1
	CUEDC1	1	-2.93482	cl.1
	ZNF462	1	-1.8359	cl.1
	SYNJ2BP	1	-2.21125	cl.1
	ZNF148	1	-2.37212	cl.1
	GNL3L	1	-2.42155	cl.1
	FOXC1	1	-0.387957	cl.1
	KCTD20	1	-1.957	cl.1
	RHOQ	1	-2.34149	cl.1
	KCNB1	1	-2.79854	cl.1
	LY6E	1	-0.205439	cl.1
	IFITM1	1	-0.440591	cl.1
	ISG15	1	0.742991	cl.1
	IFI6	1	0.781574	cl.1
	MX2	1	-0.698316	cl.1
	MX1	1	-0.755072	cl.1
	HERC5	1	1.20866	cl.1
	RNF150	1	-0.301372	cl.1
	CLCNKA	1	-1.0441	cl.1
	PNMA3	1	-0.483897	cl.1
	IRX6	1	0.122151	cl.1
	RRAGC	1	-1.24621	cl.1
	SLC6A8	1	-1.27091	cl.1
	ABCD1	1	0.184846	cl.1
	GDPD5	1	0.659253	cl.1
	SOD3	1	0.390471	cl.1
	EPHX1	1	0.653685	cl.1
	CITED4	1	-1.4123	cl.1
	ABLIM3	1	1.00707	cl.1
	CLDN5	1	1.29318	cl.1
	WARS	1	0.653866	cl.1
	PNPLA7	1	1.22639	cl.1
	CLDND2	1	2.75094	cl.1
	WDR6	1	0.144006	cl.1
	RAPGEF3	1	0.378975	cl.1
	ATOH8	1	-0.122337	cl.1
	PLEKHF1	1	-0.0229772	cl.1
	C19orf33	1	1.62342	cl.1
	SNORD13	1	-0.919945	cl.1
	LYL1	1	-1.2982	cl.1
	INMT	1	-1.59689	cl.1
	LAMB2	1	-0.578565	cl.1
	TNIP1	1	-1.70282	cl.1
	LEPROT	1	-1.11568	cl.1
	CFLAR	1	-0.0340154	cl.1
	MAP2K2	1	-0.815161	cl.1
	HSD3B7	1	-1.66855	cl.1
	TSHZ2	1	-1.21371	cl.1
	SETBP1	1	-2.52695	cl.1
	CECR7	1	-2.04256	cl.1
	NUBPL	1	-1.34817	cl.1
	DENND4C	1	-1.22197	cl.1
	SCUBE2	1	-1.36553	cl.1
	LOXL4	1	-1.87217	cl.1
	CLIP3	1	-2.031	cl.1
	ZNF69	1	-0.675194	cl.1
	TDRD1	1	-0.780493	cl.1
	LMOD3	1	-1.22931	cl.1
	SHROOM4	1	-0.858586	cl.1
	DUSP19	1	-1.3183	cl.1
	LRRFIP1	1	-1.80307	cl.1
	MAGT1	1	-0.798286	cl.1
	MBD4	1	-1.08099	cl.1
	MFSD11	1	-1.45424	cl.1
	ZNF786	1	-0.884912	cl.1
	ALPP	1	-1.12746	cl.1
	STC2	1	-2.13849	cl.1
	NOTCH3	1	-1.06325	cl.1
	NPR3	1	-2.11136	cl.1
	SCIN	1	-1.90398	cl.1
	CRYAB	1	-1.67184	cl.1
	C1orf198	1	-2.23486	cl.1
	GPBAR1	1	-1.3167	cl.1
	SLC7A4	1	-1.73269	cl.1
	NEK6	1	-1.98109	cl.1
	BCYRN1	1	-1.96459	cl.1
	FSTL3	1	-3.23315	cl.1
	CHST3	1	-1.18235	cl.1
	LEP	1	-2.0448	cl.1
	CCND1	1	-3.22004	cl.1
	SNCG	1	-0.253555	cl.1
	TMEM160	1	-1.91708	cl.1
	TLE2	1	-1.73662	cl.1
	HSPB7	1	-3.17689	cl.1
	LHCGR	1	-0.910716	cl.1
	DEFB103B	1	-1.19143	cl.1
	MYEOV	1	-0.818483	cl.1
	SLC47A1	1	-0.617669	cl.1
	KRT16	1	-0.703596	cl.1
	KLHDC8B	1	-1.35691	cl.1
	CDR2L	1	-2.94822	cl.1
	KCTD10	1	-0.308587	cl.1
	STMN2	1	-0.781814	cl.1
	FRZB	1	-0.515113	cl.1
	PTGDS	1	1.1612	cl.1
	KLHL30	1	-0.977517	cl.1
	ESPNL	1	-1.02392	cl.1
	NQO2	1	-0.13217	cl.1
	MGC4172	1	-1.40434	cl.1
	DGAT2	1	-0.333648	cl.1
	REEP6	1	-0.236529	cl.1
	SAA4	1	-1.76805	cl.1
	SAA1	1	-3.0751	cl.1
	TTYH1	1	1.27536	cl.1
	COBL	1	0.101064	cl.1
	EPB42	1	0.621147	cl.1
	CCDC3	1	-1.51775	cl.1
	RCAN2	1	-0.707596	cl.1
	QPRT	1	-0.841739	cl.1
	ALDOC	1	-0.405055	cl.1
	SLC25A37	1	-1.03044	cl.1
	HBD	1	-0.572162	cl.1
	TUBB1	1	0.828564	cl.1
	NKG7	1	-1.12215	cl.1
	HBB	1	0.337468	cl.1
	HBA2	1	0.0706277	cl.1
	HBG2	1	0.829247	cl.1
	HBG1	1	0.886266	cl.1
	PODN	1	0.793485	cl.1
	PI16	1	-0.538254	cl.1
	MEG3	1	1.1364	cl.1
	SERPINA5	1	-0.451083	cl.1
	IGFBP6	1	-1.75571	cl.1
	AEBP1	1	0.723506	cl.1
	GSTM5	1	-1.61022	cl.1
	GSTM3	1	-0.994873	cl.1
	GSTM2	1	-1.07739	cl.1
	GSTM1	1	-0.947411	cl.1
	SPSB1	1	-0.859916	cl.1
	ZBTB16	1	-0.076783	cl.1
	TEF	1	-0.236648	cl.1
	DDIT4	1	-0.274613	cl.1
	DNASE1L3	1	2.6233	cl.1
	SPOCK2	1	0.830819	cl.1
	RAMP3	1	-1.63951	cl.1
	FAM107A	1	-2.18328	cl.1
	SLCO2A1	1	-1.11366	cl.1
	IGFBP4	1	-0.283058	cl.1
	SCARB1	1	-1.08374	cl.1
	RPH3AL	1	0.552244	cl.1
	HOOK2	1	-0.323149	cl.1
	RBP7	1	1.56869	cl.1
	APOLD1	1	0.228013	cl.1
	H19	1	-1.64327	cl.1
	USMG5	1	-1.13277	cl.1
	TIMM10	1	-0.700237	cl.1
	HLA-DQB1	1	-0.701089	cl.1
	DEFB1	1	0.662437	cl.1
	CRYBB2	1	-0.0758069	cl.1
	FMO3	1	2.32883	cl.1
	ADM	1	-1.06407	cl.1
	C10orf10	1	0.634347	cl.1
	IPO8	1	0.244797	cl.1
	GSTT1	1	0.559176	cl.1
	RPS23	1	0.110159	cl.1
	ERAP2	1	0.0985081	cl.1
	GSG1L	1	0.741197	cl.1
	FOSB	1	-0.868198	cl.1
	TSKU	1	-1.60242	cl.1
	SEL1L2	1	-1.31447	cl.1
	INPP5E	1	-1.19564	cl.1
	TMEM107	1	-0.642951	cl.1
	CSF2RA	1	-0.76486	cl.1
	BPNT1	1	-0.766379	cl.1
	HLA-DRB5	1	-0.719853	cl.1
	HLA-DRB1	1	-1.10246	cl.1
	MAPK8IP1	1	-1.27693	cl.1
	SFTPD	1	0.471133	cl.1
	SPATA20	1	-0.415329	cl.1
	ATP13A1	1	-0.452547	cl.1
	DNLZ	1	-0.0210829	cl.1
	ATF5	1	-1.4651	cl.1
	GLDN	1	-0.376106	cl.1
	CPXM1	1	-0.887925	cl.1
	APOC1	1	0.969748	cl.1
	UCP2	1	1.49552	cl.1
	SLC2A5	1	-1.21523	cl.1
	ALPL	1	-0.45162	cl.1
	PGA5	1	0.00252854	cl.1
	PGA3	1	0.11619	cl.1
	SCGB2A2	1	-0.394179	cl.1
	DCD	1	-0.416916	cl.1
	MUCL1	1	-0.333839	cl.1
	SCGB1D2	1	-0.167227	cl.1
	PIP	1	-0.283039	cl.1
	MMRN1	1	-0.72014	cl.1
	CCL21	1	-1.03802	cl.1
	TFF3	1	-0.370973	cl.1
	MUSTN1	1	0.676848	cl.1
	CSRP1	1	1.93989	cl.1
	ACTA2	1	1.38105	cl.1
	CNN1	1	0.299724	cl.1
	ACTG2	1	0.703147	cl.1
	MYH11	1	0.979553	cl.1
	DES	1	-0.376015	cl.1
	SUSD2	1	-0.403471	cl.1
	SERPINE2	1	-0.528875	cl.1
	SLC16A3	2	-0.877968	cl.1
	ANKRD33	2	-0.410328	cl.1
	HLA-DMA	2	-0.550656	cl.1
	ARHGAP4	2	-0.80009	cl.1
	RENBP	2	-1.12482	cl.1
	RNASET2	2	-1.01791	cl.1
	EMILIN2	2	-1.93876	cl.1
	HLA-DMB	2	-1.34914	cl.1
	LAPTM5	2	-0.923987	cl.1
	HCST	2	-1.05541	cl.1
	C1orf162	2	-1.50189	cl.1
	PARVG	2	-1.01652	cl.1
	SLC15A3	2	-1.55761	cl.1
	VAMP8	2	-1.64098	cl.1
	SYK	2	-2.10757	cl.1
	DPEP2	2	-0.968775	cl.1
	WAS	2	-0.827574	cl.1
	STXBP2	2	-0.545533	cl.1
	HCLS1	2	-0.58339	cl.1
	FCGBP	2	-1.08081	cl.1
	HAVCR2	2	-1.55031	cl.1
	TTYH3	2	-1.17668	cl.1
	SH3BGRL3	2	-1.56648	cl.1
	CYBA	2	-2.20723	cl.1
	RAB7B	2	-2.67025	cl.1
	GM2A	2	-1.35706	cl.1
	LYN	2	-2.31179	cl.1
	CTSB	2	-1.75977	cl.1
	MT1G	2	0.273928	cl.1
	MT2A	2	0.0179005	cl.1
	RASL11B	2	-0.871157	cl.1
	MAPK13	2	-1.3681	cl.1
	CYP27A1	2	-0.820633	cl.1
	FBP1	2	0.699718	cl.1
	GPC4	2	-0.254208	cl.1
	MS4A6E	2	-0.703531	cl.1
	NPL	2	-0.722186	cl.1
	LIPA	2	-0.674549	cl.1
	ATP1B1	2	-0.161941	cl.1
	LYZ	2	-1.36391	cl.1
	CCL3L3	2	-1.59565	cl.1
	IFI30	2	-1.05294	cl.1
	PLA2G7	2	-1.01908	cl.1
	IL1RN	2	-0.995842	cl.1
	RAC2	2	-1.15011	cl.1
	ITGB2	2	-1.18119	cl.1
	CD52	2	-1.2742	cl.1
	LCP1	2	-0.885397	cl.1
	FAIM3	2	-1.26572	cl.1
	AQP9	2	-0.0128666	cl.1
	C5AR1	2	-0.849507	cl.1
	HK3	2	-0.962315	cl.1
	MMP7	2	-0.991606	cl.1
	MMP9	2	-1.75747	cl.1
	SPP1	2	-1.55016	cl.1
	CCL22	2	-0.784491	cl.1
	ACP5	2	-0.627143	cl.1
	LY86	2	0.32701	cl.1
	TFRC	2	-1.67968	cl.1
	ALCAM	2	-1.30426	cl.1
	SLC7A7	2	-1.44935	cl.1
	CD68	2	-1.10335	cl.1
	LPXN	2	-0.303391	cl.1
	PLEK	2	-1.22694	cl.1
	CPVL	2	-0.820903	cl.1
	MS4A7	2	-1.21267	cl.1
	MS4A6A	2	-0.229959	cl.1
	CD163	2	-0.629101	cl.1
	C1QC	2	-0.720472	cl.1
	DOCK2	2	-1.12011	cl.1
	VSIG4	2	-0.94029	cl.1
	SLCO2B1	2	-1.02976	cl.1
	FCER1G	2	-0.86741	cl.1
	TYROBP	2	-0.628707	cl.1
	RNASE1	2	0.531268	cl.1
	ALOX5AP	2	-0.854207	cl.1
	CD209	2	-1.4425	cl.1
	CD14	2	-0.957585	cl.1
	FOLR2	2	0.088131	cl.1
	C1QB	2	-0.0524024	cl.1
	CSF1R	2	-0.920085	cl.1
	STAB1	2	-1.22256	cl.1
	MARCO	2	-0.442511	cl.1
	CCL13	2	-0.62943	cl.1
	LYVE1	2	-0.089066	cl.1
	TGFBI	2	-1.04555	cl.1
	BASP1	2	-1.766	cl.1
	VCAN	2	-0.788547	cl.1
	CCDC109B	2	-0.426492	cl.1
	LY96	2	0.059115	cl.1
	CLEC3B	2	-0.289948	cl.1
	CRIP1	2	-1.55273	cl.1
	HLA-DRB6	2	0.741705	cl.1
	HLA-DRB3	2	-0.336551	cl.1
	COL1A2	2	-0.110827	cl.1
	COL1A1	2	-1.02328	cl.1
	PLA2G2A	2	-0.493935	cl.1
	CILP	2	0.0990598	cl.1
	PTGIS	2	-0.900728	cl.1
	SCARA5	2	-0.974214	cl.1
	ABI3BP	2	-0.950405	cl.1
	GPNMB	2	-0.169477	cl.1
	CTSK	2	0.0325962	cl.1
	THBS2	2	-0.685272	cl.1
	MFAP4	2	-1.50505	cl.1
	FCER1A	2	-1.43948	cl.1
	F13A1	2	0.300917	cl.1
	CPA3	2	-0.309345	cl.1
	WISP2	2	-0.595269	cl.1
	PTGES	2	-1.70819	cl.1
	CADM3	2	-1.08188	cl.1
	TMEM119	2	-1.72239	cl.1
	OLFML2B	2	-2.78666	cl.1
	C1QTNF5	2	-1.3217	cl.1
	THY1	2	-2.69495	cl.1
	TPR	2	-1.79939	cl.1
	MFAP5	2	-1.95544	cl.1
	COL6A1	2	-1.32356	cl.1
	CRABP2	2	-1.58094	cl.1
	S100A4	2	-1.90655	cl.1
	EMP3	2	-1.66753	cl.1
	SERPINA3	2	-1.78257	cl.1
	TIMP1	2	-2.50939	cl.1
	TMED3	2	-1.56275	cl.1
	ALDH1A3	2	-1.35677	cl.1
	CFB	2	-2.29809	cl.1
	TPSAB1	2	-1.38449	cl.1
	CTSG	2	-1.23307	cl.1
	HDC	2	-1.8226	cl.1
	BGN	2	-1.57248	cl.1
	COMP	2	-0.890296	cl.1
	CGNL1	2	-1.42605	cl.1
	PRRX2	2	-1.47446	cl.1
	S100A6	2	-1.36376	cl.1
	OSR1	2	-1.65201	cl.1
	CLIC6	2	-1.09773	cl.1
	ANGPT2	2	-0.973482	cl.1
	CTGF	2	-0.845273	cl.1
	VASN	2	-2.61919	cl.1
	S100A8	2	1.20133	cl.1
	S100A9	2	0.925688	cl.1
	AMICA1	2	-0.132077	cl.1
	FCN1	2	-0.604022	cl.1
	CCL5	2	-0.43871	cl.1
	CCL8	2	-0.239618	cl.1
	CCL2	2	-1.06851	cl.1
	CXCL9	2	-0.665706	cl.1
	CXCL10	2	-0.686285	cl.1
	HLA-DQA1	2	-1.44163	cl.1
	CD74	2	-0.940667	cl.1
	HLA-DPA1	2	-1.23264	cl.1
	HLA-DRA	2	-1.94421	cl.1
	HLA-DOA	2	-1.72331	cl.1
	CCL19	2	-1.21794	cl.1
	RARRES3	2	-1.74733	cl.1
	HLA-DRB4	2	-0.0934426	cl.1
	FHL1	2	-1.18912	cl.1
	THBS1	2	0.0892307	cl.1
	DPT	2	-2.09504	cl.1
	PLAC9	2	-1.92363	cl.1
	SRPX2	2	-3.42581	cl.1
	HTRA1	2	-2.44539	cl.1
	RAB31	2	-1.92024	cl.1
	KIAA1598	2	-1.51	cl.1
	HSD11B1	2	-1.69938	cl.1
	PALLD	2	-2.02494	cl.1
	CCND2	2	-2.19414	cl.1
	SPARC	2	-2.01092	cl.1
	LOX	2	-3.31841	cl.1
	EGFL6	2	-2.37807	cl.1
	ANKDD1A	2	-1.91334	cl.1
	UCHL1	2	-2.28968	cl.1
	NQO1	2	-1.50441	cl.1
	AKR1C3	2	-1.76651	cl.1
	IRF8	2	-2.05973	cl.1
	LBP	2	-1.27095	cl.1
	MSC	2	-1.71762	cl.1
	TUBB2B	2	-1.88808	cl.1
	TNMD	2	-2.38519	cl.1
	ABCC3	2	-1.8531	cl.1
	CD248	2	-3.12134	cl.1
	MXRA5	2	-1.42942	cl.1
	CDC20	2	-0.862178	cl.1
	DBI	3	0.514445	cl.1
	DLAT	3	-0.172978	cl.1
	LRIG1	3	3.25234	cl.1
	LPL	3	1.68974	cl.1
	ME1	3	0.89891	cl.1
	ELOVL5	3	1.06563	cl.1
	NDUFA4	3	2.18657	cl.1
	SDHD	3	1.78521	cl.1
	ATP5C1	3	1.25862	cl.1
	COX7B	3	1.75065	cl.1
	TMEM14B	3	0.869061	cl.1
	SUB1	3	1.2781	cl.1
	ACSL1	3	1.52403	cl.1
	PTPLB	3	1.33657	cl.1
	CDO1	3	2.23825	cl.1
	RPL14	3	0.861117	cl.1
	PJA2	3	1.47851	cl.1
	CUL5	3	1.58055	cl.1
	SUCLG2	3	2.28026	cl.1
	ST13	3	1.89198	cl.1
	HSDL2	3	0.870594	cl.1
	GHR	3	2.22929	cl.1
	ACVR1	3	0.852678	cl.1
	GJA1	3	2.60304	cl.1
	CITED2	3	1.32991	cl.1
	ISOC1	3	2.64742	cl.1
	ABHD5	3	2.85864	cl.1
	CSRP2	3	2.23827	cl.1
	HLA-H	3	-0.0944835	cl.1
	ATP1A2	3	-1.09003	cl.1
	RPL21	3	0.874876	cl.1
	B2M	3	0.95473	cl.1
	RGS5	3	1.36611	cl.1
	CRYZ	3	0.911455	cl.1
	IFI44	3	0.643322	cl.1
	CHURC1	3	-1.10484	cl.1
	CHCHD2	3	0.236062	cl.1
	TXNIP	3	2.00985	cl.1
	PDK4	3	1.71819	cl.1
	KLF2	3	0.144624	cl.1
	PPP1CC	3	0.9014	cl.1
	KLHDC2	3	1.71679	cl.1
	KLHL24	3	1.94329	cl.1
	UBQLN2	3	1.34435	cl.1
	PRKRA	3	1.71975	cl.1
	IBTK	3	1.76936	cl.1
	HSPA1A	3	0.479516	cl.1
	ZFP36L1	3	1.66172	cl.1
	RHOB	3	2.03226	cl.1
	KPNB1	3	2.10581	cl.1
	CALM2	3	1.23131	cl.1
	HDAC2	3	1.60173	cl.1
	MTPN	3	1.30003	cl.1
	TM9SF2	3	1.06925	cl.1
	TBC1D9	3	0.876012	cl.1
	YAP1	3	0.774157	cl.1
	YWHAG	3	0.662036	cl.1
	CMPK1	3	0.672505	cl.1
	CPE	3	0.65112	cl.1
	RHOA	3	-0.880008	cl.1
	ANXA2P1	3	0.786867	cl.1
	SEC61B	3	0.600324	cl.1
	RBX1	3	0.968394	cl.1
	ITGAE	3	-0.512663	cl.1
	YBX1	3	0.00875147	cl.1
	PEBP1	3	1.13152	cl.1
	PYGL	3	0.918148	cl.1
	METTL7A	3	2.04623	cl.1
	SAR1A	3	0.637667	cl.1
	CIDECP	3	1.26277	cl.1
	LDHB	3	1.36488	cl.1
	NDUFAB1	3	1.68153	cl.1
	FH	3	1.52215	cl.1
	UQCRC2	3	2.14849	cl.1
	CNIH4	3	2.163	cl.1
	C8orf59	3	1.57379	cl.1
	MRPL15	3	0.585354	cl.1
	C14orf166	3	1.72749	cl.1
	HEBP2	3	1.50775	cl.1
	RPL23	3	1.78329	cl.1
	RPLP1	3	1.77165	cl.1
	RPS3A	3	1.56737	cl.1
	RPL5	3	1.19819	cl.1
	RPS28	3	1.66665	cl.1
	LGALS3	3	2.07169	cl.1
	RPS18	3	1.83337	cl.1
	RGS2	3	1.27507	cl.1
	MFSD1	3	0.988062	cl.1
	ARPC5	3	0.483402	cl.1
	PPT1	3	-0.101644	cl.1
	RAB8B	3	0.808366	cl.1
	AMY1C	3	0.287006	cl.1
	UGDH	3	-0.148556	cl.1
	FTH1	3	-0.433963	cl.1
	CORO1C	3	-1.29674	cl.1
	GMFB	3	-1.58063	cl.1
	CTHRC1	3	-1.35975	cl.1
	COL3A1	3	-0.437899	cl.1
	CSNK1G2	3	-0.557682	cl.1
	MAP3K6	3	-1.40013	cl.1
	HSPB1	3	-1.07914	cl.1
	PFDN5	3	1.19543	cl.1
	GMFG	3	1.3986	cl.1
	MIF	3	-0.737292	cl.1
	LRRC32	3	-0.536589	cl.1
	TUBA1B	3	0.433724	cl.1
	FLNC	3	-0.929594	cl.1
	CLDN11	3	0.42079	cl.1
	TUBB2A	3	-1.92619	cl.1
	HIST1H1C	3	0.500704	cl.1
	SAA2	3	-1.26413	cl.1
	LMCD1	3	-1.25322	cl.1
	CEBPZ	3	-0.21539	cl.1
	EIF2AK2	3	-0.277889	cl.1
	ZNF91	3	-0.285677	cl.1
	NR1H3	3	2.49352	cl.1
	NDUFB10	3	1.42127	cl.1
	PSMC5	3	1.02633	cl.1
	AURKAIP1	3	0.904073	cl.1
	TMEM47	3	1.37418	cl.1
	EIF3A	3	1.64798	cl.1
	DEXI	3	1.05016	cl.1
	MGMT	3	1.99768	cl.1
	SERPINF1	3	0.31261	cl.1
	EHD2	3	0.356413	cl.1
	ARL6IP5	3	0.972414	cl.1
	ARHGAP21	3	-1.06275	cl.1
	SSPN	3	0.33803	cl.1
	NUCB2	3	0.272609	cl.1
	SLC38A2	3	0.445502	cl.1
	FAM98A	3	0.091678	cl.1
	FAM104A	3	0.0438023	cl.1
	PGRMC2	3	0.959289	cl.1
	NARS	3	1.06381	cl.1
	PAPOLA	3	0.0935178	cl.1
	ALG5	3	1.69196	cl.1
	GDI2	3	1.1028	cl.1
	FRG1	3	1.14942	cl.1
	A2M	3	1.13792	cl.1
	IL18	3	-0.559443	cl.1
	ZNF486	3	-0.212492	cl.1
	ANKRD30B	3	-0.342116	cl.1
	PTPLAD2	3	-0.0300984	cl.1
	ZNF223	3	-0.296934	cl.1
	BLZF1	3	-0.316062	cl.1
	HSD17B7	3	0.0450489	cl.1
	USP49	3	0.375038	cl.1
	ACTG1	4	-0.616525	cl.1
	ACTB	4	-1.13373	cl.1
	TUBA1C	4	-0.05872	cl.1
	EPB41L3	4	-0.450544	cl.1
	ITGAV	4	-1.14383	cl.1
	MAFB	4	-0.618621	cl.1
	MGP	4	-0.847185	cl.1
	GDF10	4	-1.48839	cl.1
	DCN	4	0.0893627	cl.1
	LUM	4	0.2262	cl.1
	APCDD1	4	-0.552757	cl.1
	SESTD1	4	-0.195374	cl.1
	TIMP3	4	-0.261816	cl.1
	KANK2	4	-0.418922	cl.1
	RPL35A	4	0.37657	cl.1
	TMED10	4	-0.343474	cl.1
	JAK1	4	0.493513	cl.1
	UBA3	4	0.831377	cl.1
	MDFIC	4	-0.0382174	cl.1
	GNG12	4	-0.0825149	cl.1
	EHHADH	4	0.393739	cl.1
	CRIM1	4	0.596063	cl.1
	SDCBP	4	0.758849	cl.1
	UFM1	4	0.00961062	cl.1
	ZFP36L2	4	0.375899	cl.1
	ACTR2	4	-1.57119	cl.1
	SGCE	4	0.446851	cl.1
	OAT	4	-0.16712	cl.1
	MORF4L2	4	-0.625674	cl.1
	AP3S1	4	-0.658181	cl.1
	CYP26B1	4	-0.339554	cl.1
	SRGN	4	0.333178	cl.1
	CMTM6	4	-0.0749577	cl.1
	TMEM123	4	0.567112	cl.1
	TRIM22	4	-0.267726	cl.1
	ARPC3	4	0.665178	cl.1
	JUN	4	-1.77584	cl.1
	CYR61	4	-0.973757	cl.1
	EGR1	4	-1.07987	cl.1
	DUSP1	4	0.0717606	cl.1
	FOS	4	-0.917487	cl.1
	ZFP36	4	0.743418	cl.1
	SOX18	4	-1.36571	cl.1
	ID3	4	0.404915	cl.1
	C8orf4	4	0.160129	cl.1
	CDH5	4	0.954801	cl.1
	SHANK3	4	1.24219	cl.1
	IGFBP7	4	0.845205	cl.1
	SPARCL1	4	1.67403	cl.1
	GNG11	4	1.03891	cl.1
	SCPEP1	4	1.48796	cl.1
	SVEP1	4	-1.46743	cl.1
	IFI44L	4	0.651988	cl.1
	GBP4	4	0.206493	cl.1
	MT1X	4	-0.287269	cl.1
	TMEM37	4	-1.25134	cl.1
	RETSAT	4	0.670487	cl.1
	PIM1	4	-1.02546	cl.1
	RASD1	4	-1.40527	cl.1
	SFRP1	4	-0.398881	cl.1
	NNAT	4	-2.07044	cl.1
	HSPA1B	4	0.00743637	cl.1
	ITGB1BP1	4	0.534925	cl.1
	CEBPB	4	0.348718	cl.1
	AXIN2	4	-0.274068	cl.1
	PEPD	4	0.941817	cl.1
	ADIPOQ	4	1.42467	cl.1
	RBP4	4	0.177193	cl.1
	G0S2	4	-0.0332935	cl.1
	AADAC	4	0.878211	cl.1
	CXCL14	4	-0.983333	cl.1
	SRPX	4	1.41525	cl.1
	COL6A3	4	1.14655	cl.1
	MAMDC2	4	0.446886	cl.1
	FNDC1	4	0.479017	cl.1
	PDGFRL	4	0.898049	cl.1
	KLF9	4	0.36974	cl.1
	ERRFI1	4	0.717195	cl.1
	YPEL2	4	-0.732127	cl.1
	IRS2	4	0.938304	cl.1
	ARID5B	4	1.08106	cl.1
	CYBRD1	4	-0.591215	cl.1
	HECTD1	4	0.64128	cl.1
	PCNP	4	0.0988357	cl.1
	OXR1	4	1.22853	cl.1
	NDUFA12	4	0.788433	cl.1
	ACP1	4	0.692746	cl.1
	PRDX3	4	1.1984	cl.1
	SPCS1	4	1.14974	cl.1
	SFT2D1	4	1.22416	cl.1
	DDX21	4	0.754117	cl.1
	XBP1	4	-0.573065	cl.1
	PDE3B	4	1.37082	cl.1
	ETFA	4	2.35171	cl.1
	NDUFB5	4	1.32901	cl.1
	PIGP	4	2.00371	cl.1
	EIF4B	4	0.505737	cl.1
	ZFAND5	4	0.448856	cl.1
	RBL2	4	0.722558	cl.1
	CLIP4	4	0.421702	cl.1
	BTG2	4	1.81113	cl.1
	ALDH1A1	4	-0.732668	cl.1
	SH3D19	4	0.72206	cl.1
	GOLPH3	4	0.898898	cl.1
	TOMM20	4	1.75351	cl.1
	CNBP	4	1.9328	cl.1
	HIGD1A	4	0.568385	cl.1
	PIGY	4	0.811797	cl.1
	TSPAN3	4	1.01858	cl.1
	GBE1	4	1.60236	cl.1
	METTL5	4	1.31412	cl.1
	ECM2	4	0.531978	cl.1
	STX11	4	1.82415	cl.1
	CEBPD	4	0.831828	cl.1
	TMEM100	4	2.15056	cl.1
	RPL26	4	1.18664	cl.1
	ENPP2	4	0.428551	cl.1
	PLSCR4	4	1.65986	cl.1
	RPS13	4	2.25615	cl.1
	SNHG5	4	-0.142948	cl.1
	OSGIN2	4	0.0613676	cl.1
	TUFT1	4	-2.29931	cl.1
	CSN1S1	4	-1.44161	cl.1
	DUSP14	4	-1.46819	cl.1
	CAP2	4	-2.12406	cl.1
	GPAM	4	-0.265802	cl.1
	HSPA8	4	-2.62851	cl.1
	GLRX	4	0.0973901	cl.1
	SASH1	4	-0.0473491	cl.1
	TXN	4	-0.7782	cl.1
	GNG2	4	-1.14302	cl.1
	RAB9A	4	-0.754801	cl.1
	COL15A1	4	0.405277	cl.1
	ANXA1	4	-1.27581	cl.1
	PPA1	4	-0.890314	cl.1
	EPDR1	4	-3.19897	cl.1
	VGLL3	4	-1.94667	cl.1
	SLC31A2	4	-2.516	cl.1
	SFRP2	4	-0.797045	cl.1
	AOX1	4	-2.08143	cl.1
	PTPRM	4	-1.1692	cl.1
	ANXA5	4	-2.00475	cl.1
	MTMR12	4	-0.0555481	cl.1
	SOS1	4	-1.67449	cl.1
	PPAP2A	4	-1.49145	cl.1
	CAV2	4	-0.944984	cl.1
	ARF4	4	-1.07438	cl.1
	CAV1	4	-0.954346	cl.1
	MAL2	4	0.225945	cl.1
	MMD	4	0.467769	cl.1
	PDZD2	4	-1.00834	cl.1
	KLB	4	0.500286	cl.1
	IDH1	4	0.925011	cl.1
	ARHGAP20	4	-1.14313	cl.1
	WASF3	4	-0.615042	cl.1
	MDH1	4	-0.421155	cl.1
	XRCC6BP1	4	0.00327275	cl.1
	MRAP	4	-0.676567	cl.1
	VKORC1L1	4	-1.20513	cl.1
	SCD	4	1.36258	cl.1
	NMB	4	0.624732	cl.1
	TIMP4	5	1.92806	cl.1
	C2orf40	5	1.69004	cl.1
	STON1	5	0.964704	cl.1
	MPDZ	5	1.24201	cl.1
	CMTM8	5	1.24763	cl.1
	STAMBPL1	5	3.22788	cl.1
	PCDH18	5	1.3664	cl.1
	HSD17B12	5	0.0645434	cl.1
	CYB5A	5	1.84489	cl.1
	LPIN1	5	1.88764	cl.1
	NRIP1	5	0.810395	cl.1
	CALCRL	5	2.39788	cl.1
	PTPLA	5	2.69842	cl.1
	PECR	5	0.791178	cl.1
	IRS1	5	-0.467347	cl.1
	PCK1	5	3.86752	cl.1
	ACADM	5	3.29813	cl.1
	FAM89A	5	1.76954	cl.1
	RDH10	5	2.0876	cl.1
	CRLS1	5	2.43062	cl.1
	IRAK2	5	3.29551	cl.1
	PFKFB3	5	1.1639	cl.1
	SPON1	5	0.40302	cl.1
	RBP1	5	0.372098	cl.1
	KIF25	5	0.542349	cl.1
	THBS4	5	-0.256081	cl.1
	MYOC	5	1.0582	cl.1
	BTNL9	5	1.69683	cl.1
	THRSP	5	-0.567763	cl.1
	LDLR	5	-0.950039	cl.1
	AACS	5	1.10748	cl.1
	FADS1	5	0.91896	cl.1
	ACLY	5	-0.796702	cl.1
	ELOVL6	5	0.375603	cl.1
	CKMT2	5	0.66926	cl.1
	TCEA3	5	2.1911	cl.1
	CDKN1C	5	0.741821	cl.1
	ATP8B4	5	1.258	cl.1
	FMO2	5	1.404	cl.1
	GPX3	5	0.64486	cl.1
	SLC27A2	5	2.98238	cl.1
	GLYCTK	5	4.03855	cl.1
	AGPAT9	5	3.44925	cl.1
	SLC19A3	5	1.39622	cl.1
	MOCS1	5	3.17891	cl.1
	PMM1	5	2.56637	cl.1
	CIDEA	5	2.42162	cl.1
	RGS17	5	2.41927	cl.1
	EIF4EBP2	5	2.0492	cl.1
	ANG	5	1.70055	cl.1
	DAPK2	5	2.32735	cl.1
	PKP2	5	1.72932	cl.1
	FGFBP2	5	2.55714	cl.1
	ADH1B	5	1.77142	cl.1
	ADH1A	5	1.70315	cl.1
	RORB	5	0.630129	cl.1
	FHOD3	5	1.41088	cl.1
	C6	5	1.37015	cl.1
	SLC7A10	5	1.4755	cl.1
	WDR86	5	2.87884	cl.1
	ECHDC3	5	1.79297	cl.1
	NAALAD2	5	1.08735	cl.1
	HADH	5	2.24023	cl.1
	GPD1L	5	1.79604	cl.1
	TWIST1	5	1.23305	cl.1
	APOB	5	1.09432	cl.1
	AZGP1	5	2.51796	cl.1
	PKD1L2	5	4.34373	cl.1
	FOXO1	5	-0.308611	cl.1
	FKBP5	5	-0.368728	cl.1
	C5orf30	5	-0.541083	cl.1
	CISH	5	3.10176	cl.1
	PPP1R14A	5	-1.11152	cl.1
	LEFTY2	5	-0.692591	cl.1
	COL8A1	5	-1.28015	cl.1
	EEF1G	5	1.45474	cl.1
	TOB1	5	0.0663105	cl.1
	IRX3	5	0.533873	cl.1
	PRODH	5	3.48343	cl.1
	PLCXD1	5	2.95252	cl.1
	SCN4A	5	1.41874	cl.1
	NXNL1	5	2.73746	cl.1
	AQP7	5	2.91218	cl.1
	MESP1	5	2.56846	cl.1
	GPT	5	1.8179	cl.1
	DCXR	5	2.03695	cl.1
	DGAT1	5	0.986079	cl.1
	PFKFB1	5	1.94126	cl.1
	CA4	5	1.82762	cl.1
	GPT2	5	0.670602	cl.1
	PHGDH	5	1.28585	cl.1
	MYOM1	5	-0.7052	cl.1
	RARRES2	5	0.405692	cl.1
	APOE	5	2.09478	cl.1
	CETP	5	2.31658	cl.1
	TF	5	0.917757	cl.1
	AGPAT2	5	0.669119	cl.1
	LGALS12	5	1.66153	cl.1
	FASN	5	1.00576	cl.1
	CKB	5	0.995792	cl.1
	FGFRL1	5	1.10565	cl.1
	GCHFR	5	1.32536	cl.1
	S100A1	5	-0.398895	cl.1
	DNAH17	5	-0.527351	cl.1
	CASQ2	5	1.16082	cl.1
	BOK	5	1.57789	cl.1
	SLC25A1	5	0.583028	cl.1
	ORMDL3	5	1.87457	cl.1
	TM7SF2	5	2.15928	cl.1
	ALDH1L1	5	2.3501	cl.1
	C14orf180	5	1.22014	cl.1
	UBTD1	5	1.17698	cl.1
	BPHL	5	1.26337	cl.1
	RHOBTB3	5	0.745764	cl.1
	PLEKHG6	5	-0.650356	cl.1
	ACTRT1	5	0.38143	cl.1
	ZKSCAN1	1	2.40497	cl.1
	FAM129A	1	-0.389067	cl.1
	PRICKLE1	1	2.48906	cl.1
	HIST1H4C	1	1.13477	cl.1
	RYBP	1	0.00159883	cl.1
	PCYOX1	1	-0.604745	cl.1
	PEG3	1	0.537658	cl.1
	ZADH2	1	-0.540021	cl.1
	TAOK1	1	-1.24644	cl.1
	CUEDC1	1	-1.99349	cl.1
	ZNF462	1	-2.24733	cl.1
	SYNJ2BP	1	-1.02187	cl.1
	ZNF148	1	0.463683	cl.1
	GNL3L	1	-0.0804211	cl.1
	FOXC1	1	-0.801818	cl.1
	KCTD20	1	-0.785028	cl.1
	RHOQ	1	-2.19628	cl.1
	KCNB1	1	-2.03742	cl.1
	LY6E	1	-0.628547	cl.1
	IFITM1	1	-1.49334	cl.1
	ISG15	1	-0.461989	cl.1
	IFI6	1	-0.727107	cl.1
	MX2	1	-0.837216	cl.1
	MX1	1	-0.0606775	cl.1
	HERC5	1	3.30372	cl.1
	RNF150	1	-1.10034	cl.1
	CLCNKA	1	-1.74147	cl.1
	PNMA3	1	-0.0949236	cl.1
	IRX6	1	1.30603	cl.1
	RRAGC	1	2.24275	cl.1
	SLC6A8	1	0.175449	cl.1
	ABCD1	1	1.09548	cl.1
	GDPD5	1	-0.229983	cl.1
	SOD3	1	0.738027	cl.1
	EPHX1	1	-1.01585	cl.1
	CITED4	1	1.5964	cl.1
	ABLIM3	1	0.0826363	cl.1
	CLDN5	1	-1.65164	cl.1
	WARS	1	-0.68114	cl.1
	PNPLA7	1	2.43959	cl.1
	CLDND2	1	1.97835	cl.1
	WDR6	1	1.32606	cl.1
	RAPGEF3	1	0.198467	cl.1
	ATOH8	1	0.687117	cl.1
	PLEKHF1	1	0.446795	cl.1
	C19orf33	1	-1.21952	cl.1
	SNORD13	1	2.39864	cl.1
	LYL1	1	-2.14399	cl.1
	INMT	1	-2.86693	cl.1
	LAMB2	1	-2.31663	cl.1
	TNIP1	1	-3.34426	cl.1
	LEPROT	1	-0.0231077	cl.1
	CFLAR	1	-1.3419	cl.1
	MAP2K2	1	0.18009	cl.1
	HSD3B7	1	-0.930881	cl.1
	TSHZ2	1	-2.33793	cl.1
	SETBP1	1	-0.0936838	cl.1
	CECR7	1	-0.181253	cl.1
	NUBPL	1	-1.62275	cl.1
	DENND4C	1	-0.711647	cl.1
	SCUBE2	1	-0.798769	cl.1
	LOXL4	1	-1.07103	cl.1
	CLIP3	1	-1.23692	cl.1
	ZNF69	1	-0.534442	cl.1
	TDRD1	1	1.05331	cl.1
	LMOD3	1	-0.391019	cl.1
	SHROOM4	1	-0.111645	cl.1
	DUSP19	1	-0.0410026	cl.1
	LRRFIP1	1	-0.539465	cl.1
	MAGT1	1	-0.709108	cl.1
	MBD4	1	0.335372	cl.1
	MFSD11	1	-0.664683	cl.1
	ZNF786	1	0.304971	cl.1
	ALPP	1	0.419601	cl.1
	STC2	1	-3.14106	cl.1
	NOTCH3	1	-2.29221	cl.1
	NPR3	1	-2.08598	cl.1
	SCIN	1	-1.48532	cl.1
	CRYAB	1	-3.60503	cl.1
	C1orf198	1	-2.48622	cl.1
	GPBAR1	1	-2.10827	cl.1
	SLC7A4	1	-1.65851	cl.1
	NEK6	1	-2.53865	cl.1
	BCYRN1	1	-2.39268	cl.1
	FSTL3	1	-3.44331	cl.1
	CHST3	1	-1.02509	cl.1
	LEP	1	-3.95086	cl.1
	CCND1	1	-5.19672	cl.1
	SNCG	1	-2.85748	cl.1
	TMEM160	1	-1.71034	cl.1
	TLE2	1	-2.68948	cl.1
	HSPB7	1	-5.23635	cl.1
	LHCGR	1	-2.07906	cl.1
	DEFB103B	1	-1.44513	cl.1
	MYEOV	1	-1.77586	cl.1
	SLC47A1	1	1.0994	cl.1
	KRT16	1	-0.854278	cl.1
	KLHDC8B	1	-1.6658	cl.1
	CDR2L	1	-2.61843	cl.1
	KCTD10	1	-1.94393	cl.1
	STMN2	1	-0.847664	cl.1
	FRZB	1	-1.15897	cl.1
	PTGDS	1	-0.489752	cl.1
	KLHL30	1	-2.55918	cl.1
	ESPNL	1	-1.11787	cl.1
	NQO2	1	-0.569302	cl.1
	MGC4172	1	-0.546545	cl.1
	DGAT2	1	-3.18125	cl.1
	REEP6	1	0.79389	cl.1
	SAA4	1	-1.46103	cl.1
	SAA1	1	-3.06826	cl.1
	TTYH1	1	-0.965102	cl.1
	COBL	1	-1.31888	cl.1
	EPB42	1	-0.407154	cl.1
	CCDC3	1	-1.9507	cl.1
	RCAN2	1	-1.32349	cl.1
	QPRT	1	0.69775	cl.1
	ALDOC	1	0.871945	cl.1
	SLC25A37	1	0.244428	cl.1
	HBD	1	-0.226112	cl.1
	TUBB1	1	0.0786159	cl.1
	NKG7	1	-0.199569	cl.1
	HBB	1	0.482094	cl.1
	HBA2	1	0.236079	cl.1
	HBG2	1	-0.538784	cl.1
	HBG1	1	-0.686354	cl.1
	PODN	1	1.29298	cl.1
	PI16	1	-0.169747	cl.1
	MEG3	1	1.55699	cl.1
	SERPINA5	1	-2.92147	cl.1
	IGFBP6	1	0.572462	cl.1
	AEBP1	1	-0.950839	cl.1
	GSTM5	1	-1.20186	cl.1
	GSTM3	1	-1.1248	cl.1
	GSTM2	1	0.131501	cl.1
	GSTM1	1	-0.944871	cl.1
	SPSB1	1	0.475864	cl.1
	ZBTB16	1	0.482243	cl.1
	TEF	1	-0.395795	cl.1
	DDIT4	1	0.898478	cl.1
	DNASE1L3	1	-1.23524	cl.1
	SPOCK2	1	-1.40984	cl.1
	RAMP3	1	-1.05227	cl.1
	FAM107A	1	-1.42884	cl.1
	SLCO2A1	1	0.327483	cl.1
	IGFBP4	1	-0.880565	cl.1
	SCARB1	1	-0.119132	cl.1
	RPH3AL	1	-0.621099	cl.1
	HOOK2	1	-2.23303	cl.1
	RBP7	1	0.225694	cl.1
	APOLD1	1	-0.736514	cl.1
	H19	1	-1.52377	cl.1
	USMG5	1	0.830042	cl.1
	TIMM10	1	0.336478	cl.1
	HLA-DQB1	1	-0.284747	cl.1
	DEFB1	1	0.171688	cl.1
	CRYBB2	1	-0.184488	cl.1
	FMO3	1	-0.92676	cl.1
	ADM	1	-3.1865	cl.1
	C10orf10	1	0.297904	cl.1
	IPO8	1	0.51866	cl.1
	GSTT1	1	0.475284	cl.1
	RPS23	1	0.22222	cl.1
	ERAP2	1	0.947514	cl.1
	GSG1L	1	-0.319074	cl.1
	FOSB	1	-0.799937	cl.1
	TSKU	1	-3.67882	cl.1
	SEL1L2	1	-1.68421	cl.1
	INPP5E	1	-0.119854	cl.1
	TMEM107	1	-1.38499	cl.1
	CSF2RA	1	-1.28787	cl.1
	BPNT1	1	1.15211	cl.1
	HLA-DRB5	1	-0.322444	cl.1
	HLA-DRB1	1	-0.823644	cl.1
	MAPK8IP1	1	-1.41472	cl.1
	SFTPD	1	-1.38395	cl.1
	SPATA20	1	0.845269	cl.1
	ATP13A1	1	-0.552394	cl.1
	DNLZ	1	-0.270778	cl.1
	ATF5	1	0.974619	cl.1
	GLDN	1	1.27998	cl.1
	CPXM1	1	1.32077	cl.1
	APOC1	1	0.983573	cl.1
	UCP2	1	-0.423436	cl.1
	SLC2A5	1	-1.29232	cl.1
	ALPL	1	-1.57421	cl.1
	PGA5	1	-1.37816	cl.1
	PGA3	1	-0.940284	cl.1
	SCGB2A2	1	-0.310447	cl.1
	DCD	1	-0.401065	cl.1
	MUCL1	1	-0.433156	cl.1
	SCGB1D2	1	-0.690702	cl.1
	PIP	1	-0.223628	cl.1
	MMRN1	1	2.36089	cl.1
	CCL21	1	0.777885	cl.1
	TFF3	1	1.4133	cl.1
	MUSTN1	1	0.35901	cl.1
	CSRP1	1	1.47223	cl.1
	ACTA2	1	-0.181992	cl.1
	CNN1	1	1.33039	cl.1
	ACTG2	1	1.0647	cl.1
	MYH11	1	0.917096	cl.1
	DES	1	1.27154	cl.1
	SUSD2	1	-0.513647	cl.1
	SERPINE2	1	-0.899692	cl.1
	SLC16A3	2	-1.30027	cl.1
	ANKRD33	2	-1.50078	cl.1
	HLA-DMA	2	0.442096	cl.1
	ARHGAP4	2	-1.85493	cl.1
	RENBP	2	-0.283969	cl.1
	RNASET2	2	-0.873539	cl.1
	EMILIN2	2	-1.92582	cl.1
	HLA-DMB	2	-2.9736	cl.1
	LAPTM5	2	-1.71737	cl.1
	HCST	2	-1.87604	cl.1
	C1orf162	2	-1.55513	cl.1
	PARVG	2	-1.43205	cl.1
	SLC15A3	2	-1.56768	cl.1
	VAMP8	2	-2.36287	cl.1
	SYK	2	-2.06961	cl.1
	DPEP2	2	-1.1674	cl.1
	WAS	2	-1.87848	cl.1
	STXBP2	2	-1.11839	cl.1
	HCLS1	2	-1.6839	cl.1
	FCGBP	2	-2.27262	cl.1
	HAVCR2	2	-3.17361	cl.1
	TTYH3	2	-1.82147	cl.1
	SH3BGRL3	2	-1.23448	cl.1
	CYBA	2	-3.53491	cl.1
	RAB7B	2	-2.82484	cl.1
	GM2A	2	-1.50747	cl.1
	LYN	2	-1.12465	cl.1
	CTSB	2	-1.69469	cl.1
	MT1G	2	-1.00127	cl.1
	MT2A	2	-1.7828	cl.1
	RASL11B	2	-0.542252	cl.1
	MAPK13	2	2.05945	cl.1
	CYP27A1	2	0.068083	cl.1
	FBP1	2	1.07351	cl.1
	GPC4	2	0.984823	cl.1
	MS4A6E	2	-0.523803	cl.1
	NPL	2	-1.12727	cl.1
	LIPA	2	-1.01083	cl.1
	ATP1B1	2	-1.42891	cl.1
	LYZ	2	-1.39078	cl.1
	CCL3L3	2	-1.28917	cl.1
	IFI30	2	-1.22694	cl.1
	PLA2G7	2	-1.47067	cl.1
	IL1RN	2	-1.39326	cl.1
	RAC2	2	-1.21899	cl.1
	ITGB2	2	-1.94736	cl.1
	CD52	2	-1.22199	cl.1
	LCP1	2	-2.4704	cl.1
	FAIM3	2	-1.42827	cl.1
	AQP9	2	-1.15623	cl.1
	C5AR1	2	-1.29764	cl.1
	HK3	2	-0.822667	cl.1
	MMP7	2	-1.19249	cl.1
	MMP9	2	-2.09314	cl.1
	SPP1	2	-1.50781	cl.1
	CCL22	2	-1.02124	cl.1
	ACP5	2	-1.01064	cl.1
	LY86	2	-1.93388	cl.1
	TFRC	2	-2.55768	cl.1
	ALCAM	2	-1.36592	cl.1
	SLC7A7	2	-1.76911	cl.1
	CD68	2	-1.80447	cl.1
	LPXN	2	-1.48435	cl.1
	PLEK	2	-1.77983	cl.1
	CPVL	2	-2.13568	cl.1
	MS4A7	2	-2.71785	cl.1
	MS4A6A	2	-3.2299	cl.1
	CD163	2	-2.79139	cl.1
	C1QC	2	-2.41716	cl.1
	DOCK2	2	-2.00122	cl.1
	VSIG4	2	-2.22094	cl.1
	SLCO2B1	2	-2.34476	cl.1
	FCER1G	2	-2.51895	cl.1
	TYROBP	2	-2.26519	cl.1
	RNASE1	2	-2.76734	cl.1
	ALOX5AP	2	-2.42768	cl.1
	CD209	2	-2.13503	cl.1
	CD14	2	-2.16351	cl.1
	FOLR2	2	-2.12429	cl.1
	C1QB	2	-2.51038	cl.1
	CSF1R	2	-2.69302	cl.1
	STAB1	2	-2.82508	cl.1
	MARCO	2	-0.926949	cl.1
	CCL13	2	-1.35961	cl.1
	LYVE1	2	-2.00352	cl.1
	TGFBI	2	-1.96782	cl.1
	BASP1	2	-2.25234	cl.1
	VCAN	2	-2.30018	cl.1
	CCDC109B	2	-2.36393	cl.1
	LY96	2	-1.59182	cl.1
	CLEC3B	2	-1.80268	cl.1
	CRIP1	2	-1.95776	cl.1
	HLA-DRB6	2	-1.61201	cl.1
	HLA-DRB3	2	-2.11557	cl.1
	COL1A2	2	-1.91925	cl.1
	COL1A1	2	-0.808773	cl.1
	PLA2G2A	2	0.544497	cl.1
	CILP	2	-1.6944	cl.1
	PTGIS	2	-0.236778	cl.1
	SCARA5	2	-1.54068	cl.1
	ABI3BP	2	-1.8974	cl.1
	GPNMB	2	-1.50679	cl.1
	CTSK	2	-2.56845	cl.1
	THBS2	2	-1.60923	cl.1
	MFAP4	2	-1.62601	cl.1
	FCER1A	2	-2.32025	cl.1
	F13A1	2	-2.82131	cl.1
	CPA3	2	-1.31637	cl.1
	WISP2	2	-2.34524	cl.1
	PTGES	2	-1.30344	cl.1
	CADM3	2	-0.967153	cl.1
	TMEM119	2	-2.50493	cl.1
	OLFML2B	2	-2.48989	cl.1
	C1QTNF5	2	-3.65012	cl.1
	THY1	2	-3.28478	cl.1
	TPR	2	-2.42214	cl.1
	MFAP5	2	-2.70693	cl.1
	COL6A1	2	-2.63788	cl.1
	CRABP2	2	-1.69489	cl.1
	S100A4	2	-2.47674	cl.1
	EMP3	2	-1.18062	cl.1
	SERPINA3	2	-1.93613	cl.1
	TIMP1	2	-1.80201	cl.1
	TMED3	2	-0.776426	cl.1
	ALDH1A3	2	-1.77386	cl.1
	CFB	2	-1.51308	cl.1
	TPSAB1	2	-1.51514	cl.1
	CTSG	2	-1.96777	cl.1
	HDC	2	-1.41686	cl.1
	BGN	2	-2.0896	cl.1
	COMP	2	-0.735442	cl.1
	CGNL1	2	-1.89293	cl.1
	PRRX2	2	-1.82542	cl.1
	S100A6	2	-1.2735	cl.1
	OSR1	2	-2.62934	cl.1
	CLIC6	2	-2.56495	cl.1
	ANGPT2	2	-1.87352	cl.1
	CTGF	2	-2.74571	cl.1
	VASN	2	-1.88649	cl.1
	S100A8	2	-0.441613	cl.1
	S100A9	2	-0.965189	cl.1
	AMICA1	2	-1.23382	cl.1
	FCN1	2	-1.14235	cl.1
	CCL5	2	-0.139912	cl.1
	CCL8	2	-1.06962	cl.1
	CCL2	2	-2.47214	cl.1
	CXCL9	2	-1.36492	cl.1
	CXCL10	2	-0.926254	cl.1
	HLA-DQA1	2	-1.83907	cl.1
	CD74	2	-2.2698	cl.1
	HLA-DPA1	2	-2.54014	cl.1
	HLA-DRA	2	-3.0201	cl.1
	HLA-DOA	2	-1.81776	cl.1
	CCL19	2	-2.05697	cl.1
	RARRES3	2	-1.10924	cl.1
	HLA-DRB4	2	-1.12125	cl.1
	FHL1	2	-2.40352	cl.1
	THBS1	2	0.324446	cl.1
	DPT	2	-1.86435	cl.1
	PLAC9	2	-4.63708	cl.1
	SRPX2	2	-2.48717	cl.1
	HTRA1	2	-3.89282	cl.1
	RAB31	2	-3.08971	cl.1
	KIAA1598	2	-2.26458	cl.1
	HSD11B1	2	-2.3886	cl.1
	PALLD	2	-3.36299	cl.1
	CCND2	2	-4.91078	cl.1
	SPARC	2	-4.18556	cl.1
	LOX	2	-3.82576	cl.1
[truncated: 667,091+ more rows]

## Sheet: ED_Figure_9G
ED_Fig.9G	Total results of GO_BP and KEGG pathways analysis of genes belonging to identified gene clusters, used to plot the dtoplot
	GO - biological processes (BP)											KEGG pathways
	Gene_cluster	ID	Description	GeneRatio	BgRatio	pvalue	p.adjust	qvalue	geneID	Count		Gene_cluster	ID	Description	GeneRatio	BgRatio	pvalue	p.adjust	qvalue	geneID	Count
	1	GO:1990748	cellular detoxification	10/186	114/18866	1.90975e-07	0.000326273	0.000309595	SOD3/HBD/HBB/HBA2/HBG2/HBG1/GSTM3/GSTM2/GSTM1/GSTT1	10		1	hsa00982	Drug metabolism - cytochrome P450	1979-06-01	72/8105	6.63022e-05	0.00946569	0.00815696	2949/2947/2946/2944/2328/2952	6
	1	GO:0015671	oxygen transport	5/186	15/18866	2.44664e-07	0.000326273	0.000309595	HBD/HBB/HBA2/HBG2/HBG1	5		1	hsa00980	Metabolism of xenobiotics by cytochrome P450	1979-06-01	78/8105	0.000104064	0.00946569	0.00815696	2052/2949/2947/2946/2944/2952	6
	1	GO:0097237	cellular response to toxic substance	10/186	122/18866	3.61321e-07	0.000326273	0.000309595	SOD3/HBD/HBB/HBA2/HBG2/HBG1/GSTM3/GSTM2/GSTM1/GSTT1	10		1	hsa05204	Chemical carcinogenesis	1979-06-01	83/8105	0.000147135	0.00946569	0.00815696	2052/2949/2947/2946/2944/2952	6
	1	GO:0072593	reactive oxygen species metabolic process	14/186	288/18866	1.07391e-06	0.000547924	0.000519916	IFI6/ABCD1/SOD3/CFLAR/CRYAB/LEP/NQO2/HBD/HBB/HBA2/HBG2/HBG1/DDIT4/SFTPD	14		1	hsa00480	Glutathione metabolism	1979-05-01	57/8105	0.000218131	0.0105248	0.00906967	2949/2947/2946/2944/2952	5
	1	GO:0098754	detoxification	10/186	138/18866	1.13139e-06	0.000547924	0.000519916	SOD3/HBD/HBB/HBA2/HBG2/HBG1/GSTM3/GSTM2/GSTM1/GSTT1	10		1	hsa05150	Staphylococcus aureus infection	1979-06-01	96/8105	0.000326904	0.0126185	0.0108739	55894/3868/3119/1672/3127/3123	6
	1	GO:0015669	gas transport	5/186	20/18866	1.21356e-06	0.000547924	0.000519916	HBD/HBB/HBA2/HBG2/HBG1	5		1	hsa01524	Platinum drug resistance	1979-05-01	73/8105	0.000693077	0.0222399	0.019165	2949/2947/2946/2944/2952	5
	1	GO:1901685	glutathione derivative metabolic process	5/186	22/18866	2.02853e-06	0.000686912	0.000651799	GSTM5/GSTM3/GSTM2/GSTM1/GSTT1	5		1	hsa05160	Hepatitis C	1979-07-01	157/8105	0.000806629	0.0222399	0.019165	4600/4599/7122/8837/5605/595/949	7
	1	GO:1901687	glutathione derivative biosynthetic process	5/186	22/18866	2.02853e-06	0.000686912	0.000651799	GSTM5/GSTM3/GSTM2/GSTM1/GSTT1	5		1	hsa00983	Drug metabolism - other enzymes	1979-05-01	80/8105	0.00105201	0.0253796	0.0218706	2949/2947/2946/2944/2952	5
	1	GO:0009636	response to toxic substance	12/186	250/18866	7.32991e-06	0.0022063	0.00209352	SOD3/EPHX1/INMT/HBD/HBB/HBA2/HBG2/HBG1/GSTM3/GSTM2/GSTM1/GSTT1	12		1	hsa05225	Hepatocellular carcinoma	1979-07-01	168/8105	0.00120042	0.0257423	0.0221832	5605/595/2949/2947/2946/2944/2952	7
	1	GO:0098869	cellular oxidant detoxification	8/186	103/18866	8.21477e-06	0.00222538	0.00211163	SOD3/HBD/HBB/HBA2/HBG2/HBG1/GSTM2/GSTT1	8		1	hsa04270	Vascular smooth muscle contraction	1979-06-01	133/8105	0.00181874	0.0351017	0.0302485	5605/10268/133/59/72/4629	6
	1	GO:0042744	hydrogen peroxide catabolic process	5/186	32/18866	1.43201e-05	0.00352664	0.00334637	HBD/HBB/HBA2/HBG2/HBG1	5		1	hsa05416	Viral myocarditis	1979-04-01	60/8105	0.00269605	0.0473034	0.0407633	595/3119/3127/3123	4
	1	GO:0006898	receptor-mediated endocytosis	12/186	328/18866	0.00010459	0.0236113	0.0224044	MX2/MX1/SAA1/HBB/HBA2/RAMP3/SCARB1/ADM/GSG1L/SFTPD/APOC1/CCL21	12		2	hsa04145	Phagosome	19/110	152/8105	1.11805e-13	2.14666e-11	1.58881e-11	3108/3109/1535/338382/3689/7037/30835/929/8685/3125/7058/1311/3117/3113/3122/3111/3126/7057/347733	19
	1	GO:0006749	glutathione metabolic process	5/186	54/18866	0.000188717	0.0375961	0.0356744	GSTM5/GSTM3/GSTM2/GSTM1/GSTT1	5		2	hsa05310	Asthma	10/110	31/8105	4.89431e-12	4.69854e-10	3.47753e-10	3108/3109/2207/3125/2205/3117/3113/3122/3111/3126	10
	1	GO:0042178	xenobiotic catabolic process	3/186	12/18866	0.000194295	0.0375961	0.0356744	GSTM3/GSTM2/GSTM1	3		2	hsa05323	Rheumatoid arthritis	14/110	93/8105	1.88393e-11	1.20572e-09	8.92389e-10	3108/3109/414062/3689/54/3125/1513/6352/6347/3117/3113/3122/3111/3126	14
	1	GO:0042743	hydrogen peroxide metabolic process	5/186	57/18866	0.000243969	0.0440608	0.0418086	HBD/HBB/HBA2/HBG2/HBG1	5		2	hsa05150	Staphylococcus aureus infection	13/110	96/8105	4.07153e-10	1.95433e-08	1.44646e-08	3108/3109/3689/728/714/713/3125/629/3117/3113/3122/3111/3126	13
	2	GO:0071621	granulocyte chemotaxis	20/168	127/18866	1.38129e-19	3.83861e-16	2.87018e-16	SYK/CCL3L3/RAC2/ITGB2/C5AR1/CCL22/FCER1G/CSF1R/CCL13/S100A8/S100A9/CCL5/CCL8/CCL2/CXCL9/CXCL10/CD74/CCL19/THBS1/LBP	20		2	hsa05152	Tuberculosis	16/110	180/8105	2.03376e-09	7.80966e-08	5.78017e-08	3108/3109/6850/5603/3689/2207/30835/929/3125/3117/972/3113/3122/3111/3126/3929	16
	2	GO:0030593	neutrophil chemotaxis	18/168	103/18866	1.40198e-18	1.94805e-15	1.45658e-15	SYK/CCL3L3/RAC2/ITGB2/C5AR1/CCL22/FCER1G/CCL13/S100A8/S100A9/CCL5/CCL8/CCL2/CXCL9/CXCL10/CD74/CCL19/LBP	18		2	hsa05140	Leishmaniasis	11/110	77/8105	5.48205e-09	1.51449e-07	1.12092e-07	3108/3109/1535/5603/3689/3125/3117/3113/3122/3111/3126	11
	2	GO:0097530	granulocyte migration	20/168	150/18866	4.17763e-18	3.86988e-15	2.89356e-15	SYK/CCL3L3/RAC2/ITGB2/C5AR1/CCL22/FCER1G/CSF1R/CCL13/S100A8/S100A9/CCL5/CCL8/CCL2/CXCL9/CXCL10/CD74/CCL19/THBS1/LBP	20		2	hsa05416	Viral myocarditis	10/110	60/8105	5.99511e-09	1.51449e-07	1.12092e-07	3108/3109/5880/3689/3125/3117/3113/3122/3111/3126	10
	2	GO:1990266	neutrophil migration	18/168	122/18866	3.31061e-17	2.30004e-14	1.71977e-14	SYK/CCL3L3/RAC2/ITGB2/C5AR1/CCL22/FCER1G/CCL13/S100A8/S100A9/CCL5/CCL8/CCL2/CXCL9/CXCL10/CD74/CCL19/LBP	18		2	hsa04612	Antigen processing and presentation	11/110	78/8105	6.31039e-09	1.51449e-07	1.12092e-07	3108/3109/1508/10437/3125/3117/972/3113/3122/3111/3126	11
	2	GO:0097529	myeloid leukocyte migration	22/168	222/18866	5.3222e-17	2.95808e-14	2.2118e-14	SYK/LYN/CCL3L3/PLA2G7/RAC2/ITGB2/C5AR1/CCL22/FCER1G/CSF1R/CCL13/S100A8/S100A9/CCL5/CCL8/CCL2/CXCL9/CXCL10/CD74/CCL19/THBS1/LBP	22		2	hsa05330	Allograft rejection	8/110	38/8105	3.10575e-08	6.6256e-07	4.90382e-07	3108/3109/3125/3117/3113/3122/3111/3126	8
	2	GO:0030595	leukocyte chemotaxis	22/168	232/18866	1.3656e-16	6.32498e-14	4.72927e-14	SYK/LYN/CCL3L3/PLA2G7/RAC2/ITGB2/C5AR1/CCL22/FCER1G/CSF1R/CCL13/S100A8/S100A9/CCL5/CCL8/CCL2/CXCL9/CXCL10/CD74/CCL19/THBS1/LBP	22		2	hsa05332	Graft-versus-host disease	8/110	42/8105	7.16605e-08	1.37588e-06	1.01833e-06	3108/3109/3125/3117/3113/3122/3111/3126	8
	2	GO:0060326	cell chemotaxis	23/168	311/18866	6.16618e-15	2.44797e-12	1.83038e-12	SYK/LYN/CCL3L3/PLA2G7/RAC2/ITGB2/C5AR1/CCL22/FCER1G/CSF1R/CCL13/S100A8/S100A9/CCL5/CCL8/CCL2/CXCL9/CXCL10/CD74/CCL19/THBS1/LOX/LBP	23		2	hsa04640	Hematopoietic cell lineage	11/110	99/8105	8.06551e-08	1.39289e-06	1.03092e-06	3108/3109/7037/929/1436/3125/3117/3113/3122/3111/3126	11
	2	GO:0030198	extracellular matrix organization	25/168	395/18866	1.35881e-14	4.44528e-12	3.3238e-12	ITGB2/LCP1/MMP7/MMP9/SPP1/TGFBI/VCAN/COL1A2/COL1A1/ABI3BP/CTSK/MFAP4/MFAP5/COL6A1/TIMP1/TPSAB1/CTSG/BGN/COMP/THBS1/DPT/HTRA1/SPARC/LOX/EGFL6	25		2	hsa04940	Type I diabetes mellitus	8/110	43/8105	8.70554e-08	1.39289e-06	1.03092e-06	3108/3109/3125/3117/3113/3122/3111/3126	8
	2	GO:0043062	extracellular structure organization	25/168	396/18866	1.43964e-14	4.44528e-12	3.3238e-12	ITGB2/LCP1/MMP7/MMP9/SPP1/TGFBI/VCAN/COL1A2/COL1A1/ABI3BP/CTSK/MFAP4/MFAP5/COL6A1/TIMP1/TPSAB1/CTSG/BGN/COMP/THBS1/DPT/HTRA1/SPARC/LOX/EGFL6	25		2	hsa04672	Intestinal immune network for IgA production	8/110	49/8105	2.53079e-07	3.73778e-06	2.76645e-06	3108/3109/3125/3117/3113/3122/3111/3126	8
	2	GO:0071346	cellular response to interferon-gamma	18/168	182/18866	4.40662e-14	1.2246e-11	9.15649e-12	WAS/STXBP2/RAB7B/MT2A/CCL3L3/IFI30/CCL22/CCL13/HLA-DRB3/CCL5/CCL8/CCL2/HLA-DQA1/HLA-DPA1/HLA-DRA/CCL19/HLA-DRB4/IRF8	18		2	hsa05320	Autoimmune thyroid disease	8/110	53/8105	4.75512e-07	6.5213e-06	4.82662e-06	3108/3109/3125/3117/3113/3122/3111/3126	8
	2	GO:0034341	response to interferon-gamma	18/168	202/18866	2.70149e-13	6.82496e-11	5.10311e-11	WAS/STXBP2/RAB7B/MT2A/CCL3L3/IFI30/CCL22/CCL13/HLA-DRB3/CCL5/CCL8/CCL2/HLA-DQA1/HLA-DPA1/HLA-DRA/CCL19/HLA-DRB4/IRF8	18		2	hsa04514	Cell adhesion molecules	12/110	149/8105	7.15662e-07	9.16047e-06	6.77995e-06	3108/3109/3689/214/1462/3125/57863/3117/3113/3122/3111/3126	12
	2	GO:0019882	antigen processing and presentation	18/168	232/18866	2.88337e-12	6.67741e-10	4.99279e-10	HLA-DMA/HLA-DMB/VAMP8/WAS/CYBA/IFI30/CD68/FCER1G/CD209/HLA-DRB3/HLA-DQA1/CD74/HLA-DPA1/HLA-DRA/HLA-DOA/CCL19/HLA-DRB4/THBS1	18		2	hsa04061	Viral protein interaction with cytokine and cytokine receptor	10/110	100/8105	8.75815e-07	1.05098e-05	7.77862e-06	414062/6367/1436/6357/6352/6355/6347/4283/3627/6363	10
	2	GO:0071674	mononuclear cell migration	13/168	97/18866	3.38026e-12	7.22595e-10	5.40294e-10	LYN/CCL3L3/PLA2G7/C5AR1/CCL22/CSF1R/CCL13/CCL5/CCL8/CCL2/CXCL10/CCL19/THBS1	13		2	hsa04620	Toll-like receptor signaling pathway	10/110	104/8105	1.2622e-06	1.42554e-05	1.05509e-05	5603/414062/6696/929/23643/1513/6352/4283/3627/3929	10
	2	GO:0043312	neutrophil degranulation	23/168	487/18866	6.74644e-11	1.33917e-08	1.00131e-08	RNASET2/VAMP8/SYK/STXBP2/CYBA/GM2A/CTSB/LYZ/ITGB2/C5AR1/HK3/MMP9/CD68/DOCK2/FCER1G/TYROBP/CD14/SERPINA3/CTSG/S100A8/S100A9/FCN1/RAB31	23		2	hsa04062	Chemokine signaling pathway	13/110	192/8105	1.74672e-06	1.86317e-05	1.37899e-05	7454/4067/414062/5880/6367/1794/6357/6352/6355/6347/4283/3627/6363	13
	2	GO:0002283	neutrophil activation involved in immune response	23/168	490/18866	7.62143e-11	1.412e-08	1.05577e-08	RNASET2/VAMP8/SYK/STXBP2/CYBA/GM2A/CTSB/LYZ/ITGB2/C5AR1/HK3/MMP9/CD68/DOCK2/FCER1G/TYROBP/CD14/SERPINA3/CTSG/S100A8/S100A9/FCN1/RAB31	23		2	hsa05322	Systemic lupus erythematosus	11/110	136/8105	2.05036e-06	2.07195e-05	1.53351e-05	3108/3109/714/713/3125/1511/3117/3113/3122/3111/3126	11
	2	GO:0002504	antigen processing and presentation of peptide or polysaccharide antigen via MHC class II	12/168	104/18866	1.42482e-10	2.47473e-08	1.85039e-08	HLA-DMA/HLA-DMB/IFI30/FCER1G/HLA-DRB3/HLA-DQA1/CD74/HLA-DPA1/HLA-DRA/HLA-DOA/HLA-DRB4/THBS1	12		2	hsa05321	Inflammatory bowel disease	8/110	65/8105	2.36628e-06	2.27162e-05	1.6813e-05	3108/3109/3125/3117/3113/3122/3111/3126	8
	2	GO:0032496	response to lipopolysaccharide	19/168	334/18866	1.55226e-10	2.53749e-08	1.89732e-08	HAVCR2/LYN/C5AR1/ACP5/LY86/CD68/CD14/LY96/PTGES/CTSG/S100A8/S100A9/CCL5/CCL2/CXCL9/CXCL10/SPARC/IRF8/LBP	19		2	hsa05145	Toxoplasmosis	10/110	112/8105	2.50016e-06	2.28586e-05	1.69184e-05	3108/3109/5603/23643/3125/3117/3113/3122/3111/3126	10
	2	GO:0002548	monocyte chemotaxis	10/168	67/18866	3.83694e-10	5.92381e-08	4.42931e-08	LYN/CCL3L3/PLA2G7/CCL22/CCL13/CCL5/CCL8/CCL2/CXCL10/CCL19	10		2	hsa05169	Epstein-Barr virus infection	13/110	202/8105	3.08285e-06	2.69049e-05	1.99131e-05	3108/3109/6850/4067/5603/3125/3627/3117/3113/3122/3111/3126/894	13
	2	GO:0002237	response to molecule of bacterial origin	19/168	356/18866	4.55901e-10	6.56654e-08	4.90989e-08	HAVCR2/LYN/C5AR1/ACP5/LY86/CD68/CD14/LY96/PTGES/CTSG/S100A8/S100A9/CCL5/CCL2/CXCL9/CXCL10/SPARC/IRF8/LBP	19		2	hsa05164	Influenza A	12/110	172/8105	3.28796e-06	2.74473e-05	2.03146e-05	3108/3109/3125/7177/6352/6347/3627/3117/3113/3122/3111/3126	12
	2	GO:0070663	regulation of leukocyte proliferation	16/168	240/18866	4.72583e-10	6.56654e-08	4.90989e-08	HLA-DMB/SYK/HAVCR2/LYN/RAC2/TFRC/VSIG4/TYROBP/CD209/CSF1R/GPNMB/CCL5/CCL8/CD74/HLA-DPA1/CCL19	16		2	hsa04658	Th1 and Th2 cell differentiation	9/110	92/8105	3.81759e-06	3.05407e-05	2.26041e-05	3108/3109/5603/3125/3117/3113/3122/3111/3126	9
	2	GO:0002688	regulation of leukocyte chemotaxis	12/168	124/18866	1.126e-09	1.49007e-07	1.11414e-07	LYN/PLA2G7/RAC2/C5AR1/CSF1R/CCL5/CCL2/CXCL10/CD74/CCL19/THBS1/LBP	12		2	hsa04659	Th17 cell differentiation	9/110	107/8105	1.33037e-05	0.000102172	7.5621e-05	3108/3109/5603/3125/3117/3113/3122/3111/3126	9
	2	GO:0019886	antigen processing and presentation of exogenous peptide antigen via MHC class II	11/168	99/18866	1.28752e-09	1.59656e-07	1.19377e-07	HLA-DMA/HLA-DMB/IFI30/FCER1G/HLA-DRB3/HLA-DQA1/CD74/HLA-DPA1/HLA-DRA/HLA-DOA/HLA-DRB4	11		2	hsa04664	Fc epsilon RI signaling pathway	7/110	68/8105	3.43351e-05	0.000253551	0.000187661	6850/4067/5603/5880/2207/241/2205	7
	2	GO:0002697	regulation of immune effector process	21/168	470/18866	1.32137e-09	1.59656e-07	1.19377e-07	HLA-DMB/VAMP8/SYK/WAS/STXBP2/HAVCR2/LYN/RAC2/ITGB2/C5AR1/TFRC/C1QC/VSIG4/FCER1G/TYROBP/C1QB/CFB/CD74/CCL19/HTRA1/LBP	21		2	hsa05166	Human T-cell leukemia virus 1 infection	12/110	219/8105	3.82145e-05	0.000271748	0.000201129	3108/3109/3689/4316/3125/3117/3113/3122/3111/3126/894/991	12
	2	GO:0002495	antigen processing and presentation of peptide antigen via MHC class II	11/168	103/18866	1.97583e-09	2.28785e-07	1.71066e-07	HLA-DMA/HLA-DMB/IFI30/FCER1G/HLA-DRB3/HLA-DQA1/CD74/HLA-DPA1/HLA-DRA/HLA-DOA/HLA-DRB4	11		2	hsa05133	Pertussis	7/110	76/8105	7.0832e-05	0.000485705	0.000359486	5603/3689/714/929/713/23643/3394	7
	2	GO:0048002	antigen processing and presentation of peptide antigen	14/168	194/18866	2.16915e-09	2.41123e-07	1.8029e-07	HLA-DMA/HLA-DMB/VAMP8/CYBA/IFI30/FCER1G/CD209/HLA-DRB3/HLA-DQA1/CD74/HLA-DPA1/HLA-DRA/HLA-DOA/HLA-DRB4	14		2	hsa04610	Complement and coagulation cascades	7/110	85/8105	0.000144688	0.000957936	0.000708999	3689/728/714/11326/713/2162/629	7
	2	GO:0070661	leukocyte proliferation	17/168	313/18866	3.0504e-09	3.26041e-07	2.43785e-07	HLA-DMB/SYK/HAVCR2/LYN/RAC2/TFRC/DOCK2/VSIG4/TYROBP/CD209/CSF1R/GPNMB/CCL5/CCL8/CD74/HLA-DPA1/CCL19	17		2	hsa04512	ECM-receptor interaction	7/110	88/8105	0.000179991	0.00115194	0.000852589	6696/1278/1277/7058/1291/1311/7057	7
	2	GO:0007159	leukocyte cell-cell adhesion	18/168	364/18866	4.48931e-09	4.62066e-07	3.45493e-07	HLA-DMB/SYK/HAVCR2/LYN/RAC2/ITGB2/TFRC/VSIG4/CD209/GPNMB/THY1/S100A8/S100A9/CCL5/CCL2/CD74/HLA-DPA1/CCL19	18		2	hsa04142	Lysosome	8/110	128/8105	0.000330676	0.00204806	0.00151583	7805/2760/1508/3988/54/968/1513/1511	8
	2	GO:0002687	positive regulation of leukocyte migration	12/168	142/18866	5.35943e-09	5.31923e-07	3.97726e-07	PLA2G7/RAC2/C5AR1/CSF1R/THY1/CCL5/CCL8/CXCL10/CD74/CCL19/THBS1/LBP	12		2	hsa04510	Focal adhesion	10/110	201/8105	0.000381845	0.00229107	0.00169569	64098/5880/6696/1278/1277/7058/1291/1311/7057/894	10
	2	GO:0002478	antigen processing and presentation of exogenous peptide antigen	13/168	177/18866	6.71879e-09	6.31938e-07	4.72508e-07	HLA-DMA/HLA-DMB/VAMP8/CYBA/IFI30/FCER1G/HLA-DRB3/HLA-DQA1/CD74/HLA-DPA1/HLA-DRA/HLA-DOA/HLA-DRB4	13		2	hsa04064	NF-kappa B signaling pathway	7/110	104/8105	0.00050427	0.00293394	0.0021715	6850/4067/929/6357/23643/6363/3929	7
	2	GO:0002685	regulation of leukocyte migration	14/168	212/18866	6.82193e-09	6.31938e-07	4.72508e-07	LYN/PLA2G7/RAC2/C5AR1/CSF1R/THY1/CCL5/CCL8/CCL2/CXCL10/CD74/CCL19/THBS1/LBP	14		2	hsa05144	Malaria	5/110	50/8105	0.000547706	0.00309293	0.00228917	3689/7058/1311/6347/7057	5
	2	GO:0050867	positive regulation of cell activation	19/168	421/18866	7.25902e-09	6.50736e-07	4.86564e-07	HLA-DMB/VAMP8/SYK/HAVCR2/LYN/ITGB2/TFRC/PLEK/FCER1G/TYROBP/CD209/THY1/CCL5/CCL2/CD74/HLA-DPA1/CCL19/THBS1/LBP	19		2	hsa05417	Lipid and atherosclerosis	10/110	215/8105	0.000648955	0.00355998	0.00263486	1535/4067/5603/414062/4318/929/23643/6352/6347/3929	10
	2	GO:0070374	positive regulation of ERK1 and ERK2 cascade	14/168	215/18866	8.16705e-09	7.09257e-07	5.30321e-07	HAVCR2/CCL3L3/C5AR1/CCL22/CSF1R/MARCO/CCL13/PLA2G2A/GPNMB/CCL5/CCL8/CCL2/CD74/CCL19	14		2	hsa04611	Platelet activation	7/110	124/8105	0.00143172	0.00763585	0.00565154	8673/6850/4067/5603/2207/1278/1277	7
	2	GO:0006909	phagocytosis	18/168	382/18866	9.52062e-09	8.01752e-07	5.9948e-07	SYK/WAS/CYBA/RAB7B/LYN/RAC2/ITGB2/DOCK2/FCER1G/TYROBP/CD14/MARCO/FCN1/CCL2/THBS1/RAB31/IRF8/LBP	18		2	hsa04657	IL-17 signaling pathway	6/110	94/8105	0.00168573	0.00869075	0.0064323	5603/4318/6279/6280/6347/3627	6
	2	GO:0050670	regulation of lymphocyte proliferation	14/168	219/18866	1.03352e-08	8.44754e-07	6.31634e-07	HLA-DMB/SYK/HAVCR2/LYN/RAC2/TFRC/VSIG4/TYROBP/CD209/GPNMB/CCL5/CD74/HLA-DPA1/CCL19	14		2	hsa04380	Osteoclast differentiation	7/110	128/8105	0.00172004	0.00869075	0.0064323	6850/1535/5603/54/7305/1436/1513	7
	2	GO:0019884	antigen processing and presentation of exogenous antigen	13/168	185/18866	1.14524e-08	8.71608e-07	6.51713e-07	HLA-DMA/HLA-DMB/VAMP8/CYBA/IFI30/FCER1G/HLA-DRB3/HLA-DQA1/CD74/HLA-DPA1/HLA-DRA/HLA-DOA/HLA-DRB4	13		2	hsa04060	Cytokine-cytokine receptor interaction	11/110	295/8105	0.0021289	0.0104807	0.00775712	414062/3557/6367/1436/6357/6352/6355/6347/4283/3627/6363	11
	2	GO:0002224	toll-like receptor signaling pathway	12/168	152/18866	1.16012e-08	8.71608e-07	6.51713e-07	HAVCR2/CYBA/RAB7B/LYN/CTSB/ITGB2/CD14/LY96/CTSK/S100A8/S100A9/LBP	12		2	hsa05142	Chagas disease	6/110	102/8105	0.0025548	0.0119639	0.00885489	5603/414062/714/713/6352/6347	6
	2	GO:0032944	regulation of mononuclear cell proliferation	14/168	221/18866	1.16047e-08	8.71608e-07	6.51713e-07	HLA-DMB/SYK/HAVCR2/LYN/RAC2/TFRC/VSIG4/TYROBP/CD209/GPNMB/CCL5/CD74/HLA-DPA1/CCL19	14		2	hsa05146	Amoebiasis	6/110	102/8105	0.0025548	0.0119639	0.00885489	338382/3689/929/1278/1277/1511	6
	2	GO:0042110	T cell activation	20/168	483/18866	1.21517e-08	8.88671e-07	6.64471e-07	HLA-DMB/SYK/WAS/HAVCR2/LYN/RAC2/LCP1/TFRC/DOCK2/VSIG4/FCER1G/CD209/GPNMB/THY1/CCL5/CCL2/CD74/HLA-DPA1/HLA-DOA/CCL19	20		2	hsa04974	Protein digestion and absorption	6/110	103/8105	0.00268341	0.012267	0.00907922	481/9056/1278/1277/1359/1291	6
	2	GO:0002690	positive regulation of leukocyte chemotaxis	10/168	96/18866	1.39852e-08	9.96533e-07	7.45121e-07	PLA2G7/RAC2/C5AR1/CSF1R/CCL5/CXCL10/CD74/CCL19/THBS1/LBP	10		2	hsa05171	Coronavirus disease - COVID-19	9/110	232/8105	0.00417268	0.0183277	0.0135649	6850/5603/728/714/713/2162/629/6347/3627	9
	2	GO:1990868	response to chemokine	10/168	97/18866	1.54741e-08	1.02918e-06	7.69534e-07	CCL3L3/CCL22/CCL13/CCL5/CCL8/CCL2/CXCL9/CXCL10/CCL19/LOX	10		2	hsa04613	Neutrophil extracellular trap formation	8/110	190/8105	0.0042001	0.0183277	0.0135649	6850/1535/5603/5880/3689/366/728/1511	8
	2	GO:1990869	cellular response to chemokine	10/168	97/18866	1.54741e-08	1.02918e-06	7.69534e-07	CCL3L3/CCL22/CCL13/CCL5/CCL8/CCL2/CXCL9/CXCL10/CCL19/LOX	10		2	hsa04670	Leukocyte transendothelial migration	6/110	114/8105	0.00444003	0.0189441	0.0140211	1535/5603/5880/3689/4318/7070	6
	2	GO:0070372	regulation of ERK1 and ERK2 cascade	16/168	306/18866	1.55544e-08	1.02918e-06	7.69534e-07	SYK/HAVCR2/LYN/CCL3L3/C5AR1/CCL22/CSF1R/MARCO/CCL13/PLA2G2A/GPNMB/CCL5/CCL8/CCL2/CD74/CCL19	16		2	hsa04151	PI3K-Akt signaling pathway	11/110	354/8105	0.00838623	0.0350034	0.0259071	6850/6696/1436/1278/1277/7058/1291/1311/285/7057/894	11
	2	GO:0002577	regulation of antigen processing and presentation	6/168	20/18866	1.59368e-08	1.02996e-06	7.70115e-07	WAS/CD68/CD74/HLA-DOA/CCL19/THBS1	6		2	hsa04650	Natural killer cell mediated cytotoxicity	6/110	131/8105	0.00865078	0.0353394	0.0261558	10870/6850/5880/3689/2207/7305	6
	2	GO:0071622	regulation of granulocyte chemotaxis	8/168	52/18866	1.80392e-08	1.12556e-06	8.41596e-07	RAC2/C5AR1/CSF1R/CCL5/CD74/CCL19/THBS1/LBP	8		2	hsa00590	Arachidonic acid metabolism	4/110	61/8105	0.00926055	0.0370422	0.0274161	5320/5740/9536/8644	4
	2	GO:0050920	regulation of chemotaxis	14/168	229/18866	1.8226e-08	1.12556e-06	8.41596e-07	LYN/PLA2G7/RAC2/C5AR1/CSF1R/ANGPT2/CCL5/CCL2/CXCL10/CD74/CCL19/THBS1/LBP/TUBB2B	14		2	hsa05418	Fluid shear stress and atherosclerosis	6/110	139/8105	0.011398	0.0446616	0.0330554	1535/5603/5880/4318/6347/1728	6
	2	GO:0002576	platelet degranulation	11/168	129/18866	2.15971e-08	1.30475e-06	9.75575e-07	SYK/STXBP2/LYN/PLEK/FCER1G/CLEC3B/F13A1/SERPINA3/TIMP1/THBS1/SPARC	11		3	hsa03010	Ribosome	1985-09-01	158/8105	3.75927e-05	0.00706742	0.00637097	9045/6144/29088/9349/6176/6189/6125/6234/6222	9
	2	GO:0002696	positive regulation of leukocyte activation	18/168	406/18866	2.43187e-08	1.43791e-06	1.07514e-06	HLA-DMB/VAMP8/SYK/HAVCR2/LYN/ITGB2/TFRC/FCER1G/TYROBP/CD209/THY1/CCL5/CCL2/CD74/HLA-DPA1/CCL19/THBS1/LBP	18		3	hsa00020	Citrate cycle (TCA cycle)	1985-04-01	30/8105	0.000250794	0.0121192	0.0109249	1737/6392/8801/2271	4
	2	GO:0002221	pattern recognition receptor signaling pathway	13/168	201/18866	3.08418e-08	1.78561e-06	1.33513e-06	HAVCR2/CYBA/RAB7B/LYN/CTSB/ITGB2/CD14/LY96/CTSK/S100A8/S100A9/FCN1/LBP	13		3	hsa05415	Diabetic cardiomyopathy	1985-09-01	203/8105	0.000257712	0.0121192	0.0109249	4697/6392/1349/5166/5501/4706/7385/1281/4716	9
	2	GO:0070371	ERK1 and ERK2 cascade	16/168	325/18866	3.61e-08	2.04738e-06	1.53086e-06	SYK/HAVCR2/LYN/CCL3L3/C5AR1/CCL22/CSF1R/MARCO/CCL13/PLA2G2A/GPNMB/CCL5/CCL8/CCL2/CD74/CCL19	16		3	hsa05012	Parkinson disease	1985-10-01	249/8105	0.000257855	0.0121192	0.0109249	4697/6392/1349/805/4706/7385/10376/7280/4716/5705	10
	2	GO:0046651	lymphocyte proliferation	15/168	283/18866	3.73723e-08	2.07715e-06	1.55311e-06	HLA-DMB/SYK/HAVCR2/LYN/RAC2/TFRC/DOCK2/VSIG4/TYROBP/CD209/GPNMB/CCL5/CD74/HLA-DPA1/CCL19	15		3	hsa05010	Alzheimer disease	1985-12-01	369/8105	0.000430623	0.0161914	0.0145959	4023/4697/6392/1349/805/4706/7385/10376/7280/5610/4716/5705	12
	2	GO:0032943	mononuclear cell proliferation	15/168	286/18866	4.29536e-08	2.34055e-06	1.75006e-06	HLA-DMB/SYK/HAVCR2/LYN/RAC2/TFRC/DOCK2/VSIG4/TYROBP/CD209/GPNMB/CCL5/CD74/HLA-DPA1/CCL19	15		3	hsa05020	Prion disease	1985-10-01	273/8105	0.000536195	0.0168008	0.0151452	4697/6392/1349/3303/4706/7385/10376/7280/4716/5705	10
	2	GO:0002886	regulation of myeloid leukocyte mediated immunity	8/168	58/18866	4.39122e-08	2.34677e-06	1.75471e-06	VAMP8/SYK/STXBP2/LYN/RAC2/ITGB2/FCER1G/TYROBP	8		3	hsa05171	Coronavirus disease - COVID-19	1985-09-01	232/8105	0.000685296	0.0184051	0.0165914	9045/6144/9349/6176/6189/6125/6234/6222/5610	9
	2	GO:0071216	cellular response to biotic stimulus	14/168	246/18866	4.48578e-08	2.35207e-06	1.75867e-06	SYK/HAVCR2/LYN/LY86/CD68/CD14/LY96/CTSG/CCL5/CCL2/CXCL9/CXCL10/IRF8/LBP	14		3	hsa04932	Non-alcoholic fatty liver disease	1985-07-01	150/8105	0.000954885	0.0224398	0.0202285	4697/6392/1349/4706/7385/10062/4716	7
	2	GO:0071222	cellular response to lipopolysaccharide	13/168	208/18866	4.62387e-08	2.37958e-06	1.77924e-06	HAVCR2/LYN/LY86/CD68/CD14/LY96/CTSG/CCL5/CCL2/CXCL9/CXCL10/IRF8/LBP	13		3	hsa03320	PPAR signaling pathway	1985-05-01	76/8105	0.00116112	0.0242544	0.0218643	1622/4023/4199/2180/10062	5
	2	GO:0050863	regulation of T cell activation	16/168	332/18866	4.85035e-08	2.45075e-06	1.83246e-06	HLA-DMB/SYK/HAVCR2/LYN/RAC2/TFRC/VSIG4/CD209/GPNMB/THY1/CCL5/CCL2/CD74/HLA-DPA1/HLA-DOA/CCL19	16		3	hsa05016	Huntington disease	1985-10-01	306/8105	0.00129045	0.0242605	0.0218698	4697/6392/1349/3066/4706/7385/10376/7280/4716/5705	10
	2	GO:0048771	tissue remodeling	12/168	178/18866	6.7571e-08	3.29908e-06	2.46677e-06	SYK/LIPA/RAC2/SPP1/ACP5/TFRC/CSF1R/GPNMB/CTSK/TMEM119/TIMP1/BGN	12		3	hsa00620	Pyruvate metabolism	1985-04-01	47/8105	0.00142561	0.0243649	0.0219639	1737/4199/3945/2271	4
	2	GO:0050921	positive regulation of chemotaxis	11/168	144/18866	6.76674e-08	3.29908e-06	2.46677e-06	PLA2G7/RAC2/C5AR1/CSF1R/CCL5/CXCL10/CD74/CCL19/THBS1/LBP/TUBB2B	11		3	hsa00190	Oxidative phosphorylation	1985-06-01	133/8105	0.00264192	0.04139	0.0373113	4697/6392/1349/4706/7385/4716	6
	2	GO:0070098	chemokine-mediated signaling pathway	9/168	88/18866	8.88573e-08	4.25749e-06	3.18338e-06	CCL3L3/CCL22/CCL13/CCL5/CCL8/CCL2/CXCL9/CXCL10/CCL19	9		4	hsa05418	Fluid shear stress and atherosclerosis	1983-10-01	139/8105	1.33282e-06	0.000265231	0.000218863	71/60/3685/3725/1843/2353/1003/7295/858/857	10
	2	GO:0045453	bone resorption	8/168	64/18866	9.69087e-08	4.56456e-06	3.41298e-06	SYK/RAC2/SPP1/ACP5/TFRC/CSF1R/CTSK/TMEM119	8		4	hsa05205	Proteoglycans in cancer	1983-10-01	205/8105	4.18726e-05	0.00416632	0.00343796	71/60/3685/1634/4060/7078/1975/6654/858/857	10
	2	GO:0071219	cellular response to molecule of bacterial origin	13/168	222/18866	9.92684e-08	4.59778e-06	3.43782e-06	HAVCR2/LYN/LY86/CD68/CD14/LY96/CTSG/CCL5/CCL2/CXCL9/CXCL10/IRF8/LBP	13		4	hsa05100	Bacterial invasion of epithelial cells	1983-06-01	77/8105	0.000127561	0.00841798	0.00694634	71/60/10097/10094/858/857	6
	2	GO:0070665	positive regulation of leukocyte proliferation	11/168	150/18866	1.02902e-07	4.68796e-06	3.50525e-06	HLA-DMB/SYK/HAVCR2/LYN/TFRC/CD209/CSF1R/CCL5/CD74/HLA-DPA1/CCL19	11		4	hsa05130	Pathogenic Escherichia coli infection	1983-09-01	197/8105	0.000171373	0.00841798	0.00694634	71/60/84790/10972/10097/10094/3725/2353/10810	9
	2	GO:0002699	positive regulation of immune effector process	13/168	223/18866	1.04608e-07	4.6888e-06	3.50588e-06	HLA-DMB/VAMP8/SYK/STXBP2/LYN/RAC2/ITGB2/TFRC/FCER1G/TYROBP/CD74/CCL19/LBP	13		4	hsa05132	Salmonella infection	1983-10-01	249/8105	0.000211507	0.00841798	0.00694634	71/60/84790/10097/10094/3725/2353/7295/9367/10810	10
	2	GO:0048247	lymphocyte chemotaxis	8/168	65/18866	1.09679e-07	4.83806e-06	3.61748e-06	CCL3L3/CCL22/CCL13/CCL5/CCL8/CCL2/CXCL10/CCL19	8		4	hsa04520	Adherens junction	1983-05-01	71/8105	0.000764812	0.0235472	0.0194307	71/60/52/5797/10810	5
	2	GO:0043300	regulation of leukocyte degranulation	7/168	47/18866	1.82565e-07	7.83727e-06	5.86003e-06	VAMP8/SYK/STXBP2/LYN/RAC2/ITGB2/FCER1G	7		4	hsa04932	Non-alcoholic fatty liver disease	1983-07-01	150/8105	0.000828294	0.0235472	0.0194307	3725/2353/9370/8660/55967/7494/4711	7
	2	GO:0042098	T cell proliferation	12/168	195/18866	1.83311e-07	7.83727e-06	5.86003e-06	HLA-DMB/SYK/HAVCR2/RAC2/TFRC/DOCK2/VSIG4/CD209/GPNMB/CCL5/HLA-DPA1/CCL19	12		4	hsa04510	Focal adhesion	1983-08-01	201/8105	0.000997965	0.0248244	0.0204845	71/60/3685/3725/1293/6654/858/857	8
	2	GO:1903039	positive regulation of leukocyte cell-cell adhesion	13/168	235/18866	1.92111e-07	8.08904e-06	6.04828e-06	HLA-DMB/SYK/HAVCR2/LYN/ITGB2/TFRC/CD209/THY1/CCL5/CCL2/CD74/HLA-DPA1/CCL19	13		4	hsa04926	Relaxin signaling pathway	1983-06-01	129/8105	0.00200646	0.044365	0.0366091	55970/3725/2353/2791/54331/6654	6
	2	GO:1903037	regulation of leukocyte cell-cell adhesion	15/168	329/18866	2.65274e-07	1.10029e-05	8.22703e-06	HLA-DMB/SYK/HAVCR2/LYN/ITGB2/TFRC/VSIG4/CD209/GPNMB/THY1/CCL5/CCL2/CD74/HLA-DPA1/CCL19	15		5	hsa01212	Fatty acid metabolism	1967-06-01	57/8105	6.62452e-06	0.000794942	0.000620613	51144/34/3992/79071/3033/2194	6
	2	GO:0006959	humoral immune response	16/168	377/18866	2.74462e-07	1.12166e-05	8.38681e-06	LYZ/C5AR1/C1QC/VSIG4/C1QB/CCL13/PLA2G2A/MFAP4/CFB/CTSG/S100A8/S100A9/FCN1/CCL2/CXCL9/CXCL10	16		5	hsa00071	Fatty acid degradation	1967-04-01	43/8105	0.000413045	0.0177583	0.013864	34/125/124/3033	4
	2	GO:0042116	macrophage activation	9/168	101/18866	2.94241e-07	1.18507e-05	8.86089e-06	SYK/HAVCR2/ITGB2/C5AR1/VSIG4/TYROBP/CD74/THBS1/LBP	9		5	hsa04152	AMPK signaling pathway	1967-06-01	120/8105	0.000443958	0.0177583	0.013864	3667/5105/5209/2308/5207/2194	6
	2	GO:0042129	regulation of T cell proliferation	11/168	167/18866	3.06042e-07	1.21499e-05	9.08463e-06	HLA-DMB/SYK/HAVCR2/RAC2/TFRC/VSIG4/CD209/GPNMB/CCL5/HLA-DPA1/CCL19	11		5	hsa04979	Cholesterol metabolism	1967-04-01	50/8105	0.000738078	0.0221423	0.0172866	3949/338/348/1071	4
	2	GO:0071675	regulation of mononuclear cell migration	7/168	51/18866	3.2618e-07	1.2767e-05	9.54604e-06	LYN/PLA2G7/C5AR1/CSF1R/CCL5/CXCL10/THBS1	7		5	hsa00062	Fatty acid elongation	1967-03-01	27/8105	0.00137038	0.0267847	0.0209109	51144/79071/3033	3
	2	GO:0043304	regulation of mast cell degranulation	6/168	32/18866	3.41043e-07	1.31633e-05	9.84237e-06	VAMP8/SYK/STXBP2/LYN/RAC2/FCER1G	6		5	hsa01040	Biosynthesis of unsaturated fatty acids	1967-03-01	27/8105	0.00137038	0.0267847	0.0209109	51144/3992/79071	3
	2	GO:0033006	regulation of mast cell activation involved in immune response	6/168	33/18866	4.1377e-07	1.57516e-05	1.17777e-05	VAMP8/SYK/STXBP2/LYN/RAC2/FCER1G	6		5	hsa00561	Glycerolipid metabolism	1967-04-01	61/8105	0.00156244	0.0267847	0.0209109	23175/132158/8694/10555	4
	2	GO:0050870	positive regulation of T cell activation	12/168	214/18866	4.98955e-07	1.87378e-05	1.40105e-05	HLA-DMB/SYK/HAVCR2/LYN/TFRC/CD209/THY1/CCL5/CCL2/CD74/HLA-DPA1/CCL19	12		5	hsa00830	Retinol metabolism	1967-04-01	68/8105	0.00233511	0.0328982	0.0256837	157506/125/124/8694	4
	2	GO:0001819	positive regulation of cytokine production	17/168	447/18866	5.34618e-07	1.98094e-05	1.48117e-05	SYK/HAVCR2/CYBA/RAB7B/MAPK13/C5AR1/FCER1G/TYROBP/CD14/LY96/FCN1/CD74/HLA-DPA1/CCL19/THBS1/IRF8/LBP	17		5	hsa00051	Fructose and mannose metabolism	1967-03-01	33/8105	0.00246737	0.0328982	0.0256837	5209/5372/5207	3
	2	GO:0032680	regulation of tumor necrosis factor production	9/168	110/18866	6.11025e-07	2.23426e-05	1.67059e-05	HAVCR2/CYBA/ACP5/FCER1G/CD14/LY96/GPNMB/CCL19/LBP	9		5	hsa03320	PPAR signaling pathway	1967-04-01	76/8105	0.00350162	0.0420194	0.0328046	5105/34/11001/364	4
	2	GO:0022617	extracellular matrix disassembly	8/168	82/18866	6.81255e-07	2.45871e-05	1.83841e-05	LCP1/MMP7/MMP9/CTSK/TIMP1/TPSAB1/CTSG/HTRA1	8
	2	GO:0002544	chronic inflammatory response	5/168	20/18866	7.34015e-07	2.61517e-05	1.95539e-05	PTGES/S100A8/S100A9/CCL5/THBS1	5
	2	GO:1903555	regulation of tumor necrosis factor superfamily cytokine production	9/168	113/18866	7.67924e-07	2.70134e-05	2.01983e-05	HAVCR2/CYBA/ACP5/FCER1G/CD14/LY96/GPNMB/CCL19/LBP	9
	2	GO:0031663	lipopolysaccharide-mediated signaling pathway	7/168	59/18866	9.05382e-07	3.14507e-05	2.35161e-05	LYN/LY86/CD14/LY96/CCL5/CCL2/LBP	7
	2	GO:0032640	tumor necrosis factor production	9/168	116/18866	9.58542e-07	3.28863e-05	2.45895e-05	HAVCR2/CYBA/ACP5/FCER1G/CD14/LY96/GPNMB/CCL19/LBP	9
	2	GO:0032755	positive regulation of interleukin-6 production	8/168	88/18866	1.17425e-06	3.97958e-05	2.97558e-05	SYK/CYBA/RAB7B/MAPK13/FCER1G/TYROBP/CD74/LBP	8
	2	GO:0071706	tumor necrosis factor superfamily cytokine production	9/168	119/18866	1.18876e-06	3.98021e-05	2.97606e-05	HAVCR2/CYBA/ACP5/FCER1G/CD14/LY96/GPNMB/CCL19/LBP	9
	2	GO:0032928	regulation of superoxide anion generation	5/168	22/18866	1.2289e-06	4.06561e-05	3.03991e-05	SYK/CYBA/ITGB2/ACP5/TYROBP	5
	2	GO:0022409	positive regulation of cell-cell adhesion	13/168	279/18866	1.34719e-06	4.40085e-05	3.29057e-05	HLA-DMB/SYK/HAVCR2/LYN/ITGB2/TFRC/CD209/THY1/CCL5/CCL2/CD74/HLA-DPA1/CCL19	13
	2	GO:0034142	toll-like receptor 4 signaling pathway	6/168	40/18866	1.3619e-06	4.40085e-05	3.29057e-05	RAB7B/LYN/ITGB2/CD14/LY96/LBP	6
	2	GO:0046849	bone remodeling	8/168	91/18866	1.51788e-06	4.79341e-05	3.58409e-05	SYK/RAC2/SPP1/ACP5/TFRC/CSF1R/CTSK/TMEM119	8
	2	GO:0060333	interferon-gamma-mediated signaling pathway	8/168	91/18866	1.51788e-06	4.79341e-05	3.58409e-05	MT2A/IFI30/HLA-DRB3/HLA-DQA1/HLA-DPA1/HLA-DRA/HLA-DRB4/IRF8	8
	2	GO:0002604	regulation of dendritic cell antigen processing and presentation	4/168	11/18866	1.90698e-06	5.90701e-05	4.41675e-05	CD68/CD74/CCL19/THBS1	4
	2	GO:0031349	positive regulation of defense response	15/168	385/18866	1.91303e-06	5.90701e-05	4.41675e-05	VAMP8/SYK/HAVCR2/CYBA/LYN/MAPK13/PLA2G7/FCER1G/CD209/PLA2G2A/S100A8/S100A9/FCN1/CCL5/LBP	15
	2	GO:0022407	regulation of cell-cell adhesion	16/168	439/18866	2.04123e-06	6.23361e-05	4.66095e-05	HLA-DMB/SYK/HAVCR2/LYN/IL1RN/ITGB2/TFRC/VSIG4/CD209/GPNMB/THY1/CCL5/CCL2/CD74/HLA-DPA1/CCL19	16
	2	GO:0033003	regulation of mast cell activation	6/168	44/18866	2.43198e-06	7.34615e-05	5.49281e-05	VAMP8/SYK/STXBP2/LYN/RAC2/FCER1G	6
	2	GO:0002468	dendritic cell antigen processing and presentation	4/168	12/18866	2.84061e-06	8.48823e-05	6.34676e-05	CD68/CD74/CCL19/THBS1	4
	2	GO:0002573	myeloid leukocyte differentiation	11/168	210/18866	2.93727e-06	8.62273e-05	6.44733e-05	HCLS1/LYN/MT1G/MMP9/TFRC/C1QC/FCER1G/TYROBP/CSF1R/CD74/CCL19	11
	2	GO:0042742	defense response to bacterium	14/168	348/18866	2.94768e-06	8.62273e-05	6.44733e-05	SYK/HAVCR2/CYBA/LYZ/C5AR1/ACP5/FCER1G/STAB1/PLA2G2A/CTSG/S100A8/S100A9/IRF8/LBP	14
	2	GO:0090023	positive regulation of neutrophil chemotaxis	5/168	26/18866	2.98247e-06	8.63362e-05	6.45547e-05	RAC2/C5AR1/CD74/CCL19/LBP	5
	2	GO:0002703	regulation of leukocyte mediated immunity	11/168	211/18866	3.07523e-06	8.72046e-05	6.5204e-05	VAMP8/SYK/WAS/STXBP2/HAVCR2/LYN/RAC2/ITGB2/TFRC/FCER1G/TYROBP	11
	2	GO:0070555	response to interleukin-1	11/168	211/18866	3.07523e-06	8.72046e-05	6.5204e-05	CYBA/MAPK13/CCL3L3/IL1RN/CCL22/CCL13/PTGIS/CCL5/CCL8/CCL2/CCL19	11
	2	GO:0042102	positive regulation of T cell proliferation	8/168	101/18866	3.34749e-06	9.39665e-05	7.026e-05	HLA-DMB/SYK/HAVCR2/TFRC/CD209/CCL5/HLA-DPA1/CCL19	8
	2	GO:0050671	positive regulation of lymphocyte proliferation	9/168	136/18866	3.61588e-06	9.95636e-05	7.4445e-05	HLA-DMB/SYK/HAVCR2/TFRC/CD209/CCL5/CD74/HLA-DPA1/CCL19	9
	2	GO:0043303	mast cell degranulation	6/168	47/18866	3.61854e-06	9.95636e-05	7.4445e-05	VAMP8/SYK/STXBP2/LYN/RAC2/FCER1G	6
	2	GO:0032946	positive regulation of mononuclear cell proliferation	9/168	137/18866	3.84088e-06	0.000104645	7.82446e-05	HLA-DMB/SYK/HAVCR2/TFRC/CD209/CCL5/CD74/HLA-DPA1/CCL19	9
	2	GO:0002279	mast cell activation involved in immune response	6/168	48/18866	4.10517e-06	0.00011076	8.28166e-05	VAMP8/SYK/STXBP2/LYN/RAC2/FCER1G	6
	2	GO:0002448	mast cell mediated immunity	6/168	49/18866	4.64371e-06	0.000124085	9.27801e-05	VAMP8/SYK/STXBP2/LYN/RAC2/FCER1G	6
	2	GO:0032760	positive regulation of tumor necrosis factor production	6/168	50/18866	5.23828e-06	0.000136878	0.000102345	CYBA/FCER1G/CD14/LY96/CCL19/LBP	6
	2	GO:0071624	positive regulation of granulocyte chemotaxis	5/168	29/18866	5.26928e-06	0.000136878	0.000102345	RAC2/C5AR1/CD74/CCL19/LBP	5
	2	GO:0010038	response to metal ion	14/168	366/18866	5.27022e-06	0.000136878	0.000102345	MT1G/MT2A/FBP1/AQP9/MMP9/ALOX5AP/CD14/CRIP1/PTGES/S100A8/THBS1/SPARC/NQO1/AKR1C3	14
	2	GO:0071347	cellular response to interleukin-1	10/168	183/18866	5.7715e-06	0.000148509	0.000111042	MAPK13/CCL3L3/IL1RN/CCL22/CCL13/PTGIS/CCL5/CCL8/CCL2/CCL19	10
	2	GO:0043277	apoptotic cell clearance	6/168	51/18866	5.89322e-06	0.00015025	0.000112344	RAC2/TYROBP/MARCO/FCN1/CCL2/THBS1	6
	2	GO:1903557	positive regulation of tumor necrosis factor superfamily cytokine production	6/168	52/18866	6.61311e-06	0.000167071	0.000124921	CYBA/FCER1G/CD14/LY96/CCL19/LBP	6
	2	GO:0045785	positive regulation of cell adhesion	15/168	428/18866	6.92266e-06	0.000173316	0.000129591	HLA-DMB/SYK/HAVCR2/LYN/ITGB2/TFRC/CD209/ABI3BP/THY1/CCL5/CCL2/CD74/HLA-DPA1/CCL19/EGFL6	15
	2	GO:1902624	positive regulation of neutrophil migration	5/168	31/18866	7.43136e-06	0.000184391	0.000137871	RAC2/C5AR1/CD74/CCL19/LBP	5
	2	GO:0030099	myeloid cell differentiation	15/168	431/18866	7.5254e-06	0.000185072	0.00013838	HCLS1/RAB7B/LYN/MT1G/MMP9/TFRC/C1QC/FCER1G/TYROBP/CSF1R/CD74/CCL19/THBS1/LOX/IRF8	15
	2	GO:0002281	macrophage activation involved in immune response	4/168	15/18866	7.67124e-06	0.000187003	0.000139825	SYK/HAVCR2/TYROBP/LBP	4
	2	GO:0072503	cellular divalent inorganic cation homeostasis	16/168	492/18866	8.67499e-06	0.000209633	0.000156745	CYBA/LYN/MT1G/MT2A/ATP1B1/CD52/C5AR1/CCL13/THY1/S100A8/S100A9/CCL5/CCL8/CXCL9/CXCL10/CCL19	16
	2	GO:0072676	lymphocyte migration	8/168	117/18866	1.00135e-05	0.000239892	0.000179371	CCL3L3/CCL22/CCL13/CCL5/CCL8/CCL2/CXCL10/CCL19	8
	2	GO:0002523	leukocyte migration involved in inflammatory response	4/168	16/18866	1.01574e-05	0.000240972	0.000180178	ITGB2/S100A8/S100A9/LBP	4
	2	GO:0090022	regulation of neutrophil chemotaxis	5/168	33/18866	1.0232e-05	0.000240972	0.000180178	RAC2/C5AR1/CD74/CCL19/LBP	5
	2	GO:0002888	positive regulation of myeloid leukocyte mediated immunity	5/168	34/18866	1.19101e-05	0.000278137	0.000207966	VAMP8/SYK/ITGB2/FCER1G/TYROBP	5
	2	GO:0032675	regulation of interleukin-6 production	9/168	159/18866	1.28984e-05	0.000298705	0.000223346	SYK/HAVCR2/CYBA/RAB7B/MAPK13/FCER1G/TYROBP/CD74/LBP	9
	2	GO:0070206	protein trimerization	4/168	17/18866	1.31906e-05	0.000302948	0.000226518	ALOX5AP/COL1A2/SCARA5/CD74	4
	2	GO:0046456	icosanoid biosynthetic process	6/168	59/18866	1.39023e-05	0.000316676	0.000236783	SYK/ALOX5AP/PTGIS/PTGES/CD74/AKR1C3	6
	2	GO:0031214	biomineral tissue development	9/168	163/18866	1.57396e-05	0.000352028	0.000263216	SPP1/CLEC3B/COL1A2/COL1A1/GPNMB/TMEM119/COMP/OSR1/LOX	9
	2	GO:0110148	biomineralization	9/168	163/18866	1.57396e-05	0.000352028	0.000263216	SPP1/CLEC3B/COL1A2/COL1A1/GPNMB/TMEM119/COMP/OSR1/LOX	9
	2	GO:0042554	superoxide anion generation	5/168	36/18866	1.59059e-05	0.000352028	0.000263216	SYK/CYBA/ITGB2/ACP5/TYROBP	5
	2	GO:0002833	positive regulation of response to biotic stimulus	11/168	251/18866	1.5961e-05	0.000352028	0.000263216	SYK/HAVCR2/CYBA/LYN/LY86/FCER1G/CD209/LY96/FCN1/CCL5/LBP	11
	2	GO:0045576	mast cell activation	6/168	61/18866	1.68823e-05	0.000369417	0.000276218	VAMP8/SYK/STXBP2/LYN/RAC2/FCER1G	6
	2	GO:0002683	negative regulation of immune system process	15/168	463/18866	1.75322e-05	0.000380639	0.000284609	HAVCR2/LYN/CD68/LPXN/C1QC/VSIG4/FCER1G/TYROBP/GPNMB/THY1/CCL2/CD74/HLA-DOA/THBS1/HTRA1	15
	2	GO:0090322	regulation of superoxide metabolic process	5/168	37/18866	1.82594e-05	0.000393355	0.000294117	SYK/CYBA/ITGB2/ACP5/TYROBP	5
	2	GO:0051251	positive regulation of lymphocyte activation	13/168	357/18866	1.94402e-05	0.000415572	0.000310728	HLA-DMB/SYK/HAVCR2/LYN/TFRC/TYROBP/CD209/THY1/CCL5/CCL2/CD74/HLA-DPA1/CCL19	13
	2	GO:0001503	ossification	14/168	412/18866	1.99824e-05	0.000423902	0.000316957	SPP1/ACP5/VCAN/CLEC3B/COL1A2/COL1A1/GPNMB/CTSK/TMEM119/COL6A1/COMP/OSR1/SPARC/LOX	14
	2	GO:0071559	response to transforming growth factor beta	11/168	258/18866	2.06018e-05	0.00043373	0.000324305	RASL11B/LPXN/CLEC3B/COL1A2/COL1A1/CILP/VASN/THBS1/HTRA1/LOX/MXRA5	11
	2	GO:0010759	positive regulation of macrophage chemotaxis	4/168	19/18866	2.1185e-05	0.000436098	0.000326076	C5AR1/CSF1R/CCL5/THBS1	4
	2	GO:0032930	positive regulation of superoxide anion generation	4/168	19/18866	2.1185e-05	0.000436098	0.000326076	SYK/CYBA/ITGB2/TYROBP	4
	2	GO:0048245	eosinophil chemotaxis	4/168	19/18866	2.1185e-05	0.000436098	0.000326076	CCL13/CCL5/CCL8/CCL2	4
	2	GO:0032635	interleukin-6 production	9/168	170/18866	2.19996e-05	0.000449536	0.000336124	SYK/HAVCR2/CYBA/RAB7B/MAPK13/FCER1G/TYROBP/CD74/LBP	9
	2	GO:0060135	maternal process involved in female pregnancy	6/168	64/18866	2.22991e-05	0.000452331	0.000338214	HAVCR2/CTSB/MMP7/SPP1/PTGIS/ANGPT2	6
	2	GO:0001894	tissue homeostasis	11/168	261/18866	2.29234e-05	0.000461624	0.000345162	SYK/LIPA/LYZ/RAC2/SPP1/ACP5/TFRC/CSF1R/CTSK/TMEM119/SERPINA3	11
	2	GO:0050830	defense response to Gram-positive bacterium	7/168	99/18866	2.93213e-05	0.000586214	0.00043832	HAVCR2/LYZ/C5AR1/ACP5/PLA2G2A/CTSG/LBP	7
	2	GO:0034612	response to tumor necrosis factor	12/168	320/18866	3.07648e-05	0.000610681	0.000456614	SYK/CYBA/CCL3L3/CCL22/CD14/CCL13/COL1A1/CCL5/CCL8/CCL2/CCL19/THBS1	12
	2	GO:0019730	antimicrobial humoral response	8/168	137/18866	3.15752e-05	0.000622323	0.000465319	LYZ/CCL13/PLA2G2A/CTSG/S100A8/S100A9/CXCL9/CXCL10	8
	2	GO:0048246	macrophage chemotaxis	5/168	42/18866	3.43761e-05	0.000668051	0.000499511	C5AR1/CSF1R/CCL5/CCL2/THBS1	5
	2	GO:1902622	regulation of neutrophil migration	5/168	42/18866	3.43761e-05	0.000668051	0.000499511	RAC2/C5AR1/CD74/CCL19/LBP	5
	2	GO:0045124	regulation of bone resorption	5/168	43/18866	3.86209e-05	0.00074533	0.000557293	SYK/SPP1/TFRC/CSF1R/TMEM119	5
	2	GO:0006898	receptor-mediated endocytosis	12/168	328/18866	3.91191e-05	0.000749739	0.000560589	SYK/ITGB2/TFRC/CD163/FCER1G/CD14/FOLR2/STAB1/MARCO/CCL19/RAB31/SPARC	12
	2	GO:0072677	eosinophil migration	4/168	23/18866	4.70716e-05	0.000895972	0.00066993	CCL13/CCL5/CCL8/CCL2	4
	2	GO:0006801	superoxide metabolic process	6/168	74/18866	5.12007e-05	0.00095795	0.000716271	SYK/CYBA/ITGB2/ACP5/TYROBP/NQO1	6
	2	GO:0034121	regulation of toll-like receptor signaling pathway	6/168	74/18866	5.12007e-05	0.00095795	0.000716271	CYBA/RAB7B/LYN/CD14/LY96/LBP	6
	2	GO:0007229	integrin-mediated signaling pathway	7/168	108/18866	5.13618e-05	0.00095795	0.000716271	SYK/ITGB2/PLEK/FCER1G/TYROBP/THY1/TIMP1	7
	2	GO:0032418	lysosome localization	6/168	75/18866	5.52464e-05	0.00101675	0.00076024	VAMP8/SYK/STXBP2/LYN/RAC2/FCER1G	6
	2	GO:0032602	chemokine production	6/168	75/18866	5.52464e-05	0.00101675	0.00076024	SYK/HAVCR2/S100A8/S100A9/CD74/LBP	6
	2	GO:0043302	positive regulation of leukocyte degranulation	4/168	25/18866	6.63174e-05	0.00121247	0.000906583	VAMP8/SYK/ITGB2/FCER1G	4
	2	GO:0032963	collagen metabolic process	7/168	113/18866	6.8544e-05	0.00124499	0.000930897	CTSB/MMP7/MMP9/COL1A2/COL1A1/CTSK/MFAP4	7
	2	GO:2000107	negative regulation of leukocyte apoptotic process	5/168	49/18866	7.32819e-05	0.00132241	0.00098878	HCLS1/FCER1G/CCL5/CD74/CCL19	5
	2	GO:0071356	cellular response to tumor necrosis factor	11/168	297/18866	7.40647e-05	0.00132791	0.000992894	SYK/CYBA/CCL3L3/CCL22/CCL13/COL1A1/CCL5/CCL8/CCL2/CCL19/THBS1	11
	2	GO:0090025	regulation of monocyte chemotaxis	4/168	26/18866	7.78329e-05	0.00137442	0.00102767	LYN/PLA2G7/CCL5/CXCL10	4
	2	GO:1905523	positive regulation of macrophage migration	4/168	26/18866	7.78329e-05	0.00137442	0.00102767	C5AR1/CSF1R/CCL5/THBS1	4
	2	GO:2000377	regulation of reactive oxygen species metabolic process	9/168	200/18866	7.82191e-05	0.00137442	0.00102767	SYK/CYBA/RAC2/ITGB2/ACP5/TYROBP/PTGIS/THBS1/AKR1C3	9
	2	GO:0002831	regulation of response to biotic stimulus	13/168	409/18866	7.86371e-05	0.00137442	0.00102767	SYK/HAVCR2/CYBA/LYN/LY86/VSIG4/FCER1G/CD209/LY96/FCN1/CCL5/HTRA1/LBP	13
	2	GO:0046850	regulation of bone remodeling	5/168	50/18866	8.08424e-05	0.00140413	0.00104989	SYK/SPP1/TFRC/CSF1R/TMEM119	5
	2	GO:0030282	bone mineralization	7/168	117/18866	8.54437e-05	0.00147483	0.00110275	CLEC3B/COL1A2/GPNMB/TMEM119/COMP/OSR1/LOX	7
	2	GO:0050729	positive regulation of inflammatory response	8/168	158/18866	8.68088e-05	0.00148915	0.00111345	VAMP8/MAPK13/PLA2G7/FCER1G/PLA2G2A/S100A8/S100A9/LBP	8
	2	GO:0071560	cellular response to transforming growth factor beta stimulus	10/168	252/18866	8.97351e-05	0.0015299	0.00114393	RASL11B/LPXN/CLEC3B/COL1A2/COL1A1/CILP/VASN/THBS1/HTRA1/LOX	10
	2	GO:2000353	positive regulation of endothelial cell apoptotic process	4/168	27/18866	9.0737e-05	0.00153755	0.00114965	CCL2/THBS1/AKR1C3/CD248	4
	2	GO:1900046	regulation of hemostasis	6/168	83/18866	9.76636e-05	0.00164489	0.00122991	SYK/LYN/PLEK/FCER1G/COMP/THBS1	6
	2	GO:0140029	exocytic process	6/168	84/18866	0.000104409	0.0017479	0.00130693	VAMP8/SYK/STXBP2/LYN/PLEK/FCER1G	6
	2	GO:0002429	immune response-activating cell surface receptor signaling pathway	14/168	481/18866	0.000106214	0.00175695	0.00131369	SYK/WAS/LYN/C5AR1/LPXN/FCER1G/CD209/HLA-DRB3/THY1/FCN1/HLA-DQA1/HLA-DPA1/HLA-DRA/HLA-DRB4	14
	2	GO:0002757	immune response-activating signal transduction	14/168	481/18866	0.000106214	0.00175695	0.00131369	SYK/WAS/LYN/C5AR1/LPXN/FCER1G/CD209/HLA-DRB3/THY1/FCN1/HLA-DQA1/HLA-DPA1/HLA-DRA/HLA-DRB4	14
	2	GO:0019371	cyclooxygenase pathway	3/168	11/18866	0.000108595	0.00178572	0.0013352	PTGIS/PTGES/AKR1C3	3
	2	GO:0006690	icosanoid metabolic process	7/168	122/18866	0.000111195	0.0018177	0.00135912	SYK/DPEP2/ALOX5AP/PTGIS/PTGES/CD74/AKR1C3	7
	2	GO:0050727	regulation of inflammatory response	13/168	425/18866	0.000115402	0.00187545	0.0014023	VAMP8/LYN/MAPK13/PLA2G7/MMP9/ACP5/FCER1G/PLA2G2A/PTGIS/S100A8/S100A9/CCL5/LBP	13
	2	GO:0006968	cellular defense response	5/168	54/18866	0.000117255	0.00188354	0.00140835	C5AR1/TYROBP/LY96/CXCL9/LBP	5
	2	GO:0032757	positive regulation of interleukin-8 production	5/168	54/18866	0.000117255	0.00188354	0.00140835	SYK/CD14/FCN1/CD74/LBP	5
	2	GO:0070664	negative regulation of leukocyte proliferation	6/168	86/18866	0.000119009	0.00188986	0.00141307	HAVCR2/LYN/VSIG4/TYROBP/GPNMB/CCL8	6
	2	GO:2000106	regulation of leukocyte apoptotic process	6/168	86/18866	0.000119009	0.00188986	0.00141307	HCLS1/LYN/FCER1G/CCL5/CD74/CCL19	6
	2	GO:0061448	connective tissue development	10/168	262/18866	0.000123599	0.0019516	0.00145924	TGFBI/CRIP1/COL1A1/CTSK/TIMP1/BGN/COMP/OSR1/LOX/TNMD	10
	2	GO:0030199	collagen fibril organization	5/168	55/18866	0.00012806	0.00199931	0.00149491	COL1A2/COL1A1/COMP/DPT/LOX	5
	2	GO:0032655	regulation of interleukin-12 production	5/168	55/18866	0.00012806	0.00199931	0.00149491	SYK/ACP5/CCL19/THBS1/IRF8	5
	2	GO:0001516	prostaglandin biosynthetic process	4/168	30/18866	0.000138771	0.00213063	0.0015931	PTGIS/PTGES/CD74/AKR1C3	4
	2	GO:0010758	regulation of macrophage chemotaxis	4/168	30/18866	0.000138771	0.00213063	0.0015931	C5AR1/CSF1R/CCL5/THBS1	4
	2	GO:0046457	prostanoid biosynthetic process	4/168	30/18866	0.000138771	0.00213063	0.0015931	PTGIS/PTGES/CD74/AKR1C3	4
	2	GO:0032615	interleukin-12 production	5/168	57/18866	0.000151942	0.00230736	0.00172524	SYK/ACP5/CCL19/THBS1/IRF8	5
	2	GO:1905517	macrophage migration	5/168	57/18866	0.000151942	0.00230736	0.00172524	C5AR1/CSF1R/CCL5/CCL2/THBS1	5
	2	GO:0034103	regulation of tissue remodeling	6/168	91/18866	0.000162663	0.00245674	0.00183694	SYK/SPP1/TFRC/CSF1R/GPNMB/TMEM119	6
	2	GO:0006636	unsaturated fatty acid biosynthetic process	5/168	59/18866	0.000179088	0.00267573	0.00200068	ALOX5AP/PTGIS/PTGES/CD74/AKR1C3	5
	2	GO:0043030	regulation of macrophage activation	5/168	59/18866	0.000179088	0.00267573	0.00200068	HAVCR2/VSIG4/CD74/THBS1/LBP	5
	2	GO:1902563	regulation of neutrophil activation	3/168	13/18866	0.000185779	0.00276085	0.00206432	SYK/ITGB2/PLA2G2A	3
	2	GO:0055094	response to lipoprotein particle	4/168	34/18866	0.000228413	0.00337639	0.00252457	SYK/ITGB2/CD68/FCER1G	4
	2	GO:0050764	regulation of phagocytosis	6/168	97/18866	0.000230795	0.00339354	0.00253739	SYK/CYBA/DOCK2/FCER1G/CCL2/RAB31	6
	2	GO:0001771	immunological synapse formation	3/168	14/18866	0.0002349	0.00341774	0.00255549	HAVCR2/DOCK2/CCL19	3
	2	GO:0070486	leukocyte aggregation	3/168	14/18866	0.0002349	0.00341774	0.00255549	RAC2/S100A8/S100A9	3
	2	GO:0062207	regulation of pattern recognition receptor signaling pathway	6/168	99/18866	0.00025791	0.00373298	0.0027912	CYBA/RAB7B/LYN/CD14/LY96/LBP	6
	2	GO:0046686	response to cadmium ion	5/168	64/18866	0.000263155	0.00378915	0.0028332	MT1G/MT2A/MMP9/SPARC/AKR1C3	5
	2	GO:0072593	reactive oxygen species metabolic process	10/168	288/18866	0.000265527	0.00380361	0.00284401	SYK/CYBA/RAC2/ITGB2/ACP5/TYROBP/PTGIS/THBS1/NQO1/AKR1C3	10
	2	GO:0045765	regulation of angiogenesis	12/168	403/18866	0.000271085	0.00386331	0.00288865	ITGB2/C5AR1/STAB1/PTGIS/GPNMB/THBS2/ANGPT2/CXCL10/THBS1/SRPX2/SPARC/TNMD	12
	2	GO:0010543	regulation of platelet activation	4/168	36/18866	0.000286131	0.00403634	0.00301802	SYK/LYN/PLEK/FCER1G	4
	2	GO:0071402	cellular response to lipoprotein particle stimulus	4/168	36/18866	0.000286131	0.00403634	0.00301802	SYK/ITGB2/CD68/FCER1G	4
	2	GO:0006882	cellular zinc ion homeostasis	4/168	37/18866	0.0003186	0.0044412	0.00332074	MT1G/MT2A/S100A8/S100A9	4
	2	GO:0045730	respiratory burst	4/168	37/18866	0.0003186	0.0044412	0.00332074	CYBA/RAC2/CD52/LBP	4
	2	GO:1901570	fatty acid derivative biosynthetic process	6/168	103/18866	0.000319626	0.0044412	0.00332074	SYK/ALOX5AP/PTGIS/PTGES/CD74/AKR1C3	6
	2	GO:0050766	positive regulation of phagocytosis	5/168	68/18866	0.000349634	0.004834	0.00361444	CYBA/DOCK2/FCER1G/CCL2/RAB31	5
	2	GO:0071276	cellular response to cadmium ion	4/168	38/18866	0.000353627	0.0048589	0.00363306	MT1G/MT2A/MMP9/AKR1C3	4
	2	GO:0033008	positive regulation of mast cell activation involved in immune response	3/168	16/18866	0.000356681	0.0048589	0.00363306	VAMP8/SYK/FCER1G	3
	2	GO:0043306	positive regulation of mast cell degranulation	3/168	16/18866	0.000356681	0.0048589	0.00363306	VAMP8/SYK/FCER1G	3
	2	GO:0072330	monocarboxylic acid biosynthetic process	9/168	246/18866	0.000368665	0.00499766	0.00373682	CYP27A1/ALOX5AP/VCAN/PTGIS/PTGES/ALDH1A3/BGN/CD74/AKR1C3	9
	2	GO:2000379	positive regulation of reactive oxygen species metabolic process	6/168	106/18866	0.000373074	0.00503288	0.00376315	SYK/CYBA/ITGB2/TYROBP/THBS1/AKR1C3	6
	2	GO:0007162	negative regulation of cell adhesion	10/168	301/18866	0.000376725	0.00505758	0.00378162	HAVCR2/IL1RN/LPXN/VSIG4/TGFBI/COL1A1/GPNMB/ANGPT2/CD74/THBS1	10
	2	GO:0007565	female pregnancy	8/168	196/18866	0.000379355	0.0050684	0.00378971	HAVCR2/CTSB/MMP7/MMP9/SPP1/PTGIS/TIMP1/ANGPT2	8
	2	GO:0031589	cell-substrate adhesion	11/168	359/18866	0.000383983	0.00510568	0.00381759	PARVG/RAC2/ITGB2/LPXN/LYVE1/COL1A1/ABI3BP/THY1/ANGPT2/THBS1/EGFL6	11
	2	GO:0055069	zinc ion homeostasis	4/168	39/18866	0.000391324	0.00517852	0.00387205	MT1G/MT2A/S100A8/S100A9	4
	2	GO:0071887	leukocyte apoptotic process	6/168	108/18866	0.000412421	0.00543184	0.00406146	HCLS1/LYN/FCER1G/CCL5/CD74/CCL19	6
	2	GO:0033627	cell adhesion mediated by integrin	5/168	71/18866	0.000427435	0.00560303	0.00418946	SYK/LYN/ITGB2/LPXN/CCL5	5
	2	GO:0002286	T cell activation involved in immune response	6/168	109/18866	0.000433272	0.00565288	0.00422673	HLA-DMB/HAVCR2/LCP1/FCER1G/CD74/CCL19	6
	2	GO:0002526	acute inflammatory response	6/168	111/18866	0.000477437	0.00619999	0.00463581	CD163/FCER1G/PTGES/SERPINA3/S100A8/LBP	6
	2	GO:0060348	bone development	8/168	204/18866	0.000494929	0.00639724	0.0047833	ACP5/TYROBP/COL1A1/TMEM119/BGN/COMP/SPARC/LOX	8
	2	GO:1904037	positive regulation of epithelial cell apoptotic process	4/168	42/18866	0.000521593	0.00671069	0.00501767	CCL2/THBS1/AKR1C3/CD248	4
	2	GO:0030168	platelet activation	7/168	158/18866	0.000541818	0.00693877	0.00518821	SYK/LYN/PLEK/FCER1G/COL1A2/COL1A1/COMP	7
	2	GO:0046916	cellular transition metal ion homeostasis	6/168	116/18866	0.000603259	0.00757572	0.00566447	MT1G/MT2A/TFRC/SCARA5/S100A8/S100A9	6
	2	GO:0032026	response to magnesium ion	3/168	19/18866	0.000605185	0.00757572	0.00566447	FBP1/CD14/THBS1	3
	2	GO:0045780	positive regulation of bone resorption	3/168	19/18866	0.000605185	0.00757572	0.00566447	SYK/SPP1/TFRC	3
	2	GO:0046852	positive regulation of bone remodeling	3/168	19/18866	0.000605185	0.00757572	0.00566447	SYK/SPP1/TFRC	3
	2	GO:0090026	positive regulation of monocyte chemotaxis	3/168	19/18866	0.000605185	0.00757572	0.00566447	PLA2G7/CCL5/CXCL10	3
	2	GO:1905521	regulation of macrophage migration	4/168	44/18866	0.000623916	0.00777517	0.00581359	C5AR1/CSF1R/CCL5/THBS1	4
	2	GO:1903305	regulation of regulated secretory pathway	7/168	162/18866	0.000628742	0.00780033	0.00583241	VAMP8/SYK/STXBP2/LYN/RAC2/ITGB2/FCER1G	7
	2	GO:1901342	regulation of vasculature development	12/168	444/18866	0.000643796	0.00795159	0.00594551	ITGB2/C5AR1/STAB1/PTGIS/GPNMB/THBS2/ANGPT2/CXCL10/THBS1/SRPX2/SPARC/TNMD	12
	2	GO:0045089	positive regulation of innate immune response	8/168	213/18866	0.000657505	0.00808281	0.00604362	SYK/HAVCR2/LYN/FCER1G/CD209/FCN1/CCL5/LBP	8
	2	GO:0051209	release of sequestered calcium ion into cytosol	6/168	118/18866	0.000660236	0.00808281	0.00604362	CYBA/LYN/THY1/CXCL9/CXCL10/CCL19	6
	2	GO:0032722	positive regulation of chemokine production	4/168	45/18866	0.000680072	0.00825292	0.00617082	SYK/HAVCR2/CD74/LBP	4
	2	GO:0034122	negative regulation of toll-like receptor signaling pathway	4/168	45/18866	0.000680072	0.00825292	0.00617082	RAB7B/LYN/CD14/LY96	4
	2	GO:0050851	antigen receptor-mediated signaling pathway	10/168	325/18866	0.000684073	0.00826539	0.00618014	SYK/WAS/LYN/LPXN/HLA-DRB3/THY1/HLA-DQA1/HLA-DPA1/HLA-DRA/HLA-DRB4	10
	2	GO:0051283	negative regulation of sequestering of calcium ion	6/168	119/18866	0.000690244	0.00830385	0.0062089	CYBA/LYN/THY1/CXCL9/CXCL10/CCL19	6
	2	GO:0050672	negative regulation of lymphocyte proliferation	5/168	79/18866	0.000698813	0.00837069	0.00625888	HAVCR2/LYN/VSIG4/TYROBP/GPNMB	5
	2	GO:0051651	maintenance of location in cell	8/168	216/18866	0.000720392	0.00859214	0.00642446	CYBA/LYN/THY1/S100A8/S100A9/CXCL9/CXCL10/CCL19	8
	2	GO:0009988	cell-cell recognition	5/168	80/18866	0.000740101	0.00875209	0.00654406	HAVCR2/DOCK2/CD209/FOLR2/CCL19	5
	2	GO:0032945	negative regulation of mononuclear cell proliferation	5/168	80/18866	0.000740101	0.00875209	0.00654406	HAVCR2/LYN/VSIG4/TYROBP/GPNMB	5
	2	GO:0051282	regulation of sequestering of calcium ion	6/168	121/18866	0.000753422	0.00887186	0.0066336	CYBA/LYN/THY1/CXCL9/CXCL10/CCL19	6
	2	GO:0051279	regulation of release of sequestered calcium ion into cytosol	5/168	81/18866	0.000783186	0.00918344	0.00686658	CYBA/LYN/THY1/CXCL9/CXCL10	5
	2	GO:0051928	positive regulation of calcium ion transport	6/168	122/18866	0.00078664	0.00918518	0.00686788	ATP1B1/THY1/CCL5/CCL2/CXCL9/CXCL10	6
	2	GO:0030225	macrophage differentiation	4/168	47/18866	0.000802962	0.00929763	0.00695196	HCLS1/MMP9/C1QC/CSF1R	4
	2	GO:0030574	collagen catabolic process	4/168	47/18866	0.000802962	0.00929763	0.00695196	CTSB/MMP7/MMP9/CTSK	4
	2	GO:0006874	cellular calcium ion homeostasis	12/168	456/18866	0.000812245	0.0093661	0.00700315	CYBA/LYN/ATP1B1/CD52/C5AR1/CCL13/THY1/CCL5/CCL8/CXCL9/CXCL10/CCL19	12
	2	GO:0030193	regulation of blood coagulation	5/168	82/18866	0.000828116	0.00950965	0.00711049	SYK/LYN/PLEK/FCER1G/THBS1	5
	2	GO:0042445	hormone metabolic process	8/168	221/18866	0.000835912	0.00955967	0.00714789	CTSB/SPP1/CTSK/CPA3/CRABP2/ALDH1A3/CTSG/AKR1C3	8
	2	GO:0051208	sequestering of calcium ion	6/168	124/18866	0.000856464	0.00975456	0.00729361	CYBA/LYN/THY1/CXCL9/CXCL10/CCL19	6
	2	GO:0007584	response to nutrient	7/168	171/18866	0.000864941	0.00981091	0.00733574	SPP1/FOLR2/COL1A1/CXCL10/SPARC/NQO1/AKR1C3	7
	2	GO:0033628	regulation of cell adhesion mediated by integrin	4/168	48/18866	0.000869933	0.00982742	0.00734809	SYK/LYN/LPXN/CCL5	4
	2	GO:0001906	cell killing	7/168	172/18866	0.000894998	0.0100696	0.0075292	SYK/STXBP2/HAVCR2/LYZ/TYROBP/CCL13/CTSG	7
	2	GO:0006911	phagocytosis, engulfment	6/168	126/18866	0.000930973	0.0104321	0.00780025	RAC2/ITGB2/FCER1G/MARCO/THBS1/RAB31	6
	2	GO:0006692	prostanoid metabolic process	4/168	49/18866	0.000940747	0.010442	0.00780762	PTGIS/PTGES/CD74/AKR1C3	4
	2	GO:0006693	prostaglandin metabolic process	4/168	49/18866	0.000940747	0.010442	0.00780762	PTGIS/PTGES/CD74/AKR1C3	4
	2	GO:0033005	positive regulation of mast cell activation	3/168	22/18866	0.000943124	0.010442	0.00780762	VAMP8/SYK/FCER1G	3
	2	GO:0015718	monocarboxylic acid transport	7/168	174/18866	0.000957582	0.01056	0.00789586	SLC16A3/SYK/AQP9/SLCO2B1/PLA2G2A/THBS1/ABCC3	7
	2	GO:0008037	cell recognition	8/168	226/18866	0.000965877	0.0105676	0.00790154	HAVCR2/DOCK2/CD209/FOLR2/VCAN/FCN1/CCL19/PALLD	8
	2	GO:0044706	multi-multicellular organism process	8/168	226/18866	0.000965877	0.0105676	0.00790154	HAVCR2/CTSB/MMP7/MMP9/SPP1/PTGIS/TIMP1/ANGPT2	8
	2	GO:0019058	viral life cycle	10/168	341/18866	0.000986468	0.0107484	0.00803675	VAMP8/CTSB/TFRC/CD209/TPR/FCN1/CCL5/CCL8/CCL2/CD74	10
	2	GO:1901568	fatty acid derivative metabolic process	7/168	175/18866	0.000990141	0.0107484	0.00803675	SYK/DPEP2/ALOX5AP/PTGIS/PTGES/CD74/AKR1C3	7
	2	GO:0055074	calcium ion homeostasis	12/168	468/18866	0.00101611	0.0109874	0.00821544	CYBA/LYN/ATP1B1/CD52/C5AR1/CCL13/THY1/CCL5/CCL8/CXCL9/CXCL10/CCL19	12
	2	GO:0034109	homotypic cell-cell adhesion	5/168	86/18866	0.00102728	0.0110611	0.00827056	SYK/LYN/PLEK/COMP/CCL5	5
	2	GO:0007596	blood coagulation	10/168	343/18866	0.00103098	0.0110611	0.00827056	SYK/WAS/LYN/PLEK/FCER1G/COL1A2/COL1A1/F13A1/COMP/THBS1	10
	2	GO:0060249	anatomical structure homeostasis	12/168	469/18866	0.00103487	0.0110611	0.00827056	SYK/LIPA/LYZ/RAC2/SPP1/ACP5/TFRC/CSF1R/CTSK/TMEM119/SERPINA3/LOX	12
	2	GO:0071404	cellular response to low-density lipoprotein particle stimulus	3/168	23/18866	0.00107753	0.011473	0.00857853	SYK/ITGB2/FCER1G	3
	2	GO:0006956	complement activation	7/168	178/18866	0.00109307	0.0115941	0.00866906	C5AR1/C1QC/VSIG4/C1QB/MFAP4/CFB/FCN1	7
	2	GO:0050818	regulation of coagulation	5/168	88/18866	0.00113922	0.0120377	0.00900072	SYK/LYN/PLEK/FCER1G/THBS1	5
	2	GO:0007599	hemostasis	10/168	348/18866	0.00114949	0.0121001	0.0090474	SYK/WAS/LYN/PLEK/FCER1G/COL1A2/COL1A1/F13A1/COMP/THBS1	10
	2	GO:0050817	coagulation	10/168	349/18866	0.00117448	0.0122702	0.00917459	SYK/WAS/LYN/PLEK/FCER1G/COL1A2/COL1A1/F13A1/COMP/THBS1	10
	2	GO:1904062	regulation of cation transmembrane transport	10/168	349/18866	0.00117448	0.0122702	0.00917459	CYBA/LYN/ATP1B1/MMP9/THY1/OSR1/CCL2/CXCL9/CXCL10/FHL1	10
	2	GO:0032753	positive regulation of interleukin-4 production	3/168	24/18866	0.00122345	0.0126865	0.00948583	SYK/HAVCR2/FCER1G	3
	2	GO:0034143	regulation of toll-like receptor 4 signaling pathway	3/168	24/18866	0.00122345	0.0126865	0.00948583	RAB7B/LYN/LBP	3
	2	GO:0015849	organic acid transport	10/168	353/18866	0.00127892	0.0131754	0.00985144	SLC16A3/SYK/AQP9/SLC7A7/SLCO2B1/FOLR2/PLA2G2A/OSR1/THBS1/ABCC3	10
	2	GO:0046718	viral entry into host cell	6/168	134/18866	0.00128009	0.0131754	0.00985144	VAMP8/CTSB/TFRC/CD209/FCN1/CD74	6
	2	GO:0033273	response to vitamin	5/168	91/18866	0.00132376	0.0135747	0.01015	SPP1/FOLR2/COL1A1/CXCL10/SPARC	5
	2	GO:0099024	plasma membrane invagination	6/168	135/18866	0.00132992	0.0135877	0.0101597	RAC2/ITGB2/FCER1G/MARCO/THBS1/RAB31	6
	2	GO:0009620	response to fungus	4/168	54/18866	0.0013566	0.0137591	0.0102878	SYK/CTSG/S100A8/S100A9	4
	2	GO:0010043	response to zinc ion	4/168	54/18866	0.0013566	0.0137591	0.0102878	MT1G/MT2A/CRIP1/S100A8	4
	2	GO:0046697	decidualization	3/168	25/18866	0.00138124	0.0139075	0.0103988	CTSB/SPP1/PTGIS	3
	2	GO:0071677	positive regulation of mononuclear cell migration	3/168	25/18866	0.00138124	0.0139075	0.0103988	PLA2G7/CCL5/CXCL10	3
	2	GO:0032720	negative regulation of tumor necrosis factor production	4/168	55/18866	0.00145295	0.0144753	0.0108234	HAVCR2/ACP5/GPNMB/LBP	4
	2	GO:0002285	lymphocyte activation involved in immune response	7/168	187/18866	0.00145305	0.0144753	0.0108234	HLA-DMB/HAVCR2/LCP1/TFRC/FCER1G/CD74/CCL19	7
	2	GO:0002532	production of molecular mediator involved in inflammatory response	5/168	93/18866	0.00145847	0.0144753	0.0108234	VAMP8/SYK/LYN/FCER1G/LBP	5
	2	GO:0032677	regulation of interleukin-8 production	5/168	93/18866	0.00145847	0.0144753	0.0108234	SYK/CD14/FCN1/CD74/LBP	5
	2	GO:0034765	regulation of ion transmembrane transport	12/168	489/18866	0.00147512	0.0145885	0.010908	CYBA/LYN/ATP1B1/MMP9/THY1/OSR1/CLIC6/CCL2/CXCL9/CXCL10/FHL1/THBS1	12
	2	GO:0002705	positive regulation of leukocyte mediated immunity	6/168	138/18866	0.00148835	0.0146153	0.010928	VAMP8/SYK/ITGB2/TFRC/FCER1G/TYROBP	6
	2	GO:0055076	transition metal ion homeostasis	6/168	138/18866	0.00148835	0.0146153	0.010928	MT1G/MT2A/TFRC/SCARA5/S100A8/S100A9	6
	2	GO:0003081	regulation of systemic arterial blood pressure by renin-angiotensin	3/168	26/18866	0.00155125	0.0150997	0.0112902	CYBA/CPA3/CTSG	3
	2	GO:1903010	regulation of bone development	3/168	26/18866	0.00155125	0.0150997	0.0112902	TYROBP/TMEM119/LOX	3
	2	GO:1903307	positive regulation of regulated secretory pathway	4/168	56/18866	0.00155398	0.0150997	0.0112902	VAMP8/SYK/ITGB2/FCER1G	4
	2	GO:0097553	calcium ion transmembrane import into cytosol	6/168	140/18866	0.0016017	0.0155091	0.0115964	CYBA/LYN/THY1/CXCL9/CXCL10/CCL19	6
	2	GO:1903556	negative regulation of tumor necrosis factor superfamily cytokine production	4/168	57/18866	0.00165979	0.0160159	0.0119753	HAVCR2/ACP5/GPNMB/LBP	4
	2	GO:0016525	negative regulation of angiogenesis	7/168	192/18866	0.00168961	0.0162471	0.0121482	STAB1/THBS2/ANGPT2/CXCL10/THBS1/SPARC/TNMD	7
	2	GO:0046394	carboxylic acid biosynthetic process	10/168	367/18866	0.00170585	0.0163468	0.0122227	SYK/CYP27A1/ALOX5AP/VCAN/PTGIS/PTGES/ALDH1A3/BGN/CD74/AKR1C3	10
	2	GO:0006706	steroid catabolic process	3/168	27/18866	0.00173382	0.0164501	0.0123	CYP27A1/SPP1/HSD11B1	3
	2	GO:1901623	regulation of lymphocyte chemotaxis	3/168	27/18866	0.00173382	0.0164501	0.0123	CCL5/CCL2/CXCL10	3
	2	GO:0016053	organic acid biosynthetic process	10/168	368/18866	0.0017403	0.0164501	0.0123	SYK/CYP27A1/ALOX5AP/VCAN/PTGIS/PTGES/ALDH1A3/BGN/CD74/AKR1C3	10
	2	GO:0071248	cellular response to metal ion	7/168	193/18866	0.00174032	0.0164501	0.0123	MT1G/MT2A/FBP1/MMP9/ALOX5AP/NQO1/AKR1C3	7
	2	GO:0045088	regulation of innate immune response	9/168	307/18866	0.00176192	0.0165979	0.0124105	SYK/HAVCR2/LYN/VSIG4/FCER1G/CD209/FCN1/CCL5/LBP	9
	2	GO:0007566	embryo implantation	4/168	58/18866	0.00177051	0.0166225	0.0124289	MMP9/SPP1/PTGIS/TIMP1	4
	2	GO:0010324	membrane invagination	6/168	143/18866	0.00178388	0.0166916	0.0124805	RAC2/ITGB2/FCER1G/MARCO/THBS1/RAB31	6
	2	GO:2000181	negative regulation of blood vessel morphogenesis	7/168	194/18866	0.0017922	0.0167132	0.0124967	STAB1/THBS2/ANGPT2/CXCL10/THBS1/SPARC/TNMD	7
	2	GO:1901136	carbohydrate derivative catabolic process	7/168	195/18866	0.00184528	0.0171506	0.0128238	RENBP/GM2A/GPC4/NPL/LYVE1/VCAN/BGN	7
	2	GO:0051216	cartilage development	7/168	197/18866	0.0019551	0.0181108	0.0135417	TGFBI/COL1A1/CTSK/TIMP1/BGN/COMP/OSR1	7
	2	GO:0051924	regulation of calcium ion transport	8/168	253/18866	0.00197447	0.0182294	0.0136304	CYBA/LYN/ATP1B1/THY1/CCL5/CCL2/CXCL9/CXCL10	8
	2	GO:0044409	entry into host	6/168	147/18866	0.00205076	0.018871	0.0141101	VAMP8/CTSB/TFRC/CD209/FCN1/CD74	6
	2	GO:0010522	regulation of calcium ion transport into cytosol	5/168	101/18866	0.00209993	0.0191964	0.0143534	CYBA/LYN/THY1/CXCL9/CXCL10	5
	2	GO:0032637	interleukin-8 production	5/168	101/18866	0.00209993	0.0191964	0.0143534	SYK/CD14/FCN1/CD74/LBP	5
	2	GO:0006027	glycosaminoglycan catabolic process	4/168	61/18866	0.00213326	0.0192896	0.0144231	GPC4/LYVE1/VCAN/BGN	4
	2	GO:0015721	bile acid and bile salt transport	3/168	29/18866	0.00213789	0.0192896	0.0144231	AQP9/SLCO2B1/ABCC3	3
	2	GO:0019835	cytolysis	3/168	29/18866	0.00213789	0.0192896	0.0144231	LYZ/PLA2G2A/LBP	3
	2	GO:0043032	positive regulation of macrophage activation	3/168	29/18866	0.00213789	0.0192896	0.0144231	HAVCR2/THBS1/LBP	3
	2	GO:0007179	transforming growth factor beta receptor signaling pathway	7/168	202/18866	0.00225186	0.0201723	0.0150831	RASL11B/LPXN/COL1A2/VASN/THBS1/HTRA1/LOX	7
	2	GO:0030888	regulation of B cell proliferation	4/168	62/18866	0.00226476	0.0201723	0.0150831	LYN/TFRC/TYROBP/CD74	4
	2	GO:0070527	platelet aggregation	4/168	62/18866	0.00226476	0.0201723	0.0150831	SYK/LYN/PLEK/COMP	4
	2	GO:2000351	regulation of endothelial cell apoptotic process	4/168	62/18866	0.00226476	0.0201723	0.0150831	CCL2/THBS1/AKR1C3/CD248	4
	2	GO:0034110	regulation of homotypic cell-cell adhesion	3/168	30/18866	0.00236002	0.0208869	0.0156174	SYK/LYN/CCL5	3
	2	GO:0060142	regulation of syncytium formation by plasma membrane fusion	3/168	30/18866	0.00236002	0.0208869	0.0156174	TYROBP/CXCL9/CXCL10	3
	2	GO:0060541	respiratory system development	7/168	204/18866	0.00237986	0.0209956	0.0156987	LIPA/BASP1/ALDH1A3/HSD11B1/SPARC/LOX/MSC	7
	2	GO:1903169	regulation of calcium ion transmembrane transport	6/168	152/18866	0.00242556	0.0213311	0.0159495	CYBA/LYN/ATP1B1/THY1/CXCL9/CXCL10	6
	2	GO:0045637	regulation of myeloid cell differentiation	8/168	263/18866	0.00250995	0.0218956	0.0163717	HCLS1/RAB7B/LYN/C1QC/TYROBP/CD74/THBS1/LOX	8
	2	GO:0050730	regulation of peptidyl-tyrosine phosphorylation	8/168	263/18866	0.00250995	0.0218956	0.0163717	SYK/HCLS1/LYN/ITGB2/CSF1R/THY1/CCL5/CD74	8
	2	GO:0050852	T cell receptor signaling pathway	7/168	206/18866	0.00251339	0.0218956	0.0163717	WAS/HLA-DRB3/THY1/HLA-DQA1/HLA-DPA1/HLA-DRA/HLA-DRB4	7
	2	GO:0051235	maintenance of location	9/168	324/18866	0.00253483	0.0220134	0.0164597	CYBA/GM2A/LYN/THY1/S100A8/S100A9/CXCL9/CXCL10/CCL19	9
	2	GO:1901343	negative regulation of vasculature development	7/168	207/18866	0.00258228	0.0223449	0.0167076	STAB1/THBS2/ANGPT2/CXCL10/THBS1/SPARC/TNMD	7
	2	GO:0051250	negative regulation of lymphocyte activation	6/168	154/18866	0.00258909	0.0223449	0.0167076	HAVCR2/LYN/VSIG4/TYROBP/GPNMB/CD74	6
	2	GO:0031640	killing of cells of other organism	4/168	65/18866	0.00269258	0.0230947	0.0172682	SYK/LYZ/CCL13/CTSG	4
	2	GO:0032729	positive regulation of interferon-gamma production	4/168	65/18866	0.00269258	0.0230947	0.0172682	HAVCR2/CD14/HLA-DPA1/IRF8	4
	2	GO:0032673	regulation of interleukin-4 production	3/168	32/18866	0.00284589	0.0243345	0.0181953	SYK/HAVCR2/FCER1G	3
	2	GO:0060402	calcium ion transport into cytosol	6/168	158/18866	0.00294083	0.0250693	0.0187446	CYBA/LYN/THY1/CXCL9/CXCL10/CCL19	6
	2	GO:0010959	regulation of metal ion transport	10/168	396/18866	0.00295866	0.0251441	0.0188005	CYBA/LYN/ATP1B1/THY1/OSR1/CCL5/CCL2/CXCL9/CXCL10/FHL1	10
	2	GO:0006026	aminoglycan catabolic process	4/168	67/18866	0.00300671	0.0253672	0.0189674	GPC4/LYVE1/VCAN/BGN	4
	2	GO:0050918	positive chemotaxis	4/168	67/18866	0.00300671	0.0253672	0.0189674	GPNMB/ANGPT2/CCL5/CXCL10	4
	2	GO:0042493	response to drug	10/168	397/18866	0.0030123	0.0253672	0.0189674	CYBA/LYN/MT2A/FBP1/TFRC/COL1A1/THBS1/LOX/UCHL1/ABCC3	10
	2	GO:0042573	retinoic acid metabolic process	3/168	33/18866	0.00311018	0.0261124	0.0195246	CRABP2/ALDH1A3/AKR1C3	3
	2	GO:0032642	regulation of chemokine production	4/168	68/18866	0.00317278	0.0264779	0.0197979	SYK/HAVCR2/CD74/LBP	4
	2	GO:0072577	endothelial cell apoptotic process	4/168	68/18866	0.00317278	0.0264779	0.0197979	CCL2/THBS1/AKR1C3/CD248	4
	2	GO:0071230	cellular response to amino acid stimulus	4/168	69/18866	0.00334499	0.0275386	0.020591	CYBA/COL1A2/COL1A1/COL6A1	4
	2	GO:0010810	regulation of cell-substrate adhesion	7/168	217/18866	0.00335397	0.0275386	0.020591	RAC2/COL1A1/ABI3BP/THY1/ANGPT2/THBS1/EGFL6	7
	2	GO:0002291	T cell activation via T cell receptor contact with antigen bound to MHC molecule on antigen presenting cell	2/168	10/18866	0.00338462	0.0275386	0.020591	HLA-DMB/HAVCR2	2
	2	GO:0034135	regulation of toll-like receptor 2 signaling pathway	2/168	10/18866	0.00338462	0.0275386	0.020591	CYBA/LYN	2
	2	GO:0048251	elastic fiber assembly	2/168	10/18866	0.00338462	0.0275386	0.020591	MFAP4/LOX	2
	2	GO:0070391	response to lipoteichoic acid	2/168	10/18866	0.00338462	0.0275386	0.020591	CD14/LBP	2
	2	GO:0071223	cellular response to lipoteichoic acid	2/168	10/18866	0.00338462	0.0275386	0.020591	CD14/LBP	2
	2	GO:1900426	positive regulation of defense response to bacterium	2/168	10/18866	0.00338462	0.0275386	0.020591	HAVCR2/CYBA	2
	2	GO:0018149	peptide cross-linking	3/168	34/18866	0.00338906	0.0275386	0.020591	F13A1/BGN/THBS1	3
	2	GO:0035821	modulation of process of other organism	5/168	113/18866	0.00341753	0.027689	0.0207034	CD209/CSF1R/S100A9/CCL5/CCL8	5
	2	GO:0043491	protein kinase B signaling	8/168	278/18866	0.00351949	0.0284322	0.0212591	HCLS1/RAC2/CCL5/CCL2/CCL19/THBS1/LOX/AKR1C3	8
	2	GO:0043547	positive regulation of GTPase activity	10/168	406/18866	0.00353086	0.0284413	0.021266	ARHGAP4/CCL3L3/CCL22/DOCK2/CCL13/THY1/CCL5/CCL8/CCL2/CCL19	10
	2	GO:0043200	response to amino acid	5/168	114/18866	0.00354906	0.0285053	0.0213138	CYBA/LYN/COL1A2/COL1A1/COL6A1	5
	2	GO:0006691	leukotriene metabolic process	3/168	35/18866	0.00368278	0.0291112	0.0217669	SYK/DPEP2/ALOX5AP	3
	2	GO:0032633	interleukin-4 production	3/168	35/18866	0.00368278	0.0291112	0.0217669	SYK/HAVCR2/FCER1G	3
	2	GO:0032735	positive regulation of interleukin-12 production	3/168	35/18866	0.00368278	0.0291112	0.0217669	SYK/CCL19/IRF8	3
	2	GO:0030449	regulation of complement activation	5/168	115/18866	0.00368419	0.0291112	0.0217669	C5AR1/C1QC/VSIG4/C1QB/CFB	5
	2	GO:0031623	receptor internalization	5/168	115/18866	0.00368419	0.0291112	0.0217669	SYK/ITGB2/TFRC/FCER1G/RAB31	5
	2	GO:0071241	cellular response to inorganic substance	7/168	221/18866	0.00370763	0.0291112	0.0217669	MT1G/MT2A/FBP1/MMP9/ALOX5AP/NQO1/AKR1C3	7
	2	GO:0035690	cellular response to drug	4/168	71/18866	0.0037083	0.0291112	0.0217669	MT2A/FBP1/TFRC/UCHL1	4
	2	GO:0042531	positive regulation of tyrosine phosphorylation of STAT protein	4/168	71/18866	0.0037083	0.0291112	0.0217669	HCLS1/LYN/CSF1R/CCL5	4
	2	GO:0009408	response to heat	6/168	166/18866	0.00375017	0.029357	0.0219506	LYN/CD14/SCARA5/TPR/CXCL10/THBS1	6
	2	GO:0017157	regulation of exocytosis	7/168	222/18866	0.00380032	0.029666	0.0221817	VAMP8/SYK/STXBP2/LYN/RAC2/ITGB2/FCER1G	7
	2	GO:0002220	innate immune response activating cell surface receptor signaling pathway	5/168	116/18866	0.00382297	0.0297592	0.0222514	SYK/LYN/FCER1G/CD209/FCN1	5
	2	GO:1904427	positive regulation of calcium ion transmembrane transport	4/168	72/18866	0.00389961	0.030271	0.022634	ATP1B1/THY1/CXCL9/CXCL10	4
	2	GO:0002758	innate immune response-activating signal transduction	5/168	117/18866	0.00396546	0.0305587	0.0228492	SYK/LYN/FCER1G/CD209/FCN1	5
	2	GO:0001893	maternal placenta development	3/168	36/18866	0.00399157	0.0305587	0.0228492	CTSB/SPP1/PTGIS	3
	2	GO:0043270	positive regulation of ion transport	8/168	284/18866	0.00400177	0.0305587	0.0228492	VAMP8/ATP1B1/THY1/CCL5/CCL2/CXCL9/CXCL10/FHL1	8
	2	GO:0007409	axonogenesis	11/168	482/18866	0.00401163	0.0305587	0.0228492	ARHGAP4/RAC2/SPP1/ALCAM/CSF1R/THY1/CRABP2/S100A6/PALLD/UCHL1/TUBB2B	11
	2	GO:0052126	movement in host environment	6/168	169/18866	0.00409269	0.0305587	0.0228492	VAMP8/CTSB/TFRC/CD209/FCN1/CD74	6
	2	GO:0033559	unsaturated fatty acid metabolic process	5/168	118/18866	0.00411171	0.0305587	0.0228492	ALOX5AP/PTGIS/PTGES/CD74/AKR1C3	5
	2	GO:0001820	serotonin secretion	2/168	11/18866	0.00411262	0.0305587	0.0228492	SYK/FCER1G	2
	2	GO:0006054	N-acetylneuraminate metabolic process	2/168	11/18866	0.00411262	0.0305587	0.0228492	RENBP/NPL	2
	2	GO:0032908	regulation of transforming growth factor beta1 production	2/168	11/18866	0.00411262	0.0305587	0.0228492	TYROBP/THBS1	2
	2	GO:0035747	natural killer cell chemotaxis	2/168	11/18866	0.00411262	0.0305587	0.0228492	CCL5/CCL2	2
	2	GO:0043589	skin morphogenesis	2/168	11/18866	0.00411262	0.0305587	0.0228492	COL1A2/COL1A1	2
	2	GO:0045060	negative thymic T cell selection	2/168	11/18866	0.00411262	0.0305587	0.0228492	DOCK2/CD74	2
	2	GO:0070254	mucus secretion	2/168	11/18866	0.00411262	0.0305587	0.0228492	VAMP8/CYBA	2
	2	GO:0097048	dendritic cell apoptotic process	2/168	11/18866	0.00411262	0.0305587	0.0228492	LYN/CCL19	2
	2	GO:0098883	synapse pruning	2/168	11/18866	0.00411262	0.0305587	0.0228492	C1QC/C1QB	2
	2	GO:2000668	regulation of dendritic cell apoptotic process	2/168	11/18866	0.00411262	0.0305587	0.0228492	LYN/CCL19	2
	2	GO:0046942	carboxylic acid transport	9/168	350/18866	0.00421383	0.0312273	0.0233491	SLC16A3/SYK/AQP9/SLC7A7/SLCO2B1/FOLR2/PLA2G2A/THBS1/ABCC3	9
	2	GO:0097242	amyloid-beta clearance	3/168	37/18866	0.00431565	0.0318968	0.0238496	ITGB2/C5AR1/MARCO	3
	2	GO:0061844	antimicrobial humoral immune response mediated by antimicrobial peptide	4/168	75/18866	0.00451341	0.0332699	0.0248764	CCL13/S100A9/CXCL9/CXCL10	4
	2	GO:1902105	regulation of leukocyte differentiation	8/168	290/18866	0.00453362	0.0333305	0.0249217	SYK/HCLS1/LYN/C1QC/TYROBP/CD74/HLA-DOA/CCL19	8
	2	GO:0030224	monocyte differentiation	3/168	38/18866	0.00465525	0.0340446	0.0254556	MT1G/CSF1R/CD74	3
	2	GO:1903131	mononuclear cell differentiation	3/168	38/18866	0.00465525	0.0340446	0.0254556	MT1G/CSF1R/CD74	3
	2	GO:0001649	osteoblast differentiation	7/168	231/18866	0.00471592	0.0343978	0.0257197	SPP1/VCAN/COL1A1/GPNMB/TMEM119/COL6A1/LOX	7
	2	GO:0071229	cellular response to acid chemical	4/168	76/18866	0.00473164	0.0344221	0.0257378	CYBA/COL1A2/COL1A1/COL6A1	4
	2	GO:0002761	regulation of myeloid leukocyte differentiation	5/168	123/18866	0.00490126	0.0345185	0.0258099	HCLS1/LYN/C1QC/TYROBP/CD74	5
	2	GO:0001768	establishment of T cell polarity	2/168	12/18866	0.00490637	0.0345185	0.0258099	DOCK2/CCL19	2
	2	GO:0001821	histamine secretion	2/168	12/18866	0.00490637	0.0345185	0.0258099	VAMP8/LYN	2
	2	GO:0001867	complement activation, lectin pathway	2/168	12/18866	0.00490637	0.0345185	0.0258099	MFAP4/FCN1	2
	2	GO:0002002	regulation of angiotensin levels in blood	2/168	12/18866	0.00490637	0.0345185	0.0258099	CPA3/CTSG	2
	2	GO:0002003	angiotensin maturation	2/168	12/18866	0.00490637	0.0345185	0.0258099	CPA3/CTSG	2
	2	GO:0006002	fructose 6-phosphate metabolic process	2/168	12/18866	0.00490637	0.0345185	0.0258099	FBP1/HK3	2
	2	GO:0010755	regulation of plasminogen activation	2/168	12/18866	0.00490637	0.0345185	0.0258099	CLEC3B/THBS1	2
	2	GO:0030208	dermatan sulfate biosynthetic process	2/168	12/18866	0.00490637	0.0345185	0.0258099	VCAN/BGN	2
	2	GO:0032490	detection of molecule of bacterial origin	2/168	12/18866	0.00490637	0.0345185	0.0258099	LY96/LBP	2
	2	GO:0032905	transforming growth factor beta1 production	2/168	12/18866	0.00490637	0.0345185	0.0258099	TYROBP/THBS1	2
	2	GO:0038063	collagen-activated tyrosine kinase receptor signaling pathway	2/168	12/18866	0.00490637	0.0345185	0.0258099	SYK/COL1A1	2
	2	GO:0043383	negative T cell selection	2/168	12/18866	0.00490637	0.0345185	0.0258099	DOCK2/CD74	2
	2	GO:0006816	calcium ion transport	10/168	426/18866	0.00493805	0.0346536	0.025911	CYBA/LYN/ATP1B1/THY1/CCL5/CCL8/CCL2/CXCL9/CXCL10/CCL19	10
	2	GO:0150076	neuroinflammatory response	4/168	77/18866	0.00495686	0.0346581	0.0259143	ITGB2/C5AR1/MMP9/TYROBP	4
	2	GO:0007178	transmembrane receptor protein serine/threonine kinase signaling pathway	9/168	359/18866	0.00496362	0.0346581	0.0259143	RASL11B/LPXN/COL1A2/CILP/COMP/VASN/THBS1/HTRA1/LOX	9
	2	GO:0097305	response to alcohol	7/168	234/18866	0.00505534	0.03521	0.026327	CYBA/CD14/S100A8/CCL19/SPARC/NQO1/AKR1C3	7
	2	GO:1903706	regulation of hemopoiesis	11/168	498/18866	0.00510887	0.0354939	0.0265392	SYK/HCLS1/RAB7B/LYN/C1QC/TYROBP/CD74/HLA-DOA/CCL19/THBS1/LOX	11
	2	GO:0022604	regulation of cell morphogenesis	11/168	499/18866	0.00518463	0.0359304	0.0268656	ARHGAP4/RAC2/ITGB2/SPP1/CSF1R/CCL13/THY1/CRABP2/CCL2/SPARC/TUBB2B	11
	2	GO:0034605	cellular response to heat	5/168	125/18866	0.0052453	0.0362604	0.0271124	LYN/SCARA5/TPR/CXCL10/THBS1	5
	2	GO:0060401	cytosolic calcium ion transport	6/168	178/18866	0.00525953	0.0362686	0.0271185	CYBA/LYN/THY1/CXCL9/CXCL10/CCL19	6
	2	GO:0001990	regulation of systemic arterial blood pressure by hormone	3/168	40/18866	0.00538183	0.0369287	0.027612	CYBA/CPA3/CTSG	3
	2	GO:0051281	positive regulation of release of sequestered calcium ion into cytosol	3/168	40/18866	0.00538183	0.0369287	0.027612	THY1/CXCL9/CXCL10	3
	2	GO:0006809	nitric oxide biosynthetic process	4/168	79/18866	0.00542864	0.0371581	0.0277836	ITGB2/ACP5/PTGIS/NQO1	4
	2	GO:0017015	regulation of transforming growth factor beta receptor signaling pathway	5/168	127/18866	0.0056061	0.0382785	0.0286213	RASL11B/VASN/THBS1/HTRA1/LOX	5
	2	GO:0042590	antigen processing and presentation of exogenous peptide antigen via MHC class I	4/168	80/18866	0.00567541	0.0386568	0.0289042	VAMP8/CYBA/IFI30/FCER1G	4
	2	GO:0001767	establishment of lymphocyte polarity	2/168	13/18866	0.00576466	0.0388199	0.0290261	DOCK2/CCL19	2
	2	GO:0030205	dermatan sulfate metabolic process	2/168	13/18866	0.00576466	0.0388199	0.0290261	VCAN/BGN	2
	2	GO:0034144	negative regulation of toll-like receptor 4 signaling pathway	2/168	13/18866	0.00576466	0.0388199	0.0290261	RAB7B/LYN	2
	2	GO:0046348	amino sugar catabolic process	2/168	13/18866	0.00576466	0.0388199	0.0290261	RENBP/NPL	2
	2	GO:0050832	defense response to fungus	3/168	41/18866	0.0057692	0.0388199	0.0290261	CTSG/S100A8/S100A9	3
	2	GO:1903409	reactive oxygen species biosynthetic process	5/168	128/18866	0.00579292	0.0388853	0.0290751	CYBA/ITGB2/ACP5/PTGIS/NQO1	5
	2	GO:0001937	negative regulation of endothelial cell proliferation	4/168	81/18866	0.00592955	0.0397066	0.0296891	CCL2/THBS1/SPARC/TNMD	4
	2	GO:1903844	regulation of cellular response to transforming growth factor beta stimulus	5/168	129/18866	0.00598409	0.0399754	0.0298901	RASL11B/VASN/THBS1/HTRA1/LOX	5
	2	GO:1903034	regulation of response to wounding	6/168	183/18866	0.00600449	0.0400155	0.0299201	SYK/LYN/SPP1/PLEK/FCER1G/THBS1	6
	2	GO:0002695	negative regulation of leukocyte activation	6/168	184/18866	0.00616225	0.0409687	0.0306328	HAVCR2/LYN/VSIG4/TYROBP/GPNMB/CD74	6
	2	GO:0001101	response to acid chemical	5/168	132/18866	0.0065842	0.0436694	0.0326522	CYBA/LYN/COL1A2/COL1A1/COL6A1	5
	2	GO:0030207	chondroitin sulfate catabolic process	2/168	14/18866	0.00668629	0.0441359	0.033001	VCAN/BGN	2
	2	GO:0045059	positive thymic T cell selection	2/168	14/18866	0.00668629	0.0441359	0.033001	DOCK2/CD74	2
	2	GO:0046209	nitric oxide metabolic process	4/168	84/18866	0.00673717	0.0443663	0.0331733	ITGB2/ACP5/PTGIS/NQO1	4
	2	GO:0002920	regulation of humoral immune response	5/168	134/18866	0.00700697	0.046034	0.0344202	C5AR1/C1QC/VSIG4/C1QB/CFB	5
	2	GO:0085029	extracellular matrix assembly	3/168	44/18866	0.00702975	0.0460747	0.0344507	COL1A2/MFAP4/LOX	3
	2	GO:0009636	response to toxic substance	7/168	250/18866	0.00718518	0.0469826	0.0351295	LYN/MT1G/MT2A/ALOX5AP/S100A9/CCL5/NQO1	7
	2	GO:0042509	regulation of tyrosine phosphorylation of STAT protein	4/168	86/18866	0.00731416	0.0477137	0.0356762	HCLS1/LYN/CSF1R/CCL5	4
	2	GO:0098656	anion transmembrane transport	8/168	315/18866	0.00735606	0.0478747	0.0357965	SLC16A3/TTYH3/AQP9/SLC7A7/FOLR2/OSR1/CLIC6/THBS1	8
	2	GO:0014002	astrocyte development	3/168	45/18866	0.0074833	0.0481154	0.0359765	C5AR1/S100A8/S100A9	3
	2	GO:0034105	positive regulation of tissue remodeling	3/168	45/18866	0.0074833	0.0481154	0.0359765	SYK/SPP1/TFRC	3
	2	GO:2001057	reactive nitrogen species metabolic process	4/168	87/18866	0.0076145	0.0481154	0.0359765	ITGB2/ACP5/PTGIS/NQO1	4
	2	GO:0010273	detoxification of copper ion	2/168	15/18866	0.00767007	0.0481154	0.0359765	MT1G/MT2A	2
	2	GO:0016114	terpenoid biosynthetic process	2/168	15/18866	0.00767007	0.0481154	0.0359765	ALDH1A3/AKR1C3	2
	2	GO:0030852	regulation of granulocyte differentiation	2/168	15/18866	0.00767007	0.0481154	0.0359765	HCLS1/C1QC	2
	2	GO:0034134	toll-like receptor 2 signaling pathway	2/168	15/18866	0.00767007	0.0481154	0.0359765	CYBA/LYN	2
	2	GO:0038065	collagen-activated signaling pathway	2/168	15/18866	0.00767007	0.0481154	0.0359765	SYK/COL1A1	2
	2	GO:0042574	retinal metabolic process	2/168	15/18866	0.00767007	0.0481154	0.0359765	ALDH1A3/AKR1C3	2
	2	GO:0050651	dermatan sulfate proteoglycan biosynthetic process	2/168	15/18866	0.00767007	0.0481154	0.0359765	VCAN/BGN	2
	2	GO:0051608	histamine transport	2/168	15/18866	0.00767007	0.0481154	0.0359765	VAMP8/LYN	2
	2	GO:0070207	protein homotrimerization	2/168	15/18866	0.00767007	0.0481154	0.0359765	ALOX5AP/SCARA5	2
	2	GO:0070571	negative regulation of neuron projection regeneration	2/168	15/18866	0.00767007	0.0481154	0.0359765	SPP1/THY1	2
	2	GO:0072075	metanephric mesenchyme development	2/168	15/18866	0.00767007	0.0481154	0.0359765	BASP1/OSR1	2
	2	GO:1903960	negative regulation of anion transmembrane transport	2/168	15/18866	0.00767007	0.0481154	0.0359765	OSR1/THBS1	2
	2	GO:1990169	stress response to copper ion	2/168	15/18866	0.00767007	0.0481154	0.0359765	MT1G/MT2A	2
	2	GO:0098754	detoxification	5/168	138/18866	0.00790882	0.0494777	0.0369951	MT1G/MT2A/ALOX5AP/S100A9/NQO1	5
	2	GO:0014068	positive regulation of phosphatidylinositol 3-kinase signaling	4/168	88/18866	0.00792284	0.0494777	0.0369951	HCST/HCLS1/LYN/CCL5	4
	2	GO:0035987	endodermal cell differentiation	3/168	46/18866	0.00795378	0.0495596	0.0370563	ITGB2/MMP9/COL6A1	3
	3	GO:0006614	SRP-dependent cotranslational protein targeting to membrane	9/135	105/18866	6.3233e-08	9.93204e-05	8.51162e-05	RPL14/RPL21/SEC61B/RPL23/RPLP1/RPS3A/RPL5/RPS28/RPS18	9
	3	GO:0006613	cotranslational protein targeting to membrane	9/135	109/18866	8.75767e-08	9.93204e-05	8.51162e-05	RPL14/RPL21/SEC61B/RPL23/RPLP1/RPS3A/RPL5/RPS28/RPS18	9
	3	GO:0006413	translational initiation	11/135	192/18866	1.36045e-07	9.93204e-05	8.51162e-05	RPL14/RPL21/RPL23/RPLP1/RPS3A/RPL5/RPS28/RPS18/HSPB1/EIF2AK2/EIF3A	11
	3	GO:0070972	protein localization to endoplasmic reticulum	10/135	152/18866	1.42548e-07	9.93204e-05	8.51162e-05	RPL14/GJA1/RPL21/SEC61B/RPL23/RPLP1/RPS3A/RPL5/RPS28/RPS18	10
	3	GO:0045047	protein targeting to ER	9/135	120/18866	2.01027e-07	0.000112053	9.60276e-05	RPL14/RPL21/SEC61B/RPL23/RPLP1/RPS3A/RPL5/RPS28/RPS18	9
	3	GO:0072599	establishment of protein localization to endoplasmic reticulum	9/135	124/18866	2.66299e-07	0.000123696	0.000106006	RPL14/RPL21/SEC61B/RPL23/RPLP1/RPS3A/RPL5/RPS28/RPS18	9
	3	GO:0000184	nuclear-transcribed mRNA catabolic process, nonsense-mediated decay	8/135	120/18866	2.39303e-06	0.00086634	0.000742442	RPL14/RPL21/RPL23/RPLP1/RPS3A/RPL5/RPS28/RPS18	8
	3	GO:0006612	protein targeting to membrane	10/135	210/18866	2.76994e-06	0.00086634	0.000742442	RPL14/RPL21/SEC61B/RPL23/RPLP1/RPS3A/RPL5/RPS28/RPS18/RAB8B	10
	3	GO:0009060	aerobic respiration	7/135	87/18866	2.9821e-06	0.00086634	0.000742442	DLAT/NDUFA4/SDHD/COX7B/SUCLG2/FH/UQCRC2	7
	3	GO:0006402	mRNA catabolic process	13/135	376/18866	3.1085e-06	0.00086634	0.000742442	RPL14/RPL21/HSPA1A/ZFP36L1/YBX1/RPL23/RPLP1/RPS3A/RPL5/RPS28/RPS18/HSPB1/PSMC5	13
	3	GO:0015980	energy derivation by oxidation of organic compounds	11/135	278/18866	5.1959e-06	0.00131645	0.00112818	DLAT/NDUFA4/SDHD/COX7B/SUCLG2/PPP1CC/PYGL/NDUFAB1/FH/UQCRC2/NDUFB10	11
	3	GO:0090150	establishment of protein localization to membrane	12/135	342/18866	6.53079e-06	0.00151677	0.00129986	RPL14/RPL21/YWHAG/SEC61B/RPL23/RPLP1/RPS3A/RPL5/RPS28/RPS18/RAB8B/BLZF1	12
	3	GO:0045333	cellular respiration	9/135	187/18866	8.14177e-06	0.00167415	0.00143472	DLAT/NDUFA4/SDHD/COX7B/SUCLG2/NDUFAB1/FH/UQCRC2/NDUFB10	9
	3	GO:0006401	RNA catabolic process	13/135	415/18866	9.03239e-06	0.00167415	0.00143472	RPL14/RPL21/HSPA1A/ZFP36L1/YBX1/RPL23/RPLP1/RPS3A/RPL5/RPS28/RPS18/HSPB1/PSMC5	13
	3	GO:0006637	acyl-CoA metabolic process	7/135	104/18866	9.80192e-06	0.00167415	0.00143472	DBI/DLAT/ELOVL5/ACSL1/SUCLG2/PDK4/PPT1	7
	3	GO:0035383	thioester metabolic process	7/135	104/18866	9.80192e-06	0.00167415	0.00143472	DBI/DLAT/ELOVL5/ACSL1/SUCLG2/PDK4/PPT1	7
	3	GO:0043312	neutrophil degranulation	14/135	487/18866	1.06526e-05	0.00167415	0.00143472	HLA-H/B2M/HSPA1A/KPNB1/RHOA/PYGL/METTL7A/HEBP2/LGALS3/ARPC5/FTH1/GMFG/MIF/GDI2	14
	3	GO:0019080	viral gene expression	9/135	195/18866	1.14053e-05	0.00167415	0.00143472	RPL14/RPL21/RPL23/RPLP1/RPS3A/RPL5/RPS28/RPS18/EIF3A	9
	3	GO:0002283	neutrophil activation involved in immune response	14/135	490/18866	1.14133e-05	0.00167415	0.00143472	HLA-H/B2M/HSPA1A/KPNB1/RHOA/PYGL/METTL7A/HEBP2/LGALS3/ARPC5/FTH1/GMFG/MIF/GDI2	14
	3	GO:0000956	nuclear-transcribed mRNA catabolic process	9/135	210/18866	2.05836e-05	0.00286832	0.00245811	RPL14/RPL21/ZFP36L1/RPL23/RPLP1/RPS3A/RPL5/RPS28/RPS18	9
	3	GO:0035384	thioester biosynthetic process	5/135	53/18866	3.79375e-05	0.00480599	0.00411867	DLAT/ELOVL5/ACSL1/PDK4/PPT1	5
	3	GO:0071616	acyl-CoA biosynthetic process	5/135	53/18866	3.79375e-05	0.00480599	0.00411867	DLAT/ELOVL5/ACSL1/PDK4/PPT1	5
	3	GO:0019083	viral transcription	8/135	178/18866	4.29106e-05	0.00519964	0.00445602	RPL14/RPL21/RPL23/RPLP1/RPS3A/RPL5/RPS28/RPS18	8
	3	GO:0033865	nucleoside bisphosphate metabolic process	7/135	138/18866	6.113e-05	0.00655266	0.00561554	DBI/DLAT/ELOVL5/ACSL1/SUCLG2/PDK4/PPT1	7
	3	GO:0033875	ribonucleoside bisphosphate metabolic process	7/135	138/18866	6.113e-05	0.00655266	0.00561554	DBI/DLAT/ELOVL5/ACSL1/SUCLG2/PDK4/PPT1	7
	3	GO:0034032	purine nucleoside bisphosphate metabolic process	7/135	138/18866	6.113e-05	0.00655266	0.00561554	DBI/DLAT/ELOVL5/ACSL1/SUCLG2/PDK4/PPT1	7
	3	GO:0042775	mitochondrial ATP synthesis coupled electron transport	6/135	97/18866	6.96064e-05	0.00718493	0.00615739	NDUFA4/SDHD/COX7B/NDUFAB1/UQCRC2/NDUFB10	6
	3	GO:0042773	ATP synthesis coupled electron transport	6/135	98/18866	7.37146e-05	0.00733723	0.00628791	NDUFA4/SDHD/COX7B/NDUFAB1/UQCRC2/NDUFB10	6
	3	GO:0060191	regulation of lipase activity	6/135	101/18866	8.72117e-05	0.00837185	0.00717456	LPL/ABHD5/RHOA/RGS2/PPT1/NR1H3	6
	3	GO:0010958	regulation of amino acid import across plasma membrane	3/135	13/18866	9.72444e-05	0.00837185	0.00717456	ATP1A2/RGS2/ARL6IP5	3
	3	GO:1903789	regulation of amino acid transmembrane transport	3/135	13/18866	9.72444e-05	0.00837185	0.00717456	ATP1A2/RGS2/ARL6IP5	3
	3	GO:0006099	tricarboxylic acid cycle	4/135	34/18866	9.84434e-05	0.00837185	0.00717456	DLAT/SDHD/SUCLG2/FH	4
	3	GO:0006119	oxidative phosphorylation	7/135	149/18866	9.91285e-05	0.00837185	0.00717456	NDUFA4/SDHD/COX7B/RHOA/NDUFAB1/UQCRC2/NDUFB10	7
	3	GO:0033866	nucleoside bisphosphate biosynthetic process	5/135	67/18866	0.000117848	0.00912342	0.00781865	DLAT/ELOVL5/ACSL1/PDK4/PPT1	5
	3	GO:0034030	ribonucleoside bisphosphate biosynthetic process	5/135	67/18866	0.000117848	0.00912342	0.00781865	DLAT/ELOVL5/ACSL1/PDK4/PPT1	5
	3	GO:0034033	purine nucleoside bisphosphate biosynthetic process	5/135	67/18866	0.000117848	0.00912342	0.00781865	DLAT/ELOVL5/ACSL1/PDK4/PPT1	5
	3	GO:0022904	respiratory electron transport chain	6/135	116/18866	0.000187093	0.0140926	0.0120772	NDUFA4/SDHD/COX7B/NDUFAB1/UQCRC2/NDUFB10	6
	3	GO:0051348	negative regulation of transferase activity	9/135	296/18866	0.00028395	0.0208255	0.0178471	IBTK/YWHAG/RPL23/RPL5/RGS2/CORO1C/GMFB/HSPB1/GMFG	9
	3	GO:0006790	sulfur compound metabolic process	10/135	371/18866	0.000341939	0.0244355	0.0209409	DBI/DLAT/ELOVL5/ACSL1/CDO1/SUCLG2/GHR/PDK4/PPT1/UGDH	10
	3	GO:0006605	protein targeting	11/135	444/18866	0.000354435	0.0246731	0.0211445	RPL14/RPL21/YWHAG/SEC61B/RPL23/RPLP1/RPS3A/RPL5/RPS28/RPS18/RAB8B	11
	3	GO:0022900	electron transport chain	7/135	184/18866	0.000362969	0.0246731	0.0211445	ME1/NDUFA4/SDHD/COX7B/NDUFAB1/UQCRC2/NDUFB10	7
	3	GO:0043254	regulation of protein-containing complex assembly	11/135	449/18866	0.000389525	0.0258478	0.0221512	HSPA1A/MTPN/RHOA/RBX1/SAR1A/LGALS3/ARPC5/GMFB/GMFG/EIF2AK2/PSMC5	11
	3	GO:0046034	ATP metabolic process	9/135	311/18866	0.000407418	0.0264063	0.0226299	NDUFA4/SDHD/COX7B/ATP1A2/HSPA1A/RHOA/NDUFAB1/UQCRC2/NDUFB10	9
	3	GO:0071560	cellular response to transforming growth factor beta stimulus	8/135	252/18866	0.000467197	0.0290281	0.0248767	ACVR1/CITED2/HSPA1A/ZFP36L1/HDAC2/RHOA/COL3A1/LRRC32	8
	3	GO:0044272	sulfur compound biosynthetic process	7/135	192/18866	0.000468699	0.0290281	0.0248767	DLAT/ELOVL5/ACSL1/CDO1/PDK4/PPT1/UGDH	7
	3	GO:0046390	ribose phosphate biosynthetic process	7/135	194/18866	0.000498634	0.0302107	0.0258902	DLAT/ELOVL5/ACSL1/PDK4/CMPK1/PYGL/PPT1	7
	3	GO:0031334	positive regulation of protein-containing complex assembly	8/135	257/18866	0.000531872	0.0311387	0.0266854	HSPA1A/RHOA/RBX1/LGALS3/ARPC5/GMFB/GMFG/PSMC5	8
	3	GO:0071559	response to transforming growth factor beta	8/135	258/18866	0.000545639	0.0311387	0.0266854	ACVR1/CITED2/HSPA1A/ZFP36L1/HDAC2/RHOA/COL3A1/LRRC32	8
	3	GO:0051235	maintenance of location	9/135	324/18866	0.000547469	0.0311387	0.0266854	LPL/GJA1/ABHD5/ATP1A2/IBTK/CALM2/FTH1/NR1H3/ARHGAP21	9
	3	GO:0042026	protein refolding	3/135	23/18866	0.000571436	0.0318518	0.0272966	ST13/B2M/HSPA1A	3
	3	GO:0051004	regulation of lipoprotein lipase activity	3/135	24/18866	0.000649664	0.0348195	0.0298398	LPL/ABHD5/NR1H3	3
	3	GO:0086064	cell communication by electrical coupling involved in cardiac conduction	3/135	24/18866	0.000649664	0.0348195	0.0298398	GJA1/ATP1A2/CALM2	3
	3	GO:0042326	negative regulation of phosphorylation	11/135	484/18866	0.000726631	0.0382098	0.0327453	IBTK/CALM2/YWHAG/RHOA/PEBP1/RGS2/CORO1C/GMFB/HSPB1/GMFG/EIF3A	11
	3	GO:0009612	response to mechanical stimulus	7/135	209/18866	0.000774983	0.0399977	0.0342775	GJA1/ATP1A2/TXNIP/MTPN/RHOA/COL3A1/SLC38A2	7
	3	GO:0048545	response to steroid hormone	9/135	346/18866	0.000873187	0.0442467	0.0379189	CDO1/ATP1A2/TXNIP/ZFP36L1/YAP1/RHOA/NR1H3/SERPINF1/PGRMC2	9
	3	GO:0044070	regulation of anion transport	5/135	105/18866	0.000948809	0.0472202	0.0404671	DBI/ATP1A2/RGS2/MIF/ARL6IP5	5
	3	GO:0019693	ribose phosphate metabolic process	10/135	427/18866	0.00101225	0.0494937	0.0424154	DBI/DLAT/ELOVL5/ACSL1/SUCLG2/PDK4/CMPK1/RHOA/PYGL/PPT1	10
	4	GO:0048545	response to steroid hormone	16/153	346/18866	2.28179e-08	6.7792e-05	5.63722e-05	KANK2/UFM1/ZFP36L2/DUSP1/FOS/ZFP36/IGFBP7/SFRP1/ADIPOQ/KLF9/ERRFI1/CSN1S1/GPAM/ANXA1/CAV1/IDH1	16
	4	GO:0045444	fat cell differentiation	12/153	235/18866	4.95089e-07	0.000735455	0.000611566	MAFB/GDF10/ZFP36L2/ZFP36/PIM1/SFRP1/CEBPB/ADIPOQ/ARID5B/XBP1/CEBPD/SFRP2	12
	4	GO:0031960	response to corticosteroid	10/153	164/18866	9.23813e-07	0.000914883	0.000760768	ZFP36L2/DUSP1/FOS/ZFP36/IGFBP7/ADIPOQ/KLF9/ERRFI1/CSN1S1/ANXA1	10
	4	GO:0031953	negative regulation of protein autophosphorylation	4/153	13/18866	2.80912e-06	0.00189131	0.00157272	JUN/ADIPOQ/ERRFI1/CAV1	4
	4	GO:0051384	response to glucocorticoid	9/153	147/18866	3.18296e-06	0.00189131	0.00157272	ZFP36L2/DUSP1/FOS/ZFP36/IGFBP7/ADIPOQ/KLF9/ERRFI1/ANXA1	9
	4	GO:1901654	response to ketone	10/153	200/18866	5.51828e-06	0.00253225	0.00210568	DUSP1/FOS/IGFBP7/SFRP1/KLF9/ERRFI1/GOLPH3/CSN1S1/GNG2/CAV1	10
	4	GO:0007517	muscle organ development	14/153	407/18866	5.96626e-06	0.00253225	0.00210568	DCN/SGCE/CYP26B1/EGR1/FOS/ID3/PIM1/RBP4/COL6A3/ARID5B/XBP1/BTG2/CAV2/CAV1	14
	4	GO:1901342	regulation of vasculature development	14/153	444/18866	1.59036e-05	0.00549996	0.00457348	DCN/JAK1/EGR1/CDH5/SFRP1/ITGB1BP1/XBP1/PDE3B/TMEM100/ENPP2/SASH1/ANXA1/SFRP2/PTPRM	14
	4	GO:0097305	response to alcohol	10/153	234/18866	2.17017e-05	0.00549996	0.00457348	ACTR2/FOS/IGFBP7/SFRP1/ADIPOQ/RBP4/KLF9/GOLPH3/CSN1S1/GNG2	10
	4	GO:0045598	regulation of fat cell differentiation	8/153	143/18866	2.19592e-05	0.00549996	0.00457348	ZFP36L2/ZFP36/PIM1/SFRP1/CEBPB/ADIPOQ/XBP1/SFRP2	8
	4	GO:0043409	negative regulation of MAPK cascade	9/153	187/18866	2.22771e-05	0.00549996	0.00457348	TIMP3/DUSP1/SFRP1/ITGB1BP1/ADIPOQ/ERRFI1/DUSP14/SFRP2/CAV1	9
	4	GO:0090317	negative regulation of intracellular protein transport	5/153	43/18866	2.46655e-05	0.00549996	0.00457348	MDFIC/UFM1/ITGB1BP1/ADIPOQ/TXN	5
	4	GO:1902105	regulation of leukocyte differentiation	11/153	290/18866	2.53289e-05	0.00549996	0.00457348	MAFB/ZFP36L2/CYP26B1/JUN/FOS/SFRP1/CEBPB/ADIPOQ/XBP1/ANXA1/SOS1	11
	4	GO:0045600	positive regulation of fat cell differentiation	6/153	72/18866	2.5917e-05	0.00549996	0.00457348	ZFP36/PIM1/SFRP1/CEBPB/XBP1/SFRP2	6
	4	GO:0051348	negative regulation of transferase activity	11/153	296/18866	3.05595e-05	0.00603278	0.00501654	DUSP1/ZFP36/SFRP1/ITGB1BP1/ADIPOQ/ERRFI1/IRS2/PRDX3/DUSP14/SFRP2/CAV1	11
	4	GO:0051224	negative regulation of protein transport	8/153	151/18866	3.24889e-05	0.00603278	0.00501654	MDFIC/UFM1/SRGN/SFRP1/ITGB1BP1/ADIPOQ/TXN/ANXA1	8
	4	GO:1904950	negative regulation of establishment of protein localization	8/153	155/18866	3.91642e-05	0.00661915	0.00550413	MDFIC/UFM1/SRGN/SFRP1/ITGB1BP1/ADIPOQ/TXN/ANXA1	8
	4	GO:0051051	negative regulation of transport	14/153	483/18866	4.01025e-05	0.00661915	0.00550413	ITGAV/SESTD1/MDFIC/SDCBP/UFM1/SRGN/SFRP1/ITGB1BP1/ADIPOQ/IRS2/TXN/ANXA1/CAV1/NMB	14
	4	GO:0043407	negative regulation of MAP kinase activity	6/153	79/18866	4.40095e-05	0.0068817	0.00572245	DUSP1/SFRP1/ADIPOQ/DUSP14/SFRP2/CAV1	6
	4	GO:0071383	cellular response to steroid hormone stimulus	9/153	206/18866	4.75827e-05	0.00706842	0.00587772	KANK2/UFM1/ZFP36L2/ZFP36/SFRP1/KLF9/ERRFI1/GPAM/ANXA1	9
	4	GO:0019216	regulation of lipid metabolic process	13/153	431/18866	5.09894e-05	0.00720433	0.00599074	EGR1/IGFBP7/ADIPOQ/G0S2/AADAC/IRS2/PDE3B/RBL2/GPAM/ANXA1/CAV1/IDH1/SCD	13
	4	GO:2001236	regulation of extrinsic apoptotic signaling pathway	8/153	162/18866	5.35988e-05	0.00720433	0.00599074	ITGAV/TIMP3/SFRP1/HSPA1B/G0S2/SRPX/SFRP2/CAV1	8
	4	GO:1903706	regulation of hemopoiesis	14/153	498/18866	5.57723e-05	0.00720433	0.00599074	MAFB/ZFP36L2/CYP26B1/JUN/FOS/ZFP36/PIM1/SFRP1/HSPA1B/CEBPB/ADIPOQ/XBP1/ANXA1/SOS1	14
	4	GO:0030278	regulation of ossification	9/153	212/18866	5.94315e-05	0.00735712	0.00611779	MGP/GDF10/SRGN/ID3/SFRP1/CEBPB/AXIN2/CEBPD/SFRP2	9
	4	GO:2001238	positive regulation of extrinsic apoptotic signaling pathway	5/153	52/18866	6.28003e-05	0.00746319	0.00620599	TIMP3/SFRP1/G0S2/SRPX/CAV1	5
	4	GO:0033673	negative regulation of kinase activity	10/153	268/18866	6.83675e-05	0.0078123	0.0064963	DUSP1/SFRP1/ITGB1BP1/ADIPOQ/ERRFI1/IRS2/PRDX3/DUSP14/SFRP2/CAV1	10
	4	GO:0001655	urogenital system development	11/153	330/18866	8.1485e-05	0.00896637	0.00745596	DCN/KANK2/TMED10/CYP26B1/EGR1/ID3/SFRP1/ADIPOQ/RBP4/ARID5B/ANXA1	11
	4	GO:0045667	regulation of osteoblast differentiation	7/153	131/18866	9.68838e-05	0.0102801	0.00854835	GDF10/ID3/SFRP1/CEBPB/AXIN2/CEBPD/SFRP2	7
	4	GO:0045765	regulation of angiogenesis	12/153	403/18866	0.000112792	0.0110773	0.00921128	DCN/JAK1/CDH5/SFRP1/ITGB1BP1/XBP1/PDE3B/ENPP2/SASH1/ANXA1/SFRP2/PTPRM	12
	4	GO:0032387	negative regulation of intracellular transport	5/153	59/18866	0.000115583	0.0110773	0.00921128	MDFIC/UFM1/ITGB1BP1/ADIPOQ/TXN	5
	4	GO:0071385	cellular response to glucocorticoid stimulus	5/153	59/18866	0.000115583	0.0110773	0.00921128	ZFP36L2/ZFP36/KLF9/ERRFI1/ANXA1	5
	4	GO:0072001	renal system development	10/153	292/18866	0.000138591	0.012687	0.0105498	DCN/KANK2/TMED10/CYP26B1/EGR1/ID3/SFRP1/ADIPOQ/RBP4/ARID5B	10
	4	GO:0150105	protein localization to cell-cell junction	3/153	13/18866	0.000140919	0.012687	0.0105498	ACTG1/ACTB/CDH5	3
	4	GO:0071384	cellular response to corticosteroid stimulus	5/153	62/18866	0.000146508	0.0128023	0.0106457	ZFP36L2/ZFP36/KLF9/ERRFI1/ANXA1	5
	4	GO:0007178	transmembrane receptor protein serine/threonine kinase signaling pathway	11/153	359/18866	0.000170794	0.014498	0.0120557	GDF10/SDCBP/JUN/EGR1/FOS/CDH5/SFRP1/TMEM100/SFRP2/CAV2/CAV1	11
	4	GO:0071560	cellular response to transforming growth factor beta stimulus	9/153	252/18866	0.000220121	0.0181661	0.015106	GDF10/SDCBP/ZFP36L2/JUN/FOS/CDH5/SFRP1/CAV2/CAV1	9
	4	GO:0031668	cellular response to extracellular stimulus	9/153	253/18866	0.000226684	0.0182021	0.0151359	KANK2/JUN/FOS/PIM1/SFRP1/XBP1/HIGD1A/HSPA8/SFRP2	9
	4	GO:0071559	response to transforming growth factor beta	9/153	258/18866	0.000261991	0.0204836	0.0170331	GDF10/SDCBP/ZFP36L2/JUN/FOS/CDH5/SFRP1/CAV2/CAV1	9
	4	GO:0043434	response to peptide hormone	12/153	447/18866	0.000293231	0.0223382	0.0185753	AP3S1/EGR1/ADIPOQ/ERRFI1/IRS2/XBP1/PDE3B/BTG2/ANXA1/SOS1/CAV2/CAV1	12
	4	GO:0007519	skeletal muscle tissue development	7/153	158/18866	0.000308539	0.0229167	0.0190563	DCN/CYP26B1/EGR1/FOS/BTG2/CAV2/CAV1	7
	4	GO:0050673	epithelial cell proliferation	12/153	453/18866	0.00033078	0.0239694	0.0199317	JUN/ZFP36/SFRP1/ITGB1BP1/CEBPB/KLF9/ERRFI1/XBP1/SFRP2/PTPRM/CAV2/CAV1	12
	4	GO:0006979	response to oxidative stress	12/153	458/18866	0.000365116	0.0253891	0.0211122	JUN/DUSP1/FOS/HSPA1B/ADIPOQ/OXR1/NDUFA12/PRDX3/TXN/ANXA1/IDH1/VKORC1L1	12
	4	GO:1903828	negative regulation of cellular protein localization	6/153	116/18866	0.000367462	0.0253891	0.0211122	MDFIC/UFM1/ITGB1BP1/ADIPOQ/TXN/MRAP	6
	4	GO:1900153	positive regulation of nuclear-transcribed mRNA catabolic process, deadenylation-dependent decay	3/153	18/18866	0.000390267	0.0263519	0.0219128	ZFP36L2/ZFP36/BTG2	3
	4	GO:0031670	cellular response to nutrient	4/153	44/18866	0.000438654	0.0280258	0.0233048	KANK2/PIM1/SFRP1/XBP1	4
	4	GO:0060538	skeletal muscle organ development	7/153	168/18866	0.000446915	0.0280258	0.0233048	DCN/CYP26B1/EGR1/FOS/BTG2/CAV2/CAV1	7
	4	GO:0070373	negative regulation of ERK1 and ERK2 cascade	5/153	79/18866	0.000456921	0.0280258	0.0233048	TIMP3/DUSP1/ITGB1BP1/ADIPOQ/ERRFI1	5
	4	GO:0007584	response to nutrient	7/153	171/18866	0.000496891	0.0280258	0.0233048	KANK2/CYP26B1/PIM1/SFRP1/ADIPOQ/XBP1/SFRP2	7
	4	GO:0030856	regulation of epithelial cell differentiation	7/153	171/18866	0.000496891	0.0280258	0.0233048	ZFP36/CDH5/CEBPB/ADIPOQ/ERRFI1/TMEM100/CAV1	7
	4	GO:0002761	regulation of myeloid leukocyte differentiation	6/153	123/18866	0.000502411	0.0280258	0.0233048	MAFB/JUN/FOS/SFRP1/CEBPB/ADIPOQ	6
	4	GO:0001822	kidney development	9/153	283/18866	0.000514106	0.0280258	0.0233048	DCN/KANK2/TMED10/CYP26B1/EGR1/ID3/SFRP1/ADIPOQ/ARID5B	9
	4	GO:0032868	response to insulin	9/153	283/18866	0.000514106	0.0280258	0.0233048	AP3S1/EGR1/ADIPOQ/ERRFI1/IRS2/XBP1/PDE3B/SOS1/CAV2	9
	4	GO:0032869	cellular response to insulin stimulus	8/153	226/18866	0.000523462	0.0280258	0.0233048	AP3S1/ADIPOQ/ERRFI1/IRS2/XBP1/PDE3B/SOS1/CAV2	8
	4	GO:0099173	postsynapse organization	7/153	173/18866	0.000532614	0.0280258	0.0233048	ACTG1/ACTB/ACTR2/SRGN/SHANK3/HSPA8/ARF4	7
	4	GO:1900151	regulation of nuclear-transcribed mRNA catabolic process, deadenylation-dependent decay	3/153	20/18866	0.000538778	0.0280258	0.0233048	ZFP36L2/ZFP36/BTG2	3
	4	GO:0001503	ossification	11/153	412/18866	0.000549858	0.0280258	0.0233048	MGP/GDF10/SRGN/ID3/SFRP1/CEBPB/AXIN2/DDX21/CEBPD/TUFT1/SFRP2	11
	4	GO:0001659	temperature homeostasis	7/153	174/18866	0.000551227	0.0280258	0.0233048	EGR1/CEBPB/ADIPOQ/G0S2/ALDH1A1/CAV1/SCD	7
	4	GO:2001233	regulation of apoptotic signaling pathway	11/153	413/18866	0.000561023	0.0280258	0.0233048	ITGAV/TIMP3/SFRP1/HSPA1B/G0S2/SRPX/XBP1/HIGD1A/RPL26/SFRP2/CAV1	11
	4	GO:0001667	ameboidal-type cell migration	12/153	481/18866	0.000564627	0.0280258	0.0233048	DCN/KANK2/JUN/SOX18/CDH5/ITGB1BP1/ARID5B/ZFAND5/ENPP2/SASH1/ANXA1/PTPRM	12
	4	GO:0097191	extrinsic apoptotic signaling pathway	8/153	230/18866	0.000587516	0.0280258	0.0233048	ITGAV/TIMP3/SFRP1/HSPA1B/G0S2/SRPX/SFRP2/CAV1	8
	4	GO:0042326	negative regulation of phosphorylation	12/153	484/18866	0.000596395	0.0280258	0.0233048	TIMP3/JUN/DUSP1/SFRP1/ITGB1BP1/ADIPOQ/ERRFI1/IRS2/PRDX3/DUSP14/SFRP2/CAV1	12
	4	GO:0001649	osteoblast differentiation	8/153	231/18866	0.000604481	0.0280258	0.0233048	GDF10/ID3/SFRP1/CEBPB/AXIN2/DDX21/CEBPD/SFRP2	8
	4	GO:0043903	regulation of symbiotic process	8/153	231/18866	0.000604481	0.0280258	0.0233048	ITGAV/MDFIC/TRIM22/JUN/ZFP36/HSPA8/CAV2/CAV1	8
	4	GO:0030279	negative regulation of ossification	5/153	84/18866	0.000605929	0.0280258	0.0233048	GDF10/SRGN/ID3/SFRP1/AXIN2	5
	4	GO:0031952	regulation of protein autophosphorylation	4/153	48/18866	0.000613153	0.0280258	0.0233048	JUN/ADIPOQ/ERRFI1/CAV1	4
	4	GO:0046823	negative regulation of nucleocytoplasmic transport	3/153	21/18866	0.000624848	0.0281276	0.0233895	MDFIC/UFM1/TXN	3
	4	GO:1904018	positive regulation of vasculature development	8/153	235/18866	0.000676351	0.0299916	0.0249394	JAK1/EGR1/CDH5/XBP1/TMEM100/SASH1/ANXA1/SFRP2	8
	4	GO:0044242	cellular lipid catabolic process	8/153	236/18866	0.000695354	0.0303809	0.0252631	EHHADH/CYP26B1/ADIPOQ/AADAC/IRS2/ETFA/ENPP2/IDH1	8
	4	GO:0048013	ephrin receptor signaling pathway	5/153	87/18866	0.000711259	0.0306254	0.0254664	ACTG1/ACTB/SDCBP/ACTR2/ARPC3	5
	4	GO:0062197	cellular response to chemical stress	10/153	360/18866	0.000725954	0.0308116	0.0256213	JUN/FOS/HSPA1B/ERRFI1/OXR1/PRDX3/TXN/ANXA1/CAV1/VKORC1L1	10
	4	GO:0034754	cellular hormone metabolic process	6/153	134/18866	0.000789095	0.0330198	0.0274575	CYP26B1/EGR1/SCPEP1/RETSAT/RBP4/ALDH1A1	6
	4	GO:0010631	epithelial cell migration	10/153	365/18866	0.000806622	0.0332843	0.0276775	DCN/KANK2/JUN/SOX18/CDH5/ITGB1BP1/ENPP2/SASH1/ANXA1/PTPRM	10
	4	GO:0071305	cellular response to vitamin D	3/153	23/18866	0.000822206	0.033312	0.0277005	KANK2/PIM1/SFRP1	3
	4	GO:0070542	response to fatty acid	5/153	90/18866	0.000829715	0.033312	0.0277005	ID3/SFRP1/ADIPOQ/GNG2/SCD	5
	4	GO:0090132	epithelium migration	10/153	368/18866	0.00085847	0.0340068	0.0282783	DCN/KANK2/JUN/SOX18/CDH5/ITGB1BP1/ENPP2/SASH1/ANXA1/PTPRM	10
	4	GO:0045668	negative regulation of osteoblast differentiation	4/153	53/18866	0.00089425	0.0349581	0.0290693	GDF10/ID3/SFRP1/AXIN2	4
	4	GO:0006469	negative regulation of protein kinase activity	8/153	246/18866	0.00091015	0.0351176	0.0292019	DUSP1/SFRP1/ITGB1BP1/ADIPOQ/ERRFI1/DUSP14/SFRP2/CAV1	8
	4	GO:1902903	regulation of supramolecular fiber organization	10/153	373/18866	0.000950964	0.036222	0.0301203	ACTG1/ACTR2/ARPC3/CDH5/SHANK3/SFRP1/HSPA1B/ITGB1BP1/HSPA8/WASF3	10
	4	GO:0090130	tissue migration	10/153	374/18866	0.000970411	0.0364948	0.0303472	DCN/KANK2/JUN/SOX18/CDH5/ITGB1BP1/ENPP2/SASH1/ANXA1/PTPRM	10
	4	GO:0019080	viral gene expression	7/153	195/18866	0.00107734	0.0400095	0.0332698	RPL35A/MDFIC/JUN/ZFP36/SPCS1/RPL26/RPS13	7
	4	GO:0050732	negative regulation of peptidyl-tyrosine phosphorylation	4/153	56/18866	0.00110077	0.0403751	0.0335738	SFRP1/ERRFI1/SFRP2/CAV1	4
	4	GO:0106106	cold-induced thermogenesis	6/153	144/18866	0.0011467	0.0405807	0.0337448	CEBPB/ADIPOQ/G0S2/ALDH1A1/CAV1/SCD	6
	4	GO:0120161	regulation of cold-induced thermogenesis	6/153	144/18866	0.0011467	0.0405807	0.0337448	CEBPB/ADIPOQ/G0S2/ALDH1A1/CAV1/SCD	6
	4	GO:0120162	positive regulation of cold-induced thermogenesis	5/153	97/18866	0.0011628	0.0405807	0.0337448	CEBPB/ADIPOQ/G0S2/CAV1/SCD	5
	4	GO:1901655	cellular response to ketone	5/153	97/18866	0.0011628	0.0405807	0.0337448	SFRP1/KLF9/ERRFI1/GOLPH3/GNG2	5
	4	GO:0000188	inactivation of MAPK activity	3/153	26/18866	0.00118577	0.0405807	0.0337448	DUSP1/DUSP14/CAV1	3
	4	GO:0007612	learning	6/153	145/18866	0.00118833	0.0405807	0.0337448	ACTR2/JUN/FOS/SHANK3/BTG2/ARF4	6
	4	GO:0003007	heart morphogenesis	8/153	258/18866	0.00123499	0.0416949	0.0346712	JUN/SOX18/PIM1/AXIN2/RBP4/TMEM100/SFRP2/SOS1	8
	4	GO:0071901	negative regulation of protein serine/threonine kinase activity	6/153	148/18866	0.00132018	0.043229	0.035947	DUSP1/SFRP1/ADIPOQ/DUSP14/SFRP2/CAV1	6
	4	GO:0007179	transforming growth factor beta receptor signaling pathway	7/153	202/18866	0.00132089	0.043229	0.035947	GDF10/SDCBP/JUN/FOS/CDH5/CAV2/CAV1	7
	4	GO:0031331	positive regulation of cellular catabolic process	10/153	390/18866	0.00132869	0.043229	0.035947	DCN/ZFP36L2/TRIM22/ZFP36/HSPA1B/AADAC/IRS2/BTG2/SH3D19/CAV1	10
	4	GO:0048008	platelet-derived growth factor receptor signaling pathway	4/153	59/18866	0.00133863	0.043229	0.035947	ADIPOQ/PDGFRL/ARID5B/ZFAND5	4
	4	GO:0071496	cellular response to external stimulus	9/153	326/18866	0.00139301	0.0440911	0.0366639	KANK2/JUN/FOS/PIM1/SFRP1/XBP1/HIGD1A/HSPA8/SFRP2	9
	4	GO:0045637	regulation of myeloid cell differentiation	8/153	263/18866	0.00139501	0.0440911	0.0366639	MAFB/JUN/FOS/ZFP36/SFRP1/HSPA1B/CEBPB/ADIPOQ	8
	4	GO:0050994	regulation of lipid catabolic process	4/153	60/18866	0.0014253	0.0445743	0.0370656	AADAC/IRS2/PDE3B/IDH1	4
	4	GO:0050678	regulation of epithelial cell proliferation	10/153	395/18866	0.00146054	0.0452006	0.0375864	JUN/ZFP36/SFRP1/KLF9/ERRFI1/XBP1/SFRP2/PTPRM/CAV2/CAV1	10
	4	GO:0071375	cellular response to peptide hormone stimulus	9/153	330/18866	0.00151487	0.046074	0.0383127	AP3S1/ADIPOQ/ERRFI1/IRS2/XBP1/PDE3B/SOS1/CAV2/CAV1	9
	4	GO:0046890	regulation of lipid biosynthetic process	7/153	207/18866	0.00151977	0.046074	0.0383127	EGR1/IGFBP7/ADIPOQ/GPAM/ANXA1/IDH1/SCD	7
	4	GO:0051851	modulation by host of symbiont process	4/153	62/18866	0.00161024	0.0483234	0.0401832	JUN/HSPA8/RAB9A/CAV2	4
	4	GO:0045577	regulation of B cell differentiation	3/153	29/18866	0.00163709	0.0483942	0.0402421	ZFP36L2/SFRP1/XBP1	3
	4	GO:0032496	response to lipopolysaccharide	9/153	334/18866	0.00164518	0.0483942	0.0402421	DCN/GNG12/FOS/ZFP36/CEBPB/PRDX3/XBP1/PLSCR4/SASH1	9
	4	GO:1990845	adaptive thermogenesis	6/153	155/18866	0.00167123	0.0484256	0.0402681	CEBPB/ADIPOQ/G0S2/ALDH1A1/CAV1/SCD	6
	4	GO:0031667	response to nutrient levels	11/153	473/18866	0.00167884	0.0484256	0.0402681	KANK2/CYP26B1/JUN/ZFP36/PIM1/SFRP1/ADIPOQ/XBP1/HIGD1A/HSPA8/SFRP2	11
	5	GO:0019216	regulation of lipid metabolic process	18/108	431/18866	4.26506e-11	8.8756e-08	7.7265e-08	IRS1/PCK1/ACADM/RDH10/THRSP/LDLR/FADS1/ELOVL6/CIDEA/TWIST1/APOB/CISH/RARRES2/APOE/LGALS12/FASN/ORMDL3/TM7SF2	18
	5	GO:0006631	fatty acid metabolic process	15/108	396/18866	7.70724e-09	4.12137e-06	3.58779e-06	HSD17B12/LPIN1/PECR/IRS1/PCK1/ACADM/AACS/FADS1/ACLY/ELOVL6/SLC27A2/ECHDC3/HADH/TWIST1/FASN	15
	5	GO:0016054	organic acid catabolic process	13/108	282/18866	8.19028e-09	4.12137e-06	3.58779e-06	LPIN1/PECR/IRS1/PCK1/ACADM/SLC27A2/HADH/TWIST1/PRODH/GPT/DCXR/GPT2/ALDH1L1	13
	5	GO:0046395	carboxylic acid catabolic process	13/108	282/18866	8.19028e-09	4.12137e-06	3.58779e-06	LPIN1/PECR/IRS1/PCK1/ACADM/SLC27A2/HADH/TWIST1/PRODH/GPT/DCXR/GPT2/ALDH1L1	13
	5	GO:0016042	lipid catabolic process	14/108	343/18866	9.90237e-09	4.12137e-06	3.58779e-06	LPIN1/PECR/IRS1/PCK1/ACADM/LDLR/SLC27A2/CIDEA/HADH/TWIST1/APOB/RARRES2/APOE/LGALS12	14
	5	GO:0016101	diterpenoid metabolic process	9/108	114/18866	1.85155e-08	6.42181e-06	5.59039e-06	PECR/RDH10/RBP1/ADH1B/ADH1A/APOB/DGAT1/RARRES2/APOE	9
	5	GO:0006721	terpenoid metabolic process	9/108	124/18866	3.86582e-08	1.03055e-05	8.97131e-06	PECR/RDH10/RBP1/ADH1B/ADH1A/APOB/DGAT1/RARRES2/APOE	9
	5	GO:0006066	alcohol metabolic process	14/108	385/18866	4.21781e-08	1.03055e-05	8.97131e-06	PECR/PCK1/RDH10/LDLR/ACLY/ELOVL6/ADH1B/ADH1A/APOB/DGAT1/APOE/CETP/FASN/TM7SF2	14
	5	GO:0044282	small molecule catabolic process	15/108	452/18866	4.45698e-08	1.03055e-05	8.97131e-06	LPIN1/PECR/IRS1/PCK1/ACADM/SLC27A2/GLYCTK/HADH/TWIST1/PRODH/GPT/DCXR/GPT2/APOE/ALDH1L1	15
	5	GO:0006638	neutral lipid metabolic process	9/108	138/18866	9.77111e-08	1.69447e-05	1.4751e-05	LPIN1/PCK1/THRSP/LDLR/ANG/APOB/DGAT1/APOE/CETP	9
	5	GO:0006639	acylglycerol metabolic process	9/108	138/18866	9.77111e-08	1.69447e-05	1.4751e-05	LPIN1/PCK1/THRSP/LDLR/ANG/APOB/DGAT1/APOE/CETP	9
	5	GO:0072329	monocarboxylic acid catabolic process	9/108	138/18866	9.77111e-08	1.69447e-05	1.4751e-05	LPIN1/PECR/IRS1/PCK1/ACADM/SLC27A2/HADH/TWIST1/DCXR	9
	5	GO:0035337	fatty-acyl-CoA metabolic process	6/108	41/18866	1.1688e-07	1.87097e-05	1.62874e-05	HSD17B12/ACLY/ELOVL6/DGAT1/FASN/SLC25A1	6
	5	GO:0006720	isoprenoid metabolic process	9/108	144/18866	1.40889e-07	2.09421e-05	1.82308e-05	PECR/RDH10/RBP1/ADH1B/ADH1A/APOB/DGAT1/RARRES2/APOE	9
	5	GO:0046394	carboxylic acid biosynthetic process	13/108	367/18866	1.79857e-07	2.38035e-05	2.07218e-05	HSD17B12/PECR/RDH10/RBP1/FADS1/ACLY/ELOVL6/SLC27A2/NAALAD2/GPT/GPT2/PHGDH/FASN	13
	5	GO:0016053	organic acid biosynthetic process	13/108	368/18866	1.85564e-07	2.38035e-05	2.07218e-05	HSD17B12/PECR/RDH10/RBP1/FADS1/ACLY/ELOVL6/SLC27A2/NAALAD2/GPT/GPT2/PHGDH/FASN	13
	5	GO:0001523	retinoid metabolic process	8/108	108/18866	1.94455e-07	2.38035e-05	2.07218e-05	RDH10/RBP1/ADH1B/ADH1A/APOB/DGAT1/RARRES2/APOE	8
	5	GO:0006641	triglyceride metabolic process	8/108	110/18866	2.24191e-07	2.5919e-05	2.25633e-05	LPIN1/PCK1/THRSP/LDLR/APOB/DGAT1/APOE/CETP	8
	5	GO:0009062	fatty acid catabolic process	8/108	114/18866	2.95516e-07	3.21954e-05	2.80272e-05	LPIN1/PECR/IRS1/PCK1/ACADM/SLC27A2/HADH/TWIST1	8
	5	GO:0046890	regulation of lipid biosynthetic process	10/108	207/18866	3.09423e-07	3.21954e-05	2.80272e-05	PCK1/RDH10/THRSP/LDLR/ELOVL6/APOB/APOE/FASN/ORMDL3/TM7SF2	10
	5	GO:0046460	neutral lipid biosynthetic process	6/108	51/18866	4.46929e-07	4.22754e-05	3.68021e-05	LPIN1/PCK1/THRSP/LDLR/ANG/DGAT1	6
	5	GO:0046463	acylglycerol biosynthetic process	6/108	51/18866	4.46929e-07	4.22754e-05	3.68021e-05	LPIN1/PCK1/THRSP/LDLR/ANG/DGAT1	6
	5	GO:0046949	fatty-acyl-CoA biosynthetic process	5/108	32/18866	9.97127e-07	8.77565e-05	7.6395e-05	HSD17B12/ACLY/ELOVL6/FASN/SLC25A1	5
	5	GO:0044242	cellular lipid catabolic process	10/108	236/18866	1.02849e-06	8.77565e-05	7.6395e-05	LPIN1/PECR/IRS1/PCK1/ACADM/LDLR/SLC27A2/HADH/TWIST1/APOB	10
	5	GO:0005996	monosaccharide metabolic process	11/108	296/18866	1.05426e-06	8.77565e-05	7.6395e-05	CYB5A/IRS1/PCK1/PFKFB3/GLYCTK/PMM1/FOXO1/GPT/DCXR/PFKFB1/SLC25A1	11
	5	GO:0050994	regulation of lipid catabolic process	6/108	60/18866	1.19165e-06	9.23557e-05	8.03987e-05	IRS1/LDLR/CIDEA/TWIST1/RARRES2/LGALS12	6
	5	GO:0046486	glycerolipid metabolic process	13/108	434/18866	1.19827e-06	9.23557e-05	8.03987e-05	LPIN1/PCK1/CRLS1/THRSP/LDLR/ANG/GPD1L/APOB/CISH/DGAT1/APOE/CETP/AGPAT2	13
	5	GO:0090181	regulation of cholesterol metabolic process	6/108	65/18866	1.92105e-06	0.000140222	0.000122068	LDLR/ELOVL6/APOB/APOE/FASN/TM7SF2	6
	5	GO:0019318	hexose metabolic process	10/108	254/18866	1.99699e-06	0.000140222	0.000122068	IRS1/PCK1/PFKFB3/GLYCTK/PMM1/FOXO1/GPT/DCXR/PFKFB1/SLC25A1	10
	5	GO:0062012	regulation of small molecule metabolic process	13/108	456/18866	2.07176e-06	0.000140222	0.000122068	IRS1/RDH10/PFKFB3/LDLR/ELOVL6/TWIST1/APOB/FOXO1/GPT/PFKFB1/APOE/FASN/TM7SF2	13
	5	GO:1901570	fatty acid derivative biosynthetic process	7/108	103/18866	2.08885e-06	0.000140222	0.000122068	HSD17B12/AACS/FADS1/ACLY/ELOVL6/FASN/SLC25A1	7
	5	GO:0008203	cholesterol metabolic process	8/108	153/18866	2.76235e-06	0.000179639	0.000156382	LDLR/ACLY/ELOVL6/APOB/APOE/CETP/FASN/TM7SF2	8
	5	GO:1902652	secondary alcohol metabolic process	8/108	162/18866	4.22673e-06	0.000262077	0.000228146	LDLR/ACLY/ELOVL6/APOB/APOE/CETP/FASN/TM7SF2	8
	5	GO:0006695	cholesterol biosynthetic process	6/108	75/18866	4.47123e-06	0.000262077	0.000228146	ACLY/ELOVL6/APOB/APOE/FASN/TM7SF2	6
	5	GO:1902653	secondary alcohol biosynthetic process	6/108	75/18866	4.47123e-06	0.000262077	0.000228146	ACLY/ELOVL6/APOB/APOE/FASN/TM7SF2	6
	5	GO:0019432	triglyceride biosynthetic process	5/108	43/18866	4.53376e-06	0.000262077	0.000228146	LPIN1/PCK1/THRSP/LDLR/DGAT1	5
	5	GO:0032868	response to insulin	10/108	283/18866	5.2271e-06	0.000293989	0.000255927	LPIN1/IRS1/PCK1/EIF4EBP2/ECHDC3/HADH/FOXO1/GPT/PFKFB1/RARRES2	10
	5	GO:0016125	sterol metabolic process	8/108	169/18866	5.77906e-06	0.00031648	0.000275506	LDLR/ACLY/ELOVL6/APOB/APOE/CETP/FASN/TM7SF2	8
	5	GO:0016126	sterol biosynthetic process	6/108	81/18866	7.00911e-06	0.000373999	0.000325578	ACLY/ELOVL6/APOB/APOE/FASN/TM7SF2	6
	5	GO:1901568	fatty acid derivative metabolic process	8/108	175/18866	7.47017e-06	0.000388635	0.00033832	HSD17B12/AACS/FADS1/ACLY/ELOVL6/DGAT1/FASN/SLC25A1	8
	5	GO:0045540	regulation of cholesterol biosynthetic process	5/108	50/18866	9.66673e-06	0.000478963	0.000416953	ELOVL6/APOB/APOE/FASN/TM7SF2	5
	5	GO:0106118	regulation of sterol biosynthetic process	5/108	50/18866	9.66673e-06	0.000478963	0.000416953	ELOVL6/APOB/APOE/FASN/TM7SF2	5
	5	GO:0072330	monocarboxylic acid biosynthetic process	9/108	246/18866	1.1991e-05	0.00058031	0.000505179	HSD17B12/PECR/RDH10/RBP1/FADS1/ACLY/ELOVL6/SLC27A2/FASN	9
	5	GO:0035384	thioester biosynthetic process	5/108	53/18866	1.29156e-05	0.000597273	0.000519946	HSD17B12/ACLY/ELOVL6/FASN/SLC25A1	5
	5	GO:0071616	acyl-CoA biosynthetic process	5/108	53/18866	1.29156e-05	0.000597273	0.000519946	HSD17B12/ACLY/ELOVL6/FASN/SLC25A1	5
	5	GO:0006694	steroid biosynthetic process	8/108	197/18866	1.76898e-05	0.000800273	0.000696664	HSD17B12/ACLY/ELOVL6/SLC27A2/APOB/APOE/FASN/TM7SF2	8
	5	GO:0008202	steroid metabolic process	10/108	332/18866	2.09551e-05	0.000927821	0.000807698	HSD17B12/LDLR/ACLY/ELOVL6/SLC27A2/APOB/APOE/CETP/FASN/TM7SF2	10
	5	GO:0045017	glycerolipid biosynthetic process	9/108	270/18866	2.50722e-05	0.00108698	0.000946254	LPIN1/PCK1/CRLS1/THRSP/LDLR/ANG/GPD1L/DGAT1/AGPAT2	9
	5	GO:0006637	acyl-CoA metabolic process	6/108	104/18866	2.94644e-05	0.00120271	0.001047	HSD17B12/ACLY/ELOVL6/DGAT1/FASN/SLC25A1	6
	5	GO:0035383	thioester metabolic process	6/108	104/18866	2.94644e-05	0.00120271	0.001047	HSD17B12/ACLY/ELOVL6/DGAT1/FASN/SLC25A1	6
	5	GO:0062013	positive regulation of small molecule metabolic process	7/108	154/18866	2.94754e-05	0.00120271	0.001047	IRS1/RDH10/PFKFB3/TWIST1/FOXO1/GPT/PFKFB1	7
	5	GO:0019395	fatty acid oxidation	6/108	106/18866	3.28204e-05	0.00131345	0.0011434	PECR/IRS1/ACADM/SLC27A2/HADH/TWIST1	6
	5	GO:0042573	retinoic acid metabolic process	4/108	33/18866	3.65672e-05	0.00143578	0.00124989	RDH10/RBP1/ADH1B/ADH1A	4
	5	GO:0033866	nucleoside bisphosphate biosynthetic process	5/108	67/18866	4.07899e-05	0.00151578	0.00131954	HSD17B12/ACLY/ELOVL6/FASN/SLC25A1	5
	5	GO:0034030	ribonucleoside bisphosphate biosynthetic process	5/108	67/18866	4.07899e-05	0.00151578	0.00131954	HSD17B12/ACLY/ELOVL6/FASN/SLC25A1	5
	5	GO:0034033	purine nucleoside bisphosphate biosynthetic process	5/108	67/18866	4.07899e-05	0.00151578	0.00131954	HSD17B12/ACLY/ELOVL6/FASN/SLC25A1	5
	5	GO:0055088	lipid homeostasis	7/108	163/18866	4.23861e-05	0.0015273	0.00132957	RBP1/LDLR/APOB/DGAT1/APOE/CETP/ORMDL3	7
	5	GO:0034440	lipid oxidation	6/108	111/18866	4.25677e-05	0.0015273	0.00132957	PECR/IRS1/ACADM/SLC27A2/HADH/TWIST1	6
	5	GO:0046165	alcohol biosynthetic process	7/108	164/18866	4.40695e-05	0.00155438	0.00135314	PCK1/ACLY/ELOVL6/APOB/APOE/FASN/TM7SF2	7
	5	GO:0032869	cellular response to insulin stimulus	8/108	226/18866	4.71718e-05	0.00163607	0.00142426	LPIN1/IRS1/PCK1/EIF4EBP2/ECHDC3/FOXO1/GPT/RARRES2	8
	5	GO:0034370	triglyceride-rich lipoprotein particle remodeling	3/108	13/18866	5.00449e-05	0.00170727	0.00148623	APOB/APOE/CETP	3
	5	GO:0043434	response to peptide hormone	11/108	447/18866	5.1139e-05	0.00171646	0.00149423	TIMP4/LPIN1/IRS1/PCK1/EIF4EBP2/ECHDC3/HADH/FOXO1/GPT/PFKFB1/RARRES2	11
	5	GO:0006635	fatty acid beta-oxidation	5/108	74/18866	6.59111e-05	0.00217716	0.00189529	IRS1/ACADM/SLC27A2/HADH/TWIST1	5
	5	GO:0006000	fructose metabolic process	3/108	15/18866	7.89551e-05	0.00252778	0.00220051	PFKFB3/GLYCTK/PFKFB1	3
	5	GO:0042159	lipoprotein catabolic process	3/108	15/18866	7.89551e-05	0.00252778	0.00220051	LDLR/APOB/APOE	3
	5	GO:0034374	low-density lipoprotein particle remodeling	3/108	16/18866	9.6771e-05	0.00305122	0.00265619	APOB/APOE/CETP	3
	5	GO:0019915	lipid storage	5/108	81/18866	0.000101561	0.00315445	0.00274606	NRIP1/CIDEA/APOB/DGAT1/APOE	5
	5	GO:0019218	regulation of steroid metabolic process	6/108	131/18866	0.000107132	0.00324717	0.00282677	LDLR/ELOVL6/APOB/APOE/FASN/TM7SF2	6
	5	GO:1902930	regulation of alcohol biosynthetic process	5/108	82/18866	0.000107667	0.00324717	0.00282677	ELOVL6/APOB/APOE/FASN/TM7SF2	5
	5	GO:1901617	organic hydroxy compound biosynthetic process	8/108	258/18866	0.000118908	0.00350747	0.00305337	PCK1/ACLY/ELOVL6/SLC27A2/APOB/APOE/FASN/TM7SF2	8
	5	GO:0045913	positive regulation of carbohydrate metabolic process	5/108	84/18866	0.000120721	0.00350747	0.00305337	IRS1/PFKFB3/FOXO1/GPT/PFKFB1	5
	5	GO:0034754	cellular hormone metabolic process	6/108	134/18866	0.000121354	0.00350747	0.00305337	HSD17B12/RDH10/RBP1/ADH1B/ADH1A/DGAT1	6
	5	GO:0033865	nucleoside bisphosphate metabolic process	6/108	138/18866	0.000142606	0.00395684	0.00344456	HSD17B12/ACLY/ELOVL6/DGAT1/FASN/SLC25A1	6
	5	GO:0033875	ribonucleoside bisphosphate metabolic process	6/108	138/18866	0.000142606	0.00395684	0.00344456	HSD17B12/ACLY/ELOVL6/DGAT1/FASN/SLC25A1	6
	5	GO:0034032	purine nucleoside bisphosphate metabolic process	6/108	138/18866	0.000142606	0.00395684	0.00344456	HSD17B12/ACLY/ELOVL6/DGAT1/FASN/SLC25A1	6
	5	GO:0042572	retinol metabolic process	4/108	47/18866	0.000149873	0.00410377	0.00357247	RDH10/ADH1B/ADH1A/DGAT1	4
	5	GO:0030258	lipid modification	8/108	271/18866	0.000166636	0.00446223	0.00388452	PECR/IRS1/ACADM/SLC27A2/HADH/TWIST1/CISH/APOE	8
	5	GO:0070542	response to fatty acid	5/108	90/18866	0.000167253	0.00446223	0.00388452	IRS1/LDLR/AACS/APOB/FOXO1	5
	5	GO:0006094	gluconeogenesis	5/108	91/18866	0.000176178	0.00464084	0.00404001	PCK1/FOXO1/GPT/PFKFB1/SLC25A1	5
	5	GO:0019319	hexose biosynthetic process	5/108	94/18866	0.000205146	0.00523612	0.00455821	PCK1/FOXO1/GPT/PFKFB1/SLC25A1	5
	5	GO:0034308	primary alcohol metabolic process	5/108	94/18866	0.000205146	0.00523612	0.00455821	PECR/RDH10/ADH1B/ADH1A/DGAT1	5
	5	GO:0071827	plasma lipoprotein particle organization	4/108	51/18866	0.000206325	0.00523612	0.00455821	APOB/DGAT1/APOE/CETP	4
	5	GO:0010876	lipid localization	10/108	440/18866	0.00021718	0.00544521	0.00474024	NRIP1/THRSP/LDLR/ATP8B4/SLC27A2/CIDEA/APOB/DGAT1/APOE/CETP	10
	5	GO:0006006	glucose metabolic process	7/108	214/18866	0.000231784	0.00574218	0.00499875	IRS1/PCK1/FOXO1/GPT/DCXR/PFKFB1/SLC25A1	7
	5	GO:0043648	dicarboxylic acid metabolic process	5/108	97/18866	0.00023761	0.00581725	0.00506411	PCK1/ACLY/PRODH/GPT2/ALDH1L1	5
	5	GO:0050810	regulation of steroid biosynthetic process	5/108	98/18866	0.000249255	0.00603139	0.00525052	ELOVL6/APOB/APOE/FASN/TM7SF2	5
	5	GO:0046364	monosaccharide biosynthetic process	5/108	100/18866	0.000273842	0.00654295	0.00569585	PCK1/FOXO1/GPT/PFKFB1/SLC25A1	5
	5	GO:0071825	protein-lipid complex subunit organization	4/108	55/18866	0.000276684	0.00654295	0.00569585	APOB/DGAT1/APOE/CETP	4
	5	GO:0097006	regulation of plasma lipoprotein particle levels	5/108	105/18866	0.000343369	0.00802867	0.00698922	LDLR/APOB/DGAT1/APOE/CETP	5
	5	GO:0035336	long-chain fatty-acyl-CoA metabolic process	3/108	25/18866	0.000382824	0.00885175	0.00770574	HSD17B12/ELOVL6/DGAT1	3
	5	GO:0010676	positive regulation of cellular carbohydrate metabolic process	4/108	62/18866	0.000438874	0.00992715	0.00864191	IRS1/FOXO1/GPT/PFKFB1	4
	5	GO:0055081	anion homeostasis	4/108	62/18866	0.000438874	0.00992715	0.00864191	DGAT1/APOE/CETP/CKB	4
	5	GO:0006633	fatty acid biosynthetic process	6/108	173/18866	0.000481855	0.0107822	0.00938622	HSD17B12/PECR/FADS1/ACLY/ELOVL6/FASN	6
	5	GO:0071375	cellular response to peptide hormone stimulus	8/108	330/18866	0.00062223	0.0137751	0.0119917	LPIN1/IRS1/PCK1/EIF4EBP2/ECHDC3/FOXO1/GPT/RARRES2	8
	5	GO:0034368	protein-lipid complex remodeling	3/108	31/18866	0.000729734	0.0156554	0.0136286	APOB/APOE/CETP	3
	5	GO:0034369	plasma lipoprotein particle remodeling	3/108	31/18866	0.000729734	0.0156554	0.0136286	APOB/APOE/CETP	3
	5	GO:0034377	plasma lipoprotein particle assembly	3/108	31/18866	0.000729734	0.0156554	0.0136286	APOB/DGAT1/APOE	3
	5	GO:0034367	protein-containing complex remodeling	3/108	32/18866	0.000801884	0.0170278	0.0148232	APOB/APOE/CETP	3
	5	GO:0006766	vitamin metabolic process	5/108	131/18866	0.000941106	0.0197822	0.0172211	CYB5A/RDH10/RBP1/SLC19A3/ALDH1L1	5
	5	GO:0065005	protein-lipid complex assembly	3/108	35/18866	0.00104503	0.0217471	0.0189315	APOB/DGAT1/APOE	3
	5	GO:0015748	organophosphate ester transport	5/108	135/18866	0.00107678	0.022186	0.0193136	LDLR/ATP8B4/APOE/CETP/SLC25A1	5
	5	GO:0042594	response to starvation	6/108	206/18866	0.00119714	0.0244241	0.0212619	PCK1/AACS/FADS1/FOXO1/GPT/PFKFB1	6
	5	GO:0006644	phospholipid metabolic process	9/108	455/18866	0.00121219	0.0244909	0.0213201	LPIN1/IRS1/CRLS1/LDLR/FADS1/GPD1L/CISH/CETP/AGPAT2	9
	5	GO:0006790	sulfur compound metabolic process	8/108	371/18866	0.00132274	0.0264676	0.0230409	HSD17B12/ACLY/ELOVL6/SLC19A3/DGAT1/PHGDH/FASN/SLC25A1	8
	5	GO:0008652	cellular amino acid biosynthetic process	4/108	84/18866	0.00137868	0.0273241	0.0237865	NAALAD2/GPT/GPT2/PHGDH	4
	5	GO:0032000	positive regulation of fatty acid beta-oxidation	2/108	10/18866	0.00141796	0.027364	0.0238212	IRS1/TWIST1	2
	5	GO:0034447	very-low-density lipoprotein particle clearance	2/108	10/18866	0.00141796	0.027364	0.0238212	APOB/APOE	2
	5	GO:0016051	carbohydrate biosynthetic process	6/108	213/18866	0.00142014	0.027364	0.0238212	IRS1/PCK1/FOXO1/GPT/PFKFB1/SLC25A1	6
	5	GO:0003012	muscle system process	9/108	467/18866	0.00145095	0.0277012	0.0241148	CALCRL/MYOC/CKMT2/PKP2/GPD1L/FOXO1/SCN4A/MYOM1/CASQ2	9
	5	GO:0042445	hormone metabolic process	6/108	221/18866	0.00171239	0.0312438	0.0271987	HSD17B12/RDH10/RBP1/ADH1B/ADH1A/DGAT1	6
	5	GO:0034372	very-low-density lipoprotein particle remodeling	2/108	11/18866	0.00172659	0.0312438	0.0271987	APOE/CETP	2
	5	GO:0034378	chylomicron assembly	2/108	11/18866	0.00172659	0.0312438	0.0271987	APOB/APOE	2
	5	GO:0070417	cellular response to cold	2/108	11/18866	0.00172659	0.0312438	0.0271987	CIDEA/FOXO1	2
	5	GO:2001138	regulation of phospholipid transport	2/108	11/18866	0.00172659	0.0312438	0.0271987	APOE/CETP	2
	5	GO:2001140	positive regulation of phospholipid transport	2/108	11/18866	0.00172659	0.0312438	0.0271987	APOE/CETP	2
	5	GO:0010907	positive regulation of glucose metabolic process	3/108	42/18866	0.00178054	0.0319422	0.0278067	IRS1/FOXO1/GPT	3
	5	GO:0031331	positive regulation of cellular catabolic process	8/108	390/18866	0.00181122	0.032215	0.0280442	IRS1/PFKFB3/LDLR/TWIST1/FOXO1/TOB1/PFKFB1/APOE	8
	5	GO:0015914	phospholipid transport	4/108	91/18866	0.00185221	0.0323904	0.0281969	LDLR/ATP8B4/APOE/CETP	4
	5	GO:0051899	membrane depolarization	4/108	91/18866	0.00185221	0.0323904	0.0281969	MYOC/GPD1L/SCN4A/BOK	4
	5	GO:0045834	positive regulation of lipid metabolic process	5/108	153/18866	0.00187327	0.0324856	0.0282798	IRS1/RDH10/LDLR/TWIST1/APOE	5
	5	GO:0090207	regulation of triglyceride metabolic process	3/108	43/18866	0.00190616	0.0327828	0.0285385	THRSP/LDLR/APOE	3
	5	GO:0120009	intermembrane lipid transfer	3/108	44/18866	0.00203718	0.0346415	0.0301566	APOB/APOE/CETP	3
	5	GO:1901653	cellular response to peptide	8/108	398/18866	0.00205537	0.0346415	0.0301566	LPIN1/IRS1/PCK1/EIF4EBP2/ECHDC3/FOXO1/GPT/RARRES2	8
	5	GO:0006069	ethanol oxidation	2/108	12/18866	0.00206418	0.0346415	0.0301566	ADH1B/ADH1A	2
	5	GO:1905954	positive regulation of lipid localization	4/108	94/18866	0.00208589	0.0347258	0.03023	CIDEA/APOB/APOE/CETP	4
	5	GO:0009150	purine ribonucleotide metabolic process	8/108	401/18866	0.00215335	0.0355261	0.0309266	HSD17B12/PFKFB3/ACLY/ELOVL6/DGAT1/PFKFB1/FASN/SLC25A1	8
	5	GO:0050709	negative regulation of protein secretion	4/108	95/18866	0.0021681	0.0355261	0.0309266	IRS1/CIDEA/HADH/APOE	4
	5	GO:0034379	very-low-density lipoprotein particle assembly	2/108	13/18866	0.00243038	0.0395127	0.0343971	APOB/DGAT1	2
	5	GO:0034249	negative regulation of cellular amide metabolic process	6/108	238/18866	0.0024833	0.04006	0.0348735	SPON1/EIF4EBP2/ANG/TOB1/APOE/ORMDL3	6
	5	GO:0009259	ribonucleotide metabolic process	8/108	416/18866	0.00269982	0.0427052	0.0371763	HSD17B12/PFKFB3/ACLY/ELOVL6/DGAT1/PFKFB1/FASN/SLC25A1	8
	5	GO:0002792	negative regulation of peptide secretion	4/108	101/18866	0.00270883	0.0427052	0.0371763	IRS1/CIDEA/HADH/APOE	4
	5	GO:0042632	cholesterol homeostasis	4/108	101/18866	0.00270883	0.0427052	0.0371763	LDLR/APOB/APOE/CETP	4
	5	GO:0003254	regulation of membrane depolarization	3/108	49/18866	0.00277591	0.0429092	0.0373539	MYOC/GPD1L/BOK	3
	5	GO:0042398	cellular modified amino acid biosynthetic process	3/108	49/18866	0.00277591	0.0429092	0.0373539	ACADM/CKMT2/CKB	3
	5	GO:0055092	sterol homeostasis	4/108	102/18866	0.00280714	0.0429092	0.0373539	LDLR/APOB/APOE/CETP	4
	5	GO:0046321	positive regulation of fatty acid oxidation	2/108	14/18866	0.00282487	0.0429092	0.0373539	IRS1/TWIST1	2
	5	GO:1902430	negative regulation of amyloid-beta formation	2/108	14/18866	0.00282487	0.0429092	0.0373539	SPON1/APOE	2
	5	GO:0030301	cholesterol transport	4/108	105/18866	0.0031167	0.0469989	0.0409141	LDLR/APOB/APOE/CETP	4
	5	GO:0019693	ribose phosphate metabolic process	8/108	427/18866	0.00316544	0.0473905	0.041255	HSD17B12/PFKFB3/ACLY/ELOVL6/DGAT1/PFKFB1/FASN/SLC25A1	8
	5	GO:0009152	purine ribonucleotide biosynthetic process	5/108	173/18866	0.00318938	0.0474079	0.0412701	HSD17B12/ACLY/ELOVL6/FASN/SLC25A1	5
	5	GO:0016114	terpenoid biosynthetic process	2/108	15/18866	0.00324732	0.0475264	0.0413733	RDH10/RBP1	2
	5	GO:0070365	hepatocyte differentiation	2/108	15/18866	0.00324732	0.0475264	0.0413733	PCK1/MESP1	2
	5	GO:0001659	temperature homeostasis	5/108	174/18866	0.00326905	0.0475264	0.0413733	LPIN1/ELOVL6/CIDEA/HADH/FOXO1	5
	5	GO:0071622	regulation of granulocyte chemotaxis	3/108	52/18866	0.00328871	0.0475264	0.0413733	THBS4/DAPK2/RARRES2	3
	5	GO:0045668	negative regulation of osteoblast differentiation	3/108	53/18866	0.00347165	0.0498242	0.0433736	RORB/TWIST1/TOB1	3

## Sheet: ED_Figure_9H-I-K
ED_Fig.9H-I-K	Gene expression profiles, metabolic and morphometric traits, used to plot the boxplots and the stacked barplot
	Cluster	obesity status	NNAT_exp	HDAC_sig_exp	BMIAdj_INS	SEX
	cl.1	normal_weight	4.70421	-2.17143	144.523	female
	cl.1	normal_weight	3.96024	-0.0292777	-80.2322	female
	cl.1	normal_weight	3.04372	-0.820936	-41.9228	female
	cl.1	normal_weight	3.5975	-1.27219	273.068	female
	cl.1	normal_weight	3.43499	-1.4531	983.446	female
	cl.2	normal_weight	3.64241	0.533243	NA	female
	cl.2	normal_weight	3.96321	0.191647	75.5595	female
	cl.2	normal_weight	3.40539	0.820215	-487.041	female
	cl.2	normal_weight	4.50978	-1.29864	-34.5081	female
	cl.2	normal_weight	3.99311	-1.52364	-30.5462	female
	cl.3	obese	4.27782	0.0841883	51.7758	female
	cl.3	obese	2.78898	-0.184654	NA	female
	cl.3	obese	3.26675	-0.0441972	29.9406	female
	cl.3	obese	2.7822	-0.181475	23.3654	female
	cl.3	obese	3.84468	0.202184	40.8048	female
	cl.3	obese	4.55518	-0.690137	12.0061	female
	cl.3	normal_weight	4.60225	-0.594444	90.14	female
	cl.3	obese	3.05637	0.641488	65.2544	female
	cl.3	obese	2.91689	0.461812	35.4654	female
	cl.3	obese	3.50371	0.313	NA	female
	cl.4	normal_weight	3.56464	1.78244	NA	female
	cl.4	obese	3.17469	1.76643	84.1647	female
	cl.4	obese	4.65457	0.411774	75.0414	female
	cl.4	obese	3.87817	0.63624	79.2404	female
	cl.4	obese	3.63889	0.835535	NA	female
	cl.4	obese	4.04796	1.07321	57.0342	female
	cl.4	normal_weight	2.50464	0.510708	-256.353	female
	Cluster	obesity status	NNAT_exp	HDAC_sig_exp	BMIAdj_INS	SEX
	cl.1	normal_weight	6.03797	-1.82569	NA	male
	cl.1	normal_weight	4.15966	-2.02222	NA	male
	cl.1	normal_weight	5.61434	0.0595541	NA	male
	cl.1	normal_weight	4.26412	-1.58986	NA	male
	cl.1	normal_weight	3.55269	-0.50214	70.7359	male
	cl.1	normal_weight	3.77766	-1.2454	-61.081	male
	cl.1	normal_weight	4.638	-0.574334	-90.8455	male
	cl.2	normal_weight	3.76304	0.157846	NA	male
	cl.2	normal_weight	4.00062	0.789823	NA	male
	cl.2	normal_weight	4.26006	1.14224	-25.3395	male
	cl.2	normal_weight	5.28281	0.171537	NA	male
	cl.2	obese	4.80129	-0.0562737	NA	male
	cl.2	obese	5.74711	0.295696	NA	male
	cl.2	normal_weight	3.36258	1.07021	131.722	male
	cl.2	normal_weight	4.5569	-1.5388	37.8902	male
	cl.2	obese	4.94458	-0.493291	NA	male
	cl.2	normal_weight	5.30811	-0.841617	NA	male
	cl.2	normal_weight	4.25205	-1.01259	-907.849	male
	cl.3	normal_weight	5.33971	-0.288595	-17.1496	male
	cl.3	normal_weight	3.08878	0.464404	NA	male
	cl.3	obese	3.64827	0.609262	3.16539	male
	cl.3	normal_weight	3.63099	-0.722526	2199.9	male
	cl.3	obese	4.50558	-0.866939	2.45996	male
	cl.3	normal_weight	3.30837	-0.768233	-135.153	male
	cl.4	normal_weight	3.12536	0.398795	NA	male
	cl.4	normal_weight	3.23708	1.28565	NA	male
	cl.4	obese	4.42324	1.48063	65.8805	male
	cl.4	obese	3.16689	0.837362	35.0393	male
	cl.4	obese	4.21303	1.78264	58.3625	male
	cl.4	obese	2.90572	0.607072	NA	male
	cl.4	obese	3.60373	0.446341	NA	male
	cl.4	obese	3.08531	2.02371	112.18	male
	cl.4	normal_weight	2.79293	0.0218969	NA	male
	cl.4	obese	3.83117	0.703836	50.0083	male

## Sheet: ED_Figure_9J
ED_Fig.9J	Normalized gene expression of genes belonging to the identified and indicated clusters, used to plot the boxplot
	Gene	Gene_cluster	Normalized_exp	Cluster	SEX		Gene	Gene_cluster	Normalized_exp	Cluster	SEX
	ZKSCAN1	1	-0.119239	cl.1	female		ZKSCAN1	1	0.430669	cl.1	male
	FAM129A	1	1.14962	cl.1	female		FAM129A	1	-1.19915	cl.1	male
	PRICKLE1	1	1.78478	cl.1	female		PRICKLE1	1	-1.31225	cl.1	male
	HIST1H4C	1	1.48396	cl.1	female		HIST1H4C	1	-0.484645	cl.1	male
	RYBP	1	0.278834	cl.1	female		RYBP	1	-1.51694	cl.1	male
	PCYOX1	1	-0.0395992	cl.1	female		PCYOX1	1	0.149802	cl.1	male
	PEG3	1	-0.644055	cl.1	female		PEG3	1	-0.737479	cl.1	male
	ZADH2	1	0.223402	cl.1	female		ZADH2	1	1.45636	cl.1	male
	TAOK1	1	-1.57423	cl.1	female		TAOK1	1	-0.926997	cl.1	male
	CUEDC1	1	-0.248598	cl.1	female		CUEDC1	1	-0.0974304	cl.1	male
	ZNF462	1	-0.680979	cl.1	female		ZNF462	1	-0.944413	cl.1	male
	SYNJ2BP	1	-0.564781	cl.1	female		SYNJ2BP	1	-0.697182	cl.1	male
	ZNF148	1	-0.0115807	cl.1	female		ZNF148	1	-1.63221	cl.1	male
	GNL3L	1	0.630472	cl.1	female		GNL3L	1	-1.08398	cl.1	male
	FOXC1	1	-0.309164	cl.1	female		FOXC1	1	-1.83275	cl.1	male
	KCTD20	1	-0.0718639	cl.1	female		KCTD20	1	1.58626	cl.1	male
	RHOQ	1	-0.881563	cl.1	female		RHOQ	1	0.529164	cl.1	male
	KCNB1	1	-1.75784	cl.1	female		KCNB1	1	-1.33051	cl.1	male
	LY6E	1	-0.219313	cl.1	female		LY6E	1	0.227765	cl.1	male
	IFITM1	1	-0.254296	cl.1	female		IFITM1	1	-0.315321	cl.1	male
	ISG15	1	-1.41866	cl.1	female		ISG15	1	0.986207	cl.1	male
	IFI6	1	-0.387607	cl.1	female		IFI6	1	0.427983	cl.1	male
	MX2	1	-0.550262	cl.1	female		MX2	1	-1.52808	cl.1	male
	MX1	1	-1.36293	cl.1	female		MX1	1	-0.814552	cl.1	male
	HERC5	1	-0.974857	cl.1	female		HERC5	1	0.394526	cl.1	male
	RNF150	1	0.244485	cl.1	female		RNF150	1	0.0383028	cl.1	male
	CLCNKA	1	0.254153	cl.1	female		CLCNKA	1	1.41626	cl.1	male
	PNMA3	1	1.6321	cl.1	female		PNMA3	1	1.45789	cl.1	male
	IRX6	1	-0.0821331	cl.1	female		IRX6	1	1.94941	cl.1	male
	RRAGC	1	-0.152095	cl.1	female		RRAGC	1	-0.0608042	cl.1	male
	SLC6A8	1	1.04164	cl.1	female		SLC6A8	1	1.55275	cl.1	male
	ABCD1	1	0.287765	cl.1	female		ABCD1	1	1.11986	cl.1	male
	GDPD5	1	-0.0676541	cl.1	female		GDPD5	1	0.992772	cl.1	male
	SOD3	1	-0.091939	cl.1	female		SOD3	1	1.04547	cl.1	male
	EPHX1	1	-1.22487	cl.1	female		EPHX1	1	0.0676224	cl.1	male
	CITED4	1	-0.147182	cl.1	female		CITED4	1	0.835675	cl.1	male
	ABLIM3	1	0.0538374	cl.1	female		ABLIM3	1	0.317311	cl.1	male
	CLDN5	1	0.470336	cl.1	female		CLDN5	1	1.9395	cl.1	male
	WARS	1	-0.834293	cl.1	female		WARS	1	-0.283208	cl.1	male
	PNPLA7	1	0.348791	cl.1	female		PNPLA7	1	2.01725	cl.1	male
	CLDND2	1	0.217465	cl.1	female		CLDND2	1	2.15654	cl.1	male
	WDR6	1	1.379	cl.1	female		WDR6	1	2.37454	cl.1	male
	RAPGEF3	1	-0.247938	cl.1	female		RAPGEF3	1	1.31582	cl.1	male
	ATOH8	1	0.840943	cl.1	female		ATOH8	1	1.16903	cl.1	male
	PLEKHF1	1	1.21026	cl.1	female		PLEKHF1	1	1.11734	cl.1	male
	C19orf33	1	-0.152832	cl.1	female		C19orf33	1	1.74051	cl.1	male
	SNORD13	1	-0.419192	cl.1	female		SNORD13	1	-0.811426	cl.1	male
	LYL1	1	0.63748	cl.1	female		LYL1	1	0.811905	cl.1	male
	INMT	1	1.02633	cl.1	female		INMT	1	-0.652811	cl.1	male
	LAMB2	1	0.0503635	cl.1	female		LAMB2	1	-0.0357323	cl.1	male
	TNIP1	1	-1.76516	cl.1	female		TNIP1	1	0.433401	cl.1	male
	LEPROT	1	1.36623	cl.1	female		LEPROT	1	-1.33062	cl.1	male
	CFLAR	1	-0.904455	cl.1	female		CFLAR	1	-0.18031	cl.1	male
	MAP2K2	1	0.0660212	cl.1	female		MAP2K2	1	1.82882	cl.1	male
	HSD3B7	1	0.406529	cl.1	female		HSD3B7	1	0.287082	cl.1	male
	TSHZ2	1	-1.89575	cl.1	female		TSHZ2	1	-1.01086	cl.1	male
	SETBP1	1	-1.53653	cl.1	female		SETBP1	1	-0.841773	cl.1	male
	CECR7	1	-0.599874	cl.1	female		CECR7	1	0.210175	cl.1	male
	NUBPL	1	0.703435	cl.1	female		NUBPL	1	0.373851	cl.1	male
	DENND4C	1	-0.623164	cl.1	female		DENND4C	1	-1.18692	cl.1	male
	SCUBE2	1	-1.26725	cl.1	female		SCUBE2	1	0.240861	cl.1	male
	LOXL4	1	-1.47241	cl.1	female		LOXL4	1	0.178465	cl.1	male
	CLIP3	1	1.01453	cl.1	female		CLIP3	1	0.579178	cl.1	male
	ZNF69	1	-2.2326	cl.1	female		ZNF69	1	-0.527029	cl.1	male
	TDRD1	1	-0.203268	cl.1	female		TDRD1	1	0.00561501	cl.1	male
	LMOD3	1	-0.684523	cl.1	female		LMOD3	1	0.795368	cl.1	male
	SHROOM4	1	-0.282614	cl.1	female		SHROOM4	1	-0.500318	cl.1	male
	DUSP19	1	0.085345	cl.1	female		DUSP19	1	0.126891	cl.1	male
	LRRFIP1	1	-1.96421	cl.1	female		LRRFIP1	1	-1.21086	cl.1	male
	MAGT1	1	0.373214	cl.1	female		MAGT1	1	-2.41487	cl.1	male
	MBD4	1	-1.16618	cl.1	female		MBD4	1	-1.01868	cl.1	male
	MFSD11	1	-0.131436	cl.1	female		MFSD11	1	1.07638	cl.1	male
	ZNF786	1	1.38254	cl.1	female		ZNF786	1	0.272502	cl.1	male
	ALPP	1	-0.128037	cl.1	female		ALPP	1	-0.128037	cl.1	male
	STC2	1	0.868984	cl.1	female		STC2	1	-0.704508	cl.1	male
	NOTCH3	1	-1.0086	cl.1	female		NOTCH3	1	-0.00293434	cl.1	male
	NPR3	1	-1.24394	cl.1	female		NPR3	1	-0.861949	cl.1	male
	SCIN	1	-1.74638	cl.1	female		SCIN	1	-0.461718	cl.1	male
	CRYAB	1	-0.94395	cl.1	female		CRYAB	1	0.373859	cl.1	male
	C1orf198	1	-1.58395	cl.1	female		C1orf198	1	-0.575111	cl.1	male
	GPBAR1	1	-0.116762	cl.1	female		GPBAR1	1	1.40054	cl.1	male
	SLC7A4	1	-1.81787	cl.1	female		SLC7A4	1	-0.115252	cl.1	male
	NEK6	1	0.59243	cl.1	female		NEK6	1	-1.22826	cl.1	male
	BCYRN1	1	-0.158791	cl.1	female		BCYRN1	1	-1.06309	cl.1	male
	FSTL3	1	-2.06983	cl.1	female		FSTL3	1	0.279303	cl.1	male
	CHST3	1	-0.475817	cl.1	female		CHST3	1	-0.249281	cl.1	male
	LEP	1	-1.19061	cl.1	female		LEP	1	-0.381329	cl.1	male
	CCND1	1	-0.976495	cl.1	female		CCND1	1	-1.04179	cl.1	male
	SNCG	1	-2.32375	cl.1	female		SNCG	1	1.00028	cl.1	male
	TMEM160	1	-0.943409	cl.1	female		TMEM160	1	1.48253	cl.1	male
	TLE2	1	-0.714893	cl.1	female		TLE2	1	-0.503413	cl.1	male
	HSPB7	1	-1.50276	cl.1	female		HSPB7	1	0.897106	cl.1	male
	LHCGR	1	-1.30442	cl.1	female		LHCGR	1	-1.27567	cl.1	male
	DEFB103B	1	-0.146576	cl.1	female		DEFB103B	1	-0.226176	cl.1	male
	MYEOV	1	0.38417	cl.1	female		MYEOV	1	-0.977539	cl.1	male
	SLC47A1	1	1.71628	cl.1	female		SLC47A1	1	1.06525	cl.1	male
	KRT16	1	1.35418	cl.1	female		KRT16	1	1.48685	cl.1	male
	KLHDC8B	1	0.377714	cl.1	female		KLHDC8B	1	1.30569	cl.1	male
	CDR2L	1	-0.256821	cl.1	female		CDR2L	1	0.543423	cl.1	male
	KCTD10	1	-1.60922	cl.1	female		KCTD10	1	-1.2812	cl.1	male
	STMN2	1	-0.762769	cl.1	female		STMN2	1	-1.23597	cl.1	male
	FRZB	1	-1.04829	cl.1	female		FRZB	1	0.295678	cl.1	male
	PTGDS	1	-0.664357	cl.1	female		PTGDS	1	-1.35188	cl.1	male
	KLHL30	1	-0.910151	cl.1	female		KLHL30	1	-0.143893	cl.1	male
	ESPNL	1	-0.103612	cl.1	female		ESPNL	1	-1.35239	cl.1	male
	NQO2	1	-0.450037	cl.1	female		NQO2	1	1.00473	cl.1	male
	MGC4172	1	NA	cl.1	female		MGC4172	1	NA	cl.1	male
	DGAT2	1	0.582991	cl.1	female		DGAT2	1	0.312903	cl.1	male
	REEP6	1	1.13136	cl.1	female		REEP6	1	1.03214	cl.1	male
	SAA4	1	0.335013	cl.1	female		SAA4	1	-0.848732	cl.1	male
	SAA1	1	0.626089	cl.1	female		SAA1	1	0.833484	cl.1	male
	TTYH1	1	1.48455	cl.1	female		TTYH1	1	-1.14496	cl.1	male
	COBL	1	0.808963	cl.1	female		COBL	1	1.21618	cl.1	male
	EPB42	1	-0.0382072	cl.1	female		EPB42	1	0.974558	cl.1	male
	CCDC3	1	-0.248673	cl.1	female		CCDC3	1	-0.480676	cl.1	male
	RCAN2	1	0.501637	cl.1	female		RCAN2	1	0.151388	cl.1	male
	QPRT	1	1.4467	cl.1	female		QPRT	1	-1.73119	cl.1	male
	ALDOC	1	0.440749	cl.1	female		ALDOC	1	0.536896	cl.1	male
	SLC25A37	1	-0.652404	cl.1	female		SLC25A37	1	-1.43116	cl.1	male
	HBD	1	-0.674374	cl.1	female		HBD	1	-0.491955	cl.1	male
	TUBB1	1	-0.16929	cl.1	female		TUBB1	1	-0.656256	cl.1	male
	NKG7	1	-0.436881	cl.1	female		NKG7	1	0.364753	cl.1	male
	HBB	1	-1.10553	cl.1	female		HBB	1	-0.23603	cl.1	male
	HBA2	1	-1.3103	cl.1	female		HBA2	1	-0.508274	cl.1	male
	HBG2	1	1.39465	cl.1	female		HBG2	1	-0.567788	cl.1	male
	HBG1	1	-0.36056	cl.1	female		HBG1	1	-0.301046	cl.1	male
	PODN	1	0.865712	cl.1	female		PODN	1	-0.224795	cl.1	male
	PI16	1	0.347941	cl.1	female		PI16	1	-1.51755	cl.1	male
	MEG3	1	0.830492	cl.1	female		MEG3	1	-1.10774	cl.1	male
	SERPINA5	1	1.03806	cl.1	female		SERPINA5	1	-0.107624	cl.1	male
	IGFBP6	1	0.904547	cl.1	female		IGFBP6	1	1.18548	cl.1	male
	AEBP1	1	0.872697	cl.1	female		AEBP1	1	-0.608116	cl.1	male
	GSTM5	1	-1.00511	cl.1	female		GSTM5	1	-0.581213	cl.1	male
	GSTM3	1	-0.33667	cl.1	female		GSTM3	1	-0.120994	cl.1	male
	GSTM2	1	-0.213354	cl.1	female		GSTM2	1	0.959073	cl.1	male
	GSTM1	1	-1.03962	cl.1	female		GSTM1	1	-0.443811	cl.1	male
	SPSB1	1	-0.890519	cl.1	female		SPSB1	1	-1.98446	cl.1	male
	ZBTB16	1	-0.863533	cl.1	female		ZBTB16	1	-0.526433	cl.1	male
	TEF	1	-0.493755	cl.1	female		TEF	1	0.00353856	cl.1	male
	DDIT4	1	1.30169	cl.1	female		DDIT4	1	1.28352	cl.1	male
	DNASE1L3	1	-0.375034	cl.1	female		DNASE1L3	1	-0.474523	cl.1	male
	SPOCK2	1	-1.21456	cl.1	female		SPOCK2	1	1.14566	cl.1	male
	RAMP3	1	-1.39254	cl.1	female		RAMP3	1	-0.855716	cl.1	male
	FAM107A	1	-1.02184	cl.1	female		FAM107A	1	-1.01018	cl.1	male
	SLCO2A1	1	0.8564	cl.1	female		SLCO2A1	1	0.292895	cl.1	male
	IGFBP4	1	0.718149	cl.1	female		IGFBP4	1	0.563431	cl.1	male
	SCARB1	1	-0.669468	cl.1	female		SCARB1	1	1.5838	cl.1	male
	RPH3AL	1	-0.104057	cl.1	female		RPH3AL	1	0.991337	cl.1	male
	HOOK2	1	-0.19021	cl.1	female		HOOK2	1	1.23866	cl.1	male
	RBP7	1	0.653978	cl.1	female		RBP7	1	1.49322	cl.1	male
	APOLD1	1	0.249359	cl.1	female		APOLD1	1	-0.0353806	cl.1	male
	H19	1	-0.411141	cl.1	female		H19	1	0.560348	cl.1	male
	USMG5	1	0.656817	cl.1	female		USMG5	1	1.61415	cl.1	male
	TIMM10	1	-0.762342	cl.1	female		TIMM10	1	2.66809	cl.1	male
	HLA-DQB1	1	-1.51183	cl.1	female		HLA-DQB1	1	-1.4721	cl.1	male
	DEFB1	1	-1.50149	cl.1	female		DEFB1	1	0.697251	cl.1	male
	CRYBB2	1	-0.974427	cl.1	female		CRYBB2	1	-0.752321	cl.1	male
	FMO3	1	-1.73745	cl.1	female		FMO3	1	-0.896524	cl.1	male
	ADM	1	-1.16309	cl.1	female		ADM	1	-0.155154	cl.1	male
	C10orf10	1	-0.687654	cl.1	female		C10orf10	1	-0.0790773	cl.1	male
	IPO8	1	0.0461021	cl.1	female		IPO8	1	-0.50697	cl.1	male
	GSTT1	1	NA	cl.1	female		GSTT1	1	NA	cl.1	male
	RPS23	1	0.253019	cl.1	female		RPS23	1	2.85869	cl.1	male
	ERAP2	1	0.422546	cl.1	female		ERAP2	1	-1.46102	cl.1	male
	GSG1L	1	1.46538	cl.1	female		GSG1L	1	-0.646372	cl.1	male
	FOSB	1	-1.40465	cl.1	female		FOSB	1	-2.97734	cl.1	male
	TSKU	1	-0.678031	cl.1	female		TSKU	1	1.28943	cl.1	male
	SEL1L2	1	1.26816	cl.1	female		SEL1L2	1	-0.249693	cl.1	male
	INPP5E	1	0.594846	cl.1	female		INPP5E	1	1.40149	cl.1	male
	TMEM107	1	0.641839	cl.1	female		TMEM107	1	-1.60005	cl.1	male
	CSF2RA	1	0.591139	cl.1	female		CSF2RA	1	1.80227	cl.1	male
	BPNT1	1	-0.178238	cl.1	female		BPNT1	1	-0.414932	cl.1	male
	HLA-DRB5	1	-1.29221	cl.1	female		HLA-DRB5	1	-1.32173	cl.1	male
	HLA-DRB1	1	-1.1962	cl.1	female		HLA-DRB1	1	-1.07433	cl.1	male
	MAPK8IP1	1	0.52332	cl.1	female		MAPK8IP1	1	0.896503	cl.1	male
	SFTPD	1	-1.69209	cl.1	female		SFTPD	1	0.863642	cl.1	male
	SPATA20	1	0.855197	cl.1	female		SPATA20	1	0.955488	cl.1	male
	ATP13A1	1	-0.0718798	cl.1	female		ATP13A1	1	0.71497	cl.1	male
	DNLZ	1	-2.28275	cl.1	female		DNLZ	1	0.430902	cl.1	male
	ATF5	1	-1.67047	cl.1	female		ATF5	1	1.42847	cl.1	male
	GLDN	1	-0.484222	cl.1	female		GLDN	1	-0.218418	cl.1	male
	CPXM1	1	-0.509294	cl.1	female		CPXM1	1	0.341735	cl.1	male
	APOC1	1	-0.947084	cl.1	female		APOC1	1	1.72758	cl.1	male
	UCP2	1	0.0133223	cl.1	female		UCP2	1	1.68257	cl.1	male
	SLC2A5	1	-0.29972	cl.1	female		SLC2A5	1	-0.11749	cl.1	male
	ALPL	1	-0.871274	cl.1	female		ALPL	1	0.0392852	cl.1	male
	PGA5	1	1.19183	cl.1	female		PGA5	1	-1.34212	cl.1	male
	PGA3	1	2.24864	cl.1	female		PGA3	1	-0.450276	cl.1	male
	SCGB2A2	1	-0.128037	cl.1	female		SCGB2A2	1	-0.128037	cl.1	male
	DCD	1	-0.164121	cl.1	female		DCD	1	-0.221023	cl.1	male
	MUCL1	1	-0.233827	cl.1	female		MUCL1	1	-0.180363	cl.1	male
	SCGB1D2	1	-0.201364	cl.1	female		SCGB1D2	1	-0.201364	cl.1	male
	PIP	1	-0.146335	cl.1	female		PIP	1	-0.146335	cl.1	male
	MMRN1	1	1.27885	cl.1	female		MMRN1	1	-2.86367	cl.1	male
	CCL21	1	1.66986	cl.1	female		CCL21	1	-1.257	cl.1	male
	TFF3	1	1.43542	cl.1	female		TFF3	1	-0.917675	cl.1	male
	MUSTN1	1	0.351196	cl.1	female		MUSTN1	1	0.922232	cl.1	male
	CSRP1	1	-0.445624	cl.1	female		CSRP1	1	-0.246526	cl.1	male
	ACTA2	1	-0.576258	cl.1	female		ACTA2	1	-0.20258	cl.1	male
	CNN1	1	-0.100145	cl.1	female		CNN1	1	-0.555763	cl.1	male
	ACTG2	1	-0.341678	cl.1	female		ACTG2	1	-0.470233	cl.1	male
	MYH11	1	-0.153486	cl.1	female		MYH11	1	-0.102768	cl.1	male
	DES	1	-0.0226468	cl.1	female		DES	1	-0.913981	cl.1	male
	SUSD2	1	1.10575	cl.1	female		SUSD2	1	-0.0808715	cl.1	male
	SERPINE2	1	1.20815	cl.1	female		SERPINE2	1	-1.23412	cl.1	male
	SLC16A3	2	-0.340611	cl.1	female		SLC16A3	2	0.319912	cl.1	male
	ANKRD33	2	1.0766	cl.1	female		ANKRD33	2	1.01251	cl.1	male
	HLA-DMA	2	-1.04177	cl.1	female		HLA-DMA	2	0.471223	cl.1	male
	ARHGAP4	2	0.325144	cl.1	female		ARHGAP4	2	0.227155	cl.1	male
	RENBP	2	0.0869072	cl.1	female		RENBP	2	0.521174	cl.1	male
	RNASET2	2	-0.643385	cl.1	female		RNASET2	2	-0.0859234	cl.1	male
	EMILIN2	2	0.21442	cl.1	female		EMILIN2	2	-0.996017	cl.1	male
	HLA-DMB	2	-1.06064	cl.1	female		HLA-DMB	2	-0.377445	cl.1	male
	LAPTM5	2	-0.529325	cl.1	female		LAPTM5	2	-0.737871	cl.1	male
	HCST	2	-0.826532	cl.1	female		HCST	2	-0.219738	cl.1	male
	C1orf162	2	-0.782553	cl.1	female		C1orf162	2	-0.298048	cl.1	male
	PARVG	2	-0.890531	cl.1	female		PARVG	2	-1.78653	cl.1	male
	SLC15A3	2	-0.543224	cl.1	female		SLC15A3	2	-0.630566	cl.1	male
	VAMP8	2	-0.397043	cl.1	female		VAMP8	2	0.126174	cl.1	male
	SYK	2	0.0429299	cl.1	female		SYK	2	-1.10247	cl.1	male
	DPEP2	2	-1.15548	cl.1	female		DPEP2	2	-1.03446	cl.1	male
	WAS	2	-0.538702	cl.1	female		WAS	2	-2.19481	cl.1	male
	STXBP2	2	-0.803199	cl.1	female		STXBP2	2	-1.64949	cl.1	male
	HCLS1	2	-0.933144	cl.1	female		HCLS1	2	-1.07869	cl.1	male
	FCGBP	2	-1.1628	cl.1	female		FCGBP	2	0.485154	cl.1	male
	HAVCR2	2	-0.483119	cl.1	female		HAVCR2	2	1.03111	cl.1	male
	TTYH3	2	0.0395678	cl.1	female		TTYH3	2	-1.17191	cl.1	male
	SH3BGRL3	2	0.0310372	cl.1	female		SH3BGRL3	2	0.244486	cl.1	male
	CYBA	2	-0.522356	cl.1	female		CYBA	2	0.356078	cl.1	male
	RAB7B	2	-0.255362	cl.1	female		RAB7B	2	-0.0121517	cl.1	male
	GM2A	2	-0.332016	cl.1	female		GM2A	2	-0.193329	cl.1	male
	LYN	2	-0.546971	cl.1	female		LYN	2	-1.52916	cl.1	male
	CTSB	2	-0.646648	cl.1	female		CTSB	2	0.0837507	cl.1	male
	MT1G	2	-0.509871	cl.1	female		MT1G	2	-0.618001	cl.1	male
	MT2A	2	-0.710968	cl.1	female		MT2A	2	-0.36136	cl.1	male
	RASL11B	2	0.415795	cl.1	female		RASL11B	2	0.173395	cl.1	male
	MAPK13	2	0.00265042	cl.1	female		MAPK13	2	-0.356904	cl.1	male
	CYP27A1	2	-0.276676	cl.1	female		CYP27A1	2	-0.615444	cl.1	male
	FBP1	2	-0.58275	cl.1	female		FBP1	2	1.8213	cl.1	male
	GPC4	2	-0.2869	cl.1	female		GPC4	2	0.218668	cl.1	male
	MS4A6E	2	-1.41648	cl.1	female		MS4A6E	2	0.406094	cl.1	male
	NPL	2	-0.1197	cl.1	female		NPL	2	-0.962955	cl.1	male
	LIPA	2	-0.953619	cl.1	female		LIPA	2	-0.694216	cl.1	male
	ATP1B1	2	-0.342954	cl.1	female		ATP1B1	2	-1.66907	cl.1	male
	LYZ	2	-1.28439	cl.1	female		LYZ	2	-2.42459	cl.1	male
	CCL3L3	2	-2.46434	cl.1	female		CCL3L3	2	-1.16554	cl.1	male
	IFI30	2	-2.46454	cl.1	female		IFI30	2	-0.723633	cl.1	male
	PLA2G7	2	-0.758888	cl.1	female		PLA2G7	2	-0.0546083	cl.1	male
	IL1RN	2	-1.355	cl.1	female		IL1RN	2	-1.10666	cl.1	male
	RAC2	2	-1.07822	cl.1	female		RAC2	2	-1.58872	cl.1	male
	ITGB2	2	-0.72385	cl.1	female		ITGB2	2	-1.2905	cl.1	male
	CD52	2	-1.03886	cl.1	female		CD52	2	-0.132515	cl.1	male
	LCP1	2	-0.753857	cl.1	female		LCP1	2	-1.52448	cl.1	male
	FAIM3	2	-0.351378	cl.1	female		FAIM3	2	0.231751	cl.1	male
	AQP9	2	-1.25928	cl.1	female		AQP9	2	-1.69737	cl.1	male
	C5AR1	2	-1.0018	cl.1	female		C5AR1	2	-1.96228	cl.1	male
	HK3	2	-0.0837645	cl.1	female		HK3	2	-0.63181	cl.1	male
	MMP7	2	-1.30061	cl.1	female		MMP7	2	0.0840815	cl.1	male
	MMP9	2	-0.364954	cl.1	female		MMP9	2	-0.72305	cl.1	male
	SPP1	2	-0.534622	cl.1	female		SPP1	2	-0.116903	cl.1	male
	CCL22	2	-0.209675	cl.1	female		CCL22	2	-0.141242	cl.1	male
	ACP5	2	-0.487244	cl.1	female		ACP5	2	-0.0414484	cl.1	male
	LY86	2	-0.519495	cl.1	female		LY86	2	-0.949564	cl.1	male
	TFRC	2	-1.85816	cl.1	female		TFRC	2	-0.331995	cl.1	male
	ALCAM	2	-0.806071	cl.1	female		ALCAM	2	-1.17276	cl.1	male
	SLC7A7	2	-0.104837	cl.1	female		SLC7A7	2	-0.548653	cl.1	male
	CD68	2	-1.71539	cl.1	female		CD68	2	-1.4354	cl.1	male
	LPXN	2	-0.931102	cl.1	female		LPXN	2	-0.0633613	cl.1	male
	PLEK	2	-0.102788	cl.1	female		PLEK	2	-1.62161	cl.1	male
	CPVL	2	0.020643	cl.1	female		CPVL	2	-1.08495	cl.1	male
	MS4A7	2	-0.273816	cl.1	female		MS4A7	2	-0.366476	cl.1	male
	MS4A6A	2	0.400158	cl.1	female		MS4A6A	2	-0.134016	cl.1	male
	CD163	2	0.168327	cl.1	female		CD163	2	-0.986051	cl.1	male
	C1QC	2	0.140175	cl.1	female		C1QC	2	-0.663386	cl.1	male
	DOCK2	2	-0.125947	cl.1	female		DOCK2	2	-1.85396	cl.1	male
	VSIG4	2	0.267427	cl.1	female		VSIG4	2	0.156901	cl.1	male
	SLCO2B1	2	0.089931	cl.1	female		SLCO2B1	2	-1.67135	cl.1	male
	FCER1G	2	-0.218272	cl.1	female		FCER1G	2	-0.825798	cl.1	male
	TYROBP	2	-0.53894	cl.1	female		TYROBP	2	-0.376723	cl.1	male
	RNASE1	2	1.43781	cl.1	female		RNASE1	2	0.396894	cl.1	male
	ALOX5AP	2	-0.051935	cl.1	female		ALOX5AP	2	-0.402429	cl.1	male
	CD209	2	1.1612	cl.1	female		CD209	2	-0.993688	cl.1	male
	CD14	2	0.281034	cl.1	female		CD14	2	-0.317028	cl.1	male
	FOLR2	2	0.770133	cl.1	female		FOLR2	2	-0.261058	cl.1	male
	C1QB	2	0.415808	cl.1	female		C1QB	2	0.0283592	cl.1	male
	CSF1R	2	0.221325	cl.1	female		CSF1R	2	-0.505467	cl.1	male
	STAB1	2	0.718151	cl.1	female		STAB1	2	-1.21987	cl.1	male
	MARCO	2	0.818715	cl.1	female		MARCO	2	0.249858	cl.1	male
	CCL13	2	0.908441	cl.1	female		CCL13	2	-0.81998	cl.1	male
	LYVE1	2	1.28608	cl.1	female		LYVE1	2	-0.49902	cl.1	male
	TGFBI	2	0.543905	cl.1	female		TGFBI	2	-1.27052	cl.1	male
	BASP1	2	0.795948	cl.1	female		BASP1	2	-0.0891173	cl.1	male
	VCAN	2	0.58971	cl.1	female		VCAN	2	-1.04275	cl.1	male
	CCDC109B	2	0.303033	cl.1	female		CCDC109B	2	-0.521557	cl.1	male
	LY96	2	-0.0943935	cl.1	female		LY96	2	-0.0293178	cl.1	male
	CLEC3B	2	-0.0925605	cl.1	female		CLEC3B	2	-0.297933	cl.1	male
	CRIP1	2	-0.938867	cl.1	female		CRIP1	2	-0.985704	cl.1	male
	HLA-DRB6	2	-1.17154	cl.1	female		HLA-DRB6	2	-0.0798121	cl.1	male
	HLA-DRB3	2	NA	cl.1	female		HLA-DRB3	2	NA	cl.1	male
	COL1A2	2	1.37039	cl.1	female		COL1A2	2	-0.939998	cl.1	male
	COL1A1	2	1.45154	cl.1	female		COL1A1	2	-0.951452	cl.1	male
	PLA2G2A	2	-0.977911	cl.1	female		PLA2G2A	2	0.236964	cl.1	male
	CILP	2	1.14964	cl.1	female		CILP	2	-0.886391	cl.1	male
	PTGIS	2	0.979528	cl.1	female		PTGIS	2	-0.902754	cl.1	male
	SCARA5	2	1.10423	cl.1	female		SCARA5	2	-0.188897	cl.1	male
	ABI3BP	2	-0.0346773	cl.1	female		ABI3BP	2	-0.919506	cl.1	male
	GPNMB	2	0.363301	cl.1	female		GPNMB	2	-1.11558	cl.1	male
	CTSK	2	0.50337	cl.1	female		CTSK	2	-0.61312	cl.1	male
	THBS2	2	0.096675	cl.1	female		THBS2	2	-0.459191	cl.1	male
	MFAP4	2	0.568856	cl.1	female		MFAP4	2	-1.26137	cl.1	male
	FCER1A	2	0.327677	cl.1	female		FCER1A	2	-0.602194	cl.1	male
	F13A1	2	0.598375	cl.1	female		F13A1	2	-1.23076	cl.1	male
	CPA3	2	0.249309	cl.1	female		CPA3	2	-0.880199	cl.1	male
	WISP2	2	0.298951	cl.1	female		WISP2	2	0.255894	cl.1	male
	PTGES	2	0.797723	cl.1	female		PTGES	2	1.43723	cl.1	male
	CADM3	2	-0.275551	cl.1	female		CADM3	2	0.02947	cl.1	male
	TMEM119	2	0.218215	cl.1	female		TMEM119	2	-1.08901	cl.1	male
	OLFML2B	2	-0.266764	cl.1	female		OLFML2B	2	-1.17919	cl.1	male
	C1QTNF5	2	0.820477	cl.1	female		C1QTNF5	2	-1.74924	cl.1	male
	THY1	2	0.440253	cl.1	female		THY1	2	0.265251	cl.1	male
	TPR	2	-1.28176	cl.1	female		TPR	2	-1.50913	cl.1	male
	MFAP5	2	1.09266	cl.1	female		MFAP5	2	-0.74042	cl.1	male
	COL6A1	2	-0.347821	cl.1	female		COL6A1	2	-0.23145	cl.1	male
	CRABP2	2	-0.0788879	cl.1	female		CRABP2	2	-1.18531	cl.1	male
	S100A4	2	-0.780386	cl.1	female		S100A4	2	0.927635	cl.1	male
	EMP3	2	0.860072	cl.1	female		EMP3	2	0.385777	cl.1	male
	SERPINA3	2	-0.622963	cl.1	female		SERPINA3	2	-1.1303	cl.1	male
	TIMP1	2	0.302804	cl.1	female		TIMP1	2	-0.432048	cl.1	male
	TMED3	2	0.325211	cl.1	female		TMED3	2	-0.084389	cl.1	male
	ALDH1A3	2	0.0260835	cl.1	female		ALDH1A3	2	-2.67222	cl.1	male
	CFB	2	-0.501658	cl.1	female		CFB	2	-1.09661	cl.1	male
	TPSAB1	2	0.350137	cl.1	female		TPSAB1	2	-0.138214	cl.1	male
	CTSG	2	-0.033936	cl.1	female		CTSG	2	0.328323	cl.1	male
	HDC	2	0.579093	cl.1	female		HDC	2	-0.527511	cl.1	male
	BGN	2	0.706505	cl.1	female		BGN	2	-1.68704	cl.1	male
	COMP	2	0.200766	cl.1	female		COMP	2	-0.629419	cl.1	male
	CGNL1	2	-0.0342899	cl.1	female		CGNL1	2	-0.54364	cl.1	male
	PRRX2	2	0.863547	cl.1	female		PRRX2	2	-0.0220465	cl.1	male
	S100A6	2	-0.623575	cl.1	female		S100A6	2	1.28727	cl.1	male
	OSR1	2	1.55919	cl.1	female		OSR1	2	-1.14755	cl.1	male
	CLIC6	2	0.134809	cl.1	female		CLIC6	2	0.364503	cl.1	male
	ANGPT2	2	-1.09253	cl.1	female		ANGPT2	2	-1.5723	cl.1	male
	CTGF	2	-0.762859	cl.1	female		CTGF	2	-2.65786	cl.1	male
	VASN	2	0.0732996	cl.1	female		VASN	2	-0.958938	cl.1	male
	S100A8	2	-1.33434	cl.1	female		S100A8	2	-2.11657	cl.1	male
	S100A9	2	-1.10376	cl.1	female		S100A9	2	-1.91549	cl.1	male
	AMICA1	2	-1.55221	cl.1	female		AMICA1	2	-1.56636	cl.1	male
	FCN1	2	-1.02403	cl.1	female		FCN1	2	-1.96426	cl.1	male
	CCL5	2	-1.10671	cl.1	female		CCL5	2	0.0769238	cl.1	male
	CCL8	2	-1.34021	cl.1	female		CCL8	2	-1.98009	cl.1	male
	CCL2	2	-1.34176	cl.1	female		CCL2	2	-2.15613	cl.1	male
	CXCL9	2	-2.3819	cl.1	female		CXCL9	2	-0.306156	cl.1	male
	CXCL10	2	-1.64162	cl.1	female		CXCL10	2	-0.854363	cl.1	male
	HLA-DQA1	2	-1.22831	cl.1	female		HLA-DQA1	2	-1.80455	cl.1	male
	CD74	2	-1.29839	cl.1	female		CD74	2	-0.988297	cl.1	male
	HLA-DPA1	2	-1.22056	cl.1	female		HLA-DPA1	2	-1.56294	cl.1	male
	HLA-DRA	2	-1.56831	cl.1	female		HLA-DRA	2	-1.38031	cl.1	male
	HLA-DOA	2	-1.58605	cl.1	female		HLA-DOA	2	-1.02411	cl.1	male
	CCL19	2	-0.262156	cl.1	female		CCL19	2	-0.141144	cl.1	male
	RARRES3	2	-0.453579	cl.1	female		RARRES3	2	0.904731	cl.1	male
	HLA-DRB4	2	NA	cl.1	female		HLA-DRB4	2	NA	cl.1	male
	FHL1	2	-0.579574	cl.1	female		FHL1	2	0.187505	cl.1	male
	THBS1	2	-1.58945	cl.1	female		THBS1	2	-0.202862	cl.1	male
	DPT	2	0.571817	cl.1	female		DPT	2	1.47061	cl.1	male
	PLAC9	2	0.307977	cl.1	female		PLAC9	2	0.713632	cl.1	male
	SRPX2	2	-0.740286	cl.1	female		SRPX2	2	0.546264	cl.1	male
	HTRA1	2	-0.722009	cl.1	female		HTRA1	2	0.516521	cl.1	male
	RAB31	2	-0.932319	cl.1	female		RAB31	2	-1.08063	cl.1	male
	KIAA1598	2	-0.735608	cl.1	female		KIAA1598	2	-1.44099	cl.1	male
	HSD11B1	2	-1.41546	cl.1	female		HSD11B1	2	0.641568	cl.1	male
	PALLD	2	-1.46454	cl.1	female		PALLD	2	-2.28156	cl.1	male
	CCND2	2	-1.61822	cl.1	female		CCND2	2	-0.682237	cl.1	male
	SPARC	2	-1.03143	cl.1	female		SPARC	2	-1.53743	cl.1	male
	LOX	2	-0.340864	cl.1	female		LOX	2	-2.08752	cl.1	male
	EGFL6	2	-2.19356	cl.1	female		EGFL6	2	-0.0251564	cl.1	male
	ANKDD1A	2	-1.05308	cl.1	female		ANKDD1A	2	-0.895592	cl.1	male
	UCHL1	2	-1.75918	cl.1	female		UCHL1	2	-0.197798	cl.1	male
	NQO1	2	-2.32339	cl.1	female		NQO1	2	-0.974224	cl.1	male
	AKR1C3	2	-1.18532	cl.1	female		AKR1C3	2	-0.333985	cl.1	male
	IRF8	2	-1.43921	cl.1	female		IRF8	2	-2.24911	cl.1	male
	LBP	2	-1.6572	cl.1	female		LBP	2	-0.265383	cl.1	male
	MSC	2	-0.707852	cl.1	female		MSC	2	-1.06094	cl.1	male
	TUBB2B	2	-0.623405	cl.1	female		TUBB2B	2	-0.405102	cl.1	male
	TNMD	2	-1.48356	cl.1	female		TNMD	2	0.534329	cl.1	male
	ABCC3	2	-0.87818	cl.1	female		ABCC3	2	-0.525976	cl.1	male
	CD248	2	-0.866687	cl.1	female		CD248	2	-0.114626	cl.1	male
	MXRA5	2	-0.222919	cl.1	female		MXRA5	2	-1.32245	cl.1	male
	CDC20	2	-1.12707	cl.1	female		CDC20	2	0.866465	cl.1	male
	DBI	3	-0.106012	cl.1	female		DBI	3	0.71173	cl.1	male
	DLAT	3	-0.295235	cl.1	female		DLAT	3	-0.27657	cl.1	male
	LRIG1	3	0.889078	cl.1	female		LRIG1	3	1.2468	cl.1	male
	LPL	3	0.223512	cl.1	female		LPL	3	0.519806	cl.1	male
	ME1	3	-0.476684	cl.1	female		ME1	3	-0.197511	cl.1	male
	ELOVL5	3	0.22084	cl.1	female		ELOVL5	3	-0.245293	cl.1	male
	NDUFA4	3	0.051962	cl.1	female		NDUFA4	3	2.13614	cl.1	male
	SDHD	3	1.39086	cl.1	female		SDHD	3	-0.283149	cl.1	male
	ATP5C1	3	1.07166	cl.1	female		ATP5C1	3	0.626042	cl.1	male
	COX7B	3	0.0770151	cl.1	female		COX7B	3	1.884	cl.1	male
	TMEM14B	3	0.966097	cl.1	female		TMEM14B	3	1.42221	cl.1	male
	SUB1	3	0.237546	cl.1	female		SUB1	3	-0.0438079	cl.1	male
	ACSL1	3	0.576852	cl.1	female		ACSL1	3	0.0787023	cl.1	male
	PTPLB	3	1.42666	cl.1	female		PTPLB	3	0.633437	cl.1	male
	CDO1	3	-0.152325	cl.1	female		CDO1	3	1.61579	cl.1	male
	RPL14	3	0.0411206	cl.1	female		RPL14	3	2.44784	cl.1	male
	PJA2	3	-0.618162	cl.1	female		PJA2	3	-1.2848	cl.1	male
	CUL5	3	-0.434301	cl.1	female		CUL5	3	-1.09224	cl.1	male
	SUCLG2	3	0.494076	cl.1	female		SUCLG2	3	0.340069	cl.1	male
	ST13	3	1.16458	cl.1	female		ST13	3	2.20668	cl.1	male
	HSDL2	3	0.756206	cl.1	female		HSDL2	3	0.7112	cl.1	male
	GHR	3	0.152122	cl.1	female		GHR	3	0.534033	cl.1	male
	ACVR1	3	0.10389	cl.1	female		ACVR1	3	-0.578658	cl.1	male
	GJA1	3	0.305845	cl.1	female		GJA1	3	-0.461557	cl.1	male
	CITED2	3	1.2872	cl.1	female		CITED2	3	-0.0594749	cl.1	male
	ISOC1	3	0.743043	cl.1	female		ISOC1	3	0.458843	cl.1	male
	ABHD5	3	0.172467	cl.1	female		ABHD5	3	0.583786	cl.1	male
	CSRP2	3	-0.627064	cl.1	female		CSRP2	3	0.718805	cl.1	male
	HLA-H	3	0.622704	cl.1	female		HLA-H	3	0.0135162	cl.1	male
	ATP1A2	3	-1.24832	cl.1	female		ATP1A2	3	-0.976749	cl.1	male
	RPL21	3	-0.444402	cl.1	female		RPL21	3	2.72684	cl.1	male
	B2M	3	-1.09945	cl.1	female		B2M	3	-1.28991	cl.1	male
	RGS5	3	0.176671	cl.1	female		RGS5	3	-1.26603	cl.1	male
	CRYZ	3	0.787033	cl.1	female		CRYZ	3	-0.553977	cl.1	male
	IFI44	3	-0.40304	cl.1	female		IFI44	3	-0.502909	cl.1	male
	CHURC1	3	0.792273	cl.1	female		CHURC1	3	-1.1229	cl.1	male
	CHCHD2	3	0.622681	cl.1	female		CHCHD2	3	2.19193	cl.1	male
	TXNIP	3	0.428942	cl.1	female		TXNIP	3	1.00601	cl.1	male
	PDK4	3	1.45263	cl.1	female		PDK4	3	1.05085	cl.1	male
	KLF2	3	-0.521766	cl.1	female		KLF2	3	-0.907562	cl.1	male
	PPP1CC	3	1.82709	cl.1	female		PPP1CC	3	-0.316138	cl.1	male
	KLHDC2	3	-0.291873	cl.1	female		KLHDC2	3	0.571814	cl.1	male
	KLHL24	3	0.473246	cl.1	female		KLHL24	3	-0.125286	cl.1	male
	UBQLN2	3	0.588021	cl.1	female		UBQLN2	3	-1.33182	cl.1	male
	PRKRA	3	-0.4715	cl.1	female		PRKRA	3	-0.451647	cl.1	male
	IBTK	3	-0.400945	cl.1	female		IBTK	3	-0.587075	cl.1	male
	HSPA1A	3	-0.058397	cl.1	female		HSPA1A	3	-1.00812	cl.1	male
	ZFP36L1	3	-0.882429	cl.1	female		ZFP36L1	3	-1.82045	cl.1	male
	RHOB	3	-0.337974	cl.1	female		RHOB	3	-0.843295	cl.1	male
	KPNB1	3	0.71401	cl.1	female		KPNB1	3	0.917696	cl.1	male
	CALM2	3	0.0758991	cl.1	female		CALM2	3	-0.690826	cl.1	male
	HDAC2	3	0.168905	cl.1	female		HDAC2	3	0.740461	cl.1	male
	MTPN	3	0.914985	cl.1	female		MTPN	3	-0.883274	cl.1	male
	TM9SF2	3	0.965331	cl.1	female		TM9SF2	3	-1.60946	cl.1	male
	TBC1D9	3	-0.861312	cl.1	female		TBC1D9	3	-0.601243	cl.1	male
	YAP1	3	-1.28546	cl.1	female		YAP1	3	-1.55227	cl.1	male
	YWHAG	3	-0.50039	cl.1	female		YWHAG	3	-0.401616	cl.1	male
	CMPK1	3	-0.671013	cl.1	female		CMPK1	3	-0.433272	cl.1	male
	CPE	3	-0.267202	cl.1	female		CPE	3	-2.29851	cl.1	male
	RHOA	3	-0.0138275	cl.1	female		RHOA	3	-0.988658	cl.1	male
	ANXA2P1	3	-1.38705	cl.1	female		ANXA2P1	3	-0.914254	cl.1	male
	SEC61B	3	-0.122659	cl.1	female		SEC61B	3	2.04579	cl.1	male
	RBX1	3	-0.0130849	cl.1	female		RBX1	3	1.48337	cl.1	male
	ITGAE	3	-1.56466	cl.1	female		ITGAE	3	1.98044	cl.1	male
	YBX1	3	-1.34043	cl.1	female		YBX1	3	0.935668	cl.1	male
	PEBP1	3	-1.08609	cl.1	female		PEBP1	3	1.76203	cl.1	male
	PYGL	3	-0.47099	cl.1	female		PYGL	3	0.510885	cl.1	male
	METTL7A	3	0.79133	cl.1	female		METTL7A	3	0.310312	cl.1	male
	SAR1A	3	-0.345581	cl.1	female		SAR1A	3	0.619263	cl.1	male
	CIDECP	3	-1.73155	cl.1	female		CIDECP	3	1.74135	cl.1	male
	LDHB	3	0.359347	cl.1	female		LDHB	3	0.641067	cl.1	male
	NDUFAB1	3	0.485557	cl.1	female		NDUFAB1	3	2.05269	cl.1	male
	FH	3	0.704848	cl.1	female		FH	3	1.27282	cl.1	male
	UQCRC2	3	0.793409	cl.1	female		UQCRC2	3	1.33895	cl.1	male
	CNIH4	3	-0.577204	cl.1	female		CNIH4	3	1.13337	cl.1	male
	C8orf59	3	0.00812548	cl.1	female		C8orf59	3	0.845759	cl.1	male
	MRPL15	3	-0.722535	cl.1	female		MRPL15	3	0.312603	cl.1	male
	C14orf166	3	0.0149401	cl.1	female		C14orf166	3	1.92947	cl.1	male
	HEBP2	3	-0.541528	cl.1	female		HEBP2	3	2.03873	cl.1	male
	RPL23	3	-0.196543	cl.1	female		RPL23	3	2.90586	cl.1	male
	RPLP1	3	-0.971015	cl.1	female		RPLP1	3	2.77848	cl.1	male
	RPS3A	3	-0.255911	cl.1	female		RPS3A	3	2.74437	cl.1	male
[truncated: 27,138 more rows]

## Sheet: ED_Figure_9L
ED_Fig.9L	Cell type deconvolution results for each individual expression profile from the Twin UK and LCAT cohorts using CibersortX, used to plot the stacked barplots
[truncated: 826 more rows]

[truncated: 2 more sheets: ED_Figure_9M, ED_Figure_9N]
